# Supplementary material for: Unravelling cell type-specific responses to Parkinson’s Disease at single cell resolution
Source: Mol Neurodegener. 2024 Jan 20;19:7. doi: 10.1186/s13024-023-00699-0 (PMC10799528; doi:10.1186/s13024-023-00699-0)
Supplement: Supplementary file 1 — Additional file 1: Supplementary Table 1. Description of donor material and tissue usage. [file 13024_2023_699_MOESM1_ESM.xlsx]

## Sheet: Donors_metadata
Description of donor material
The presence of Lewy bodies, neuritic plaques and neurofibrillary tangles is estimated as follows:
1. Lewy bodies are estimated to be absent (0) or present (1) based on immunostains for alpha-synuclein in the midbrain, amygdala (limbic region) and frontal cortex. The tissue was labeled positive (1) if at least a few Lewy bodies were detected in one of the stated locations.
2. Neuritic plaques (Tau-positive neurites alongside the presence of an equivalent (or greater) amount of beta-amyloid immunostaining) are classed as absent (CERAD score 0), sparse (CERAD score 1), moderate (CERAD score 2), or abundant (CERAD score 3), based on the evaluation of Tau and beta-amyloid load in the frontal cortex by immunostaining.
3. Neurofibrillary tangles are scored Braak staging (present versus absent in various regions of brain). This summarizes results from a series of immunostainings for Tau that are performed on (at least) frontal cortex, hippocampus/entorhinal cortex/inferior temporal cortex and occipital cortex. Braak stages 1-3 reflect the involvement of various parts of the hippocampus and entorhinal cortex with…
PMI: Post-mortem interval - period between death and tissue collection; RIN: RNA integrity number - value from 0-10 indicating RNA intergrity; NA: information not available.
N	Brain Bank ID	Sample ID	Clinical diagnosis	Age	Sex	PMI hours	RIN measure	Lewy bodies present in midbrain	Lewy bodies present in limbic regions (amygdala)	Lewy bodies present in neocortical regions (frontal cortex)	CERAD score for neuritic plaques	Braak stage for neurofibrillary tangles	Tissue usage
1	2020	s.0096	Parkinson's	90	Female	3	7.8	1	1	1	1	4	snRNA-seq
2	2140	s.0098	Parkinson's	99	Male	3	7.0	1	1	1	1	4	snRNA-seq; spatial transcriptomics
3	2122	s.0100	Parkinson's	89	Male	16.5	6.9	1	1	1	2	4	snRNA-seq
4	2228	s.0102	Parkinson's	57	Female	3	6.5	1	1	1	0	1	snRNA-seq
5	2291	s.0103	Parkinson's	68	Male	61	6.4	1	1	1	1	4	snRNA-seq
6	2466	s.0104	Parkinson's	81	Male	48	6.9	1	1	1	1	4	snRNA-seq
7	2647	s.0105	Parkinson's	78	Male	12	6.5	1	1	0	0	1	snRNA-seq
8	2825	s.0107	Parkinson's	82	Male	24	7.1	1	1	1	0	2	snRNA-seq
9	2910	s.0109	Parkinson's	98	Male	20.5	7.0	1	1	1	0	3	snRNA-seq; spatial transcriptomics
10	3268	s.0110	Parkinson's	82	Male	4	7.3	1	1	1	0	3	snRNA-seq
11	3440	s.0111	Parkinson's	80	Male	46	7.5	1	1	1	1	2	snRNA-seq
12	3659	s.0116	Parkinson's	77	Male	24	6.3	1	1	0	0	1	snRNA-seq; spatial transcriptomics
13	3688	s.0118	Parkinson's	85	Female	40	7.7	1	1	1	1	4	snRNA-seq
14	3708	s.0119	Parkinson's	84	Male	21	6.4	1	1	1	2	4	snRNA-seq
15	3791	s.0120	Parkinson's	85	Female	24	7.5	1	1	1	0	3	snRNA-seq
16	2286	s.0127	Control	65	Male	9	6.8	NA	NA	NA	NA	NA	snRNA-seq
17	2293	s.0128	Control	81	Female	24	6.9	NA	NA	NA	NA	NA	snRNA-seq
18	2298	s.0129	Control	86	Male	13	6.7	NA	NA	NA	NA	NA	snRNA-seq
19	2309	s.0130	Control	61	Male	22	7.6	NA	NA	NA	NA	NA	snRNA-seq
20	2311	s.0131	Control	65	Male	22	7.0	NA	NA	NA	NA	NA	snRNA-seq
21	2919	s.0142	Control	62	Male	52	7.6	NA	NA	NA	NA	NA	snRNA-seq
22	2992	s.0147	Control	30	Female	12	8.0	NA	NA	NA	NA	NA	snRNA-seq
23	3337	s.0151	Control	77	Female	11	6.7	NA	NA	NA	NA	NA	snRNA-seq
24	3345	s.0152	Control	93	Female	8	7.7	NA	NA	NA	NA	NA	snRNA-seq; spatial transcriptomics
25	3424	s.0153	Control	91	Male	3.25	6.6	NA	NA	NA	NA	NA	snRNA-seq
26	3624	s.0154	Control	93	Male	7	7.1	NA	NA	NA	NA	NA	snRNA-seq
27	3649	s.0158	Control	89	Male	18.75	7.7	NA	NA	NA	NA	NA	snRNA-seq; spatial transcriptomics
28	3651	s.0159	Control	73	Female	21	7.7	NA	NA	NA	NA	NA	snRNA-seq; spatial transcriptomics
29	3823	s.0165	Control	91	Male	17.75	7.2	NA	NA	NA	NA	NA	snRNA-seq
