# Supplementary material for: Unravelling cell type-specific responses to Parkinson’s Disease at single cell resolution
Source: Mol Neurodegener. 2024 Jan 20;19:7. doi: 10.1186/s13024-023-00699-0 (PMC10799528; doi:10.1186/s13024-023-00699-0)
Supplement: Supplementary file 2 — Additional file 2: Supplementary Table 2. Single nucleus RNA-seq (snRNA-seq) quality assessment and the distribution of recovered nuclei across cell types. [file 13024_2023_699_MOESM2_ESM.xlsx]

## Sheet: Sequencing quality
Single nuclei RNA-seq (snRNA-seq) quality assessment
13 samples that were re-sequenced in a second run are highlighted in gray
N	Brain Bank ID	Sample ID	Clinical diagnosis	Age	Sex	Estimated number of nuclei (1st run)	Estimated number of nuclei (2nd run)	Mean reads per nucleus (1st run)	Mean reads per nucleus (2nd run)	Median number of genes per nucleus (1st run)	Median number of genes per nucleus (2nd run)	Sequencing saturation (1st run)	Sequencing saturation (2nd run)	The total number of doublets detected by the Scrublet algorithm
1	2020	s.0096	Parkinson's	90	Female	5790	N/A	43844	N/A	2341	N/A	0.661	N/A	88
2	2140	s.0098	Parkinson's	99	Male	11147	13032	19470	44400	2141	2704	0.421	0.632	414
3	2122	s.0100	Parkinson's	89	Male	3927	N/A	46169	N/A	1543	N/A	0.639	N/A	49
4	2228	s.0102	Parkinson's	57	Female	5821	N/A	43891	N/A	2666	N/A	0.613	N/A	51
5	2291	s.0103	Parkinson's	68	Male	5398	N/A	42412	N/A	1668	N/A	0.559	N/A	61
6	2466	s.0104	Parkinson's	81	Male	4679	4781	43159	51359	1812	1879	0.578	0.621	58
7	2647	s.0105	Parkinson's	78	Male	3817	N/A	43020	N/A	1531	N/A	0.665	N/A	26
8	2825	s.0107	Parkinson's	82	Male	4672	N/A	38453	N/A	1516	N/A	0.519	N/A	43
9	2910	s.0109	Parkinson's	98	Male	6533	7890	26199	42793	1653	1527	0.481	0.643	107
10	3268	s.0110	Parkinson's	82	Male	2135	N/A	39375	N/A	706	N/A	0.848	N/A	24
11	3440	s.0111	Parkinson's	80	Male	4156	N/A	39242	N/A	944	N/A	0.844	N/A	129
12	3659	s.0116	Parkinson's	77	Male	4773	6080	23801	37682	1509	1462	0.389	0.542	56
13	3688	s.0118	Parkinson's	85	Female	3783	4373	33745	44313	1781	1763	0.433	0.523	40
14	3708	s.0119	Parkinson's	84	Male	1497	N/A	48473	N/A	2181	N/A	0.624	N/A	20
15	3791	s.0120	Parkinson's	85	Female	2876	N/A	77477	N/A	584	N/A	0.943	N/A	45
16	2286	s.0127	Control	65	Male	4509	5038	33044	46336	1259	1289	0.478	0.576	33
17	2293	s.0128	Control	81	Female	3871	5583	15642	36638	940	1427	0.219	0.403	41
18	2298	s.0129	Control	86	Male	5527	N/A	36481	N/A	1883	N/A	0.548	N/A	76
19	2309	s.0130	Control	61	Male	5396	7403	7607	35357	775	2146	0.18	0.422	142
20	2311	s.0131	Control	65	Male	6446	9976	11846	31295	1217	1995	0.225	0.456	128
21	2919	s.0142	Control	62	Male	5473	N/A	16422	N/A	801	N/A	0.612	N/A	95
22	2992	s.0147	Control	30	Female	10098	N/A	16679	N/A	975	N/A	0.485	N/A	2
23	3337	s.0151	Control	77	Female	4275	N/A	45605	N/A	2371	N/A	0.619	N/A	50
24	3345	s.0152	Control	93	Female	7381	8613	29089	42926	2096	1994	0.517	0.64	220
25	3424	s.0153	Control	91	Male	4061	N/A	38355	N/A	1665	N/A	0.492	N/A	30
26	3624	s.0154	Control	93	Male	5810	8129	19912	36322	1525	1620	0.329	0.521	64
27	3649	s.0158	Control	89	Male	7594	11032	17879	32349	1471	1425	0.384	0.616	180
28	3651	s.0159	Control	73	Female	7444	8279	32152	46032	1946	1894	0.542	0.642	186
29	3823	s.0165	Control	91	Male	3465	N/A	55728	N/A	783	N/A	0.873	N/A	38
N/A: not applicable

## Sheet: Nuclei counts per donor
Numbers of nuclei recovered across (sub)populations after quality control steps
	Donor description				Higher order cell types								Neuronal subpopulations							Astrocyte subpopulations							Microglia subpopulations							Oligodendrocyte subpopulations
N	Brain Bank ID	Sample ID	Clinical diagnosis		Astro	VC	Micro	Neurons	Oligo	OPC	T cells		0	1	2	3	4	5		0	1	2	3	4	5		0	1	2	3	4	5		0	1	2	3	4	5
1	2020	s.0096	Parkinson's		644	85	395	105	2516	231	19		7	2	31	9	11	8		350	125	1	37	43	52		155	9	144	31	5	27		1354	652	20	76	386	28
2	2140	s.0098	Parkinson's		1830	70	1505	526	3795	332	14		276	49	6	29	30	0		49	263	20	1116	182	130		683	121	99	300	64	116		2135	1337	172	55	69	27
3	2122	s.0100	Parkinson's		335	26	259	26	1272	321	11		1	12	3	0	1	0		65	48	0	187	5	14		10	0	144	71	2	13		323	417	3	158	361	10
4	2228	s.0102	Parkinson's		983	85	538	55	1699	261	60		20	4	2	4	1	3		38	871	4	0	3	14		123	13	71	211	56	12		101	233	121	1149	78	17
5	2291	s.0103	Parkinson's		735	32	670	15	145	355	9		1	8	1	0	0	0		1	80	0	189	6	5		2	2	5	5	3	10		23	59	0	22	41	0
6	2466	s.0104	Parkinson's		800	12	364	18	608	255	8		4	6	3	0	0	0		28	134	0	583	5	18		20	0	187	115	3	9		370	163	1	39	33	2
7	2647	s.0105	Parkinson's		571	25	141	12	765	189	2		0	3	3	0	1	0		269	248	14	2	12	5		8	1	85	24	2	2		42	137	24	356	198	8
8	2825	s.0107	Parkinson's		509	22	332	13	555	147	4		0	3	8	0	0	0		256	196	5	5	7	8		30	6	189	42	5	15		94	141	5	153	160	2
9	2910	s.0109	Parkinson's		627	101	403	365	1493	130	33		201	27	15	21	8	2		240	63	91	3	178	29		190	41	68	47	18	14		546	454	135	161	91	106
10	3268	s.0110	Parkinson's		457	92	141	157	589	182	1		4	0	112	1	2	21		18	62	4	5	270	13		43	5	3	6	17	13		326	127	7	1	17	111
11	3440	s.0111	Parkinson's		894	66	573	75	1632	222	9		3	7	51	0	2	0		0	23	0	10	6	39		207	9	2	16	233	25		485	456	7	3	48	633
12	3659	s.0116	Parkinson's		469	17	381	153	429	195	0		48	50	4	0	4	0		7	13	2	360	21	3		177	4	113	12	41	3		219	132	22	23	16	17
13	3688	s.0118	Parkinson's		737	18	191	158	596	118	3		21	85	17	0	5	2		591	77	42	0	1	8		9	21	121	19	0	4		20	186	67	260	62	1
14	3708	s.0119	Parkinson's		334	15	173	20	257	61	10		4	4	4	3	0	2		62	31	0	201	23	7		37	3	77	40	0	6		76	102	1	53	24	1
15	3791	s.0120	Parkinson's		591	34	307	27	427	230	14		2	6	13	1	1	0		49	29	1	24	405	7		134	10	1	1	51	5		161	118	1	0	10	137
16	2286	s.0127	Control		174	30	87	53	1349	215	8		0	23	13	0	3	5		93	31	2	8	23	5		2	2	60	9	0	5		320	570	12	55	391	1
17	2293	s.0128	Control		545	19	587	88	386	252	0		0	69	0	0	3	4		447	39	2	9	18	4		28	8	35	2	6	0		98	61	36	69	119	3
18	2298	s.0129	Control		893	45	363	60	1215	317	14		2	4	34	0	2	1		470	270	0	89	32	1		91	2	184	34	17	4		342	344	13	131	367	18
19	2309	s.0130	Control		1151	57	922	297	2139	505	19		99	95	9	10	9	34		0	111	838	0	9	2		4	857	1	17	8	3		3	60	2046	29	1	0
20	2311	s.0131	Control		1363	94	1055	849	1505	334	8		407	161	24	40	44	14		4	189	1101	0	10	4		29	840	5	65	33	10		5	395	984	101	5	15
21	2919	s.0142	Control		979	105	547	189	611	223	4		65	36	1	8	2	11		0	0	11	0	43	0		171	41	0	12	180	2		50	19	34	2	0	506
22	2992	s.0147	Control		305	65	202	350	897	247	12		1	7	28	1	14	16		85	59	2	41	83	14		35	0	69	36	9	5		225	201	4	107	326	34
23	3337	s.0151	Control		711	61	216	28	1423	206	18		1	3	12	0	3	3		465	178	16	0	7	28		58	4	97	20	5	8		365	334	14	482	72	156
24	3345	s.0152	Control		952	59	631	1026	1343	199	19		704	35	6	106	2	10		64	124	589	1	75	4		369	121	36	59	24	1		140	262	704	179	45	13
25	3424	s.0153	Control		186	15	403	47	338	125	1		0	36	4	0	0	3		73	43	0	46	9	5		214	1	51	65	23	12		59	109	1	37	129	3
26	3624	s.0154	Control		712	10	366	141	966	187	0		34	58	7	0	2	2		257	56	86	13	252	2		160	36	58	38	28	2		287	311	170	98	76	24
27	3649	s.0158	Control		912	85	563	694	1764	219	19		438	59	14	44	3	7		9	142	704	0	2	3		25	465	10	34	1	11		18	306	1304	114	16	6
28	3651	s.0159	Control		974	129	535	507	2373	326	18		210	18	52	62	9	1		1	15	1	0	4	2		0	1	0	0	0	2		77	422	596	1010	252	16
29	3823	s.0165	Control		337	86	145	142	1945	60	10		56	7	33	2	4	9		0	54	11	0	110	11		58	4	0	9	25	2		388	279	43	0	3	1232
