# Supplementary material for: Unravelling cell type-specific responses to Parkinson’s Disease at single cell resolution
Source: Mol Neurodegener. 2024 Jan 20;19:7. doi: 10.1186/s13024-023-00699-0 (PMC10799528; doi:10.1186/s13024-023-00699-0)
Supplement: Supplementary file 3 — Additional file 3: Supplementary Table 3. Cell proportion analysis (major cell types and subpopulations of neurons, astrocytes, microglia and oligodendrocytes). [file 13024_2023_699_MOESM3_ESM.xlsx]

## Sheet: Higher Order Cell Types
Proportion analysis for major cell types
Expected PD/Control ratio = 0.47
Significance levels: * p-value < 0.05, ** p-value < 0.0005, *** p-value < 0.00005
	Cluster	Number of nuclei	N Control nuclei	N Parkinson's nuclei	Control %	Parkinson's %	p-value (Binomial test)
1	Oligo*	35032	18254	16778	52.1066	47.8934	0.000821803
2	Astro***	20710	10194	10516	49.2226	50.7774	1.45721e-27
3	Micro***	12995	6622	6373	50.9581	49.0419	3.18937e-06
4	OPC*	6644	3415	3229	51.3998	48.6002	0.00916783
5	Neurons***	6196	4471	1725	72.1595	27.8405	4.38187e-209
6	VC	1560	860	700	55.1282	44.8718	0.0941301
7	T cells**	347	150	197	43.2277	56.7723	0.000302653

## Sheet: Neurons
Proportion analysis for neuron subpopulations
Expected PD/Control ratio = 0.28
Significance levels: * p-value < 0.05, ** p-value < 0.0005, *** p-value < 0.00005
	Cluster	Number of nuclei	N Control nuclei	N Parkinson's nuclei	Control %	Parkinson's %	p-value (Binomial test)
1	neurons0***	2609	2017	592	77.3093	22.6907	7.47538e-10
2	neurons1	877	611	266	69.6693	30.3307	0.132453
3	neurons2***	510	237	273	46.4706	53.5294	1.21627e-33
4	neurons3*	341	273	68	80.0587	19.9413	0.000713937
5	neurons4*	166	100	66	60.241	39.759	0.00129286
6	neurons5	158	120	38	75.9494	24.0506	0.28861

## Sheet: Astrocytes
Proportion analysis for astrocyte subpopulations
Expected PD/Control ratio = 0.53
Significance levels: * p-value < 0.05, ** p-value < 0.0005, *** p-value < 0.00005
	Cluster	Number of nuclei	N Control nuclei	N Parkinson's nuclei	Control %	Parkinson's %	p-value (Binomial test)
1	astrocytes0*	3991	1968	2023	49.3109	50.6891	0.00352131
2	astrocytes1***	3574	1311	2263	36.6816	63.3184	1.48567e-35
3	astrocytes2***	3547	3363	184	94.8125	5.18748	0
4	astrocytes3***	2929	207	2722	7.06726	92.9327	0
5	astrocytes4***	1844	677	1167	36.7137	63.2863	5.74893e-19
6	astrocytes5***	437	85	352	19.4508	80.5492	4.32381e-33

## Sheet: Microglia
Proportion analysis for microglia subpopulations
Expected PD/Control ratio = 0.52
Significance levels: * p-value < 0.05, ** p-value < 0.0005, *** p-value < 0.00005
	Cluster	Number of nuclei	N Control nuclei	N Parkinson's nuclei	Control %	Parkinson's %	p-value (Binomial test)
1	microglia0***	3072	1244	1828	40.4948	59.5052	5.06367e-26
2	microglia1***	2627	2382	245	90.6738	9.32623	0
3	microglia2***	1915	606	1309	31.6449	68.3551	3.09415e-59
4	microglia3***	1340	400	940	29.8507	70.1493	1.96522e-50
5	microglia4***	859	359	500	41.7928	58.2072	1.69338e-06
6	microglia5***	341	67	274	19.6481	80.3519	7.6496e-31

## Sheet: Oligodendrocytes
Proportion analysis for oligodendrocyte subpopulations
Expected PD/Control ratio = 0.48
Significance levels: * p-value < 0.05, ** p-value < 0.0005, *** p-value < 0.00005
	Cluster	Number of nuclei	N Control nuclei	N Parkinson's nuclei	Control %	Parkinson's %	p-value (Binomial test)
1	oligos0***	8652	2377	6275	27.4734	72.5266	0
2	oligos1***	8387	3673	4714	43.794	56.206	4.14995e-51
3	oligos2***	6547	5961	586	91.0493	8.95066	0
4	oligos3***	4923	2414	2509	49.0351	50.9649	3.29791e-05
5	oligos4	3396	1802	1594	53.0624	46.9376	0.216314
6	oligos5***	3127	2027	1100	64.8225	35.1775	1.8712e-47
