# Supplementary material for: Unravelling cell type-specific responses to Parkinson’s Disease at single cell resolution
Source: Mol Neurodegener. 2024 Jan 20;19:7. doi: 10.1186/s13024-023-00699-0 (PMC10799528; doi:10.1186/s13024-023-00699-0)
Supplement: Supplementary file 4 — Additional file 4: Supplementary Table 4. List of spatial transcriptomics probes used in this study. [file 13024_2023_699_MOESM4_ESM.xlsx]

## Sheet: Spatial genes
Selection of probes for spatial transcriptomics
Known high level cell type markers are included to identify these cell types with high confidence.
Markers are shown as subpopulation markers (e.g. SYT1) only if they were identified as significantly enriched in a given subpopulation of cells (e.g. neurons0) compared to the rest of main population (e.g. neurons1, neurons2, neurons3, neurons4, neurons5).
DAN: dopaminergic neuron; VTA: ventral tegmental area; GABA: GABAergic neuron
N	GENE	Major cell type marker	Marker of neuronal subpopulations	Marker of astrocytic subpopulations	Marker of microglial subpopulations	Marker of oligodendrocyte subpopulations	Genetic risk factor	Up- or down-regulation in PD	Comments
1	SNAP25	Neurons	neurons0, neurons3	astrocytes2	microglia1	oligos2
2	SYT1	Neurons	neurons0	astrocytes2	microglia1	oligos2
3	SLC1A3	Astro, Micro	neurons4	astrocytes2	microglia3
4	SLC1A2	Astro, OPC	neurons4	astrocytes0
5	AQP4	Astro
6	PSD2	Astro						Up-regulated in astrocytes4
7	SLC24A4	Astro
8	BCL2	Astro, T cells	neurons4, neurons5
9	ITPKB	Astro			microglia5		YES	Up-regulated in microglia3
10	LRRK2	Micro, OPC					YES
11	ITGAM	Micro						Down-regulated in microglia3
12	DNAJC5	Micro
13	BHLHE41	Micro
14	MOG	Oligo
15	ST18	Oligo	neurons4	astrocytes5	microglia5
16	COBL	Oligo, OPC	neurons4	astrocytes5		oligos3
17	PLCL1	Oligo	neurons2, neurons4, neurons5	astrocytes5	microglia5			Up-regulated in microglia3
18	ELOVL7	Oligo, Vascular cells					YES
19	FLT1	Vascular cells
20	PDGFRB	Astro, Vascular cells
21	COL12A1	Vascular cells	neurons1					Up-regulated in neurons0
22	COL18A1	Oligo, Vascular cells				oligos1
23	CLDN5	Vascular cells
24	VCAN	OPC		astrocytes1
25	PDGFRA	OPC
26	DSCAM	OPC	neurons1, neurons2, neurons5					Up-regulated in microglia3
27	OLIG1	Oligo, OPC
28	CD2	T cells
29	THEMIS	T cells
30	SLC6A3	Neurons	neurons0	astrocytes2	microglia1	oligos2
31	TH	Neurons	neurons0	astrocytes2	microglia1	oligos2
32	CKB	Neurons	neurons0, neurons3	astrocytes2	microglia1	oligos5
33	UCHL1	Neurons	neurons0	astrocytes2	microglia1	oligos2, oligos5
34	ACTG1	Neurons, Vascular cells, T cells	neurons0	astrocytes2	microglia1	oligos5
35	SCG2	Neurons	neurons0	astrocytes2	microglia1	oligos2
36	ALDH1A1	Neurons	neurons0	astrocytes2	microglia1	oligos2
37	ATP5F1A	Neurons	neurons0
38	ATP13A2	Neurons	neurons0						A marker for DAN1 in ﻿Fernandes et al. (PMID: ﻿33053338)
39	CBLN1	Neurons	neurons0
40	PPP2R1A	Neurons	neurons0
41	PGK1	Neurons	neurons0					Down-regulated in microglia3
42	PINK1	Neurons	neurons0
43	VAT1	Neurons	neurons0
44	SNCA	Micro, Neurons	neurons0	astrocytes2, astrocytes5			YES
45	CLCN3	Neurons	neurons0				YES
46	VDAC1	Neurons	neurons0
47	TIAM1	Micro	neurons2, neurons5	astrocytes5		oligos3		Up-regulated in oligos1	PD-specific neuronal population marker, according to Smajić et al. (PMID: 34919646)
48	GRID2	Micro, OPC	neurons2, neurons5	astrocytes2	microglia1	oligos4
49	PMEPA1		neurons5
50	GAD2	Neurons	neurons3, neurons5
51	GAD1	OPC, Neurons	neurons3, neurons5
52	SEZ6		neurons3, neurons5
53	GRIN2B	OPC, Neurons	neurons1, neurons2, neurons5
54	CADPS2	Astro, Neurons, Vascular cells	neurons1						PD-specific neuronal population marker, according to Smajić et al. (PMID: 34919646)
55	KLHL1	OPC, Neurons	neurons1
56	PRKG1	Astro, Neurons, Vascular cells	neurons1	astrocytes1
57	PRKCA	Astro, OPC	neurons1, neurons4, neurons5			oligos1
58	SGCD	OPC	neurons1			oligos1
59	DAB1	OPC, Neurons	neurons1, neurons2
60	SOX6	Astro, OPC	neurons1
61	SDK1	Micro	neurons1, neurons2, neurons5		microglia2
62	PDE4D	Astro, Neurons	neurons1		microglia1, microglia5	oligos1
63	GALNTL6	Neurons	neurons1, neurons5			oligos2
64	UNC13C	Neurons	neurons1, neurons5
65	SCD	Oligo	neurons4	astrocytes5	microglia5	oligos1
66	CTNNA3	Oligo	neurons4	astrocytes1, astrocytes5	microglia5
67	SLC44A1		neurons4	astrocytes5	microglia5
68	GAB1	Oligo	neurons4	astrocytes5	microglia5			Up-regulated in microglia1
69	ROBO1	Oligo, OPC, Neurons	neurons2, neurons5	astrocytes5	microglia5	oligos3
70	GABRA1	Neurons	neurons3
71	GRIK1	OPC, Neurons	neurons5
72	HTR2C	OPC, Neurons	neurons2, neurons3
73	LRRC4C	OPC	neurons1, neurons2, neurons5	astrocytes0, astrocytes2	microglia5
74	VAV3	Astro, Neurons, T cells	neurons1, neurons5	astrocytes0
75	DPP10	Astro, OPC	neurons1, neurons2	astrocytes1	microglia5
76	CD44	Astro, T cells		astrocytes1
77	C3	Micro		astrocytes1	microglia3
78	SLC1A4	Oligo, Astro		astrocytes2
79	LAMA2	Oligo, Vascular cells		astrocytes3		oligos3
80	MARCKSL1	Oligo		astrocytes5		oligos5
81	TMEM163	Micro, OPC	neurons2		microglia0	oligos1	YES
82	P2RY12	Micro			microglia2
83	CD163	Micro			microglia3
84	C1QC	Micro			microglia4
85	TRPM3	Astro	neurons2, neurons4, neurons5		microglia5
86	OPALIN	Oligo				oligos2, oligos3
87	ACSBG1	Astro				oligos1
88	NFIB	Astro, OPC				oligos0
89	JAK2	Micro	neurons2					Down-regulated in microglia1
90	IL4R	Micro, Vascular cells						Down-regulated in microglia1
91	IL1B							A marker of 'activated' microglia
92	CDH13	OPC	neurons2, neurons3, neurons5
93	CPED1	Astro			microglia2
94	LGR6	Astro		astrocytes3
95	IP6K2								Up-regulated in neurons0
96	BAG6								Up-regulated in neurons0
97	SLC32A1								Marker of DAN VTA in mouse brain (Poulin et al, PMID: 32101709)
98	SYT2								A marker of GABA neurons in SNC
99	OTX2								A marker of DAN VTA in mouse brain (Poulin et al, PMID: 32101709)
100	TPH1								A marker for DAN population2 (DAn2) in ﻿Fernandes et al (PMID: ﻿33053338)
