# Supplementary material for: Unravelling cell type-specific responses to Parkinson’s Disease at single cell resolution
Source: Mol Neurodegener. 2024 Jan 20;19:7. doi: 10.1186/s13024-023-00699-0 (PMC10799528; doi:10.1186/s13024-023-00699-0)
Supplement: Supplementary file 5 — Additional file 5: Supplementary Table 5. Differentially expressed genes in higher order cell types identified based on snRNA-seq (SN) or spatial transcriptomics (ST) data. Differentially expressed genes in neuronal, astrocyte, microglial and oligodendrocyte subpopulations identified based on the snRNA-seq data. [file 13024_2023_699_MOESM5_ESM.xlsx]

## Sheet: Major cell type markers (SN)
Markers of higher order cell types based on snRNA-seq data
Cluster	Gene/Marker	p-value (Wilcoxon Rank Sum test)	Ln-fold change in average expression	Percentage of the cells expressing the marker in the designated cluster	Percentage of cells expressing the marker in the remaining clusters	Adjusted p-value (Bonferroni Correction)
Oligo	ST18	0	2.58804	0.982	0.228	0
Oligo	PLP1	0	2.49134	0.982	0.499	0
Oligo	CTNNA3	0	2.46517	0.983	0.343	0
Oligo	RNF220	0	2.2295	0.979	0.343	0
Oligo	IL1RAPL1	0	2.17168	0.991	0.44	0
Oligo	SLC24A2	0	2.15283	0.965	0.311	0
Oligo	MBP	0	2.01153	0.992	0.527	0
Oligo	PEX5L	0	1.99629	0.968	0.37	0
Oligo	SLC44A1	0	1.91414	0.987	0.641	0
Oligo	EDIL3	0	1.87286	0.968	0.353	0
Oligo	PRUNE2	0	1.86267	0.955	0.305	0
Oligo	MAN2A1	0	1.85653	0.963	0.474	0
Oligo	PLCL1	0	1.85539	0.958	0.4	0
Oligo	TTLL7	0	1.81982	0.951	0.334	0
Oligo	KIRREL3	0	1.80569	0.87	0.181	0
Oligo	TMEM144	0	1.7834	0.957	0.375	0
Oligo	PDE1C	0	1.77564	0.908	0.232	0
Oligo	MOBP	0	1.77077	0.876	0.137	0
Oligo	PTPRD	0	1.76464	0.972	0.467	0
Oligo	TMTC2	0	1.75705	0.966	0.494	0
Oligo	PIP4K2A	0	1.73674	0.977	0.607	0
Oligo	NKAIN2	0	1.70596	0.918	0.38	0
Oligo	TF	0	1.70434	0.959	0.402	0
Oligo	FRMD5	0	1.70113	0.963	0.493	0
Oligo	SLC5A11	0	1.69021	0.842	0.136	0
Oligo	SPOCK3	0	1.63879	0.943	0.358	0
Oligo	ENPP2	0	1.61877	0.912	0.165	0
Oligo	CNTNAP4	0	1.61757	0.835	0.118	0
Oligo	UNC5C	0	1.60827	0.925	0.355	0
Oligo	ZNF536	0	1.58756	0.921	0.192	0
Oligo	MAP7	0	1.58064	0.98	0.527	0
Oligo	AC026316.5	0	1.56633	0.838	0.215	0
Oligo	CLMN	0	1.55213	0.905	0.173	0
Oligo	PCSK6	0	1.5384	0.868	0.148	0
Oligo	RAPGEF5	0	1.52493	0.899	0.165	0
Oligo	GRM3	0	1.50454	0.866	0.161	0
Oligo	SH3GL3	0	1.49009	0.879	0.179	0
Oligo	SYNJ2	0	1.48157	0.878	0.129	0
Oligo	ATP8A1	0	1.44872	0.917	0.333	0
Oligo	NCKAP5	0	1.44204	0.962	0.678	0
Oligo	ANK3	0	1.43156	0.928	0.386	0
Oligo	CNDP1	0	1.42957	0.809	0.112	0
Oligo	FRYL	0	1.4294	0.944	0.565	0
Oligo	PLEKHH1	0	1.42717	0.902	0.236	0
Oligo	TMEM165	0	1.41674	0.944	0.467	0
Oligo	QDPR	0	1.41394	0.908	0.329	0
Oligo	LINC00609	0	1.40671	0.724	0.128	0
Oligo	SELENOP	0	1.40274	0.793	0.234	0
Oligo	C10orf90	0	1.39585	0.922	0.365	0
Oligo	PTPRK	0	1.3943	0.946	0.506	0
Oligo	SLAIN1	0	1.38626	0.911	0.332	0
Oligo	UGT8	0	1.37721	0.868	0.177	0
Oligo	LINC01608	0	1.36725	0.643	0.057	0
Oligo	CNP	0	1.36325	0.853	0.248	0
Oligo	CDK18	0	1.35616	0.882	0.155	0
Oligo	ANLN	0	1.35064	0.828	0.143	0
Oligo	FAM107B	0	1.3429	0.885	0.174	0
Oligo	PXK	0	1.34088	0.915	0.338	0
Oligo	FRMD4B	0	1.33007	0.936	0.406	0
Oligo	CNTN2	0	1.31248	0.879	0.144	0
Oligo	KCNH8	0	1.30606	0.834	0.222	0
Oligo	DLG2	0	1.30035	0.984	0.757	0
Oligo	DLG1	0	1.28238	0.934	0.6	0
Oligo	CREB5	0	1.26815	0.847	0.228	0
Oligo	SLCO3A1	0	1.26269	0.905	0.296	0
Oligo	SHTN1	0	1.26068	0.935	0.444	0
Oligo	PHLPP1	0	1.25514	0.952	0.64	0
Oligo	TMEFF2	0	1.25209	0.822	0.219	0
Oligo	SLCO1A2	0	1.24804	0.821	0.152	0
Oligo	MOG	0	1.24455	0.849	0.108	0
Oligo	CLDND1	0	1.23776	0.823	0.234	0
Oligo	MYO1D	0	1.22953	0.83	0.162	0
Oligo	ANO4	0	1.22689	0.717	0.207	0
Oligo	GPM6B	0	1.2117	0.968	0.653	0
Oligo	DNM3	0	1.20464	0.96	0.522	0
Oligo	SHROOM4	0	1.20422	0.799	0.126	0
Oligo	HHIP	0	1.20188	0.729	0.089	0
Oligo	DOCK5	0	1.20071	0.928	0.578	0
Oligo	TRIM2	0	1.1792	0.929	0.563	0
Oligo	45176	0	1.17879	0.93	0.564	0
Oligo	AK5	0	1.17789	0.786	0.166	0
Oligo	GAB1	0	1.16711	0.934	0.614	0
Oligo	HDAC2-AS2	0	1.15737	0.737	0.185	0
Oligo	PDE4B	0	1.14823	0.977	0.83	0
Oligo	CERCAM	0	1.1443	0.784	0.128	0
Oligo	DSCAML1	0	1.14394	0.88	0.256	0
Oligo	SCD	0	1.13844	0.742	0.204	0
Oligo	PALM2	0	1.1342	0.579	0.056	0
Oligo	SPOCK1	0	1.13217	0.867	0.512	0
Oligo	ABCA2	0	1.13047	0.883	0.239	0
Oligo	LINC00639	0	1.12806	0.734	0.096	0
Oligo	FGFR2	0	1.12646	0.853	0.243	0
Oligo	KLHL32	0	1.11956	0.887	0.46	0
Oligo	CNTNAP2	0	1.11514	0.832	0.42	0
Oligo	DOCK10	0	1.11128	0.957	0.631	0
Oligo	MAG	0	1.11116	0.775	0.094	0
Oligo	AMER2	0	1.11008	0.801	0.249	0
Oligo	FA2H	0	1.10114	0.812	0.13	0
Oligo	ERBIN	0	1.10068	0.962	0.746	0
Oligo	AC009063.2	0	1.08794	0.721	0.053	0
Oligo	LPAR1	0	1.08731	0.803	0.203	0
Oligo	ZDHHC20	0	1.08556	0.779	0.311	0
Oligo	FUT8	0	1.08115	0.886	0.481	0
Oligo	LANCL1	0	1.07901	0.835	0.286	0
Oligo	PIEZO2	0	1.07822	0.67	0.06	0
Oligo	POLR2F	0	1.07546	0.746	0.161	0
Oligo	LAMP2	0	1.07297	0.837	0.392	0
Oligo	BCAS1	0	1.06065	0.85	0.225	0
Oligo	HS3ST5	0	1.06044	0.685	0.099	0
Oligo	ERMN	0	1.06013	0.695	0.091	0
Oligo	ABCA8	0	1.0589	0.745	0.071	0
Oligo	NDRG1	0	1.05651	0.811	0.237	0
Oligo	KCNMB4	0	1.04993	0.64	0.093	0
Oligo	PCDH9	0	1.04748	0.997	0.821	0
Oligo	DNAJC6	0	1.04333	0.924	0.518	0
Oligo	SLC12A2	0	1.04122	0.807	0.243	0
Oligo	COL4A5	0	1.03753	0.805	0.273	0
Oligo	SAMD12	0	1.03744	0.832	0.387	0
Oligo	ELMO1	0	1.0267	0.971	0.525	0
Oligo	LINC01170	0	1.02565	0.52	0.074	0
Oligo	AGAP1	0	1.02169	0.962	0.638	0
Oligo	DLC1	0	1.02133	0.845	0.45	0
Oligo	SIK3	0	1.02114	0.963	0.811	0
Oligo	LRP2	0	1.01517	0.611	0.041	0
Oligo	SRCIN1	0	1.01516	0.75	0.098	0
Oligo	CDK19	0	1.01086	0.855	0.422	0
Oligo	AGPAT4	0	1.00465	0.736	0.201	0
Oligo	APLP1	0	1.00426	0.78	0.163	0
Oligo	CRYAB	0	1.00421	0.749	0.289	0
Oligo	FOLH1	0	1.00393	0.681	0.043	0
Oligo	RYBP	0	1.00368	0.806	0.259	0
Oligo	AL359091.1	0	1.00307	0.676	0.069	0
Oligo	PKP4	0	0.999047	0.847	0.427	0
Oligo	PDE8A	0	0.997882	0.91	0.621	0
Oligo	LIMCH1	0	0.99771	0.934	0.557	0
Oligo	DPYD	0	0.993915	0.927	0.543	0
Oligo	ARAP2	0	0.993687	0.899	0.601	0
Oligo	ITGA2	0	0.991114	0.635	0.042	0
Oligo	SORT1	0	0.974323	0.908	0.552	0
Oligo	PLD1	0	0.971274	0.796	0.22	0
Oligo	HAPLN2	0	0.971132	0.701	0.081	0
Oligo	MYRF	0	0.9575	0.742	0.058	0
Oligo	LPGAT1	0	0.954114	0.817	0.359	0
Oligo	COBL	0	0.95214	0.842	0.31	0
Oligo	DPYSL5	0	0.944276	0.643	0.107	0
Oligo	CLASP2	0	0.940118	0.955	0.771	0
Oligo	44986	0	0.938144	0.926	0.54	0
Oligo	HECW2	0	0.931471	0.75	0.172	0
Oligo	RASGRF2	0	0.929528	0.617	0.097	0
Oligo	NRXN3	0	0.924889	0.866	0.458	0
Oligo	JAM3	0	0.920444	0.76	0.192	0
Oligo	NECAB1	0	0.916766	0.645	0.059	0
Oligo	FAM124A	0	0.913129	0.708	0.108	0
Oligo	AC090502.1	0	0.912361	0.508	0.029	0
Oligo	ENOX1	0	0.910918	0.846	0.482	0
Oligo	QKI	0	0.910719	0.989	0.914	0
Oligo	ZEB2	0	0.909824	0.948	0.639	0
Oligo	NCAM2	0	0.908968	0.956	0.705	0
Oligo	OTUD7A	0	0.903665	0.861	0.524	0
Oligo	GNAI1	0	0.903597	0.74	0.171	0
Oligo	PPM1H	0	0.898357	0.708	0.181	0
Oligo	SH3TC2	0	0.897071	0.66	0.035	0
Oligo	PRR5L	0	0.895558	0.717	0.175	0
Oligo	APBB2	0	0.893333	0.894	0.409	0
Oligo	CA2	0	0.885675	0.631	0.117	0
Oligo	USP31	0	0.885599	0.663	0.16	0
Oligo	MVB12B	0	0.882237	0.861	0.475	0
Oligo	NKX6-2	0	0.876111	0.648	0.049	0
Oligo	DIP2C	0	0.872071	0.927	0.632	0
Oligo	PPP1R16B	0	0.85909	0.687	0.093	0
Oligo	COLGALT2	0	0.855352	0.762	0.279	0
Oligo	KIF6	0	0.85295	0.671	0.185	0
Oligo	PLA2G16	0	0.848332	0.774	0.251	0
Oligo	LINC01505	0	0.848259	0.407	0.138	0
Oligo	CCP110	0	0.846306	0.679	0.171	0
Oligo	DIP2B	0	0.84184	0.929	0.691	0
Oligo	ARHGAP21	0	0.839136	0.935	0.701	0
Oligo	MAP4K5	0	0.836886	0.883	0.594	0
Oligo	VRK2	0	0.834799	0.68	0.223	0
Oligo	ATP10B	0	0.833323	0.713	0.183	0
Oligo	GPR37	0	0.83099	0.639	0.069	0
Oligo	SLC22A23	0	0.830814	0.811	0.34	0
Oligo	GRID1	0	0.829045	0.887	0.559	0
Oligo	MTUS1	0	0.821694	0.847	0.505	0
Oligo	GNAO1	0	0.821446	0.849	0.502	0
Oligo	NCOA7	0	0.820687	0.85	0.378	0
Oligo	KIF13B	0	0.820452	0.77	0.312	0
Oligo	FMNL2	0	0.820385	0.976	0.845	0
Oligo	TULP4	0	0.815569	0.84	0.476	0
Oligo	AKAP6	0	0.808513	0.924	0.634	0
Oligo	SEMA4D	0	0.808117	0.787	0.31	0
Oligo	DOCK9	0	0.807687	0.861	0.356	0
Oligo	NT5DC1	0	0.806103	0.743	0.306	0
Oligo	CARNS1	0	0.805887	0.608	0.042	0
Oligo	ARFGEF3	0	0.805028	0.816	0.325	0
Oligo	CD22	0	0.803871	0.621	0.027	0
Oligo	CDH19	0	0.801047	0.587	0.053	0
Oligo	ADIPOR2	0	0.800976	0.794	0.373	0
Oligo	AL354809.1	0	0.792956	0.43	0.06	0
Oligo	AGTPBP1	0	0.790335	0.813	0.414	0
Oligo	C9orf3	0	0.788639	0.879	0.559	0
Oligo	TJP1	0	0.788385	0.915	0.659	0
Oligo	LDB3	0	0.784934	0.557	0.027	0
Oligo	NFASC	0	0.78452	0.853	0.487	0
Oligo	AATK	0	0.778368	0.692	0.121	0
Oligo	SEMA6A	0	0.76876	0.727	0.244	0
Oligo	SUN2	0	0.76841	0.706	0.239	0
Oligo	ANKS1B	0	0.76545	0.926	0.543	0
Oligo	FEZ1	0	0.765422	0.74	0.275	0
Oligo	YPEL2	0	0.764052	0.719	0.254	0
Oligo	PSEN1	0	0.763821	0.781	0.349	0
Oligo	MAGI2	0	0.762844	0.979	0.763	0
Oligo	KLHL4	0	0.762801	0.502	0.047	0
Oligo	MIR181A1HG	0	0.762323	0.728	0.263	0
Oligo	TMEM63A	0	0.761324	0.717	0.211	0
Oligo	PDE1A	0	0.759698	0.402	0.067	0
Oligo	ATG4C	0	0.757137	0.757	0.313	0
Oligo	TMEM98	0	0.752675	0.54	0.033	0
Oligo	PTMA	0	0.751752	0.817	0.439	0
Oligo	RNF144A	0	0.750798	0.789	0.343	0
Oligo	ZFYVE16	0	0.746529	0.784	0.441	0
Oligo	MAP4K4	0	0.739083	0.947	0.766	0
Oligo	HIP1	0	0.734735	0.813	0.405	0
Oligo	SECISBP2L	0	0.729808	0.774	0.363	0
Oligo	PTBP2	0	0.729314	0.849	0.558	0
Oligo	LRRC63	0	0.728784	0.492	0.027	0
Oligo	SGK1	0	0.727569	0.81	0.552	0
Oligo	TMTC4	0	0.725526	0.601	0.099	0
Oligo	HIPK2	0	0.724334	0.864	0.593	0
Oligo	IQGAP1	0	0.723941	0.742	0.29	0
Oligo	ST6GALNAC3	0	0.72125	0.878	0.39	0
Oligo	MAL	0	0.72086	0.611	0.127	0
Oligo	FTH1	0	0.719186	0.84	0.617	0
Oligo	TTYH2	0	0.716487	0.753	0.289	0
Oligo	USP54	0	0.712459	0.857	0.47	0
Oligo	PHLDB1	0	0.710824	0.74	0.284	0
Oligo	EFHD1	0	0.710709	0.694	0.234	0
Oligo	GPRC5B	0	0.709548	0.843	0.502	0
Oligo	PLLP	0	0.700692	0.643	0.136	0
Oligo	SLC25A13	0	0.69742	0.765	0.437	0
Oligo	MBNL2	0	0.696262	0.897	0.659	0
Oligo	MICAL3	0	0.696112	0.773	0.366	0
Oligo	LINC01630	0	0.693911	0.461	0.029	0
Oligo	CDC42BPA	0	0.692583	0.872	0.562	0
Oligo	CADM2	0	0.692262	0.971	0.823	0
Oligo	EXOC6B	0	0.689112	0.883	0.692	0
Oligo	LINC00320	0	0.686867	0.508	0.076	0
Oligo	RASGRP3	0	0.686631	0.602	0.107	0
Oligo	CDKN1C	0	0.686476	0.506	0.07	0
Oligo	LIPA	0	0.68529	0.711	0.249	0
Oligo	ARHGAP23	0	0.684828	0.641	0.137	0
Oligo	RDX	0	0.682662	0.793	0.457	0
Oligo	KIAA1324L	0	0.680636	0.617	0.167	0
Oligo	TPPP	0	0.675808	0.608	0.118	0
Oligo	SVIP	0	0.675697	0.6	0.132	0
Oligo	CPEB2	0	0.674956	0.708	0.311	0
Oligo	CCDC88A	0	0.674279	0.905	0.74	0
Oligo	FAM13C	0	0.672761	0.746	0.343	0
Oligo	TSPAN5	0	0.67057	0.756	0.399	0
Oligo	MYO6	0	0.669727	0.826	0.488	0
Oligo	DUBR	0	0.668489	0.601	0.144	0
Oligo	AC096564.1	0	0.667225	0.534	0.054	0
Oligo	HSPA2	0	0.664452	0.523	0.089	0
Oligo	MARCKSL1	0	0.654543	0.528	0.137	0
Oligo	STK39	0	0.652798	0.739	0.324	0
Oligo	PACS2	0	0.650916	0.743	0.36	0
Oligo	KCTD8	0	0.64851	0.627	0.368	0
Oligo	AC100801.1	0	0.646885	0.26	0.013	0
Oligo	CACNA2D1	0	0.646776	0.795	0.448	0
Oligo	DICER1	0	0.644784	0.792	0.432	0
Oligo	SEMA3C	0	0.643287	0.456	0.036	0
Oligo	DOCK1	0	0.641994	0.895	0.589	0
Oligo	MEGF10	0	0.641522	0.773	0.387	0
Oligo	CPOX	0	0.640074	0.549	0.09	0
Oligo	AC016597.1	0	0.639996	0.516	0.032	0
Oligo	45177	0	0.639363	0.658	0.244	0
Oligo	MOB3B	0	0.637892	0.777	0.442	0
Oligo	RASGRF1	0	0.635434	0.398	0.049	0
Oligo	TCF12	0	0.631857	0.939	0.827	0
Oligo	RHOU	0	0.631708	0.614	0.171	0
Oligo	RAB40B	0	0.62988	0.594	0.1	0
Oligo	OPALIN	0	0.629703	0.358	0.019	0
Oligo	NINJ2	0	0.627114	0.487	0.052	0
Oligo	TTLL11	0	0.621915	0.585	0.18	0
Oligo	SVEP1	0	0.621273	0.343	0.033	0
Oligo	PPP2R2B	0	0.620527	0.961	0.745	0
Oligo	45173	0	0.619765	0.565	0.07	0
Oligo	SH3D19	0	0.619143	0.753	0.392	0
Oligo	ASPA	0	0.616738	0.511	0.064	0
Oligo	PTK2	0	0.616335	0.91	0.756	0
Oligo	GLDN	0	0.612347	0.716	0.221	0
Oligo	TLE4	0	0.609573	0.716	0.398	0
Oligo	PPP1R14A	0	0.609457	0.52	0.066	0
Oligo	KIF5C	0	0.604208	0.676	0.254	0
Oligo	ZNF704	0	0.603221	0.737	0.368	0
Oligo	FBXO32	0	0.602345	0.489	0.116	0
Oligo	ZNF638	0	0.600121	0.9	0.746	0
Oligo	GLTP	0	0.600042	0.576	0.116	0
Oligo	S100B	0	0.596521	0.604	0.316	0
Oligo	FBXL7	0	0.595899	0.832	0.548	0
Oligo	ANKIB1	0	0.5952	0.823	0.581	0
Oligo	NCAM1	0	0.593515	0.954	0.734	0
Oligo	LRRC1	0	0.593475	0.637	0.255	0
Oligo	BIN1	0	0.592961	0.756	0.313	0
Oligo	TARSL2	0	0.59243	0.674	0.263	0
Oligo	AMD1	0	0.588911	0.609	0.213	0
Oligo	NEO1	0	0.586927	0.82	0.505	0
Oligo	PIK3C2B	0	0.585666	0.538	0.102	0
Oligo	GRB10	0	0.585314	0.562	0.128	0
Oligo	ELAVL3	0	0.580429	0.673	0.266	0
Oligo	SLC22A15	0	0.578648	0.647	0.27	0
Oligo	RFTN2	0	0.578581	0.783	0.444	0
Oligo	ABTB2	0	0.577885	0.45	0.11	0
Oligo	SEC14L5	0	0.57568	0.45	0.021	0
Oligo	NALCN	0	0.575505	0.832	0.536	0
Oligo	CPB2-AS1	0	0.571979	0.483	0.115	0
Oligo	AC110285.1	0	0.570681	0.462	0.043	0
Oligo	ZCCHC24	0	0.570638	0.742	0.323	0
Oligo	C1QTNF3-AMACR	0	0.568746	0.598	0.245	0
Oligo	PLD5	0	0.566574	0.498	0.177	0
Oligo	IGSF11	0	0.562569	0.713	0.361	0
Oligo	SEMA3B	0	0.560619	0.532	0.098	0
Oligo	STMN4	0	0.558251	0.488	0.101	0
Oligo	ALCAM	0	0.558038	0.886	0.674	0
Oligo	OSBPL1A	0	0.553871	0.813	0.549	0
Oligo	ZNF708	0	0.553796	0.657	0.309	0
Oligo	LSS	0	0.553144	0.563	0.167	0
Oligo	NDE1	0	0.551868	0.524	0.109	0
Oligo	AC012593.1	0	0.551757	0.453	0.213	0
Oligo	MYO1E	0	0.548311	0.739	0.319	0
Oligo	OSBP2	0	0.546311	0.6	0.265	0
Oligo	LURAP1L-AS1	0	0.546248	0.317	0.015	0
Oligo	CAMK2N1	0	0.544621	0.623	0.234	0
Oligo	SLC31A2	0	0.542545	0.481	0.04	0
Oligo	RHOBTB1	0	0.541989	0.448	0.084	0
Oligo	RGCC	0	0.541781	0.516	0.151	0
Oligo	RBPJ	0	0.537954	0.783	0.488	0
Oligo	AC004690.2	0	0.537512	0.376	0.011	0
Oligo	LINC00877	0	0.535432	0.367	0.022	0
Oligo	APP	0	0.534851	0.914	0.671	0
Oligo	ZNF652	0	0.534769	0.67	0.374	0
Oligo	NUTM2A-AS1	0	0.534479	0.77	0.497	0
Oligo	EVA1C	0	0.534395	0.554	0.205	0
Oligo	BOK	0	0.533221	0.474	0.04	0
Oligo	FOXN2	0	0.533051	0.659	0.29	0
Oligo	PCDH9-AS2	0	0.528338	0.515	0.208	0
Oligo	RAB30	0	0.52634	0.649	0.335	0
Oligo	TP53TG5	0	0.526235	0.442	0.033	0
Oligo	CORO2B	0	0.52454	0.588	0.22	0
Oligo	C12orf76	0	0.523133	0.585	0.172	0
Oligo	BACH2	0	0.522773	0.636	0.319	0
Oligo	B3GAT1	0	0.522287	0.578	0.166	0
Oligo	FAXDC2	0	0.520883	0.596	0.236	0
Oligo	DOCK3	0	0.520347	0.825	0.611	0
Oligo	SGK3	0	0.516832	0.785	0.532	0
Oligo	NXPE3	0	0.51676	0.552	0.161	0
Oligo	TFEB	0	0.515321	0.593	0.202	0
Oligo	TECPR2	0	0.513642	0.607	0.253	0
Oligo	KCNK1	0	0.513567	0.413	0.068	0
Oligo	CBR1	0	0.512956	0.528	0.136	0
Oligo	MTMR2	0	0.512796	0.543	0.2	0
Oligo	PMP22	0	0.512175	0.593	0.226	0
Oligo	TMEM235	0	0.511681	0.434	0.016	0
Oligo	GAS7	0	0.508399	0.637	0.253	0
Oligo	TMC7	0	0.507367	0.465	0.052	0
Oligo	REPS2	0	0.505001	0.528	0.17	0
Oligo	DAAM2	0	0.503323	0.82	0.43	0
Oligo	ABHD17B	0	0.50248	0.502	0.126	0
Oligo	RNF13	0	0.502452	0.804	0.535	0
Oligo	DYSF	0	0.500135	0.336	0.053	0
Oligo	NPC1	0	0.499093	0.685	0.329	0
Oligo	NFIX	0	0.498746	0.727	0.384	0
Oligo	SLC38A2	0	0.492323	0.588	0.346	0
Oligo	NLK	0	0.492211	0.705	0.412	0
Oligo	CLIP4	0	0.491869	0.685	0.379	0
Oligo	AC006148.1	0	0.489788	0.438	0.2	0
Oligo	LGR5	0	0.488849	0.378	0.056	0
Oligo	STXBP6	0	0.488552	0.497	0.163	0
Oligo	PRKACB	0	0.488142	0.787	0.532	0
Oligo	ADCY5	0	0.486424	0.494	0.108	0
Oligo	PCA3	0	0.485211	0.382	0.022	0
Oligo	PHACTR3	0	0.48459	0.796	0.49	0
Oligo	MTMR7	0	0.483956	0.472	0.103	0
Oligo	PALM2-AKAP2	0	0.482068	0.356	0.033	0
Oligo	DAPK2	0	0.481973	0.396	0.052	0
Oligo	NLGN1	0	0.481523	0.809	0.394	0
Oligo	HBS1L	0	0.479057	0.561	0.222	0
Oligo	UNC5B	0	0.473671	0.479	0.087	0
Oligo	BTBD3	0	0.473063	0.549	0.196	0
Oligo	PWRN1	0	0.472607	0.29	0.029	0
Oligo	GSN	0	0.471978	0.865	0.627	0
Oligo	ZDHHC9	0	0.471618	0.465	0.091	0
Oligo	NAPEPLD	0	0.470973	0.548	0.201	0
Oligo	CPQ	0	0.470202	0.769	0.555	0
Oligo	ZDHHC11B	0	0.470061	0.432	0.091	0
Oligo	RETREG1	0	0.469607	0.693	0.341	0
Oligo	AC006059.1	0	0.469221	0.508	0.252	0
Oligo	PLEKHA1	0	0.467675	0.544	0.192	0
Oligo	PLA2G4C	0	0.466002	0.47	0.186	0
Oligo	MID1IP1	0	0.465816	0.379	0.085	0
Oligo	CD9	0	0.464359	0.476	0.128	0
Oligo	TPD52	0	0.463648	0.442	0.106	0
Oligo	LARP6	0	0.46297	0.452	0.066	0
Oligo	AL138881.1	0	0.462786	0.305	0.015	0
Oligo	JAKMIP3	0	0.461046	0.464	0.128	0
Oligo	BRMS1L	0	0.459521	0.438	0.103	0
Oligo	ARHGEF2	0	0.45901	0.532	0.148	0
Oligo	PPP2R2A	0	0.458503	0.713	0.428	0
Oligo	ADAM10	0	0.458142	0.727	0.437	0
Oligo	PPP1R12B	0	0.457944	0.773	0.556	0
Oligo	BBS9	0	0.456371	0.688	0.475	0
Oligo	LRRC8B	0	0.453175	0.488	0.147	0
Oligo	ITCH	0	0.45309	0.747	0.478	0
Oligo	PPA1	0	0.45248	0.6	0.299	0
Oligo	FAR1	0	0.452462	0.681	0.421	0
Oligo	ROBO1	0	0.451789	0.697	0.415	0
Oligo	ADSS	0	0.451666	0.487	0.141	0
Oligo	CPNE2	0	0.451108	0.468	0.093	0
Oligo	FAM102A	0	0.450636	0.541	0.186	0
Oligo	ENPP6	0	0.450218	0.34	0.019	0
Oligo	LINC01470	0	0.449213	0.341	0.03	0
Oligo	KLK6	0	0.449208	0.396	0.022	0
Oligo	TBC1D12	0	0.448885	0.611	0.292	0
Oligo	PCGF5	0	0.448866	0.712	0.457	0
Oligo	AC106869.1	0	0.448271	0.392	0.078	0
Oligo	CDC14B	0	0.447956	0.725	0.472	0
Oligo	AL139383.1	0	0.44716	0.422	0.145	0
Oligo	USP32	0	0.44627	0.7	0.45	0
Oligo	WDR20	0	0.44379	0.615	0.31	0
Oligo	ACTN4	0	0.442698	0.628	0.29	0
Oligo	SLC6A15	0	0.44266	0.382	0.077	0
Oligo	SPP1	0	0.441235	0.861	0.489	0
Oligo	ERBB3	0	0.440733	0.409	0.041	0
Oligo	STOX2	0	0.440638	0.529	0.224	0
Oligo	FAM222A	0	0.439709	0.449	0.09	0
Oligo	HPN-AS1	0	0.439202	0.364	0.028	0
Oligo	TMCC2	0	0.43877	0.454	0.088	0
Oligo	ANKRD18A	0	0.438565	0.296	0.028	0
Oligo	MOSPD2	0	0.437739	0.45	0.102	0
Oligo	BACE1	0	0.437402	0.498	0.164	0
Oligo	ADAMTS18	0	0.436286	0.254	0.011	0
Oligo	MAPRE2	0	0.435323	0.766	0.553	0
Oligo	LAMA2	0	0.434836	0.405	0.198	0
Oligo	INF2	0	0.434642	0.479	0.11	0
Oligo	SIRT2	0	0.432571	0.583	0.247	0
Oligo	CDK17	0	0.432478	0.641	0.341	0
Oligo	SESTD1	0	0.43225	0.64	0.341	0
Oligo	OTUD7B	0	0.431048	0.637	0.323	0
Oligo	ZNF365	0	0.431009	0.467	0.213	0
Oligo	CNKSR3	0	0.430464	0.422	0.109	0
Oligo	PPP1R21	0	0.429828	0.636	0.34	0
Oligo	DYNC1I2	0	0.429639	0.632	0.322	0
Oligo	CSRP1	0	0.429352	0.649	0.355	0
Oligo	PLEKHG3	0	0.427661	0.489	0.142	0
Oligo	KCNQ1OT1	0	0.427505	0.57	0.294	0
Oligo	STRN	0	0.426806	0.541	0.244	0
Oligo	SLIT2	0	0.42545	0.269	0.078	0
Oligo	PLPP2	0	0.42524	0.394	0.024	0
Oligo	ACER3	0	0.423904	0.713	0.45	0
Oligo	AP002370.2	0	0.423745	0.353	0.037	0
Oligo	ENOX2	0	0.423129	0.421	0.16	0
Oligo	TUBB4A	0	0.423101	0.573	0.199	0
Oligo	KCNJ2	0	0.422837	0.384	0.033	0
Oligo	ABCA6	0	0.421964	0.263	0.036	0
Oligo	SRPK2	0	0.4219	0.84	0.641	0
Oligo	LINC00844	0	0.421604	0.377	0.081	0
Oligo	ARHGEF37	0	0.421349	0.437	0.091	0
Oligo	ATP6V0D2	0	0.419526	0.138	0.01	0
Oligo	INSR	0	0.41934	0.651	0.391	0
Oligo	SLC48A1	0	0.419281	0.5	0.155	0
Oligo	MEIS1	0	0.419086	0.489	0.215	0
Oligo	RNF130	0	0.418978	0.85	0.665	0
Oligo	RNASE1	0	0.417948	0.398	0.052	0
Oligo	PRIMA1	0	0.417093	0.386	0.04	0
Oligo	AC004158.1	0	0.417043	0.448	0.16	0
Oligo	GTDC1	0	0.416531	0.641	0.405	0
Oligo	SOX10	0	0.41617	0.451	0.091	0
Oligo	PPFIBP1	0	0.414539	0.453	0.118	0
Oligo	SCARB2	0	0.414278	0.7	0.425	0
Oligo	PROX1	0	0.413533	0.388	0.06	0
Oligo	SH3PXD2A	0	0.413465	0.463	0.139	0
Oligo	ANAPC5	0	0.413284	0.603	0.289	0
Oligo	YWHAQ	0	0.412956	0.605	0.288	0
Oligo	UBE4B	0	0.41284	0.708	0.458	0
Oligo	TSPAN15	0	0.412822	0.431	0.078	0
Oligo	SAMMSON	0	0.41273	0.157	0.011	0
Oligo	FAM13B	0	0.411099	0.654	0.436	0
Oligo	PLEKHB1	0	0.410717	0.53	0.207	0
Oligo	ATP11A	0	0.408508	0.657	0.345	0
Oligo	RCAN2	0	0.407744	0.678	0.337	0
Oligo	PPP2R3A	0	0.407199	0.504	0.221	0
Oligo	RAB11FIP4	0	0.407105	0.456	0.135	0
Oligo	SH3TC2-DT	0	0.406532	0.294	0.008	0
Oligo	WDPCP	0	0.406002	0.655	0.459	0
Oligo	TMEM64	0	0.404583	0.356	0.049	0
Oligo	GPR137C	0	0.402885	0.391	0.137	0
Oligo	FAM95C	0	0.400548	0.303	0.021	0
Oligo	SLC4A8	0	0.400128	0.491	0.258	0
Oligo	TUBA1A	0	0.398384	0.802	0.46	0
Oligo	RASSF2	0	0.397719	0.515	0.196	0
Oligo	TNRC6C	0	0.397517	0.765	0.506	0
Oligo	L3MBTL4	0	0.397104	0.535	0.305	0
Oligo	CRTC3	0	0.396459	0.597	0.31	0
Oligo	FGF1	0	0.395279	0.569	0.27	0
Oligo	KDM6A	0	0.393955	0.692	0.483	0
Oligo	CLIC4	0	0.393798	0.58	0.303	0
Oligo	AC084032.1	0	0.393211	0.315	0.013	0
Oligo	FBN1	0	0.391279	0.551	0.296	0
Oligo	WSB1	0	0.390443	0.85	0.701	0
Oligo	STARD9	0	0.388787	0.443	0.132	0
Oligo	BBX	0	0.388766	0.754	0.561	0
Oligo	DUSP16	0	0.386235	0.491	0.242	0
Oligo	AC106791.1	0	0.386203	0.418	0.151	0
Oligo	LRRFIP2	0	0.385847	0.665	0.419	0
Oligo	STMN1	0	0.385165	0.537	0.228	0
Oligo	AL034405.1	0	0.384721	0.259	0.029	0
Oligo	ANKH	0	0.383608	0.679	0.451	0
Oligo	GJB1	0	0.382776	0.328	0.016	0
Oligo	USP47	0	0.381784	0.756	0.56	0
Oligo	RTN4	0	0.381356	0.946	0.772	0
Oligo	WNK1	0	0.38099	0.785	0.6	0
Oligo	MKRN3	0	0.380318	0.417	0.12	0
Oligo	LINC00862	0	0.380037	0.367	0.107	0
Oligo	SLC13A3	0	0.3793	0.497	0.228	0
Oligo	DIXDC1	0	0.378905	0.572	0.269	0
Oligo	ENOSF1	0	0.376844	0.518	0.258	0
Oligo	CUEDC1	0	0.3755	0.563	0.294	0
Oligo	ST3GAL4	0	0.375104	0.369	0.062	0
Oligo	ZKSCAN1	0	0.374267	0.682	0.457	0
Oligo	CHADL	0	0.374241	0.386	0.059	0
Oligo	ZNF565	0	0.373871	0.429	0.138	0
Oligo	AL139294.1	0	0.371918	0.334	0.048	0
Oligo	LMCD1-AS1	0	0.37176	0.711	0.569	0
Oligo	EMC10	0	0.371745	0.413	0.141	0
Oligo	TCP11L2	0	0.371742	0.43	0.157	0
Oligo	CLCN4	0	0.371572	0.471	0.166	0
Oligo	PWWP2A	0	0.369937	0.548	0.277	0
Oligo	HSD17B4	0	0.36952	0.6	0.357	0
Oligo	STXBP3	0	0.369383	0.54	0.276	0
Oligo	MAPT	0	0.367251	0.824	0.616	0
Oligo	C21orf91	0	0.36674	0.352	0.048	0
Oligo	SLF2	0	0.366609	0.56	0.293	0
Oligo	AC025810.1	0	0.36551	0.206	0.006	0
Oligo	KCNAB1	0	0.364877	0.25	0.15	0
Oligo	DHCR24	0	0.364824	0.366	0.105	0
Oligo	ZNF146	0	0.364772	0.426	0.131	0
Oligo	AZGP1	0	0.364327	0.296	0.033	0
Oligo	LINC00882	0	0.363179	0.518	0.318	0
Oligo	DPYSL2	0	0.361216	0.869	0.686	0
Oligo	CPEB1	0	0.360639	0.357	0.097	0
Oligo	CCDC122	0	0.360631	0.319	0.067	0
Oligo	RYR2	0	0.359768	0.331	0.07	0
Oligo	DENND5A	0	0.359586	0.671	0.43	0
Oligo	SNX30	0	0.35896	0.49	0.197	0
Oligo	P2RX7	0	0.35874	0.649	0.374	0
Oligo	SGMS1	0	0.358712	0.76	0.589	0
Oligo	PPM1B	0	0.358568	0.677	0.468	0
Oligo	MAGI1	0	0.358454	0.724	0.581	0
Oligo	ADAM19	0	0.358245	0.306	0.037	0
Oligo	FAM19A4	0	0.358173	0.256	0.012	0
Oligo	SYT9	0	0.357945	0.469	0.208	0
Oligo	KNOP1	0	0.355873	0.445	0.183	0
Oligo	PHACTR1	0	0.355805	0.547	0.357	0
Oligo	DEPTOR	0	0.355647	0.471	0.211	0
Oligo	AC233296.1	0	0.355255	0.311	0.114	0
Oligo	KLF13	0	0.354359	0.431	0.134	0
Oligo	NIPAL3	0	0.35388	0.473	0.184	0
Oligo	GATM	0	0.353629	0.482	0.199	0
Oligo	GLUL	0	0.352316	0.681	0.482	0
Oligo	GXYLT2	0	0.352275	0.376	0.105	0
Oligo	ELF2	0	0.35163	0.769	0.563	0
Oligo	HNRNPDL	0	0.351032	0.705	0.496	0
Oligo	PPP4R2	0	0.349502	0.522	0.264	0
Oligo	ENDOD1	0	0.349276	0.499	0.206	0
Oligo	DNAJB2	0	0.347208	0.506	0.212	0
Oligo	LINC01792	0	0.346837	0.255	0.007	0
Oligo	MPP5	0	0.346195	0.463	0.199	0
Oligo	FANCL	0	0.345976	0.498	0.228	0
Oligo	AF165147.1	0	0.345858	0.31	0.083	0
Oligo	PLCG2	0	0.345103	0.92	0.825	0
Oligo	PACRG-AS3	0	0.344774	0.248	0.017	0
Oligo	AC063944.1	0	0.344555	0.288	0.041	0
Oligo	KLHL3	0	0.343886	0.41	0.168	0
Oligo	GREB1L	0	0.343761	0.394	0.194	0
Oligo	ANKRD28	0	0.343614	0.651	0.404	0
Oligo	ELOVL1	0	0.34358	0.357	0.065	0
Oligo	AUTS2	0	0.342995	0.862	0.788	0
Oligo	TMEM87A	0	0.342806	0.55	0.295	0
Oligo	VWA1	0	0.341925	0.341	0.047	0
Oligo	HTRA1	0	0.341165	0.704	0.484	0
Oligo	ARHGEF7	0	0.338795	0.732	0.539	0
Oligo	RALGAPA1	0	0.33834	0.761	0.608	0
Oligo	ACTN2	0	0.338332	0.294	0.099	0
Oligo	MPDZ	0	0.33828	0.656	0.424	0
Oligo	CEP97	0	0.33794	0.402	0.128	0
Oligo	AC118549.1	0	0.33773	0.617	0.391	0
Oligo	EML2	0	0.336743	0.434	0.136	0
Oligo	ZBED5	0	0.33666	0.474	0.223	0
Oligo	COL18A1	0	0.336184	0.29	0.09	0
Oligo	SH3BP4	0	0.335584	0.375	0.09	0
Oligo	CDH8	0	0.335493	0.433	0.167	0
Oligo	PKD2	0	0.333255	0.632	0.394	0
Oligo	IGF1R	0	0.332904	0.668	0.547	0
Oligo	KIZ	0	0.331752	0.6	0.334	0
Oligo	LIPE	0	0.331508	0.34	0.054	0
Oligo	HCN2	0	0.330945	0.327	0.053	0
Oligo	TMEM151A	0	0.329992	0.353	0.059	0
Oligo	GALNT6	0	0.329608	0.303	0.042	0
Oligo	GRIN2A	0	0.328833	0.231	0.064	0
Oligo	MTMR10	0	0.326782	0.552	0.309	0
Oligo	UBE2R2	0	0.32646	0.604	0.365	0
Oligo	MAPK8IP1	0	0.326261	0.401	0.115	0
Oligo	ATE1	0	0.325116	0.639	0.434	0
Oligo	FAM196B	0	0.325047	0.291	0.102	0
Oligo	TMEM59	0	0.32359	0.536	0.28	0
Oligo	OSBPL9	0	0.323094	0.678	0.471	0
Oligo	LDLRAP1	0	0.32263	0.337	0.047	0
Oligo	LINC01411	0	0.322333	0.305	0.042	0
Oligo	LGI3	0	0.321854	0.354	0.05	0
Oligo	VLDLR-AS1	0	0.321374	0.283	0.06	0
Oligo	LRRTM3	0	0.321094	0.542	0.184	0
Oligo	KIAA1755	0	0.320618	0.643	0.356	0
Oligo	TRAPPC10	0	0.320022	0.515	0.264	0
Oligo	FIS1	0	0.319738	0.387	0.121	0
Oligo	C1GALT1	0	0.31948	0.457	0.208	0
Oligo	ARID4B	0	0.318932	0.756	0.608	0
Oligo	NSMCE2	0	0.31849	0.74	0.595	0
Oligo	CASTOR3	0	0.318356	0.584	0.349	0
Oligo	OMG	0	0.318067	0.393	0.139	0
Oligo	RICTOR	0	0.317195	0.719	0.519	0
Oligo	GREM1	0	0.316306	0.228	0.008	0
Oligo	AFMID	0	0.315912	0.309	0.035	0
Oligo	ATG13	0	0.314888	0.425	0.162	0
Oligo	EIF1	0	0.313757	0.595	0.384	0
Oligo	APOD	0	0.313083	0.57	0.212	0
Oligo	CRYL1	0	0.312652	0.466	0.233	0
Oligo	SPART	0	0.312579	0.599	0.38	0
Oligo	EYA4	0	0.312524	0.294	0.079	0
Oligo	CHRM5	0	0.312364	0.205	0.05	0
Oligo	AC079594.2	0	0.312125	0.242	0.015	0
Oligo	DNAH17	0	0.311772	0.29	0.027	0
Oligo	EEPD1	0	0.310742	0.46	0.213	0
Oligo	GLCE	0	0.310715	0.377	0.143	0
Oligo	CDKL1	0	0.310443	0.401	0.211	0
Oligo	CCNH	0	0.309928	0.749	0.63	0
Oligo	TRPM6	0	0.309919	0.277	0.015	0
Oligo	CD55	0	0.309891	0.358	0.113	0
Oligo	GJC2	0	0.308799	0.28	0.015	0
Oligo	RPS6KA5	0	0.308644	0.608	0.396	0
Oligo	GNG7	0	0.308468	0.735	0.556	0
Oligo	KIDINS220	0	0.30832	0.737	0.557	0
Oligo	IQCJ-SCHIP1	0	0.307485	0.566	0.2	0
Oligo	LINC01877	0	0.307432	0.223	0.005	0
Oligo	GOLGA7	0	0.306502	0.341	0.094	0
Oligo	CXXC5	0	0.306458	0.436	0.174	0
Oligo	FNIP2	0	0.306211	0.558	0.32	0
Oligo	AIF1L	0	0.306156	0.305	0.03	0
Oligo	EPHB2	0	0.306099	0.371	0.128	0
Oligo	NAALADL2	0	0.304603	0.65	0.544	0
Oligo	JUND	0	0.304595	0.491	0.248	0
Oligo	ARGLU1	0	0.30457	0.775	0.633	0
Oligo	ACYP2	0	0.301904	0.727	0.589	0
Oligo	AL162511.1	0	0.301279	0.259	0.014	0
Oligo	ATXN1	0	0.301084	0.859	0.777	0
Oligo	AC007566.1	0	0.300591	0.441	0.208	0
Oligo	PAQR4	0	0.300391	0.288	0.019	0
Oligo	CPS1	0	0.299965	0.142	0.031	0
Oligo	ZNF451	0	0.299921	0.587	0.383	0
Oligo	KIF13A	0	0.299838	0.776	0.551	0
Oligo	CALD1	0	0.299743	0.516	0.247	0
Oligo	NECTIN1	0	0.299687	0.317	0.05	0
Oligo	AC018647.1	0	0.299618	0.26	0.02	0
Oligo	MTURN	0	0.29878	0.495	0.243	0
Oligo	LAMP1	0	0.29735	0.483	0.26	0
Oligo	FRK	0	0.296601	0.238	0.03	0
Oligo	ADAMTS4	0	0.295991	0.276	0.019	0
Oligo	CADM1	0	0.295581	0.851	0.664	0
Oligo	WASHC5	0	0.295441	0.427	0.181	0
Oligo	AMOTL2	0	0.295145	0.311	0.047	0
Oligo	TMC6	0	0.294979	0.402	0.142	0
Oligo	CFL2	0	0.294545	0.357	0.092	0
Oligo	FCHO1	0	0.294261	0.337	0.075	0
Oligo	TJAP1	0	0.29394	0.368	0.106	0
Oligo	ZC3H6	0	0.293169	0.463	0.247	0
Oligo	CPM	0	0.292576	0.521	0.196	0
Oligo	VPS35L	0	0.292348	0.595	0.411	0
Oligo	SLC7A14	0	0.292338	0.291	0.057	0
Oligo	LANCL1-AS1	0	0.292317	0.277	0.04	0
Oligo	INPP1	0	0.292074	0.386	0.141	0
Oligo	MON2	0	0.289519	0.71	0.552	0
Oligo	NEGR1	0	0.288317	0.654	0.48	0
Oligo	PLPPR1	0	0.288082	0.342	0.117	0
Oligo	CPPED1	0	0.287769	0.378	0.14	0
Oligo	PTPDC1	0	0.286795	0.348	0.11	0
Oligo	WHRN	0	0.28596	0.398	0.163	0
Oligo	CYTH1	0	0.285849	0.633	0.38	0
Oligo	SPAG9	0	0.285554	0.743	0.584	0
Oligo	PHIP	0	0.285352	0.732	0.575	0
Oligo	PTPN11	0	0.285285	0.461	0.238	0
Oligo	APBB1	0	0.285119	0.484	0.21	0
Oligo	BCAS3	0	0.285057	0.813	0.722	0
Oligo	MFAP3L	0	0.284628	0.52	0.298	0
Oligo	AL392023.2	0	0.284443	0.286	0.091	0
Oligo	NUCKS1	0	0.284352	0.629	0.438	0
Oligo	HEPACAM	0	0.284308	0.596	0.348	0
Oligo	ROR1	0	0.28423	0.193	0.094	0
Oligo	RNF141	0	0.282714	0.351	0.116	0
Oligo	SNX1	0	0.282164	0.563	0.338	0
Oligo	SYPL1	0	0.28212	0.342	0.114	0
Oligo	PRR18	0	0.282033	0.281	0.032	0
Oligo	PI16	0	0.281973	0.309	0.076	0
Oligo	SH3RF1	0	0.281833	0.468	0.293	0
Oligo	MGAT5	0	0.281136	0.677	0.566	0
Oligo	SREBF2	0	0.281051	0.557	0.361	0
Oligo	SYTL2	0	0.279538	0.342	0.127	0
Oligo	TMEM125	0	0.2788	0.261	0.012	0
Oligo	RNH1	0	0.278389	0.376	0.134	0
Oligo	LINC01135	0	0.277304	0.324	0.13	0
Oligo	ENPP4	0	0.277117	0.359	0.123	0
Oligo	ABHD6	0	0.276217	0.403	0.17	0
Oligo	CPD	0	0.275592	0.419	0.2	0
Oligo	RALGDS	0	0.27511	0.452	0.218	0
Oligo	CNOT2	0	0.274651	0.613	0.434	0
Oligo	BACE2	0	0.274249	0.253	0.089	0
Oligo	AC090517.4	0	0.273956	0.392	0.216	0
Oligo	CDC42EP1	0	0.273947	0.285	0.037	0
Oligo	DDHD1	0	0.273783	0.472	0.271	0
Oligo	H3F3B	0	0.273644	0.53	0.344	0
Oligo	CDK5RAP2	0	0.27325	0.518	0.317	0
Oligo	GAS2	0	0.273016	0.279	0.099	0
Oligo	MAN2A2	0	0.272667	0.395	0.144	0
Oligo	OLIG1	0	0.272533	0.449	0.143	0
Oligo	ERMP1	0	0.271918	0.373	0.146	0
Oligo	ANKUB1	0	0.270208	0.393	0.196	0
Oligo	LDLRAD3	0	0.269972	0.646	0.484	0
Oligo	ARL8A	0	0.269424	0.403	0.155	0
Oligo	COPA	0	0.269334	0.589	0.376	0
Oligo	CXADR	0	0.2693	0.339	0.1	0
Oligo	CRYBG3	0	0.268971	0.429	0.256	0
Oligo	VXN	0	0.26864	0.376	0.149	0
Oligo	CHD7	0	0.268564	0.678	0.473	0
Oligo	C9orf85	0	0.268429	0.388	0.184	0
Oligo	KIF1B	0	0.26819	0.906	0.742	0
Oligo	SLC45A3	0	0.266555	0.263	0.013	0
Oligo	TIMP2	0	0.265892	0.546	0.292	0
Oligo	HDAC11	0	0.265623	0.319	0.077	0
Oligo	LRRC8C-DT	0	0.265543	0.302	0.077	0
Oligo	GARNL3	0	0.26509	0.552	0.354	0
Oligo	TMEM184B	0	0.264857	0.463	0.244	0
Oligo	BORCS5	0	0.264825	0.383	0.186	0
Oligo	NEK3	0	0.264693	0.314	0.091	0
Oligo	KCNJ10	0	0.264218	0.469	0.252	0
Oligo	ZNF397	0	0.26409	0.407	0.199	0
Oligo	BBS2	0	0.263751	0.576	0.378	0
Oligo	SLC6A8	0	0.263603	0.334	0.104	0
Oligo	ZNF608	0	0.262702	0.519	0.332	0
Oligo	ADARB2	0	0.26233	0.693	0.332	0
Oligo	TOGARAM1	0	0.260615	0.477	0.29	0
Oligo	TPRN	0	0.260313	0.305	0.07	0
Oligo	ZBTB44	0	0.260302	0.426	0.229	0
Oligo	AGO2	0	0.260168	0.57	0.374	0
Oligo	PPFIBP2	0	0.260159	0.377	0.18	0
Oligo	BCL2L1	0	0.259321	0.508	0.298	0
Oligo	ZNF644	0	0.258835	0.686	0.518	0
Oligo	PRKCQ	0	0.258203	0.291	0.103	0
Oligo	TYRO3	0	0.258002	0.425	0.198	0
Oligo	CCNY	0	0.257859	0.768	0.643	0
Oligo	RIF1	0	0.257633	0.491	0.306	0
Oligo	PNPT1	0	0.257424	0.4	0.186	0
Oligo	SOBP	0	0.25719	0.629	0.473	0
Oligo	ANKRD36	0	0.256629	0.469	0.27	0
Oligo	MFSD6	0	0.256191	0.521	0.21	0
Oligo	FTCDNL1	0	0.25585	0.451	0.29	0
Oligo	EVI5L	0	0.255825	0.373	0.148	0
Oligo	BEST1	0	0.255773	0.309	0.092	0
Oligo	RUFY2	0	0.255613	0.489	0.291	0
Oligo	C3orf58	0	0.255314	0.335	0.144	0
Oligo	IPO13	0	0.254807	0.3	0.065	0
Oligo	PSME4	0	0.253708	0.622	0.462	0
Oligo	ELOVL7	0	0.253048	0.325	0.068	0
Oligo	ZNF483	0	0.252997	0.443	0.227	0
Oligo	AC096677.1	0	0.25293	0.262	0.061	0
Oligo	KLHL24	0	0.252666	0.655	0.487	0
Oligo	ZC3H13	0	0.252384	0.498	0.309	0
Oligo	ZNF706	0	0.251998	0.491	0.307	0
Oligo	TOX3	0	0.251755	0.225	0.056	0
Oligo	MIGA1	0	0.25135	0.515	0.306	0
Oligo	RFC1	0	0.251321	0.413	0.203	0
Oligo	RALGPS1	0	0.251065	0.604	0.428	0
Oligo	SHC4	0	0.251042	0.29	0.068	0
Oligo	RBFOX1	5.91897e-47	0.374349	0.354	0.325	1.53591e-42
Astro	TRPM3	0	3.04297	0.98	0.217	0
Astro	HPSE2	0	2.78855	0.948	0.149	0
Astro	NRG3	0	2.57251	0.99	0.345	0
Astro	RNF219-AS1	0	2.47987	0.925	0.095	0
Astro	GPC5	0	2.40658	0.966	0.273	0
Astro	LINC01088	0	2.2536	0.905	0.135	0
Astro	RYR3	0	2.23902	0.945	0.118	0
Astro	PITPNC1	0	2.22747	0.974	0.304	0
Astro	SORBS1	0	2.12264	0.97	0.292	0
Astro	ADCY2	0	2.05847	0.951	0.191	0
Astro	SLC14A1	0	1.94626	0.865	0.073	0
Astro	TNC	0	1.84506	0.796	0.043	0
Astro	GLIS3	0	1.82858	0.91	0.136	0
Astro	RFX4	0	1.82583	0.906	0.074	0
Astro	SLC1A2	0	1.82035	0.905	0.204	0
Astro	DPP10	0	1.82015	0.557	0.262	0
Astro	DTNA	0	1.80174	0.985	0.677	0
Astro	RORA	0	1.78937	0.98	0.458	0
Astro	NEBL	0	1.78261	0.934	0.24	0
Astro	FMN2	0	1.78144	0.916	0.198	0
Astro	SLC4A4	0	1.7642	0.84	0.064	0
Astro	GPM6A	0	1.71426	0.942	0.31	0
Astro	PTCHD1-AS	0	1.71276	0.84	0.061	0
Astro	RGS6	0	1.68007	0.857	0.15	0
Astro	GFAP	0	1.67633	0.891	0.243	0
Astro	MAPK4	0	1.64966	0.86	0.042	0
Astro	TSHZ2	0	1.64752	0.836	0.062	0
Astro	KALRN	0	1.61775	0.918	0.249	0
Astro	MGAT4C	0	1.60901	0.828	0.072	0
Astro	FAT3	0	1.60325	0.85	0.102	0
Astro	LHFPL6	0	1.57686	0.9	0.289	0
Astro	ATP1A2	0	1.56583	0.914	0.178	0
Astro	EFEMP1	0	1.55429	0.81	0.04	0
Astro	CACNB2	0	1.5523	0.833	0.189	0
Astro	PARD3	0	1.54135	0.929	0.245	0
Astro	SOX5	0	1.53461	0.942	0.31	0
Astro	DCLK2	0	1.52253	0.886	0.201	0
Astro	SLC6A11	0	1.51308	0.789	0.046	0
Astro	AQP4	0	1.50588	0.821	0.105	0
Astro	CABLES1	0	1.4979	0.78	0.161	0
Astro	AHCYL1	0	1.49245	0.924	0.346	0
Astro	CACNA2D3	0	1.4896	0.795	0.181	0
Astro	NTRK2	0	1.47648	0.923	0.432	0
Astro	KCNN3	0	1.47605	0.862	0.136	0
Astro	LSAMP	0	1.47402	0.993	0.768	0
Astro	ABLIM1	0	1.43716	0.879	0.134	0
Astro	FAM189A2	0	1.43456	0.8	0.034	0
Astro	KIAA1217	0	1.42498	0.791	0.156	0
Astro	PLCB1	0	1.42294	0.916	0.276	0
Astro	CTNND2	0	1.41915	0.984	0.647	0
Astro	SPON1	0	1.40722	0.812	0.073	0
Astro	SPARCL1	0	1.40117	0.866	0.242	0
Astro	CAMK2G	0	1.39623	0.862	0.228	0
Astro	PAMR1	0	1.39614	0.785	0.028	0
Astro	TPD52L1	0	1.37483	0.704	0.068	0
Astro	MSI2	0	1.35996	0.956	0.643	0
Astro	NKAIN3	0	1.35941	0.799	0.131	0
Astro	MAPK10	0	1.35915	0.942	0.59	0
Astro	GJA1	0	1.35735	0.765	0.084	0
Astro	AC092691.1	0	1.35621	0.924	0.333	0
Astro	RGMA	0	1.34887	0.809	0.033	0
Astro	PLEKHA5	0	1.34001	0.884	0.35	0
Astro	ADCY8	0	1.32723	0.789	0.08	0
Astro	LPIN1	0	1.30827	0.861	0.278	0
Astro	HIF3A	0	1.29278	0.847	0.137	0
Astro	WWC1	0	1.29118	0.797	0.038	0
Astro	TNIK	0	1.28066	0.91	0.451	0
Astro	ACSBG1	0	1.26188	0.84	0.108	0
Astro	ACACB	0	1.25934	0.821	0.209	0
Astro	CARMIL1	0	1.25657	0.798	0.117	0
Astro	CNTN1	0	1.25519	0.908	0.339	0
Astro	AC073941.1	0	1.25516	0.689	0.015	0
Astro	SLC7A11	0	1.2383	0.763	0.083	0
Astro	MGST1	0	1.23106	0.769	0.064	0
Astro	IQCA1	0	1.22536	0.757	0.036	0
Astro	ANKFN1	0	1.2202	0.77	0.061	0
Astro	GRAMD2B	0	1.21774	0.835	0.273	0
Astro	CDHR3	0	1.2149	0.777	0.047	0
Astro	RANBP3L	0	1.2131	0.642	0.032	0
Astro	WDR49	0	1.21283	0.713	0.024	0
Astro	SLC25A18	0	1.2065	0.757	0.089	0
Astro	ARHGEF4	0	1.20602	0.831	0.174	0
Astro	AQP1	0	1.20293	0.708	0.044	0
Astro	SLC24A4	0	1.20251	0.734	0.045	0
Astro	MACF1	0	1.19879	0.983	0.844	0
Astro	MCC	0	1.19592	0.794	0.122	0
Astro	CHI3L1	0	1.19421	0.481	0.067	0
Astro	BMPR1B	0	1.19391	0.743	0.033	0
Astro	PDE4DIP	0	1.18962	0.935	0.648	0
Astro	MIR99AHG	0	1.18424	0.952	0.778	0
Astro	NAV2	0	1.16745	0.967	0.646	0
Astro	EYA2	0	1.16599	0.771	0.073	0
Astro	MRAS	0	1.14365	0.732	0.158	0
Astro	ACOT11	0	1.12981	0.778	0.101	0
Astro	NTRK3	0	1.11889	0.896	0.222	0
Astro	STK32A	0	1.11198	0.756	0.11	0
Astro	SHISA6	0	1.10839	0.661	0.062	0
Astro	ITPKB	0	1.10592	0.916	0.494	0
Astro	GABRB1	0	1.10225	0.777	0.19	0
Astro	CACHD1	0	1.09913	0.756	0.067	0
Astro	LINC00499	0	1.09787	0.432	0.03	0
Astro	C1orf61	0	1.09733	0.817	0.229	0
Astro	AQP4-AS1	0	1.09013	0.611	0.072	0
Astro	PDE7B	0	1.0878	0.762	0.133	0
Astro	SFXN5	0	1.08553	0.809	0.204	0
Astro	PARD3B	0	1.06874	0.88	0.423	0
Astro	ABCA1	0	1.06507	0.843	0.324	0
Astro	NPAS2	0	1.05872	0.716	0.078	0
Astro	FYN	0	1.05862	0.917	0.534	0
Astro	DCLK1	0	1.05392	0.649	0.183	0
Astro	TNRC6A	0	1.05189	0.953	0.759	0
Astro	TOGARAM2	0	1.04732	0.663	0.033	0
Astro	SAMD4A	0	1.04723	0.866	0.393	0
Astro	GPR75-ASB3	0	1.04688	0.788	0.247	0
Astro	BOC	0	1.03955	0.69	0.027	0
Astro	EYA1	0	1.0364	0.658	0.047	0
Astro	CD44	0	1.02712	0.563	0.052	0
Astro	FLRT2	0	1.02504	0.704	0.105	0
Astro	LRP1B	0	1.02105	0.985	0.779	0
Astro	AC002429.2	0	1.02055	0.48	0.09	0
Astro	NEAT1	0	1.01482	0.995	0.898	0
Astro	CLU	0	1.0089	0.926	0.497	0
Astro	COLEC12	0	1.00696	0.638	0.05	0
Astro	CDH20	0	1.00161	0.952	0.697	0
Astro	NRXN1	0	0.99989	0.944	0.494	0
Astro	MAP3K5	0	0.997149	0.874	0.325	0
Astro	UTRN	0	0.994841	0.836	0.25	0
Astro	MRVI1	0	0.993247	0.656	0.016	0
Astro	BCL6	0	0.991535	0.801	0.245	0
Astro	TRPS1	0	0.991506	0.898	0.613	0
Astro	LGI1	0	0.986285	0.669	0.051	0
Astro	TCF7L1	0	0.985864	0.685	0.033	0
Astro	DNAH7	0	0.97781	0.62	0.025	0
Astro	TENM2	0	0.974947	0.622	0.091	0
Astro	EGFR	0	0.974632	0.724	0.103	0
Astro	LRIG1	0	0.974262	0.813	0.311	0
Astro	BCL2	0	0.971251	0.898	0.488	0
Astro	MIR4300HG	0	0.969731	0.523	0.112	0
Astro	TIMP3	0	0.969594	0.645	0.104	0
Astro	EDNRB	0	0.962457	0.613	0.044	0
Astro	LINC00299	0	0.96242	0.664	0.022	0
Astro	SDC4	0	0.962027	0.66	0.03	0
Astro	FGFR3	0	0.959583	0.694	0.052	0
Astro	RNF19A	0	0.956417	0.741	0.246	0
Astro	RBPMS	0	0.954898	0.628	0.034	0
Astro	ANGPTL4	0	0.951498	0.497	0.034	0
Astro	RFX2	0	0.950772	0.693	0.069	0
Astro	GMPR	0	0.94764	0.668	0.029	0
Astro	TMTC1	0	0.945532	0.678	0.077	0
Astro	ETNPPL	0	0.944675	0.614	0.021	0
Astro	ECHDC2	0	0.942466	0.744	0.131	0
Astro	LINC01748	0	0.939257	0.615	0.031	0
Astro	CTNNA2	0	0.939126	0.905	0.489	0
Astro	PHF21B	0	0.938322	0.701	0.082	0
Astro	ZNRF3	0	0.937751	0.696	0.12	0
Astro	CPE	0	0.929879	0.853	0.365	0
Astro	PRKCA	0	0.923909	0.944	0.697	0
Astro	DGKG	0	0.92193	0.782	0.179	0
Astro	NPAS3	0	0.920031	0.988	0.816	0
Astro	ADGRA3	0	0.918263	0.678	0.069	0
Astro	LGR6	0	0.916384	0.541	0.014	0
Astro	FRMPD2	0	0.915438	0.654	0.014	0
Astro	ASTN2	0	0.914754	0.913	0.533	0
Astro	NPL	0	0.914643	0.793	0.262	0
Astro	ARHGEF26	0	0.914496	0.682	0.057	0
Astro	DGKB	0	0.91045	0.622	0.095	0
Astro	CHPT1	0	0.908694	0.746	0.228	0
Astro	FARP1	0	0.908547	0.761	0.179	0
Astro	AC027117.2	0	0.906241	0.675	0.138	0
Astro	WLS	0	0.905808	0.71	0.104	0
Astro	NR2F1-AS1	0	0.898925	0.664	0.071	0
Astro	PCSK5	0	0.894479	0.702	0.138	0
Astro	NAV3	0	0.893761	0.915	0.572	0
Astro	KIAA1211	0	0.893018	0.683	0.132	0
Astro	ACSS3	0	0.887789	0.639	0.045	0
Astro	RPS6KA2	0	0.886423	0.905	0.602	0
Astro	KIAA1671	0	0.881099	0.676	0.054	0
Astro	CCDC129	0	0.876509	0.4	0.02	0
Astro	BCAR3	0	0.869284	0.712	0.131	0
Astro	SERPINI2	0	0.866807	0.604	0.014	0
Astro	PRRX1	0	0.863758	0.676	0.094	0
Astro	NHSL1	0	0.861652	0.794	0.195	0
Astro	PSD2	0	0.859468	0.646	0.079	0
Astro	OGFRL1	0	0.85378	0.74	0.234	0
Astro	PRKG1	0	0.852393	0.564	0.125	0
Astro	DOCK7	0	0.852136	0.738	0.241	0
Astro	ALDH1L1	0	0.852064	0.647	0.051	0
Astro	PTCHD1	0	0.851301	0.601	0.02	0
Astro	FUT9	0	0.850265	0.857	0.506	0
Astro	AGBL4	0	0.849594	0.623	0.133	0
Astro	ANKDD1A	0	0.848569	0.649	0.082	0
Astro	ATP13A4	0	0.848315	0.728	0.166	0
Astro	SLC39A12	0	0.84612	0.551	0.018	0
Astro	LAMA1	0	0.845855	0.608	0.021	0
Astro	YAP1	0	0.844614	0.632	0.025	0
Astro	TCF7L2	0	0.843523	0.813	0.348	0
Astro	AC099792.1	0	0.843304	0.564	0.029	0
Astro	LINC00461	0	0.842076	0.738	0.221	0
Astro	SASH1	0	0.833903	0.9	0.616	0
Astro	SERPINE2	0	0.832349	0.7	0.148	0
Astro	CLEC16A	0	0.830111	0.83	0.447	0
Astro	LINC01094	0	0.829976	0.568	0.116	0
Astro	BAALC	0	0.829782	0.702	0.186	0
Astro	PCDH7	0	0.827126	0.812	0.25	0
Astro	COL27A1	0	0.823116	0.634	0.072	0
Astro	CTDSPL	0	0.822031	0.693	0.159	0
Astro	SHROOM3	0	0.820466	0.533	0.018	0
Astro	44988	0	0.818604	0.717	0.2	0
Astro	MT2A	0	0.817431	0.667	0.231	0
Astro	PRICKLE2	0	0.815307	0.695	0.162	0
Astro	MAOB	0	0.807546	0.522	0.041	0
Astro	CNTNAP3B	0	0.806795	0.587	0.05	0
Astro	PLXNA2	0	0.805983	0.618	0.071	0
Astro	CDH23	0	0.80167	0.615	0.117	0
Astro	GRAMD1C	0	0.800736	0.637	0.088	0
Astro	SLC39A11	0	0.799914	0.895	0.672	0
Astro	AHCYL2	0	0.794566	0.733	0.376	0
Astro	LIFR	0	0.794187	0.854	0.524	0
Astro	STON2	0	0.791391	0.628	0.09	0
Astro	SYNE1	0	0.789792	0.817	0.446	0
Astro	MED12L	0	0.789005	0.661	0.148	0
Astro	RGS7	0	0.78856	0.76	0.274	0
Astro	SYTL4	0	0.779989	0.596	0.049	0
Astro	NFIA	0	0.779743	0.944	0.775	0
Astro	KCND2	0	0.776731	0.822	0.229	0
Astro	CACNA1C	0	0.772709	0.688	0.175	0
Astro	STK33	0	0.77228	0.632	0.115	0
Astro	PRDM16	0	0.77011	0.602	0.027	0
Astro	ANTXR1	0	0.769679	0.616	0.098	0
Astro	RASL12	0	0.769024	0.587	0.012	0
Astro	ADAMTS9-AS2	0	0.768409	0.534	0.077	0
Astro	ATP2B2	0	0.765034	0.665	0.13	0
Astro	MKLN1	0	0.763887	0.934	0.804	0
Astro	ZHX3	0	0.76251	0.825	0.48	0
Astro	ATP1B2	0	0.761257	0.629	0.085	0
Astro	COL21A1	0	0.759646	0.504	0.026	0
Astro	APC	0	0.75955	0.784	0.413	0
Astro	ASPH	0	0.7595	0.765	0.361	0
Astro	C1orf21	0	0.758587	0.664	0.128	0
Astro	APOE	0	0.755002	0.872	0.376	0
Astro	OPHN1	0	0.754398	0.802	0.306	0
Astro	ARHGEF10L	0	0.753293	0.674	0.152	0
Astro	OSBPL11	0	0.75122	0.648	0.165	0
Astro	COL5A3	0	0.750561	0.548	0.029	0
Astro	TEAD1	0	0.744596	0.739	0.281	0
Astro	DAPK1	0	0.744329	0.609	0.077	0
Astro	ITGB4	0	0.74108	0.61	0.067	0
Astro	PDZRN4	0	0.727892	0.534	0.173	0
Astro	PEBP4	0	0.727522	0.489	0.03	0
Astro	GLI3	0	0.725417	0.526	0.02	0
Astro	GALNT18	0	0.7241	0.591	0.075	0
Astro	AL160272.2	0	0.72213	0.563	0.057	0
Astro	IGFBP7	0	0.722015	0.477	0.044	0
Astro	NRCAM	0	0.717205	0.89	0.283	0
Astro	LUZP2	0	0.716371	0.733	0.207	0
Astro	REV3L	0	0.715838	0.83	0.521	0
Astro	LAMA4	0	0.712033	0.576	0.079	0
Astro	PAPLN	0	0.697752	0.55	0.014	0
Astro	ATP2B4	0	0.69552	0.786	0.343	0
Astro	PALM	0	0.695277	0.608	0.077	0
Astro	PALLD	0	0.695135	0.591	0.136	0
Astro	DDAH1	0	0.691965	0.574	0.13	0
Astro	ERBB4	0	0.688766	0.969	0.743	0
Astro	HSPB8	0	0.686684	0.474	0.051	0
Astro	PHKA1	0	0.686338	0.538	0.038	0
Astro	NTM	0	0.68504	0.977	0.748	0
Astro	NR2F2-AS1	0	0.684875	0.48	0.031	0
Astro	TTYH1	0	0.682618	0.738	0.291	0
Astro	ARHGAP42	0	0.680922	0.599	0.101	0
Astro	MMD2	0	0.680672	0.485	0.068	0
Astro	EGLN3	0	0.680621	0.52	0.197	0
Astro	PFKFB3	0	0.676801	0.775	0.33	0
Astro	CPAMD8	0	0.67548	0.298	0.016	0
Astro	SPARC	0	0.674996	0.676	0.289	0
Astro	EFNA5	0	0.674048	0.43	0.042	0
Astro	PLPP3	0	0.673577	0.592	0.164	0
Astro	ZBTB7C	0	0.668194	0.526	0.047	0
Astro	FAP	0	0.667052	0.439	0.029	0
Astro	LINC00836	0	0.665758	0.43	0.01	0
Astro	AL445426.1	0	0.663012	0.422	0.032	0
Astro	BBOX1	0	0.662807	0.49	0.012	0
Astro	GRK3	0	0.658731	0.669	0.258	0
Astro	BRINP1	0	0.655666	0.534	0.086	0
Astro	PPARGC1A	0	0.64912	0.475	0.054	0
Astro	FGF2	0	0.649034	0.552	0.079	0
Astro	NWD1	0	0.647964	0.46	0.013	0
Astro	DPYSL3	0	0.645413	0.513	0.11	0
Astro	SSBP2	0	0.643757	0.871	0.654	0
Astro	GLUD1	0	0.641737	0.675	0.286	0
Astro	NDRG2	0	0.640715	0.765	0.381	0
Astro	PDZRN3	0	0.640096	0.486	0.058	0
Astro	HSPB1	0	0.638577	0.473	0.147	0
Astro	ARNT2	0	0.638444	0.757	0.407	0
Astro	SYT17	0	0.637709	0.674	0.208	0
Astro	AC124854.1	0	0.636765	0.438	0.025	0
Astro	MAST4	0	0.636657	0.735	0.327	0
Astro	NTNG1	0	0.635811	0.555	0.098	0
Astro	FAM198B-AS1	0	0.63442	0.486	0.049	0
Astro	SH3GL2	0	0.62818	0.505	0.071	0
Astro	GABBR1	0	0.626708	0.617	0.148	0
Astro	SCARA3	0	0.626302	0.519	0.046	0
Astro	THSD7A	0	0.625729	0.617	0.131	0
Astro	MYOM1	0	0.621048	0.539	0.124	0
Astro	GSE1	0	0.617792	0.576	0.137	0
Astro	ST7	0	0.617112	0.649	0.255	0
Astro	PITPNM2	0	0.615344	0.549	0.06	0
Astro	SNTA1	0	0.613578	0.545	0.047	0
Astro	C2orf72	0	0.611612	0.52	0.089	0
Astro	FAM155A	0	0.609791	0.811	0.306	0
Astro	PFKP	0	0.608131	0.504	0.061	0
Astro	ADGRB3	0	0.606226	0.939	0.766	0
Astro	RORB	0	0.606181	0.516	0.073	0
Astro	ST8SIA1	0	0.605035	0.582	0.135	0
Astro	ACSS1	0	0.604367	0.593	0.195	0
Astro	PHYHD1	0	0.604285	0.475	0.015	0
Astro	TPST1	0	0.599633	0.567	0.233	0
Astro	FAM19A5	0	0.59831	0.684	0.295	0
Astro	ADGRL3	0	0.597072	0.939	0.707	0
Astro	CNKSR2	0	0.595729	0.518	0.089	0
Astro	BCR	0	0.595473	0.617	0.181	0
Astro	LGR4	0	0.594842	0.622	0.228	0
Astro	PPM1L	0	0.593822	0.676	0.279	0
Astro	TPCN1	0	0.592077	0.705	0.368	0
Astro	PLSCR4	0	0.590636	0.513	0.054	0
Astro	AC005162.3	0	0.588527	0.465	0.035	0
Astro	SNTB1	0	0.587958	0.455	0.034	0
Astro	NFIB	0	0.586033	0.819	0.454	0
Astro	CAPN2	0	0.584965	0.586	0.172	0
Astro	VAV3	0	0.583577	0.401	0.071	0
Astro	CLIP1	0	0.582592	0.654	0.241	0
Astro	KNDC1	0	0.582325	0.518	0.05	0
Astro	DANT2	0	0.582307	0.677	0.321	0
Astro	PLEKHG1	0	0.582305	0.668	0.227	0
Astro	AGT	0	0.579221	0.498	0.047	0
Astro	ITGA7	0	0.577728	0.503	0.033	0
Astro	STUM	0	0.577019	0.45	0.02	0
Astro	REPS1	0	0.57694	0.672	0.285	0
Astro	AC009975.1	0	0.576441	0.285	0.03	0
Astro	PRKD1	0	0.574391	0.736	0.331	0
Astro	ESRRG	0	0.572385	0.706	0.394	0
Astro	ZNF516	0	0.572301	0.565	0.141	0
Astro	PDLIM5	0	0.568976	0.665	0.266	0
Astro	AC108866.1	0	0.567344	0.502	0.142	0
Astro	MYBPC1	0	0.5664	0.46	0.016	0
Astro	GLI2	0	0.564949	0.467	0.015	0
Astro	PLOD2	0	0.56253	0.489	0.09	0
Astro	AC091078.1	0	0.561795	0.387	0.022	0
Astro	C2CD2	0	0.559322	0.566	0.179	0
Astro	SLC25A33	0	0.558387	0.431	0.118	0
Astro	AF279873.3	0	0.555567	0.276	0.03	0
Astro	BCKDHB	0	0.554943	0.699	0.4	0
Astro	CASC2	0	0.553972	0.44	0.055	0
Astro	KANTR	0	0.551829	0.686	0.376	0
Astro	AC245297.3	0	0.550474	0.793	0.599	0
Astro	TTN	0	0.548932	0.364	0.057	0
Astro	CEP112	0	0.548803	0.51	0.094	0
Astro	SLC16A9	0	0.548788	0.437	0.028	0
Astro	OSBPL6	0	0.547232	0.561	0.143	0
Astro	SNED1	0	0.542868	0.399	0.063	0
Astro	AL022068.1	0	0.542823	0.373	0.039	0
Astro	AC110023.1	0	0.542085	0.351	0.016	0
Astro	MFHAS1	0	0.537253	0.507	0.094	0
Astro	CHL1	0	0.536361	0.715	0.206	0
Astro	ME1	0	0.536144	0.548	0.21	0
Astro	STOX1	0	0.535134	0.439	0.019	0
Astro	AEBP1	0	0.534005	0.414	0.021	0
Astro	MT1E	0	0.533472	0.459	0.08	0
Astro	NR3C2	0	0.533112	0.715	0.378	0
Astro	CFAP54	0	0.533099	0.407	0.045	0
Astro	GINS3	0	0.532933	0.38	0.044	0
Astro	RHOBTB3	0	0.532928	0.715	0.411	0
Astro	EPS15L1	0	0.531545	0.622	0.248	0
Astro	FAM182B	0	0.53142	0.53	0.181	0
Astro	PTCH2	0	0.530663	0.433	0.04	0
Astro	FSTL5	0	0.529741	0.509	0.135	0
Astro	TMEM232	0	0.527904	0.533	0.171	0
Astro	GAN	0	0.527858	0.553	0.159	0
Astro	TGFBR3	0	0.52691	0.455	0.035	0
Astro	DCHS2	0	0.526445	0.392	0.025	0
Astro	PBXIP1	0	0.5252	0.493	0.048	0
Astro	ZNF423	0	0.525193	0.483	0.066	0
Astro	ASAP3	0	0.525065	0.47	0.046	0
Astro	AL355974.2	0	0.524506	0.342	0.019	0
Astro	KLF12	0	0.524369	0.639	0.194	0
Astro	LINC00511	0	0.523555	0.58	0.182	0
Astro	GABRG1	0	0.518904	0.421	0.02	0
Astro	PREX2	0	0.516798	0.785	0.502	0
Astro	DDR2	0	0.514268	0.398	0.037	0
Astro	SLCO1C1	0	0.512878	0.404	0.01	0
Astro	KATNAL2	0	0.512509	0.541	0.18	0
Astro	RFX3	0	0.512342	0.794	0.568	0
Astro	CRB1	0	0.511646	0.543	0.19	0
Astro	AC036214.1	0	0.511426	0.389	0.015	0
Astro	IQCK	0	0.511209	0.61	0.255	0
Astro	SH3PXD2B	0	0.511188	0.6	0.254	0
Astro	ASTN1	0	0.510882	0.596	0.181	0
Astro	ITSN1	0	0.510753	0.68	0.326	0
Astro	KIAA0319	0	0.510139	0.467	0.052	0
Astro	CDC42EP4	0	0.509388	0.46	0.06	0
Astro	SLC1A3	0	0.509143	0.915	0.656	0
Astro	CAMTA1	0	0.507675	0.864	0.676	0
Astro	THRB	0	0.507635	0.618	0.223	0
Astro	TRAK1	0	0.506418	0.699	0.382	0
Astro	APC2	0	0.504783	0.549	0.173	0
Astro	PBX1	0	0.504269	0.827	0.552	0
Astro	MICALL2	0	0.502593	0.485	0.063	0
Astro	CDC14A	0	0.501437	0.501	0.132	0
Astro	FAM171A1	0	0.499884	0.761	0.446	0
Astro	ZNF98	0	0.498046	0.226	0.052	0
Astro	EML6	0	0.497178	0.508	0.137	0
Astro	NTN1	0	0.496659	0.493	0.125	0
Astro	WWTR1	0	0.495913	0.493	0.123	0
Astro	WFS1	0	0.493444	0.483	0.067	0
Astro	FAM107A	0	0.493096	0.407	0.047	0
Astro	CECR2	0	0.49256	0.696	0.389	0
Astro	AC091826.2	0	0.492274	0.383	0.027	0
Astro	PTPRZ1	0	0.490259	0.873	0.233	0
Astro	CNN3	0	0.488189	0.508	0.146	0
Astro	GHR	0	0.488152	0.414	0.073	0
Astro	NR2F1	0	0.48813	0.444	0.041	0
Astro	TGFB2	0	0.487747	0.383	0.023	0
Astro	SOX9	0	0.487522	0.433	0.048	0
Astro	SLC1A4	0	0.48694	0.473	0.096	0
Astro	PIK3C2A	0	0.485299	0.65	0.382	0
Astro	TMEM161B-AS1	0	0.483019	0.773	0.544	0
Astro	SRGAP1	0	0.482878	0.828	0.514	0
Astro	PPP2R2B	0	0.482273	0.972	0.79	0
Astro	ARMH1	0	0.482192	0.411	0.044	0
Astro	SMAD1	0	0.480429	0.464	0.098	0
Astro	DNAH5	0	0.48031	0.313	0.012	0
Astro	LRP1	0	0.480269	0.697	0.274	0
Astro	SUCLG2-AS1	0	0.480054	0.477	0.13	0
Astro	AC016831.7	0	0.479465	0.939	0.857	0
Astro	PTCH1	0	0.4785	0.485	0.183	0
Astro	ALDH7A1	0	0.477616	0.496	0.168	0
Astro	MAML2	0	0.476284	0.905	0.669	0
Astro	AC104574.2	0	0.475155	0.229	0.01	0
Astro	SEMA4B	0	0.47427	0.517	0.123	0
Astro	F3	0	0.473922	0.373	0.023	0
Astro	FAT1	0	0.473684	0.414	0.056	0
Astro	BAG3	0	0.473001	0.383	0.085	0
Astro	ADCYAP1R1	0	0.470998	0.445	0.044	0
Astro	TRDN	0	0.470603	0.252	0.015	0
Astro	ST5	0	0.470345	0.554	0.16	0
Astro	FNBP1	0	0.468952	0.893	0.685	0
Astro	ACADVL	0	0.468014	0.559	0.178	0
Astro	SYBU	0	0.467399	0.431	0.079	0
Astro	RIPOR2	0	0.466743	0.394	0.047	0
Astro	SRGAP3	0	0.466506	0.76	0.494	0
Astro	EPHX1	0	0.465876	0.49	0.124	0
Astro	ID4	0	0.465586	0.386	0.02	0
Astro	ENSA	0	0.465418	0.587	0.249	0
Astro	PRDM5	0	0.464383	0.42	0.057	0
Astro	TMEM38A	0	0.464334	0.418	0.052	0
Astro	ADRA1A	0	0.462269	0.4	0.068	0
Astro	ABI1	0	0.460904	0.674	0.333	0
Astro	HMGCLL1	0	0.459649	0.421	0.069	0
Astro	ID2	0	0.459366	0.34	0.082	0
Astro	KCTD1	0	0.45887	0.467	0.134	0
Astro	SLC20A2	0	0.4571	0.711	0.456	0
Astro	PLXNB1	0	0.45686	0.584	0.223	0
Astro	CTXND1	0	0.456006	0.361	0.041	0
Astro	FGFR1	0	0.453656	0.532	0.151	0
Astro	PON2	0	0.452297	0.639	0.351	0
Astro	NAT8L	0	0.451697	0.502	0.137	0
Astro	PDGFRB	0	0.45161	0.425	0.035	0
Astro	RXRA	0	0.449919	0.502	0.13	0
Astro	NSMF	0	0.44979	0.452	0.069	0
Astro	MAOA	0	0.449677	0.348	0.038	0
Astro	CLTCL1	0	0.448281	0.422	0.096	0
Astro	NEK11	0	0.446142	0.477	0.145	0
Astro	NFAT5	0	0.445589	0.803	0.595	0
Astro	CD109	0	0.443228	0.369	0.015	0
Astro	CD38	0	0.440788	0.347	0.016	0
Astro	ABI3BP	0	0.439783	0.278	0.02	0
Astro	GNA14	0	0.439538	0.307	0.055	0
Astro	ASAP1	0	0.438396	0.854	0.629	0
Astro	PLCE1	0	0.438081	0.395	0.087	0
Astro	FADS2	0	0.437801	0.455	0.098	0
Astro	TOX	0	0.437653	0.474	0.11	0
Astro	LRRC3B	0	0.435351	0.345	0.038	0
Astro	STARD13	0	0.433406	0.823	0.578	0
Astro	CMYA5	0	0.432765	0.432	0.082	0
Astro	TRIO	0	0.43263	0.858	0.561	0
Astro	ARHGAP26	0	0.432173	0.847	0.373	0
Astro	ANK2	0	0.430752	0.943	0.819	0
Astro	HVCN1	0	0.430463	0.384	0.052	0
Astro	DGLUCY	0	0.428862	0.598	0.288	0
Astro	PLIN5	0	0.4283	0.387	0.025	0
Astro	RHOB	0	0.427821	0.552	0.235	0
Astro	KIAA0930	0	0.42766	0.684	0.371	0
Astro	EZR	0	0.427188	0.396	0.046	0
Astro	AHDC1	0	0.42585	0.475	0.118	0
Astro	LMO3	0	0.425735	0.486	0.133	0
Astro	MEF2C-AS1	0	0.425655	0.512	0.182	0
Astro	CFAP70	0	0.424382	0.423	0.087	0
Astro	ARHGEF12	0	0.423865	0.65	0.335	0
Astro	CGNL1	0	0.423504	0.422	0.05	0
Astro	APBA2	0	0.419657	0.644	0.403	0
Astro	AP002991.1	0	0.419628	0.283	0.016	0
Astro	RFX3-AS1	0	0.418798	0.575	0.309	0
Astro	CSGALNACT1	0	0.418584	0.764	0.316	0
Astro	PIRT	0	0.417432	0.34	0.008	0
Astro	PLEC	0	0.417031	0.455	0.089	0
Astro	ARMC2	0	0.414746	0.449	0.119	0
Astro	NT5C2	0	0.414714	0.711	0.466	0
Astro	DDIT4	0	0.414512	0.393	0.139	0
Astro	RUNX1T1	0	0.413733	0.546	0.194	0
Astro	PPARA	0	0.413053	0.5	0.184	0
Astro	PRKX	0	0.412119	0.487	0.181	0
Astro	SMYD3	0	0.411648	0.789	0.541	0
Astro	WWOX	0	0.411618	0.959	0.847	0
Astro	SOX6	0	0.4097	0.753	0.213	0
Astro	ZNF521	0	0.409333	0.63	0.312	0
Astro	FGGY	0	0.409302	0.537	0.229	0
Astro	RALYL	0	0.408911	0.613	0.239	0
Astro	RBMS3	0	0.40855	0.406	0.078	0
Astro	GPAM	0	0.40804	0.388	0.063	0
Astro	KREMEN1	0	0.407803	0.366	0.061	0
Astro	RIMKLB	0	0.407671	0.468	0.104	0
Astro	MAP3K20	0	0.407394	0.457	0.106	0
Astro	GYG2	0	0.406759	0.325	0.017	0
Astro	MMP28	0	0.40538	0.341	0.012	0
Astro	STXBP5	0	0.404628	0.699	0.483	0
Astro	OSMR-AS1	0	0.402582	0.345	0.038	0
Astro	PLEKHA6	0	0.401699	0.514	0.213	0
Astro	SLC6A1	0	0.401613	0.682	0.418	0
Astro	CAB39L	0	0.401333	0.516	0.244	0
Astro	CPNE8	0	0.400998	0.404	0.077	0
Astro	PATJ	0	0.400621	0.483	0.195	0
Astro	AL137145.2	0	0.400528	0.375	0.063	0
Astro	DST	0	0.399993	0.973	0.906	0
Astro	BMPR1A	0	0.399938	0.656	0.374	0
Astro	PPFIA1	0	0.398788	0.639	0.351	0
Astro	TRAF3IP2-AS1	0	0.398544	0.708	0.446	0
Astro	DPF3	0	0.39823	0.622	0.329	0
Astro	MTSS1L	0	0.397736	0.497	0.144	0
Astro	CDH10	0	0.397338	0.46	0.112	0
Astro	AC079385.1	0	0.397262	0.356	0.043	0
Astro	MUC20-OT1	0	0.396595	0.788	0.592	0
Astro	MOK	0	0.396109	0.406	0.055	0
Astro	AC097103.2	0	0.395985	0.533	0.241	0
Astro	ABCC9	0	0.395883	0.326	0.012	0
Astro	RAVER2	0	0.39548	0.402	0.064	0
Astro	SYNPO2	0	0.394956	0.283	0.032	0
Astro	RGS20	0	0.394306	0.277	0.011	0
Astro	PLEKHA7	0	0.393335	0.567	0.266	0
Astro	GPR37L1	0	0.391623	0.466	0.143	0
Astro	HILPDA	0	0.390135	0.279	0.028	0
Astro	C11orf49	0	0.39009	0.625	0.334	0
Astro	MYLK	0	0.389861	0.448	0.187	0
Astro	SPAG1	0	0.389546	0.354	0.049	0
Astro	ITGB8	0	0.389465	0.704	0.47	0
Astro	CA12	0	0.38904	0.27	0.007	0
Astro	ECE1	0	0.388964	0.485	0.176	0
Astro	OLFM2	0	0.388172	0.383	0.098	0
Astro	WDR11-AS1	0	0.387585	0.456	0.163	0
Astro	HADHB	0	0.387382	0.54	0.251	0
Astro	SPIRE1	0	0.385472	0.693	0.442	0
Astro	FRMPD4	0	0.385472	0.282	0.064	0
Astro	MASP1	0	0.38542	0.345	0.025	0
Astro	GPT2	0	0.383808	0.472	0.164	0
Astro	CAMK2B	0	0.382862	0.475	0.109	0
Astro	GRIN2C	0	0.382419	0.336	0.01	0
Astro	PDE3A	0	0.382316	0.311	0.041	0
Astro	DPH6-DT	0	0.382127	0.539	0.298	0
Astro	LGI4	0	0.381472	0.412	0.078	0
Astro	NADK2	0	0.380724	0.429	0.123	0
Astro	LINC00598	0	0.380556	0.31	0.071	0
Astro	LCNL1	0	0.380284	0.36	0.049	0
Astro	MID1	0	0.379672	0.405	0.121	0
Astro	SLC3A2	0	0.379419	0.477	0.148	0
Astro	MT1G	0	0.378969	0.263	0.027	0
Astro	CDK14	0	0.378613	0.641	0.291	0
Astro	PAWR	0	0.377547	0.366	0.046	0
Astro	NTSR2	0	0.377192	0.322	0.014	0
Astro	CKMT2	0	0.37714	0.364	0.063	0
Astro	MACROD2	0	0.37706	0.681	0.42	0
Astro	CACNA1B	0	0.376584	0.416	0.077	0
Astro	ASAP2	0	0.376428	0.554	0.251	0
Astro	AMOTL1	0	0.375237	0.358	0.058	0
Astro	TENM4	0	0.374638	0.52	0.26	0
Astro	SLC25A48	0	0.374118	0.362	0.064	0
Astro	SORCS2	0	0.374011	0.639	0.306	0
Astro	DAAM1	0	0.372191	0.49	0.222	0
Astro	NCAN	0	0.371848	0.265	0.019	0
Astro	HES1	0	0.371113	0.245	0.016	0
Astro	UPP2	0	0.370502	0.372	0.103	0
Astro	LRRN2	0	0.369886	0.372	0.067	0
Astro	LINC00298	0	0.369561	0.309	0.005	0
Astro	ZHX2	0	0.369547	0.785	0.591	0
Astro	CRY2	0	0.368783	0.353	0.128	0
Astro	FNDC3B	0	0.367851	0.65	0.338	0
Astro	TOM1L2	0	0.367826	0.767	0.543	0
Astro	AK3	0	0.367704	0.536	0.275	0
Astro	IL17D	0	0.367119	0.365	0.069	0
Astro	CRADD	0	0.367097	0.736	0.509	0
Astro	AC087564.1	0	0.366976	0.6	0.362	0
Astro	AZIN1-AS1	0	0.366727	0.434	0.158	0
Astro	FRY	0	0.364869	0.607	0.259	0
Astro	FOXO1	0	0.364624	0.658	0.42	0
Astro	PTPN13	0	0.364574	0.682	0.411	0
Astro	TEX2	0	0.364315	0.466	0.236	0
Astro	WNK2	0	0.364228	0.384	0.073	0
Astro	STARD3	0	0.364124	0.415	0.117	0
Astro	CRB2	0	0.363163	0.377	0.056	0
Astro	FIGN	0	0.362407	0.673	0.355	0
Astro	CNTFR	0	0.362096	0.316	0.023	0
Astro	KCNJ16	0	0.361984	0.321	0.044	0
Astro	DTX1	0	0.36159	0.338	0.026	0
Astro	TPM1	0	0.361486	0.449	0.129	0
Astro	CDH2	0	0.361113	0.591	0.302	0
Astro	NOTCH2	0	0.361033	0.474	0.146	0
Astro	HYDIN	0	0.360826	0.531	0.271	0
Astro	PPP1R3C	0	0.360811	0.201	0.012	0
Astro	MLC1	0	0.360321	0.335	0.011	0
Astro	MT1X	0	0.360196	0.339	0.065	0
Astro	B4GALNT4	0	0.360097	0.381	0.073	0
Astro	KIF9-AS1	0	0.359771	0.476	0.187	0
Astro	RHBDL3	0	0.359628	0.374	0.095	0
Astro	RAMP1	0	0.359371	0.501	0.169	0
Astro	SNCAIP	0	0.359089	0.305	0.028	0
Astro	INTU	0	0.358464	0.489	0.186	0
Astro	CASK	0	0.358333	0.622	0.373	0
Astro	ITGA6	0	0.357269	0.379	0.071	0
Astro	SRPX	0	0.357183	0.286	0.013	0
Astro	SLC18B1	0	0.356557	0.415	0.102	0
Astro	SLC15A2	0	0.355232	0.402	0.099	0
Astro	DCAKD	0	0.354877	0.418	0.123	0
Astro	TMEM220-AS1	0	0.354074	0.312	0.028	0
Astro	SH3BP2	0	0.353967	0.39	0.071	0
Astro	ZMIZ1	0	0.352119	0.677	0.435	0
Astro	DHRS3	0	0.352071	0.389	0.089	0
Astro	ZBTB20	0	0.351621	0.976	0.918	0
Astro	MSRB3	0	0.35115	0.353	0.063	0
Astro	KIF1B	0	0.351052	0.907	0.779	0
Astro	TMEM132A	0	0.349472	0.368	0.052	0
Astro	TRIL	0	0.349317	0.319	0.025	0
Astro	NIPSNAP2	0	0.348373	0.541	0.278	0
Astro	AF117829.1	0	0.348181	0.513	0.249	0
Astro	ARHGAP31	0	0.347914	0.552	0.211	0
Astro	MEIS2	0	0.34725	0.455	0.281	0
Astro	SMOX	0	0.345786	0.373	0.067	0
Astro	PDE4D	0	0.345643	0.866	0.666	0
Astro	SLC25A43	0	0.343882	0.337	0.06	0
Astro	PYGB	0	0.343694	0.467	0.173	0
Astro	NMT1	0	0.343012	0.582	0.299	0
Astro	TCTN1	0	0.342559	0.375	0.076	0
Astro	NRP2	0	0.342197	0.478	0.227	0
Astro	PDK4	0	0.342099	0.422	0.277	0
Astro	ITM2C	0	0.341888	0.437	0.152	0
Astro	AHNAK	0	0.341492	0.349	0.054	0
Astro	MEGF9	0	0.341445	0.676	0.478	0
Astro	EEF2K	0	0.34134	0.388	0.119	0
Astro	SOX2	0	0.341197	0.485	0.214	0
Astro	TESK2	0	0.340803	0.539	0.276	0
Astro	HSDL2	0	0.33935	0.415	0.136	0
Astro	ZFP36L1	0	0.338933	0.631	0.239	0
Astro	AL645568.1	0	0.338357	0.433	0.174	0
Astro	DHRSX	0	0.33806	0.499	0.236	0
Astro	HMGB1	0	0.337192	0.727	0.593	0
Astro	EMP1	0	0.33719	0.265	0.014	0
Astro	AC069368.1	0	0.335965	0.324	0.051	0
Astro	BMP7	0	0.335498	0.425	0.13	0
Astro	AMOT	0	0.335293	0.324	0.053	0
Astro	CTIF	0	0.335129	0.654	0.42	0
Astro	LDB2	0	0.334911	0.3	0.059	0
Astro	CDR2	0	0.334757	0.412	0.157	0
Astro	LYPD6	0	0.334649	0.27	0.014	0
Astro	DKK3	0	0.33417	0.616	0.221	0
Astro	MPP6	0	0.33297	0.352	0.078	0
Astro	HIF1A	0	0.332863	0.663	0.331	0
Astro	ZMAT1	0	0.332857	0.55	0.317	0
Astro	CADPS2	0	0.332729	0.562	0.188	0
Astro	SUGCT	0	0.332632	0.372	0.115	0
Astro	MROH7-TTC4	0	0.332614	0.31	0.014	0
Astro	SLC25A29	0	0.331911	0.549	0.291	0
Astro	LTBP1	0	0.331597	0.398	0.137	0
Astro	PHKG1	0	0.331286	0.326	0.037	0
Astro	COL4A2	0	0.331266	0.3	0.035	0
Astro	AL035078.4	0	0.331159	0.236	0.01	0
Astro	TMEM241	0	0.33091	0.367	0.129	0
Astro	ARHGEF6	0	0.330368	0.498	0.189	0
Astro	TMEM108	0	0.329447	0.441	0.147	0
Astro	PNISR	0	0.328017	0.819	0.718	0
Astro	DAAM2	0	0.327685	0.765	0.537	0
Astro	SNX7	0	0.326779	0.365	0.092	0
Astro	MT1M	0	0.326351	0.263	0.044	0
Astro	ARRB1	0	0.326274	0.538	0.261	0
Astro	KIAA1958	0	0.325989	0.665	0.433	0
Astro	44987	0	0.324626	0.301	0.027	0
Astro	MALRD1	0	0.324534	0.288	0.059	0
Astro	RNF24	0	0.324122	0.45	0.203	0
Astro	ABCD2	0	0.324057	0.301	0.029	0
Astro	HOPX	0	0.323865	0.248	0.016	0
Astro	MAT2A	0	0.323739	0.612	0.426	0
Astro	PACRG	0	0.323581	0.334	0.142	0
Astro	NEK6	0	0.323432	0.408	0.107	0
Astro	GRAMD1B	0	0.323319	0.555	0.216	0
Astro	SAFB2	0	0.322226	0.477	0.217	0
Astro	GEM	0	0.321327	0.224	0.008	0
Astro	PPP1R1B	0	0.32091	0.292	0.012	0
Astro	AC019068.1	0	0.320764	0.206	0.014	0
Astro	ARHGEF17	0	0.320673	0.357	0.058	0
Astro	SDS	0	0.32041	0.181	0.007	0
Astro	MATN2	0	0.320402	0.453	0.214	0
Astro	AC234582.1	0	0.319945	0.293	0.006	0
Astro	TAPT1-AS1	0	0.318347	0.634	0.458	0
Astro	GNA12	0	0.318235	0.504	0.243	0
Astro	A2ML1	0	0.318061	0.262	0.009	0
Astro	NMD3	0	0.317536	0.365	0.146	0
Astro	IFRD1	0	0.317527	0.411	0.205	0
Astro	SLC39A14	0	0.317309	0.29	0.066	0
Astro	NCOA1	0	0.317187	0.863	0.745	0
Astro	TENM3	0	0.316639	0.34	0.098	0
Astro	PRDX6	0	0.316312	0.405	0.137	0
Astro	LFNG	0	0.316241	0.285	0.011	0
Astro	SHANK2	0	0.316068	0.302	0.081	0
Astro	ANO6	0	0.315298	0.469	0.179	0
Astro	UST	0	0.315073	0.561	0.211	0
Astro	JAM2	0	0.314888	0.346	0.093	0
Astro	SLC44A3	0	0.314652	0.269	0.016	0
Astro	DOK5	0	0.314352	0.306	0.053	0
Astro	NINL	0	0.313811	0.402	0.136	0
Astro	NRBP2	0	0.313339	0.457	0.201	0
Astro	KCNJ3	0	0.313262	0.251	0.036	0
Astro	ITPR1	0	0.313207	0.534	0.26	0
Astro	TTPA	0	0.312909	0.287	0.016	0
Astro	GNG12	0	0.312906	0.331	0.066	0
Astro	AC097515.1	0	0.312203	0.24	0.026	0
Astro	PPP2CB	0	0.311742	0.522	0.295	0
Astro	C4orf19	0	0.311453	0.354	0.114	0
Astro	TMEM164	0	0.311408	0.375	0.125	0
Astro	GTF2IRD1	0	0.309772	0.456	0.207	0
Astro	AC104596.1	0	0.308845	0.49	0.268	0
Astro	VGLL4	0	0.308418	0.61	0.39	0
Astro	ICA1L	0	0.308329	0.449	0.185	0
Astro	DPP6	0	0.308163	0.871	0.639	0
Astro	FAM227A	0	0.308066	0.293	0.024	0
Astro	ARHGAP32	0	0.307794	0.623	0.386	0
Astro	AC087482.1	0	0.307113	0.231	0.006	0
Astro	DYNC2H1	0	0.306995	0.51	0.245	0
Astro	JARID2	0	0.306972	0.654	0.459	0
Astro	MIAT	0	0.306815	0.316	0.058	0
Astro	IDH2	0	0.305783	0.444	0.195	0
Astro	COL8A1	0	0.305718	0.198	0.02	0
Astro	PXDN	0	0.305681	0.312	0.048	0
Astro	ANOS1	0	0.30492	0.425	0.153	0
Astro	ZNF273	0	0.304721	0.325	0.076	0
Astro	IRS2	0	0.304682	0.591	0.379	0
Astro	SHISA9	0	0.303574	0.279	0.116	0
Astro	AC098829.1	0	0.303491	0.315	0.198	0
Astro	MSRA	0	0.303286	0.698	0.429	0
Astro	BRINP2	0	0.303232	0.298	0.087	0
Astro	COL16A1	0	0.30229	0.475	0.233	0
Astro	CPEB4	0	0.301888	0.779	0.632	0
Astro	CPNE5	0	0.300427	0.285	0.061	0
Astro	IGDCC4	0	0.300122	0.279	0.015	0
Astro	AC138627.1	0	0.300065	0.319	0.111	0
Astro	SMARCA2	0	0.299289	0.689	0.492	0
Astro	PKIA	0	0.299177	0.344	0.117	0
Astro	C8orf37-AS1	0	0.298887	0.265	0.069	0
Astro	VEGFA	0	0.298719	0.288	0.056	0
Astro	DMGDH	0	0.29851	0.326	0.084	0
Astro	THBS4	0	0.298416	0.405	0.145	0
Astro	ITGB5	0	0.297553	0.443	0.175	0
Astro	LIMK2	0	0.296691	0.411	0.142	0
Astro	LMNTD1	0	0.296444	0.181	0.009	0
Astro	TAB2	0	0.296351	0.648	0.425	0
Astro	HNF4G	0	0.296114	0.249	0.02	0
Astro	EIF3E	0	0.295449	0.47	0.292	0
Astro	ADCY1	0	0.295228	0.319	0.097	0
Astro	SREBF1	0	0.294856	0.506	0.27	0
Astro	SERPINH1	0	0.294801	0.16	0.037	0
Astro	GRIK3	0	0.294772	0.329	0.095	0
Astro	PACS1	0	0.29466	0.601	0.318	0
Astro	45178	0	0.294074	0.348	0.105	0
Astro	LIN7A	0	0.293759	0.292	0.058	0
Astro	AC008014.1	0	0.293755	0.319	0.111	0
Astro	OTX2-AS1	0	0.292545	0.2	0.02	0
Astro	GFPT2	0	0.29223	0.28	0.048	0
Astro	PDLIM3	0	0.291855	0.288	0.066	0
Astro	CA8	0	0.291824	0.245	0.06	0
Astro	FAM213A	0	0.291706	0.396	0.139	0
Astro	GNG12-AS1	0	0.291674	0.262	0.037	0
Astro	CLYBL	0	0.291648	0.349	0.113	0
Astro	FUT10	0	0.291449	0.341	0.097	0
Astro	ATP9A	0	0.290404	0.585	0.382	0
Astro	PLCD3	0	0.29039	0.273	0.009	0
Astro	LINC00271	0	0.28997	0.303	0.089	0
Astro	RAD9A	0	0.289715	0.367	0.115	0
Astro	SDC2	0	0.289687	0.365	0.097	0
Astro	LYVE1	0	0.289311	0.271	0.019	0
Astro	FRMD6	0	0.289237	0.303	0.059	0
Astro	METTL7A	0	0.289208	0.506	0.293	0
Astro	SEMA3D	0	0.289043	0.3	0.067	0
Astro	RHOBTB2	0	0.288907	0.29	0.048	0
Astro	MTM1	0	0.288721	0.439	0.208	0
Astro	ANGPT1	0	0.288573	0.2	0.014	0
Astro	FSTL1	0	0.287838	0.287	0.026	0
Astro	EPB41L1	0	0.287209	0.561	0.342	0
Astro	SPPL2B	0	0.286854	0.392	0.131	0
Astro	TMC1	0	0.286827	0.206	0.014	0
Astro	SIRPA	0	0.286417	0.505	0.265	0
Astro	ANO8	0	0.286234	0.311	0.056	0
Astro	LRRIQ1	0	0.28591	0.215	0.012	0
Astro	SSFA2	0	0.285888	0.475	0.263	0
Astro	LINC02062	0	0.285335	0.422	0.206	0
Astro	CELF2	0	0.284781	0.854	0.418	0
Astro	DRAIC	0	0.284468	0.259	0.046	0
Astro	PPP4R4	0	0.284094	0.32	0.071	0
Astro	JUN	0	0.284034	0.343	0.153	0
Astro	RUFY3	0	0.283698	0.813	0.666	0
Astro	RHOJ	0	0.283181	0.253	0.027	0
Astro	SCMH1	0	0.282974	0.543	0.3	0
Astro	FAM85B	0	0.28289	0.458	0.221	0
Astro	C20orf194	0	0.282888	0.767	0.604	0
Astro	TMEM178B	0	0.282512	0.57	0.278	0
Astro	SPTBN4	0	0.282014	0.403	0.137	0
Astro	CEP85L	0	0.281959	0.647	0.47	0
Astro	AIFM3	0	0.281797	0.261	0.009	0
Astro	METRN	0	0.281243	0.466	0.227	0
Astro	IL17RB	0	0.281188	0.295	0.091	0
Astro	DPY19L3	0	0.279776	0.414	0.181	0
Astro	CCDC40	0	0.279596	0.297	0.05	0
Astro	ANKRD26	0	0.27857	0.492	0.258	0
Astro	NRSN2-AS1	0	0.277399	0.271	0.036	0
Astro	AL136366.1	0	0.277274	0.258	0.027	0
Astro	MAN1C1	0	0.276723	0.335	0.197	0
Astro	HMBOX1	0	0.276399	0.649	0.482	0
Astro	AL139260.1	0	0.276322	0.493	0.293	0
Astro	ARHGEF3	0	0.276266	0.383	0.215	0
Astro	KIAA1755	0	0.275926	0.651	0.418	0
Astro	PLXNA4	0	0.275862	0.284	0.081	0
Astro	SMO	0	0.27559	0.268	0.013	0
Astro	SND1	0	0.275222	0.662	0.473	0
Astro	SPATS2L	0	0.275017	0.606	0.407	0
Astro	CNIH3	0	0.274611	0.374	0.152	0
Astro	ARMC3	0	0.274419	0.232	0.046	0
Astro	FNBP1L	0	0.274065	0.413	0.155	0
Astro	NME5	0	0.273904	0.294	0.053	0
Astro	PC	0	0.273672	0.35	0.127	0
Astro	TBL1X	0	0.273362	0.581	0.351	0
Astro	PAM	0	0.272473	0.456	0.174	0
Astro	MTMR1	0	0.271934	0.408	0.171	0
Astro	TRMT9B	0	0.271143	0.274	0.047	0
Astro	FLNA	0	0.271013	0.288	0.036	0
Astro	IDH2-DT	0	0.270807	0.252	0.018	0
Astro	45180	0	0.270343	0.363	0.147	0
Astro	EHBP1	0	0.270228	0.669	0.468	0
Astro	SPEG	0	0.27004	0.27	0.018	0
Astro	MKL2	0	0.269982	0.424	0.177	0
Astro	TRIM9	0	0.269959	0.688	0.447	0
Astro	MAMLD1	0	0.269726	0.31	0.099	0
Astro	LRP4	0	0.269676	0.695	0.508	0
Astro	ELMOD1	0	0.269063	0.35	0.115	0
Astro	DZIP1	0	0.268875	0.358	0.101	0
Astro	PID1	0	0.267899	0.511	0.179	0
Astro	ASRGL1	0	0.267206	0.375	0.164	0
Astro	GAREM1	0	0.267158	0.688	0.531	0
Astro	CST3	0	0.267097	0.501	0.25	0
Astro	GGT5	0	0.266986	0.238	0.019	0
Astro	SGIP1	0	0.266946	0.776	0.596	0
Astro	FKBP10	0	0.266849	0.27	0.02	0
Astro	ZC3H12C	0	0.266343	0.451	0.24	0
Astro	AGL	0	0.266111	0.396	0.172	0
Astro	CHST15	0	0.266053	0.414	0.148	0
Astro	FANK1	0	0.265766	0.252	0.025	0
Astro	TEX9	0	0.265399	0.278	0.069	0
Astro	ATN1	0	0.265242	0.371	0.13	0
Astro	KCNN2	0	0.265023	0.239	0.037	0
Astro	PIR	0	0.264989	0.387	0.179	0
Astro	AC016705.2	0	0.264931	0.314	0.101	0
Astro	TBC1D1	0	0.264828	0.533	0.234	0
Astro	LPP	0	0.26431	0.846	0.68	0
Astro	WDR60	0	0.264123	0.491	0.26	0
Astro	B3GALT5	0	0.263274	0.252	0.03	0
Astro	FRMPD3	0	0.262218	0.204	0.011	0
Astro	ZNF827	0	0.262073	0.5	0.274	0
Astro	WIPF2	0	0.261852	0.475	0.255	0
Astro	STON1-GTF2A1L	0	0.261314	0.221	0.016	0
Astro	PKD1	0	0.260918	0.447	0.214	0
Astro	EFCAB6	0	0.260901	0.28	0.057	0
Astro	DLG5	0	0.260741	0.35	0.127	0
Astro	CYSTM1	0	0.260707	0.39	0.176	0
Astro	PCTP	0	0.259882	0.265	0.057	0
Astro	AL109930.1	0	0.259784	0.219	0.01	0
Astro	ZFYVE21	0	0.259738	0.321	0.095	0
Astro	PCED1B	0	0.259689	0.3	0.126	0
Astro	NKAIN4	0	0.258766	0.266	0.039	0
Astro	TLE1	0	0.258726	0.283	0.085	0
Astro	AC093157.1	0	0.258179	0.293	0.075	0
Astro	SLC27A1	0	0.258158	0.494	0.284	0
Astro	EPB41L5	0	0.257492	0.399	0.177	0
Astro	AL450332.1	0	0.256966	0.182	0.008	0
Astro	SSPN	0	0.2569	0.375	0.166	0
Astro	DLGAP1	0	0.256784	0.458	0.182	0
Astro	ADD3	0	0.255959	0.719	0.532	0
Astro	ADHFE1	0	0.255696	0.327	0.101	0
Astro	FOS	0	0.255387	0.264	0.096	0
Astro	ABR	0	0.25513	0.744	0.314	0
Astro	MBOAT2	0	0.255076	0.66	0.478	0
Astro	WDFY2	0	0.254558	0.734	0.606	0
Astro	CEP350	0	0.254164	0.688	0.576	0
Astro	GYS1	0	0.2541	0.296	0.096	0
Astro	DISP3	0	0.253229	0.224	0.021	0
Astro	TMEM47	0	0.251681	0.25	0.031	0
Astro	ZBTB16	0	0.251211	0.739	0.557	0
Astro	COL23A1	0	0.250949	0.206	0.019	0
Astro	LINC01266	0	0.250802	0.231	0.077	0
Astro	DMPK	0	0.250461	0.288	0.063	0
Astro	B4GALT5	0	0.250022	0.431	0.212	0
Astro	ADAMTSL3	3.52434e-223	0.295258	0.284	0.192	9.14532e-219
Astro	XIST	5.85209e-10	0.261912	0.297	0.305	1.51856e-05
Micro	ARHGAP24	0	2.63322	0.96	0.158	0
Micro	DOCK8	0	2.23118	0.936	0.027	0
Micro	PLXDC2	0	2.21312	0.993	0.658	0
Micro	HS3ST4	0	2.20943	0.812	0.052	0
Micro	APBB1IP	0	2.18538	0.928	0.026	0
Micro	MEF2C	0	2.05473	0.941	0.155	0
Micro	LRMDA	0	2.02905	0.978	0.471	0
Micro	ST6GAL1	0	1.98813	0.929	0.193	0
Micro	FRMD4A	0	1.97969	0.972	0.563	0
Micro	ARHGAP15	0	1.95953	0.894	0.043	0
Micro	SRGAP2	0	1.93775	0.939	0.223	0
Micro	RUNX1	0	1.90865	0.881	0.07	0
Micro	FYB1	0	1.90223	0.885	0.025	0
Micro	TBXAS1	0	1.88098	0.908	0.053	0
Micro	AC074327.1	0	1.83083	0.771	0.014	0
Micro	KCNQ3	0	1.80341	0.855	0.188	0
Micro	MEF2A	0	1.76164	0.957	0.543	0
Micro	ADAM28	0	1.74941	0.848	0.015	0
Micro	INPP5D	0	1.66854	0.883	0.078	0
Micro	ATP8B4	0	1.66763	0.848	0.017	0
Micro	SLC8A1	0	1.66754	0.915	0.264	0
Micro	SFMBT2	0	1.65426	0.938	0.514	0
Micro	DOCK2	0	1.64443	0.882	0.079	0
Micro	SLCO2B1	0	1.63885	0.865	0.03	0
Micro	OXR1	0	1.63802	0.836	0.315	0
Micro	LHFPL2	0	1.6351	0.84	0.181	0
Micro	SH3RF3	0	1.63367	0.854	0.12	0
Micro	PTPRC	0	1.59124	0.859	0.019	0
Micro	DOCK4	0	1.57763	0.984	0.891	0
Micro	SORL1	0	1.55094	0.926	0.558	0
Micro	SRGAP2B	0	1.54158	0.835	0.066	0
Micro	CHST11	0	1.52892	0.957	0.354	0
Micro	BMP2K	0	1.51242	0.907	0.392	0
Micro	MAML3	0	1.50193	0.894	0.313	0
Micro	CCDC26	0	1.48458	0.452	0.035	0
Micro	CD74	0	1.47775	0.84	0.071	0
Micro	SAT1	0	1.46962	0.854	0.192	0
Micro	DISC1	0	1.46856	0.859	0.17	0
Micro	CSF1R	0	1.46688	0.837	0.019	0
Micro	MGAT4A	0	1.46682	0.856	0.206	0
Micro	ABCC4	0	1.45927	0.809	0.109	0
Micro	ITPR2	0	1.42915	0.949	0.549	0
Micro	IPCEF1	0	1.42416	0.69	0.039	0
Micro	DENND3	0	1.42363	0.802	0.028	0
Micro	PALD1	0	1.41201	0.812	0.032	0
Micro	AOAH	0	1.41139	0.815	0.103	0
Micro	EPB41L2	0	1.41103	0.941	0.605	0
Micro	SYK	0	1.40949	0.81	0.009	0
Micro	SYNDIG1	0	1.4015	0.739	0.367	0
Micro	RIN3	0	1.39715	0.809	0.06	0
Micro	DIAPH2	0	1.39197	0.855	0.215	0
Micro	FOXN3	0	1.39012	0.955	0.602	0
Micro	LYN	0	1.37143	0.806	0.022	0
Micro	RBM47	0	1.36796	0.767	0.023	0
Micro	CYFIP1	0	1.3669	0.82	0.138	0
Micro	ARHGAP26	0	1.36399	0.949	0.406	0
Micro	ETV6	0	1.35922	0.907	0.352	0
Micro	FAM149A	0	1.35056	0.73	0.039	0
Micro	FAM49B	0	1.34593	0.94	0.513	0
Micro	AKAP13	0	1.33447	0.89	0.298	0
Micro	CELF2	0	1.32757	0.94	0.45	0
Micro	ABR	0	1.31162	0.902	0.332	0
Micro	ANKRD44	0	1.30954	0.924	0.602	0
Micro	LPCAT2	0	1.30889	0.783	0.113	0
Micro	SKAP2	0	1.30555	0.795	0.103	0
Micro	SRGN	0	1.29238	0.589	0.032	0
Micro	LINC02232	0	1.28609	0.641	0.017	0
Micro	SLC1A3	0	1.28451	0.958	0.677	0
Micro	ZFHX3	0	1.27757	0.895	0.357	0
Micro	TLR2	0	1.27629	0.712	0.008	0
Micro	CPED1	0	1.27612	0.708	0.03	0
Micro	C3	0	1.26659	0.797	0.096	0
Micro	BLNK	0	1.25823	0.724	0.01	0
Micro	PDE3B	0	1.25718	0.659	0.098	0
Micro	FMN1	0	1.25622	0.691	0.129	0
Micro	TGFBR1	0	1.23474	0.733	0.106	0
Micro	FGD4	0	1.23416	0.893	0.472	0
Micro	FLI1	0	1.23304	0.766	0.025	0
Micro	LDLRAD4	0	1.22533	0.951	0.7	0
Micro	IKZF1	0	1.223	0.737	0.012	0
Micro	LY86	0	1.22276	0.738	0.008	0
Micro	RCSD1	0	1.21753	0.749	0.021	0
Micro	BNC2	0	1.21224	0.75	0.158	0
Micro	RHBDF2	0	1.21089	0.79	0.021	0
Micro	LRRK1	0	1.19361	0.716	0.022	0
Micro	CTSB	0	1.18697	0.813	0.189	0
Micro	HDAC9	0	1.18357	0.803	0.405	0
Micro	RAPGEF1	0	1.17961	0.806	0.292	0
Micro	SMAP2	0	1.17691	0.767	0.16	0
Micro	FOXP2	0	1.1748	0.551	0.059	0
Micro	SAMSN1	0	1.16438	0.66	0.015	0
Micro	SSH2	0	1.14782	0.941	0.704	0
Micro	WDFY4	0	1.13998	0.738	0.007	0
Micro	CPVL	0	1.13789	0.661	0.031	0
Micro	PIK3R5	0	1.1376	0.685	0.01	0
Micro	ARHGAP22	0	1.13024	0.843	0.406	0
Micro	RASGEF1C	0	1.12885	0.601	0.069	0
Micro	LRCH1	0	1.12631	0.767	0.128	0
Micro	P2RY12	0	1.11119	0.593	0.025	0
Micro	C1QB	0	1.11044	0.679	0.045	0
Micro	HLA-DRA	0	1.10846	0.653	0.045	0
Micro	MS4A6A	0	1.10702	0.665	0.009	0
Micro	RUNX2	0	1.10697	0.684	0.08	0
Micro	BACH1	0	1.10489	0.748	0.225	0
Micro	SP100	0	1.10317	0.735	0.042	0
Micro	MTHFD1L	0	1.10026	0.784	0.239	0
Micro	TGFBR2	0	1.09794	0.727	0.061	0
Micro	SRGAP2C	0	1.09696	0.747	0.123	0
Micro	PAG1	0	1.09265	0.763	0.225	0
Micro	ARHGAP25	0	1.08784	0.666	0.019	0
Micro	AC244021.1	0	1.08703	0.631	0.049	0
Micro	CD86	0	1.08612	0.656	0.006	0
Micro	IRAK3	0	1.07807	0.66	0.021	0
Micro	NCK2	0	1.07792	0.708	0.172	0
Micro	ENTPD1	0	1.06929	0.694	0.103	0
Micro	MSR1	0	1.06593	0.524	0.021	0
Micro	MIR646HG	0	1.05443	0.604	0.114	0
Micro	DLEU7-AS1	0	1.04857	0.633	0.02	0
Micro	A2M	0	1.04706	0.672	0.076	0
Micro	TBC1D22A	0	1.04368	0.884	0.489	0
Micro	ACSL1	0	1.04315	0.629	0.238	0
Micro	LPAR6	0	1.04064	0.707	0.038	0
Micro	SUSD6	0	1.0311	0.746	0.164	0
Micro	PIK3AP1	0	1.02835	0.664	0.012	0
Micro	SCIN	0	1.02795	0.592	0.01	0
Micro	CSGALNACT1	0	1.02319	0.773	0.363	0
Micro	SLC4A7	0	1.02212	0.706	0.122	0
Micro	IGSF21	0	1.02031	0.63	0.084	0
Micro	JAZF1	0	1.0201	0.848	0.506	0
Micro	RASAL2	0	1.01857	0.769	0.321	0
Micro	NFATC2	0	1.01361	0.697	0.074	0
Micro	PTPRE	0	1.01203	0.804	0.348	0
Micro	KCNMA1	0	1.01086	0.823	0.452	0
Micro	SOCS6	0	1.00781	0.624	0.147	0
Micro	ZNF710	0	1.00046	0.737	0.177	0
Micro	ARHGAP6	0	0.99998	0.617	0.082	0
Micro	OLR1	0	0.998053	0.475	0.009	0
Micro	CIITA	0	0.992029	0.658	0.024	0
Micro	LAPTM5	0	0.983141	0.685	0.024	0
Micro	PADI2	0	0.978603	0.657	0.409	0
Micro	MYO1F	0	0.977676	0.699	0.028	0
Micro	PELI1	0	0.977011	0.693	0.218	0
Micro	SLC11A1	0	0.965984	0.558	0.013	0
Micro	ZFP36L1	0	0.96485	0.777	0.255	0
Micro	ALOX5	0	0.963493	0.655	0.017	0
Micro	FKBP5	0	0.96251	0.833	0.61	0
Micro	KCNIP1	0	0.959715	0.63	0.19	0
Micro	CX3CR1	0	0.957436	0.527	0.014	0
Micro	AC008691.1	0	0.955514	0.369	0.022	0
Micro	OSBPL3	0	0.952162	0.659	0.099	0
Micro	CMIP	0	0.952102	0.839	0.393	0
Micro	HCLS1	0	0.94964	0.653	0.012	0
Micro	ARL15	0	0.945275	0.749	0.26	0
Micro	MERTK	0	0.944001	0.621	0.169	0
Micro	MBNL1	0	0.939861	0.929	0.75	0
Micro	ST8SIA4	0	0.938669	0.591	0.017	0
Micro	ZFP36L2	0	0.938556	0.692	0.252	0
Micro	FMNL3	0	0.937661	0.71	0.175	0
Micro	POU2F2	0	0.931538	0.634	0.027	0
Micro	APOE	0	0.929817	0.819	0.44	0
Micro	CAMK1D	0	0.9298	0.753	0.238	0
Micro	CSF2RA	0	0.925761	0.63	0.012	0
Micro	IFNGR1	0	0.924672	0.706	0.196	0
Micro	IL6ST	0	0.918447	0.74	0.308	0
Micro	IL18	0	0.916546	0.643	0.013	0
Micro	MED13L	0	0.911549	0.923	0.735	0
Micro	SDK1	0	0.908177	0.553	0.137	0
Micro	SPP1	0	0.907215	0.843	0.608	0
Micro	PRKAG2	0	0.903631	0.679	0.189	0
Micro	PLA2G4A	0	0.900475	0.593	0.009	0
Micro	GNB4	0	0.899863	0.642	0.066	0
Micro	SLA	0	0.897519	0.617	0.011	0
Micro	IFI16	0	0.89742	0.71	0.159	0
Micro	CSF3R	0	0.890233	0.638	0.006	0
Micro	GRB2	0	0.889811	0.75	0.225	0
Micro	DOCK11	0	0.885745	0.664	0.108	0
Micro	SLC9A9	0	0.880292	0.909	0.747	0
Micro	CD53	0	0.879414	0.646	0.014	0
Micro	TNFRSF1B	0	0.879086	0.58	0.014	0
Micro	RGS1	0	0.878068	0.38	0.005	0
Micro	TMEM156	0	0.877016	0.57	0.011	0
Micro	TRPM2	0	0.872105	0.632	0.025	0
Micro	ALPK1	0	0.871056	0.609	0.031	0
Micro	GALNT2	0	0.868091	0.755	0.357	0
Micro	PCNX2	0	0.862455	0.739	0.283	0
Micro	TFEC	0	0.85875	0.579	0.006	0
Micro	SH3KBP1	0	0.855649	0.804	0.381	0
Micro	SLC25A37	0	0.850689	0.683	0.196	0
Micro	IL13RA1	0	0.846178	0.61	0.052	0
Micro	NCKAP1L	0	0.846115	0.628	0.008	0
Micro	HIF1A	0	0.845807	0.678	0.365	0
Micro	REL	0	0.843666	0.615	0.092	0
Micro	ITGAX	0	0.837982	0.563	0.006	0
Micro	TM6SF1	0	0.837305	0.596	0.019	0
Micro	MAN1A1	0	0.837285	0.508	0.082	0
Micro	USP15	0	0.834243	0.775	0.378	0
Micro	RTTN	0	0.829579	0.545	0.291	0
Micro	TMSB4X	0	0.829288	0.812	0.465	0
Micro	SLC2A5	0	0.829275	0.59	0.013	0
Micro	RAB31	0	0.828149	0.729	0.312	0
Micro	USP6NL	0	0.823044	0.64	0.17	0
Micro	FGD2	0	0.816429	0.599	0.005	0
Micro	RREB1	0	0.813951	0.646	0.139	0
Micro	RPS6KA3	0	0.813184	0.672	0.194	0
Micro	BHLHE41	0	0.810709	0.679	0.277	0
Micro	ATP2C1	0	0.808808	0.744	0.432	0
Micro	MANBA	0	0.806935	0.684	0.224	0
Micro	HCK	0	0.805422	0.579	0.008	0
Micro	PTPRJ	0	0.804001	0.851	0.586	0
Micro	ATM	0	0.803983	0.821	0.515	0
Micro	STX7	0	0.803761	0.741	0.306	0
Micro	TAB2	0	0.803612	0.806	0.421	0
Micro	PGM5	0	0.80308	0.592	0.079	0
Micro	PICALM	0	0.802033	0.922	0.747	0
Micro	TTC7A	0	0.798514	0.714	0.414	0
Micro	RB1	0	0.796623	0.785	0.414	0
Micro	TNS3	0	0.793238	0.719	0.226	0
Micro	MAML2	0	0.788751	0.926	0.691	0
Micro	KCNK13	0	0.788211	0.503	0.013	0
Micro	ANKS1A	0	0.788005	0.77	0.387	0
Micro	MIS18BP1	0	0.787468	0.571	0.063	0
Micro	GPRIN3	0	0.786792	0.569	0.092	0
Micro	RASSF8	0	0.785317	0.642	0.386	0
Micro	IL17RA	0	0.784672	0.603	0.081	0
Micro	DLEU7	0	0.780211	0.489	0.04	0
Micro	EML4	0	0.779676	0.641	0.174	0
Micro	GNAQ	0	0.779253	0.935	0.817	0
Micro	P4HA1	0	0.778268	0.6	0.291	0
Micro	RAP1A	0	0.772508	0.784	0.433	0
Micro	TBC1D1	0	0.769863	0.696	0.236	0
Micro	PREX1	0	0.767975	0.87	0.611	0
Micro	JAK2	0	0.758683	0.665	0.207	0
Micro	OTULINL	0	0.757219	0.539	0.012	0
Micro	FCHSD2	0	0.755493	0.882	0.546	0
Micro	HLA-DRB1	0	0.755398	0.525	0.02	0
Micro	EPSTI1	0	0.75021	0.47	0.027	0
Micro	PLCL2	0	0.747971	0.632	0.158	0
Micro	FAR2	0	0.747123	0.452	0.077	0
Micro	FCGR2A	0	0.746975	0.519	0.01	0
Micro	UGCG	0	0.746071	0.557	0.107	0
Micro	UBE2E2	0	0.741998	0.913	0.729	0
Micro	RGS10	0	0.740497	0.563	0.01	0
Micro	KLHL6	0	0.738428	0.424	0.006	0
Micro	C1QC	0	0.735112	0.508	0.019	0
Micro	HIST1H2AC	0	0.734251	0.533	0.23	0
Micro	KHDRBS3	0	0.733951	0.578	0.251	0
Micro	LIMS1	0	0.732939	0.703	0.367	0
Micro	LRMP	0	0.731851	0.53	0.013	0
Micro	CMTM7	0	0.728496	0.532	0.019	0
Micro	LAT2	0	0.727298	0.561	0.021	0
Micro	SSH1	0	0.727004	0.645	0.188	0
Micro	NUMB	0	0.726655	0.75	0.355	0
Micro	MCF2L	0	0.725941	0.657	0.216	0
Micro	PSMA1	0	0.72413	0.47	0.057	0
Micro	CCND3	0	0.722253	0.56	0.167	0
Micro	RNF149	0	0.719098	0.666	0.294	0
Micro	TBC1D4	0	0.718339	0.544	0.09	0
Micro	PARP14	0	0.717376	0.577	0.09	0
Micro	PPARD	0	0.717313	0.593	0.195	0
Micro	PIAS1	0	0.7168	0.8	0.475	0
Micro	RUBCNL	0	0.716619	0.534	0.056	0
Micro	TSPAN14	0	0.715522	0.609	0.125	0
Micro	LRRFIP1	0	0.71482	0.652	0.208	0
Micro	FCGR3A	0	0.710461	0.501	0.014	0
Micro	PLSCR1	0	0.709787	0.534	0.067	0
Micro	ATG7	0	0.707445	0.766	0.556	0
Micro	KCNQ1	0	0.707249	0.58	0.129	0
Micro	SWAP70	0	0.707073	0.589	0.139	0
Micro	CAB39	0	0.70566	0.696	0.308	0
Micro	NHSL1	0	0.702511	0.559	0.304	0
Micro	ADCY7	0	0.701033	0.556	0.02	0
Micro	MKNK1	0	0.699973	0.617	0.141	0
Micro	LINC00278	0	0.699351	0.386	0.076	0
Micro	SH3BGRL	0	0.697702	0.679	0.298	0
Micro	CTSC	0	0.697201	0.53	0.023	0
Micro	CMKLR1	0	0.696276	0.468	0.006	0
Micro	XACT	0	0.693579	0.194	0.019	0
Micro	PRKCH	0	0.691007	0.505	0.05	0
Micro	SRGAP1	0	0.690261	0.768	0.56	0
Micro	TBC1D14	0	0.689716	0.605	0.221	0
Micro	CAPZB	0	0.689604	0.792	0.474	0
Micro	NAIP	0	0.68855	0.769	0.448	0
Micro	CTTNBP2NL	0	0.688272	0.567	0.133	0
Micro	KCTD12	0	0.68795	0.53	0.039	0
Micro	LCP2	0	0.686416	0.453	0.013	0
Micro	SNX29	0	0.685687	0.834	0.595	0
Micro	B3GNT5	0	0.685043	0.464	0.036	0
Micro	TPK1	0	0.682936	0.537	0.155	0
Micro	CYBA	0	0.682414	0.547	0.027	0
Micro	STK4	0	0.682074	0.619	0.171	0
Micro	MYOF	0	0.681389	0.535	0.037	0
Micro	IFI44L	0	0.680975	0.355	0.047	0
Micro	PRKCB	0	0.677605	0.592	0.213	0
[truncated: 4,363 more rows]

## Sheet: Major cell type markers (ST)
Markers of higher order cell types in spatial transcriptomics data
Cluster	Gene/Marker	p-value (Wilcoxon Rank Sum test)	Log2-fold change in average expression	Percentage of the cells expressing the marker in the designated cluster	Percentage of cells expressing the marker in the remaining clusters	Adjusted p-value (Bonferroni correction)
Micro	C1QC	0	3.09083	0.945	0.092	0
Micro	BHLHE41	0	1.94503	0.853	0.261	0
Micro	ITGAM	0	1.21769	0.62	0.008	0
Micro	P2RY12	0	1.15806	0.489	0.016	0
Micro	TIAM1	0	0.76072	0.514	0.199	0
Micro	CD163	0	0.752761	0.187	0.002	0
Micro	SLC1A3	0	0.655899	0.639	0.318	0
Micro	IL1B	0	0.55315	0.104	0.003	0
Micro	CPED1	0	0.412391	0.266	0.005	0
Micro	LRRK2	0	0.338617	0.221	0.025	0
Oligo	MOG	0	3.23751	0.966	0.04	0
Oligo	SLC44A1	0	2.06109	0.924	0.17	0
Oligo	SCD	0	1.84685	0.839	0.305	0
Oligo	MARCKSL1	0	1.42175	0.806	0.328	0
Oligo	CTNNA3	0	0.945625	0.641	0.037	0
Oligo	GAB1	0	0.879916	0.677	0.139	0
Oligo	COBL	0	0.857161	0.661	0.132	0
Oligo	ST18	0	0.791467	0.494	0.006	0
Oligo	PLCL1	0	0.605655	0.453	0.046	0
Oligo	OLIG1	0	0.499916	0.568	0.18	0
Oligo	OPALIN	0	0.301282	0.176	0.004	0
Neurons	UCHL1	0	2.86361	0.958	0.332	0
Neurons	SLC6A3	0	1.60733	0.626	0.067	0
Neurons	SNCA	0	1.47436	0.723	0.23	0
Neurons	SNAP25	0	1.13876	0.543	0.053	0
Neurons	TH	0	1.12817	0.529	0.051	0
Neurons	ALDH1A1	0	0.886983	0.406	0.127	0
Neurons	SYT1	0	0.801804	0.469	0.025	0
Neurons	UNC13C	0	0.630525	0.342	0.053	0
Neurons	SCG2	0	0.609649	0.333	0.027	0
Neurons	KLHL1	0	0.411701	0.25	0.015	0
Neurons	CBLN1	0	0.355604	0.217	0.009	0
Neurons	ATP13A2	0	0.332603	0.27	0.081	0
Neurons	VAT1	6.47e-304	0.372719	0.445	0.263	6.21e-302
Neurons	VDAC1	2.46e-293	0.366332	0.491	0.314	2.36e-291
OPC	VCAN	0	2.72117	0.899	0.059	0
OPC	PDGFRA	0	2.01897	0.876	0.037	0
OPC	OLIG1	0	1.90242	0.929	0.236	0
OPC	DSCAM	0	1.26903	0.686	0.029	0
OPC	SOX6	0	1.17884	0.712	0.069	0
OPC	MARCKSL1	0	0.704123	0.842	0.417	0
OPC	LRRC4C	0	0.416654	0.37	0.077	0
OPC	DPP10	0	0.339367	0.261	0.028	0
OPC	GAD1	0	0.321824	0.245	0.028	0
OPC	CDH13	0	0.304159	0.233	0.02	0
OPC	ROBO1	1.74e-214	0.33833	0.347	0.105	1.67e-212
OPC	COBL	4.45e-166	0.375963	0.539	0.24	4.28e-164
Astro	AQP4	0	2.34064	0.946	0.277	0
Astro	SLC1A2	0	2.06181	0.926	0.313	0
Astro	CKB	0	1.29938	0.893	0.486	0
Astro	ACSBG1	0	1.29429	0.76	0.153	0
Astro	TRPM3	0	0.923193	0.577	0.099	0
Astro	SLC1A3	0	0.919752	0.706	0.245	0
Astro	SLC1A4	0	0.79095	0.514	0.131	0
Astro	ITPKB	0	0.666847	0.529	0.156	0
Astro	CD44	0	0.661535	0.356	0.073	0
Astro	SLC24A4	0	0.518799	0.305	0.013	0
Astro	PSD2	0	0.371487	0.263	0.031	0
Astro	LGR6	0	0.342117	0.188	0.005	0
VC	CLDN5	0	2.8512	0.706	0.009	0
VC	FLT1	0	2.74164	0.803	0.014	0
VC	PDGFRB	0	2.5643	0.51	0.064	0
VC	PMEPA1	0	1.02529	0.673	0.208	0
VC	ELOVL7	0	1.01268	0.493	0.009	0
VC	ACTG1	0	0.895998	0.743	0.494	0
VC	COL18A1	0	0.568386	0.338	0.026	0
VC	VAT1	0	0.530627	0.588	0.284	0
VC	PRKG1	0	0.523017	0.294	0.029	0
VC	BAG6	0	0.454701	0.478	0.182	0
VC	LAMA2	0	0.401853	0.222	0.012	0
T cells	CD2	0	2.67525	0.964	0.001	0
T cells	THEMIS	0	2.20305	0.893	0	0
T cells	BCL2	2.5e-59	0.395328	0.214	0.005	2.4e-57
T cells	CD44	3.34e-43	1.9285	0.964	0.139	3.2e-41
T cells	ACTG1	1.32e-10	1.62247	0.821	0.517	1.27e-08
T cells	ATP5F1A	8.32e-09	0.781117	0.821	0.379	7.99e-07
T cells	BAG6	1.32e-08	0.736745	0.607	0.21	1.27e-06

## Sheet: Neuron markers (SN)
Markers of neuronal subpopulations based on snRNA-seq data
Cluster	Gene/Marker	p-value (Wilcoxon Rank Sum test)	Ln-fold change in average expression	Percentage of the cells expressing the marker in the designated cluster	Percentage of cells expressing the marker in the remaining clusters	Adjusted p-value (Bonferroni correction)
neurons0	ALDH1A1	0	2.10064	0.887	0.414	0
neurons0	SLC18A2	0	1.60144	0.982	0.468	0
neurons0	PEG10	0	1.57795	0.981	0.486	0
neurons0	HSP90AA1	0	1.47944	0.996	0.797	0
neurons0	TUBB2A	0	1.44837	0.985	0.43	0
neurons0	UCHL1	0	1.38452	0.998	0.756	0
neurons0	SCG2	0	1.37742	0.974	0.481	0
neurons0	TUBA1A	0	1.34139	0.973	0.491	0
neurons0	HSP90AB1	0	1.33599	0.997	0.697	0
neurons0	SLC6A3	0	1.30183	0.923	0.328	0
neurons0	ATP6V1B2	0	1.29658	0.963	0.408	0
neurons0	TUBA1B	0	1.2302	0.997	0.61	0
neurons0	GAPDH	0	1.22914	0.995	0.591	0
neurons0	NEFL	0	1.22635	0.977	0.494	0
neurons0	TH	0	1.21585	0.817	0.242	0
neurons0	ACTG1	0	1.21272	0.977	0.454	0
neurons0	RTN4	0	1.2119	0.994	0.83	0
neurons0	SERINC1	0	1.11438	0.974	0.466	0
neurons0	HSPA8	0	1.091	0.94	0.345	0
neurons0	UBB	0	1.06113	0.948	0.452	0
neurons0	PLD3	0	1.05565	0.973	0.646	0
neurons0	SARAF	0	1.05249	0.949	0.433	0
neurons0	YWHAG	0	1.04937	0.971	0.582	0
neurons0	TERF2IP	0	1.03227	0.897	0.364	0
neurons0	PGRMC1	0	1.02047	0.872	0.304	0
neurons0	CHGB	0	1.0162	0.78	0.214	0
neurons0	MAP1B	0	1.01539	0.998	0.921	0
neurons0	YWHAB	0	1.01317	0.933	0.422	0
neurons0	STMN2	0	1.01142	0.98	0.601	0
neurons0	ATP1B1	0	0.993458	0.996	0.732	0
neurons0	PEBP1	0	0.991946	0.97	0.525	0
neurons0	PGM2L1	0	0.991039	0.835	0.328	0
neurons0	PSAP	0	0.977621	0.97	0.505	0
neurons0	NDRG4	0	0.974996	0.931	0.426	0
neurons0	MDH1	0	0.973977	0.915	0.4	0
neurons0	THY1	0	0.96702	0.944	0.404	0
neurons0	KLC1	0	0.966369	0.879	0.365	0
neurons0	ITM2B	0	0.966306	0.918	0.407	0
neurons0	EEF1A2	0	0.964351	0.897	0.355	0
neurons0	DSTN	0	0.955809	0.858	0.35	0
neurons0	DKK3	0	0.950308	0.91	0.427	0
neurons0	TUBB	0	0.927748	0.862	0.306	0
neurons0	CALY	0	0.921755	0.923	0.421	0
neurons0	ATP1A1	0	0.920725	0.88	0.398	0
neurons0	PREPL	0	0.911824	0.935	0.555	0
neurons0	LDHA	0	0.90739	0.785	0.194	0
neurons0	ATP5F1B	0	0.905446	0.85	0.314	0
neurons0	PKM	0	0.903553	0.948	0.506	0
neurons0	SERPINI1	0	0.895229	0.823	0.314	0
neurons0	RTN3	0	0.885046	0.985	0.828	0
neurons0	SERINC3	0	0.875346	0.834	0.288	0
neurons0	SRP14	0	0.87084	0.82	0.287	0
neurons0	ATP5F1A	0	0.869131	0.831	0.302	0
neurons0	NEFM	0	0.86711	0.981	0.503	0
neurons0	KIF21A	0	0.865645	0.943	0.617	0
neurons0	CKB	0	0.862943	0.963	0.452	0
neurons0	BEX1	0	0.862488	0.844	0.32	0
neurons0	CLTC	0	0.861514	0.935	0.488	0
neurons0	PJA2	0	0.857535	0.878	0.431	0
neurons0	PGAM1	0	0.855518	0.853	0.313	0
neurons0	NEFH	0	0.848166	0.926	0.354	0
neurons0	ANXA6	0	0.839573	0.818	0.325	0
neurons0	CPE	0	0.83878	0.949	0.57	0
neurons0	FBXO2	0	0.837422	0.767	0.241	0
neurons0	SOD1	0	0.830014	0.821	0.298	0
neurons0	RGS4	0	0.820641	0.695	0.134	0
neurons0	PINK1	0	0.819184	0.768	0.231	0
neurons0	SCRN1	0	0.816387	0.807	0.313	0
neurons0	RET	0	0.816227	0.744	0.192	0
neurons0	STXBP1	0	0.816153	0.925	0.61	0
neurons0	SV2C	0	0.812006	0.948	0.5	0
neurons0	ATP6V0B	0	0.808371	0.808	0.284	0
neurons0	PRNP	0	0.799887	0.861	0.393	0
neurons0	CANX	0	0.785258	0.871	0.403	0
neurons0	MOAP1	0	0.77558	0.761	0.227	0
neurons0	SNAP25	0	0.757043	0.996	0.869	0
neurons0	SNCA	0	0.738789	0.849	0.377	0
neurons0	GNAS	0	0.736026	0.996	0.779	0
neurons0	VAT1	0	0.72739	0.66	0.119	0
neurons0	SYT1	0	0.582802	1	0.962	0
neurons0	SYT11	6.01845e-303	0.785267	0.875	0.405	3.74167e-299
neurons0	MFSD6	7.07217e-303	0.765697	0.795	0.312	4.39677e-299
neurons0	DNER	2.27313e-302	0.701982	0.959	0.678	1.41321e-298
neurons0	GHITM	6.52375e-302	0.780923	0.775	0.245	4.05581e-298
neurons0	LDHB	2.41606e-301	0.81168	0.829	0.322	1.50207e-297
neurons0	NSF	7.92055e-301	0.789197	0.956	0.729	4.92421e-297
neurons0	CALM1	2.6877e-297	0.679265	0.966	0.632	1.67094e-293
neurons0	TUBB4B	4.50949e-295	0.757428	0.777	0.246	2.80355e-291
neurons0	DDX24	3.80743e-294	0.770561	0.864	0.412	2.36708e-290
neurons0	TUBA4A	1.22038e-292	0.758584	0.782	0.238	7.58708e-289
neurons0	ATP6V0E2	6.31824e-290	0.714892	0.765	0.249	3.92805e-286
neurons0	ACOT7	2.7593e-289	0.785063	0.801	0.353	1.71546e-285
neurons0	VPS35	1.98639e-288	0.739424	0.768	0.236	1.23494e-284
neurons0	ENO1	3.25583e-287	0.773257	0.761	0.245	2.02415e-283
neurons0	ATP6V1A	2.88496e-286	0.76628	0.82	0.378	1.79358e-282
neurons0	PPA1	7.21594e-285	0.757012	0.778	0.272	4.48615e-281
neurons0	ENO2	1.57186e-284	0.726536	0.848	0.353	9.77224e-281
neurons0	UBC	1.63237e-284	0.714126	0.878	0.408	1.01484e-280
neurons0	ACTB	9.04478e-284	0.727953	0.849	0.385	5.62314e-280
neurons0	KIF3A	1.43851e-283	0.768816	0.834	0.431	8.94321e-280
neurons0	ATP6V1E1	1.47674e-283	0.771991	0.751	0.249	9.18092e-280
neurons0	STMN1	4.67955e-283	0.726983	0.745	0.246	2.90928e-279
neurons0	SELENOW	1.09293e-281	0.725803	0.77	0.277	6.79477e-278
neurons0	PCSK1N	2.66376e-281	0.705427	0.846	0.359	1.65606e-277
neurons0	QDPR	1.5936e-276	0.682875	0.772	0.285	9.90739e-273
neurons0	SYT4	4.10065e-276	0.754872	0.711	0.206	2.54938e-272
neurons0	ATP6V0D1	5.2511e-274	0.711473	0.7	0.204	3.26461e-270
neurons0	RAB3A	7.26966e-274	0.676656	0.704	0.201	4.51955e-270
neurons0	PGK1	2.4506e-273	0.737331	0.749	0.241	1.52354e-269
neurons0	CMAS	2.71418e-273	0.698705	0.695	0.197	1.68741e-269
neurons0	DNAJA1	3.83798e-273	0.73981	0.744	0.243	2.38607e-269
neurons0	TUBB2B	5.34699e-272	0.705885	0.663	0.163	3.32423e-268
neurons0	PRKAR1A	8.88206e-271	0.730771	0.752	0.276	5.52198e-267
neurons0	TUBB4A	4.27894e-269	0.704727	0.765	0.27	2.66022e-265
neurons0	SCD5	3.71825e-266	0.698782	0.86	0.518	2.31164e-262
neurons0	WBP2	1.60778e-265	0.669442	0.713	0.222	9.99557e-262
neurons0	CALM3	3.75007e-264	0.692328	0.826	0.36	2.33142e-260
neurons0	SCOC	1.72551e-257	0.67062	0.759	0.284	1.07275e-253
neurons0	YWHAZ	1.45222e-256	0.684028	0.79	0.369	9.02843e-253
neurons0	OAT	1.65088e-256	0.671016	0.684	0.196	1.02635e-252
neurons0	TMEM255A	1.93925e-256	0.702521	0.661	0.185	1.20563e-252
neurons0	SCG5	8.56956e-256	0.725946	0.766	0.309	5.32769e-252
neurons0	DYNC1H1	5.6052e-255	0.670196	0.928	0.574	3.48475e-251
neurons0	PNMA8A	1.60106e-254	0.625593	0.624	0.131	9.95378e-251
neurons0	CCT5	2.51317e-253	0.631457	0.645	0.156	1.56244e-249
neurons0	TKT	5.81782e-249	0.646485	0.665	0.185	3.61694e-245
neurons0	ACHE	6.64862e-249	0.649227	0.67	0.184	4.13345e-245
neurons0	APLP2	2.60128e-247	0.664298	0.806	0.345	1.61722e-243
neurons0	PPP2R1A	1.24914e-244	0.646412	0.708	0.24	7.76591e-241
neurons0	VDAC1	3.60994e-244	0.666376	0.716	0.234	2.2443e-240
neurons0	ARL6IP5	1.11463e-243	0.643908	0.712	0.236	6.92968e-240
neurons0	PTPRN	5.28275e-242	0.659966	0.752	0.293	3.28428e-238
neurons0	BNIP3	1.18681e-241	0.636735	0.688	0.22	7.37839e-238
neurons0	G3BP2	1.22164e-241	0.655232	0.755	0.307	7.59496e-238
neurons0	EEF2	1.55286e-241	0.629407	0.695	0.22	9.65416e-238
neurons0	SKP1	8.70189e-241	0.648279	0.722	0.26	5.40996e-237
neurons0	SNCG	6.39262e-239	0.643009	0.785	0.322	3.97429e-235
neurons0	TPI1	8.73729e-239	0.635347	0.671	0.196	5.43197e-235
neurons0	SLC10A4	1.14147e-237	0.550332	0.505	0.057	7.0965e-234
neurons0	INA	1.32501e-234	0.600249	0.792	0.301	8.23759e-231
neurons0	SLC25A4	8.5276e-234	0.621977	0.683	0.208	5.30161e-230
neurons0	DNAJC6	2.21885e-232	0.560803	0.897	0.64	1.37946e-228
neurons0	TAGLN3	3.41132e-232	0.650224	0.705	0.252	2.12082e-228
neurons0	ATP6V1G1	3.58091e-232	0.619576	0.66	0.193	2.22625e-228
neurons0	REEP5	2.26288e-231	0.627997	0.724	0.265	1.40683e-227
neurons0	BEX3	7.01584e-231	0.650221	0.752	0.3	4.36175e-227
neurons0	SLC25A3	9.46633e-229	0.620604	0.695	0.224	5.88522e-225
neurons0	CEND1	1.38177e-228	0.615291	0.723	0.261	8.59044e-225
neurons0	B4GAT1	4.93029e-227	0.628717	0.705	0.229	3.06516e-223
neurons0	VDAC3	1.61893e-222	0.600308	0.681	0.237	1.00649e-218
neurons0	FAIM2	3.12971e-222	0.570581	0.817	0.37	1.94574e-218
neurons0	HSPA9	3.41683e-222	0.621615	0.711	0.267	2.12425e-218
neurons0	PITHD1	3.49876e-222	0.587555	0.649	0.192	2.17518e-218
neurons0	AP2M1	7.62586e-222	0.590275	0.708	0.25	4.741e-218
neurons0	MAP1LC3B	2.16733e-220	0.593651	0.651	0.203	1.34743e-216
neurons0	VCP	3.01729e-219	0.603396	0.66	0.22	1.87585e-215
neurons0	SLC2A13	7.68949e-219	0.426415	0.94	0.677	4.78056e-215
neurons0	CHCHD2	8.46952e-219	0.598272	0.688	0.247	5.2655e-215
neurons0	NSG2	3.91841e-218	0.627951	0.756	0.354	2.43608e-214
neurons0	TMEM30A	9.50213e-217	0.582114	0.656	0.201	5.90747e-213
neurons0	APP	1.41962e-214	0.483523	0.95	0.682	8.82578e-211
neurons0	RTL8C	1.63489e-212	0.559896	0.632	0.183	1.01641e-208
neurons0	PPIA	2.73649e-211	0.595912	0.718	0.287	1.70127e-207
neurons0	CLU	1.71486e-210	0.575955	0.828	0.386	1.06613e-206
neurons0	RAB6B	5.44183e-210	0.58579	0.738	0.326	3.38319e-206
neurons0	SV2A	1.8377e-209	0.566924	0.797	0.367	1.1425e-205
neurons0	RTN1	8.24762e-209	0.547505	0.915	0.673	5.12755e-205
neurons0	EID1	2.24362e-208	0.593208	0.705	0.264	1.39486e-204
neurons0	NPTN	4.59689e-207	0.59374	0.787	0.436	2.85789e-203
neurons0	ATP6AP2	1.11911e-206	0.566481	0.661	0.203	6.95749e-203
neurons0	BEX4	1.81069e-203	0.557108	0.646	0.202	1.12571e-199
neurons0	PCMT1	1.15331e-201	0.577157	0.687	0.277	7.17014e-198
neurons0	CLIP3	5.27352e-201	0.573065	0.68	0.261	3.27855e-197
neurons0	MTCH1	2.42432e-200	0.547097	0.703	0.256	1.5072e-196
neurons0	PRPS1	1.73226e-199	0.501185	0.532	0.108	1.07695e-195
neurons0	CADM3	1.85828e-199	0.569647	0.704	0.292	1.15529e-195
neurons0	ALDH2	5.4118e-198	0.535899	0.563	0.139	3.36452e-194
neurons0	HK1	1.08757e-195	0.556246	0.724	0.329	6.76145e-192
neurons0	ACTR10	2.28832e-195	0.564076	0.637	0.229	1.42265e-191
neurons0	TMSB4X	3.84811e-195	0.566239	0.782	0.375	2.39237e-191
neurons0	DYNLL1	2.41355e-194	0.565625	0.706	0.287	1.50051e-190
neurons0	NAP1L5	9.07574e-194	0.544931	0.627	0.203	5.64239e-190
neurons0	MRFAP1	4.4032e-193	0.508886	0.592	0.167	2.73747e-189
neurons0	SDCBP	1.11616e-192	0.521636	0.553	0.136	6.93919e-189
neurons0	BASP1	2.05926e-192	0.573715	0.827	0.52	1.28024e-188
neurons0	USP11	2.70729e-192	0.556391	0.673	0.25	1.68312e-188
neurons0	ASAH1	9.39677e-192	0.558393	0.626	0.215	5.84197e-188
neurons0	MAP1A	3.45436e-191	0.587083	0.769	0.393	2.14758e-187
neurons0	USP5	5.7711e-191	0.510264	0.569	0.151	3.58789e-187
neurons0	PRDX1	5.37254e-190	0.526252	0.626	0.195	3.34011e-186
neurons0	HSPD1	8.87135e-190	0.539598	0.665	0.235	5.51532e-186
neurons0	NAPB	1.29191e-188	0.567857	0.698	0.318	8.0318e-185
neurons0	CFL1	5.07895e-187	0.543348	0.644	0.235	3.15758e-183
neurons0	ATL1	2.61834e-186	0.558436	0.701	0.321	1.62782e-182
neurons0	NARS	1.23914e-185	0.544717	0.635	0.211	7.70371e-182
neurons0	ATP6V1D	1.60595e-185	0.534754	0.574	0.168	9.98421e-182
neurons0	CLTA	9.14836e-185	0.532809	0.611	0.208	5.68753e-181
neurons0	CHRNA4	1.09248e-184	0.480939	0.495	0.096	6.79196e-181
neurons0	HSPA5	7.77128e-184	0.546233	0.622	0.203	4.8314e-180
neurons0	TSPYL1	1.77274e-183	0.516243	0.663	0.236	1.10212e-179
neurons0	MYL12B	1.61046e-182	0.506895	0.559	0.152	1.00122e-178
neurons0	RPL15	1.85958e-182	0.514802	0.665	0.247	1.1561e-178
neurons0	GUCY1B1	2.72941e-182	0.538236	0.679	0.268	1.69687e-178
neurons0	KIF5A	4.8163e-182	0.527997	0.724	0.319	2.9943e-178
neurons0	YWHAH	5.66257e-182	0.517917	0.639	0.217	3.52042e-178
neurons0	YWHAE	7.17875e-181	0.561378	0.701	0.33	4.46303e-177
neurons0	MAP7D2	3.93496e-180	0.559683	0.694	0.302	2.44636e-176
neurons0	RAN	5.53974e-180	0.499218	0.583	0.173	3.44405e-176
neurons0	NAP1L2	7.62543e-180	0.515587	0.611	0.196	4.74073e-176
neurons0	VDAC2	3.49487e-179	0.501544	0.559	0.147	2.17276e-175
neurons0	RCAN2	4.04149e-179	0.375361	0.9	0.662	2.51259e-175
neurons0	PCDH10	7.60769e-179	0.558757	0.642	0.247	4.7297e-175
neurons0	HINT1	2.41881e-178	0.528078	0.623	0.22	1.50378e-174
neurons0	SAP18	4.80689e-178	0.490856	0.54	0.14	2.98844e-174
neurons0	KIF3C	1.04023e-177	0.548003	0.679	0.301	6.46708e-174
neurons0	ATP5PB	1.69807e-177	0.48571	0.561	0.152	1.05569e-173
neurons0	GOT1	1.01959e-176	0.501998	0.691	0.254	6.33882e-173
neurons0	DHCR24	4.24835e-176	0.49066	0.524	0.13	2.6412e-172
neurons0	SNX10	8.27207e-176	0.527081	0.699	0.313	5.14274e-172
neurons0	CCDC85B	1.14479e-174	0.502344	0.591	0.186	7.11717e-171
neurons0	SPOCK2	6.97471e-174	0.507193	0.738	0.34	4.33618e-170
neurons0	YWHAQ	9.15486e-174	0.512217	0.622	0.23	5.69158e-170
neurons0	RGS16	1.16492e-172	0.449278	0.397	0.046	7.24231e-169
neurons0	SLC9A6	1.22182e-172	0.495732	0.617	0.208	7.59603e-169
neurons0	HSPA4	1.30559e-172	0.513158	0.621	0.225	8.11683e-169
neurons0	TUFM	4.64824e-172	0.459238	0.535	0.139	2.88981e-168
neurons0	IMMT	3.59187e-171	0.508179	0.567	0.178	2.23307e-167
neurons0	TMEM35A	4.90451e-171	0.479388	0.568	0.174	3.04914e-167
neurons0	ARHGDIA	2.29278e-170	0.44276	0.496	0.116	1.42542e-166
neurons0	GABARAPL2	3.33839e-170	0.483778	0.586	0.186	2.07548e-166
neurons0	GAP43	3.94332e-170	0.552303	0.756	0.42	2.45156e-166
neurons0	PSMD2	8.13468e-170	0.471215	0.549	0.154	5.05733e-166
neurons0	ATP6AP1	1.75476e-169	0.46938	0.608	0.19	1.09094e-165
neurons0	GPX4	3.95727e-169	0.480014	0.624	0.216	2.46023e-165
neurons0	NCL	5.76788e-167	0.475852	0.53	0.143	3.58589e-163
neurons0	CTSF	1.78841e-166	0.460343	0.491	0.115	1.11186e-162
neurons0	XRCC6	3.34504e-166	0.473566	0.55	0.167	2.07961e-162
neurons0	EIF4A2	3.83548e-166	0.491046	0.633	0.24	2.38452e-162
neurons0	SULT4A1	5.70939e-166	0.476146	0.632	0.233	3.54953e-162
neurons0	CTSB	6.27181e-165	0.475717	0.621	0.222	3.89918e-161
neurons0	MAGED1	1.15472e-164	0.504807	0.672	0.306	7.17892e-161
neurons0	DLK1	6.16813e-163	0.578171	0.421	0.071	3.83472e-159
neurons0	NCDN	8.11794e-163	0.481881	0.641	0.234	5.04692e-159
neurons0	NFE2L1	1.34571e-162	0.488644	0.639	0.248	8.36625e-159
neurons0	SCG3	2.54134e-161	0.461504	0.646	0.238	1.57995e-157
neurons0	CCT3	4.27918e-159	0.452589	0.521	0.15	2.66036e-155
neurons0	SYNGR3	5.74811e-159	0.474418	0.546	0.168	3.5736e-155
neurons0	SLC22A17	1.45878e-158	0.461385	0.744	0.331	9.06923e-155
neurons0	GYG1	5.8416e-158	0.416579	0.44	0.085	3.63172e-154
neurons0	GNG3	6.60572e-157	0.453768	0.555	0.177	4.10677e-153
neurons0	SYN1	6.88424e-157	0.487798	0.61	0.226	4.27993e-153
neurons0	SBDS	1.07816e-156	0.449165	0.523	0.152	6.70293e-153
neurons0	SPCS3	2.36002e-156	0.460812	0.522	0.156	1.46722e-152
neurons0	PLEKHB2	7.31793e-156	0.493458	0.627	0.257	4.54956e-152
neurons0	PEA15	4.62414e-155	0.445865	0.516	0.15	2.87483e-151
neurons0	RCN2	1.03656e-154	0.467826	0.595	0.221	6.44427e-151
neurons0	CBLN1	3.97353e-154	0.409111	0.39	0.057	2.47034e-150
neurons0	MAP1LC3A	1.03166e-153	0.477432	0.597	0.224	6.41383e-150
neurons0	RRAGA	1.38927e-153	0.404129	0.44	0.088	8.63711e-150
neurons0	MLLT11	3.47759e-153	0.466684	0.601	0.231	2.16202e-149
neurons0	NDN	5.65104e-153	0.402875	0.45	0.093	3.51325e-149
neurons0	STMN3	6.65085e-153	0.457416	0.612	0.234	4.13483e-149
neurons0	ACLY	1.01714e-152	0.447951	0.528	0.153	6.32356e-149
neurons0	NDFIP1	1.255e-152	0.49605	0.737	0.413	7.80234e-149
neurons0	ZC3H15	1.83781e-152	0.469461	0.542	0.177	1.14257e-148
neurons0	ACSL4	3.91982e-152	0.47586	0.596	0.236	2.43695e-148
neurons0	CYB5R1	7.37772e-152	0.415587	0.447	0.096	4.58673e-148
neurons0	CLCN3	7.26729e-151	0.484804	0.661	0.303	4.51807e-147
neurons0	NAP1L3	1.95842e-150	0.41613	0.606	0.212	1.21755e-146
neurons0	EPDR1	3.80403e-150	0.449719	0.586	0.213	2.36497e-146
neurons0	KPNB1	7.71516e-150	0.477265	0.595	0.236	4.79652e-146
neurons0	COX4I1	4.17634e-149	0.461428	0.603	0.23	2.59643e-145
neurons0	BCAP31	4.38307e-149	0.426142	0.516	0.155	2.72495e-145
neurons0	SMARCA1	1.15165e-148	0.434671	0.531	0.167	7.15982e-145
neurons0	CAP1	1.24903e-148	0.434326	0.491	0.134	7.76523e-145
neurons0	ATP6V1F	1.4154e-148	0.428994	0.521	0.151	8.79954e-145
neurons0	LGALS3BP	2.03232e-148	0.401609	0.425	0.085	1.26349e-144
neurons0	MORF4L1	2.19985e-148	0.466171	0.677	0.326	1.36764e-144
neurons0	RANBP6	1.13841e-147	0.411772	0.482	0.122	7.07748e-144
neurons0	DYNLT3	1.48675e-147	0.45454	0.53	0.163	9.24313e-144
neurons0	GRINA	3.00661e-146	0.415602	0.507	0.146	1.86921e-142
neurons0	REEP1	3.08761e-146	0.451141	0.737	0.442	1.91957e-142
neurons0	PSMD8	4.67929e-146	0.409662	0.486	0.134	2.90912e-142
neurons0	GPX3	5.46231e-146	0.413956	0.481	0.127	3.39592e-142
neurons0	L1CAM	1.6169e-145	0.395568	0.471	0.117	1.00522e-141
neurons0	ARF1	1.7235e-145	0.450771	0.575	0.214	1.0715e-141
neurons0	DYNC1I1	4.12126e-145	0.289092	0.932	0.801	2.56218e-141
neurons0	DNM1	1.04031e-144	0.472083	0.833	0.592	6.4676e-141
neurons0	FTL	1.08833e-143	0.481158	0.723	0.365	6.76614e-140
neurons0	BCAT1	1.98927e-143	0.483635	0.617	0.277	1.23673e-139
neurons0	PSMB5	2.01063e-143	0.412215	0.499	0.145	1.25001e-139
neurons0	ATP5IF1	4.45121e-143	0.443612	0.557	0.193	2.76732e-139
neurons0	CD81	1.58523e-142	0.418077	0.56	0.19	9.85538e-139
neurons0	DNAJB6	1.96609e-142	0.456234	0.591	0.239	1.22232e-138
neurons0	ATP5MC3	5.3139e-142	0.418475	0.52	0.163	3.30365e-138
neurons0	TCAF1	5.73471e-142	0.488838	0.603	0.26	3.56527e-138
neurons0	MORF4L2	6.00216e-142	0.462529	0.631	0.289	3.73155e-138
neurons0	OPTN	1.89478e-141	0.477653	0.586	0.244	1.17799e-137
neurons0	RAP1GDS1	1.97199e-141	0.482087	0.752	0.497	1.22599e-137
neurons0	ST13	7.00359e-141	0.464676	0.58	0.23	4.35413e-137
neurons0	TCEAL2	1.06084e-140	0.427948	0.538	0.178	6.59527e-137
neurons0	ACSL3	3.07642e-140	0.462694	0.649	0.306	1.91261e-136
neurons0	CCT6A	4.75861e-140	0.400976	0.489	0.139	2.95843e-136
neurons0	GOT2	2.33106e-139	0.391013	0.517	0.155	1.44922e-135
neurons0	RABAC1	1.91939e-138	0.409291	0.516	0.158	1.19329e-134
neurons0	AP2A1	1.94676e-138	0.413597	0.501	0.155	1.2103e-134
neurons0	SPTAN1	2.35579e-138	0.408534	0.821	0.588	1.46459e-134
neurons0	HNRNPK	5.08284e-138	0.418773	0.558	0.197	3.16e-134
neurons0	NPNT	6.61898e-138	0.487754	0.556	0.209	4.11502e-134
neurons0	PSMA7	1.213e-136	0.420963	0.496	0.152	7.54121e-133
neurons0	SLC25A6	3.41997e-136	0.401873	0.481	0.139	2.12619e-132
neurons0	CLSTN1	5.52136e-136	0.421713	0.723	0.374	3.43263e-132
neurons0	EIF4G2	9.67694e-136	0.434677	0.573	0.226	6.01616e-132
neurons0	SNU13	2.15683e-135	0.393374	0.524	0.171	1.3409e-131
neurons0	NSG1	2.36968e-135	0.390381	0.623	0.244	1.47323e-131
neurons0	BEX2	3.36808e-135	0.436088	0.553	0.201	2.09394e-131
neurons0	IDS	6.90813e-135	0.457941	0.736	0.423	4.29478e-131
neurons0	FKBP4	8.5218e-135	0.401723	0.473	0.135	5.298e-131
neurons0	DCTN2	1.04157e-134	0.422021	0.511	0.171	6.47544e-131
neurons0	CCT7	1.1162e-134	0.384355	0.466	0.128	6.9394e-131
neurons0	PIN1	1.22392e-134	0.416193	0.521	0.175	7.60912e-131
neurons0	EIF4G1	3.13582e-134	0.378245	0.453	0.117	1.94954e-130
neurons0	SV2B	5.86647e-134	0.357596	0.645	0.286	3.64718e-130
neurons0	SEPT7	1.10272e-133	0.445014	0.722	0.396	6.85562e-130
neurons0	CAND1	1.20819e-133	0.425317	0.581	0.224	7.5113e-130
neurons0	SARS	4.73138e-133	0.420148	0.533	0.19	2.9415e-129
neurons0	TSPYL4	1.23363e-132	0.427279	0.529	0.187	7.66946e-129
neurons0	PHYHIPL	1.4666e-132	0.443952	0.705	0.403	9.11788e-129
neurons0	ATP6V1C1	3.20583e-132	0.419865	0.529	0.191	1.99306e-128
neurons0	MAGEE1	7.402e-132	0.372916	0.415	0.094	4.60182e-128
neurons0	RHBDD2	1.11589e-131	0.403643	0.531	0.186	6.93751e-128
neurons0	SDC1	1.91402e-131	0.380858	0.346	0.052	1.18994e-127
neurons0	RAB14	2.89942e-131	0.416939	0.526	0.185	1.80257e-127
neurons0	PODXL2	3.04382e-131	0.408991	0.599	0.245	1.89234e-127
neurons0	ZFAND5	3.5576e-131	0.399907	0.495	0.16	2.21176e-127
neurons0	PSMD12	4.43239e-131	0.417545	0.502	0.167	2.75561e-127
neurons0	SYNJ1	5.24925e-131	0.453494	0.627	0.295	3.26346e-127
neurons0	PRPF19	5.45674e-131	0.390345	0.523	0.177	3.39245e-127
neurons0	STRAP	7.95483e-131	0.392934	0.494	0.159	4.94552e-127
neurons0	HSPA4L	1.21011e-130	0.457654	0.681	0.367	7.52326e-127
neurons0	GABARAPL1	1.49398e-130	0.414614	0.568	0.223	9.28804e-127
neurons0	CCT8	2.53768e-130	0.397353	0.438	0.115	1.57768e-126
neurons0	TMBIM6	2.75821e-130	0.405363	0.553	0.211	1.71478e-126
neurons0	TSPAN7	1.08383e-129	0.390068	0.566	0.2	6.73818e-126
neurons0	SSTR1	1.43144e-129	0.358492	0.333	0.045	8.89929e-126
neurons0	PCYOX1	8.94745e-129	0.410974	0.545	0.198	5.56263e-125
neurons0	MDH2	3.02893e-128	0.375627	0.465	0.133	1.88308e-124
neurons0	ACTR1A	7.25216e-128	0.377664	0.455	0.132	4.50867e-124
neurons0	NORAD	7.38197e-128	0.435336	0.629	0.299	4.58937e-124
neurons0	SEZ6L2	9.72727e-128	0.393816	0.743	0.384	6.04744e-124
neurons0	TCP1	2.97815e-127	0.360513	0.44	0.115	1.85151e-123
neurons0	MAP2K2	1.36596e-126	0.381433	0.492	0.162	8.49219e-123
neurons0	RFK	3.2125e-126	0.366784	0.431	0.111	1.99721e-122
neurons0	RAC1	3.62492e-126	0.412957	0.571	0.236	2.25361e-122
neurons0	PNMA2	6.09434e-126	0.441622	0.595	0.269	3.78885e-122
neurons0	CAPNS1	4.10808e-125	0.366251	0.441	0.121	2.55399e-121
neurons0	CDIP1	8.86672e-125	0.411264	0.512	0.189	5.51244e-121
neurons0	SQSTM1	1.07129e-124	0.43044	0.571	0.25	6.66022e-121
neurons0	EIF1	1.15141e-124	0.412663	0.628	0.287	7.1583e-121
neurons0	KIFAP3	2.39157e-124	0.449233	0.727	0.464	1.48684e-120
neurons0	GARS	2.92401e-124	0.389478	0.495	0.165	1.81785e-120
neurons0	PCSK1	3.07437e-124	0.379844	0.325	0.046	1.91134e-120
neurons0	ISCU	5.15463e-124	0.374608	0.52	0.177	3.20464e-120
neurons0	AP2A2	8.77899e-124	0.424236	0.607	0.285	5.4579e-120
neurons0	RNF187	1.21632e-123	0.368131	0.488	0.154	7.56188e-120
neurons0	GDI2	2.22791e-123	0.388613	0.505	0.177	1.38509e-119
neurons0	CACYBP	5.14375e-123	0.377417	0.481	0.153	3.19787e-119
neurons0	SERF2	8.61184e-123	0.40292	0.507	0.178	5.35398e-119
neurons0	DPYSL2	1.8405e-122	0.369805	0.868	0.66	1.14424e-118
neurons0	CISD1	3.61069e-121	0.406184	0.555	0.228	2.24476e-117
neurons0	DYNLL2	9.30214e-121	0.409279	0.555	0.23	5.78314e-117
neurons0	TMX4	2.36954e-120	0.423589	0.594	0.261	1.47314e-116
neurons0	ATP2A2	4.7421e-120	0.382225	0.678	0.345	2.94817e-116
neurons0	TCEAL4	1.18183e-119	0.388077	0.447	0.136	7.34744e-116
neurons0	SUB1	1.33181e-119	0.391267	0.519	0.197	8.27985e-116
neurons0	ITM2C	4.0793e-119	0.342672	0.421	0.11	2.5361e-115
neurons0	AKR1B1	1.74651e-118	0.334996	0.397	0.096	1.0858e-114
neurons0	SH3BGRL3	2.74138e-118	0.37689	0.448	0.136	1.70432e-114
neurons0	UBE2V2	3.66223e-118	0.374936	0.476	0.162	2.27681e-114
neurons0	CLSTN3	3.84205e-118	0.408689	0.678	0.362	2.38861e-114
neurons0	COX7C	5.0186e-117	0.393124	0.535	0.208	3.12006e-113
neurons0	CYFIP2	5.33725e-117	0.423178	0.666	0.368	3.31817e-113
neurons0	TPT1	7.63805e-117	0.384166	0.574	0.24	4.74857e-113
neurons0	MAGED2	9.54276e-117	0.358052	0.446	0.134	5.93274e-113
neurons0	PARK7	3.31918e-116	0.356553	0.441	0.132	2.06353e-112
neurons0	CPLX2	6.30788e-115	0.424017	0.594	0.296	3.92161e-111
neurons0	TMEM59L	6.7822e-115	0.374975	0.618	0.275	4.2165e-111
neurons0	RETREG2	7.13091e-115	0.33462	0.465	0.144	4.43329e-111
neurons0	COPS7A	3.03353e-114	0.328474	0.402	0.104	1.88594e-110
neurons0	PRDX3	3.74531e-114	0.345326	0.41	0.112	2.32846e-110
neurons0	GDI1	5.87342e-114	0.38251	0.546	0.229	3.65151e-110
neurons0	VSNL1	6.1303e-114	0.452478	0.699	0.426	3.81121e-110
neurons0	GPS1	8.859e-114	0.311214	0.359	0.077	5.50764e-110
neurons0	RAD21	2.15744e-113	0.372803	0.473	0.166	1.34128e-109
neurons0	MAPRE3	4.32766e-113	0.404336	0.575	0.268	2.69051e-109
neurons0	SPCS1	6.30322e-113	0.343455	0.433	0.129	3.91871e-109
neurons0	AES	1.15561e-112	0.39938	0.597	0.289	7.18443e-109
neurons0	HNRNPH2	1.61594e-112	0.325053	0.377	0.089	1.00463e-108
neurons0	IDI1	1.88465e-112	0.376868	0.471	0.164	1.17169e-108
neurons0	PDIA3	4.37629e-112	0.369579	0.483	0.174	2.72074e-108
neurons0	NACAD	6.75012e-112	0.313435	0.35	0.073	4.19655e-108
neurons0	TSPAN3	1.34059e-111	0.373712	0.53	0.212	8.33442e-108
neurons0	RHEB	2.30915e-111	0.379654	0.53	0.217	1.4356e-107
neurons0	DYNC1LI1	2.82128e-111	0.36602	0.469	0.163	1.75399e-107
neurons0	NCOA4	4.31618e-111	0.338037	0.422	0.121	2.68337e-107
neurons0	ARL8A	5.35447e-111	0.327679	0.426	0.127	3.32888e-107
neurons0	HACD3	7.41543e-111	0.404629	0.65	0.352	4.61017e-107
neurons0	ERP29	1.48244e-110	0.329207	0.401	0.109	9.21632e-107
neurons0	PFKM	2.00261e-110	0.341136	0.469	0.154	1.24502e-106
neurons0	COPS8	2.31161e-110	0.345477	0.389	0.103	1.43713e-106
neurons0	CLCN4	2.70728e-110	0.370326	0.523	0.207	1.68311e-106
neurons0	KIF1BP	2.86028e-110	0.327618	0.389	0.101	1.77823e-106
neurons0	POU3F2	3.04034e-110	0.365793	0.414	0.123	1.89018e-106
neurons0	CLTB	3.58332e-110	0.355084	0.484	0.177	2.22775e-106
neurons0	EIF5	1.00038e-109	0.365562	0.49	0.181	6.21937e-106
neurons0	CALR	1.06497e-109	0.365877	0.479	0.172	6.62093e-106
neurons0	NR4A2	1.5799e-109	0.349431	0.373	0.093	9.82222e-106
neurons0	FTH1	1.57271e-108	0.344386	0.715	0.385	9.77754e-105
neurons0	SEC62	4.2336e-108	0.407884	0.634	0.332	2.63203e-104
neurons0	SIAE	9.57412e-108	0.31057	0.406	0.111	5.95223e-104
neurons0	COPS4	3.09519e-107	0.350767	0.423	0.132	1.92428e-103
neurons0	UBQLN2	5.06725e-107	0.337895	0.402	0.114	3.15031e-103
neurons0	MAP7D1	1.414e-106	0.357384	0.46	0.163	8.79084e-103
neurons0	CAMLG	2.09894e-106	0.341614	0.44	0.144	1.30491e-102
neurons0	PSMC1	4.99397e-106	0.341782	0.391	0.109	3.10475e-102
neurons0	HSPA13	6.97567e-106	0.349234	0.419	0.13	4.33678e-102
neurons0	TPRG1L	9.57105e-106	0.322724	0.395	0.109	5.95032e-102
neurons0	ARHGDIG	5.08561e-105	0.332388	0.446	0.148	3.16173e-101
neurons0	BCAS2	5.56791e-105	0.322821	0.366	0.091	3.46157e-101
neurons0	WARS	7.19384e-105	0.323481	0.389	0.108	4.47241e-101
neurons0	VBP1	9.71168e-105	0.300693	0.362	0.087	6.03775e-101
neurons0	ILF2	1.35397e-104	0.290028	0.333	0.07	8.41761e-101
neurons0	SEC11C	2.54941e-104	0.326323	0.394	0.111	1.58497e-100
neurons0	HSPH1	2.66223e-104	0.384472	0.618	0.313	1.65511e-100
neurons0	EIF1B	3.72405e-104	0.353337	0.497	0.193	2.31524e-100
neurons0	TAF7	5.06714e-104	0.341053	0.413	0.126	3.15024e-100
neurons0	CDC42	7.17237e-104	0.357704	0.507	0.216	4.45906e-100
neurons0	ATXN10	1.01236e-102	0.352032	0.616	0.326	6.29383e-99
neurons0	TMEM130	1.67629e-102	0.357384	0.632	0.318	1.04215e-98
neurons0	PSMA4	1.88825e-102	0.321577	0.388	0.11	1.17392e-98
neurons0	EPRS	2.75729e-102	0.39293	0.508	0.214	1.71421e-98
neurons0	NDUFA4	3.83368e-102	0.354954	0.517	0.207	2.3834e-98
neurons0	PNMA1	5.56025e-102	0.312308	0.38	0.105	3.45681e-98
neurons0	ATP6V1H	1.1402e-101	0.365804	0.594	0.307	7.08864e-98
neurons0	PAFAH1B1	3.37174e-101	0.36649	0.742	0.525	2.09621e-97
neurons0	NDUFS2	6.27968e-101	0.324095	0.424	0.139	3.90408e-97
neurons0	TPGS2	1.68389e-100	0.356109	0.472	0.184	1.04687e-96
neurons0	REEP2	1.83198e-100	0.359439	0.497	0.207	1.13894e-96
neurons0	PAFAH1B2	6.09981e-100	0.359192	0.511	0.218	3.79225e-96
neurons0	HDLBP	8.6536e-100	0.367021	0.491	0.205	5.37994e-96
neurons0	TOLLIP	1.34616e-99	0.321779	0.387	0.116	8.36905e-96
neurons0	TBCB	1.44449e-99	0.317395	0.388	0.114	8.98038e-96
neurons0	ENDOD1	5.54155e-99	0.343458	0.452	0.163	3.44518e-95
neurons0	XRCC5	5.72066e-99	0.361584	0.533	0.239	3.55653e-95
neurons0	HTATSF1	9.33073e-99	0.3003	0.351	0.087	5.80092e-95
neurons0	DYNC1LI2	1.45297e-98	0.371045	0.537	0.248	9.03309e-95
neurons0	SLITRK4	2.02962e-98	0.365012	0.411	0.135	1.26182e-94
neurons0	CCK	2.32675e-98	0.345984	0.317	0.064	1.44654e-94
neurons0	NRIP3	3.27067e-98	0.323709	0.447	0.158	2.03338e-94
neurons0	ATP5F1D	5.14605e-98	0.315239	0.412	0.13	3.1993e-94
neurons0	SUMO3	5.66419e-98	0.338477	0.401	0.128	3.52143e-94
neurons0	AASDHPPT	6.83624e-98	0.326187	0.407	0.129	4.25009e-94
neurons0	DDX1	1.42427e-97	0.34567	0.475	0.186	8.85469e-94
neurons0	ARPP19	1.6271e-97	0.348382	0.456	0.174	1.01157e-93
neurons0	OGDHL	1.81304e-97	0.296243	0.428	0.14	1.12717e-93
neurons0	CD63	2.31556e-97	0.320307	0.383	0.11	1.43958e-93
neurons0	PSMD3	2.84809e-97	0.296484	0.375	0.107	1.77066e-93
neurons0	MAP4	2.99286e-97	0.369861	0.672	0.419	1.86066e-93
neurons0	LRPPRC	4.34634e-97	0.362056	0.548	0.259	2.70212e-93
neurons0	SUCLA2	6.74854e-97	0.342505	0.503	0.213	4.19557e-93
neurons0	DNAJA2	2.02645e-96	0.309697	0.368	0.102	1.25984e-92
neurons0	ACO2	2.06288e-96	0.339519	0.516	0.224	1.28249e-92
neurons0	SPRYD3	2.78698e-96	0.299618	0.389	0.117	1.73266e-92
neurons0	BSG	5.14011e-96	0.330181	0.491	0.201	3.1956e-92
neurons0	DDX3X	1.00103e-95	0.311991	0.412	0.135	6.22338e-92
neurons0	PTDSS1	6.39226e-95	0.312794	0.415	0.14	3.97407e-91
neurons0	CCT2	7.8329e-95	0.293843	0.375	0.108	4.86971e-91
neurons0	LRRC8A	8.92017e-95	0.311304	0.396	0.122	5.54567e-91
neurons0	MARCH6	1.73279e-94	0.366739	0.661	0.39	1.07728e-90
neurons0	SDHA	2.87121e-94	0.325995	0.494	0.204	1.78503e-90
neurons0	NDUFS5	1.70468e-93	0.310197	0.445	0.161	1.0598e-89
neurons0	APBB1	2.53298e-93	0.344745	0.516	0.232	1.57475e-89
neurons0	OTUB1	3.12798e-93	0.288546	0.357	0.098	1.94466e-89
neurons0	LAMTOR1	9.44373e-93	0.284093	0.337	0.087	5.87117e-89
neurons0	UBE2N	1.34379e-92	0.316051	0.44	0.163	8.35434e-89
neurons0	DNAJC12	2.51283e-92	0.294596	0.341	0.09	1.56222e-88
neurons0	RAB11A	2.61167e-92	0.327195	0.511	0.226	1.62367e-88
neurons0	GNB2	3.51787e-92	0.285438	0.332	0.085	2.18706e-88
neurons0	NDUFA5	8.02109e-92	0.324551	0.435	0.165	4.98671e-88
neurons0	COX6C	2.83509e-91	0.316654	0.464	0.181	1.76258e-87
neurons0	SLC25A11	4.15487e-91	0.289783	0.345	0.095	2.58308e-87
neurons0	DDB1	9.48512e-91	0.317717	0.438	0.165	5.8969e-87
neurons0	TCF25	2.25534e-90	0.383962	0.663	0.43	1.40215e-86
neurons0	RETREG1	2.41827e-90	0.355696	0.59	0.33	1.50344e-86
neurons0	C1QBP	2.50732e-90	0.283577	0.35	0.098	1.5588e-86
neurons0	TALDO1	3.48424e-90	0.297346	0.364	0.109	2.16615e-86
neurons0	EMC7	5.65324e-90	0.276281	0.344	0.093	3.51462e-86
neurons0	CLPTM1L	7.43622e-90	0.30869	0.358	0.106	4.6231e-86
neurons0	NCOA7	8.38667e-90	0.366964	0.622	0.363	5.214e-86
neurons0	TOMM20	1.66241e-89	0.327237	0.527	0.237	1.03352e-85
neurons0	UQCRC1	1.67675e-89	0.293776	0.411	0.141	1.04244e-85
neurons0	NECAP1	1.76746e-89	0.278785	0.359	0.104	1.09883e-85
neurons0	PCBP1	1.9088e-89	0.294627	0.376	0.117	1.1867e-85
neurons0	TPBG	3.41749e-89	0.314929	0.294	0.065	2.12466e-85
neurons0	TAX1BP1	6.11116e-89	0.340314	0.63	0.342	3.79931e-85
neurons0	LSM4	3.2109e-88	0.279137	0.343	0.095	1.99622e-84
neurons0	TCEAL3	9.88554e-88	0.278202	0.35	0.1	6.14584e-84
neurons0	RPLP1	1.54978e-87	0.31701	0.455	0.178	9.63501e-84
neurons0	BCAP29	2.13356e-87	0.29996	0.378	0.121	1.32643e-83
neurons0	STUB1	2.50261e-87	0.291434	0.382	0.124	1.55587e-83
neurons0	MARCKS	7.4925e-87	0.315605	0.389	0.133	4.65808e-83
neurons0	PSMD1	7.95333e-87	0.339444	0.568	0.304	4.94459e-83
neurons0	KIF1A	1.04045e-86	0.34826	0.655	0.406	6.46849e-83
neurons0	BEX5	2.08958e-86	0.31459	0.4	0.14	1.29909e-82
neurons0	AP2S1	3.19583e-86	0.276516	0.348	0.101	1.98685e-82
neurons0	PRDX5	3.77145e-86	0.2776	0.401	0.135	2.34471e-82
neurons0	CDS2	8.70634e-86	0.311161	0.501	0.227	5.41273e-82
neurons0	CDC37	9.95815e-86	0.275432	0.357	0.108	6.19098e-82
neurons0	UHMK1	1.1214e-85	0.325233	0.43	0.167	6.97175e-82
neurons0	TMEM246	1.22112e-85	0.279163	0.415	0.149	7.59173e-82
neurons0	PARP1	1.31256e-85	0.288191	0.384	0.126	8.16021e-82
neurons0	EXOSC6	1.51665e-85	0.286075	0.365	0.115	9.429e-82
neurons0	AP1B1	1.73406e-85	0.309281	0.421	0.159	1.07806e-81
neurons0	PCDH8	4.14464e-85	0.264811	0.293	0.066	2.57672e-81
neurons0	RUNDC3A	5.81285e-85	0.299191	0.392	0.138	3.61385e-81
neurons0	AURKAIP1	6.5786e-85	0.269102	0.333	0.093	4.08992e-81
neurons0	ATP2A3	1.39809e-84	0.262105	0.294	0.067	8.69191e-81
neurons0	JKAMP	2.24954e-84	0.276335	0.35	0.105	1.39854e-80
neurons0	KBTBD6	6.1797e-84	0.28431	0.322	0.086	3.84192e-80
neurons0	RLIM	1.18066e-83	0.276801	0.348	0.103	7.34014e-80
neurons0	PYGL	2.2675e-83	0.274477	0.302	0.074	1.40971e-79
neurons0	ELOVL5	5.60403e-83	0.321945	0.482	0.221	3.48402e-79
neurons0	ENPP5	8.80339e-83	0.281531	0.348	0.106	5.47307e-79
neurons0	GRSF1	8.82482e-83	0.287702	0.377	0.129	5.48639e-79
neurons0	MAN2A2	1.08938e-82	0.281145	0.356	0.113	6.77269e-79
neurons0	ATP5F1E	3.92628e-82	0.305474	0.437	0.171	2.44097e-78
neurons0	PTGES3	4.13185e-82	0.321672	0.476	0.221	2.56877e-78
neurons0	CSDE1	5.09748e-82	0.336331	0.564	0.3	3.16911e-78
neurons0	SRP72	7.47572e-82	0.303204	0.362	0.121	4.64766e-78
neurons0	STIP1	8.02945e-82	0.276051	0.348	0.108	4.99191e-78
neurons0	CDK5R2	9.38193e-82	0.258556	0.315	0.084	5.83274e-78
neurons0	CERK	1.30012e-81	0.29146	0.373	0.128	8.08287e-78
neurons0	OCIAD1	1.69555e-81	0.326855	0.566	0.307	1.05412e-77
neurons0	LGALS1	2.01316e-81	0.300179	0.347	0.108	1.25158e-77
neurons0	AP3M2	2.10199e-81	0.277177	0.369	0.122	1.3068e-77
neurons0	TGOLN2	6.22194e-81	0.311833	0.42	0.165	3.86818e-77
neurons0	NDUFB10	9.56312e-81	0.283535	0.356	0.115	5.94539e-77
neurons0	SLC2A6	9.57533e-81	0.263436	0.331	0.097	5.95298e-77
neurons0	ARL1	1.66755e-80	0.266849	0.352	0.11	1.03672e-76
neurons0	TOMM70	3.67507e-80	0.290405	0.404	0.152	2.28479e-76
neurons0	CYCS	8.80122e-80	0.28269	0.448	0.18	5.47172e-76
neurons0	OPA1	1.43268e-79	0.300232	0.543	0.272	8.90697e-76
neurons0	GLS	1.80294e-79	0.335806	0.716	0.549	1.12089e-75
neurons0	MAP9	1.99827e-79	0.270812	0.481	0.206	1.24233e-75
neurons0	APMAP	2.34312e-79	0.252255	0.363	0.117	1.45672e-75
neurons0	RANGAP1	3.01185e-79	0.288365	0.402	0.156	1.87247e-75
neurons0	ATP13A2	4.4024e-79	0.318351	0.516	0.259	2.73697e-75
neurons0	SCN2B	4.93424e-79	0.264317	0.365	0.121	3.06762e-75
neurons0	TSPYL2	5.97962e-79	0.29987	0.479	0.218	3.71753e-75
neurons0	MIA3	6.49056e-79	0.329834	0.456	0.201	4.03518e-75
neurons0	CYSTM1	1.59009e-78	0.265569	0.365	0.124	9.88561e-75
neurons0	SGTB	1.98887e-78	0.287249	0.39	0.145	1.23648e-74
neurons0	HSP90B1	2.32869e-78	0.30052	0.476	0.211	1.44775e-74
neurons0	TMEM151A	2.7066e-78	0.252814	0.31	0.085	1.68269e-74
neurons0	CHST1	4.35112e-78	0.258269	0.302	0.081	2.70509e-74
neurons0	PSMD4	4.85375e-78	0.262913	0.373	0.13	3.01758e-74
neurons0	UBA1	6.71014e-78	0.297167	0.38	0.138	4.17169e-74
neurons0	TMEM59	1.63418e-77	0.288063	0.442	0.184	1.01597e-73
neurons0	VAPA	8.46847e-77	0.30288	0.505	0.245	5.26485e-73
neurons0	SET	9.47419e-77	0.260892	0.343	0.109	5.8901e-73
neurons0	UQCRH	1.2829e-76	0.272692	0.455	0.192	7.97581e-73
neurons0	UQCRB	2.49012e-76	0.284223	0.434	0.179	1.54811e-72
neurons0	MGST3	4.61658e-76	0.335587	0.538	0.291	2.87013e-72
neurons0	CCT4	5.03624e-76	0.281106	0.379	0.14	3.13103e-72
neurons0	SELENOM	1.05817e-75	0.25728	0.321	0.096	6.57866e-72
neurons0	WDR47	1.07024e-75	0.271419	0.375	0.136	6.65366e-72
neurons0	KLC2	1.1294e-75	0.255929	0.333	0.106	7.02151e-72
neurons0	ELOB	2.65385e-75	0.262731	0.366	0.125	1.6499e-71
neurons0	AHSA1	2.69832e-75	0.258385	0.347	0.116	1.67755e-71
neurons0	CLPTM1	3.49355e-75	0.288254	0.431	0.182	2.17194e-71
neurons0	POLR2E	4.29076e-75	0.257618	0.315	0.095	2.66757e-71
neurons0	SYP	1.03717e-74	0.294025	0.594	0.338	6.44809e-71
neurons0	TCEAL6	1.56255e-74	0.257215	0.307	0.089	9.71439e-71
neurons0	SELENOT	1.56363e-74	0.259245	0.384	0.142	9.72106e-71
neurons0	UQCR10	1.9716e-74	0.274629	0.388	0.146	1.22575e-70
neurons0	NAP1L1	3.88373e-74	0.327035	0.583	0.344	2.41451e-70
neurons0	DLD	3.97049e-74	0.258437	0.353	0.121	2.46845e-70
neurons0	MLF2	6.05957e-74	0.270192	0.401	0.156	3.76723e-70
neurons0	SSB	1.43946e-73	0.26932	0.345	0.118	8.9491e-70
neurons0	TTC1	1.57015e-73	0.311352	0.496	0.25	9.76163e-70
neurons0	PSMC6	2.07195e-73	0.273265	0.363	0.135	1.28813e-69
neurons0	ATP5PF	3.08296e-73	0.257496	0.375	0.135	1.91668e-69
neurons0	TPP1	3.19797e-73	0.25372	0.323	0.102	1.98818e-69
neurons0	CYB5R3	9.23941e-73	0.251737	0.347	0.118	5.74414e-69
neurons0	GRIN1	9.6214e-73	0.316653	0.71	0.482	5.98162e-69
neurons0	PAIP2	1.04437e-72	0.287686	0.432	0.192	6.49283e-69
neurons0	HMGCS1	1.94588e-72	0.30909	0.435	0.196	1.20975e-68
neurons0	OLFM1	2.52739e-72	0.266278	0.437	0.184	1.57128e-68
neurons0	EIF3A	3.10662e-72	0.299289	0.43	0.188	1.93139e-68
neurons0	ARL8B	4.57566e-72	0.26381	0.42	0.175	2.84469e-68
neurons0	TPPP	4.96377e-72	0.291532	0.426	0.188	3.08598e-68
neurons0	USP14	7.64943e-72	0.3089	0.491	0.249	4.75565e-68
neurons0	RPL13	1.57305e-71	0.286664	0.476	0.225	9.77965e-68
neurons0	LNPK	2.70182e-71	0.261585	0.397	0.159	1.67972e-67
neurons0	DNM1L	3.43092e-71	0.320744	0.55	0.321	2.133e-67
neurons0	RUSC1	2.21796e-70	0.251915	0.368	0.136	1.37891e-66
neurons0	HSBP1	6.23892e-70	0.254297	0.338	0.116	3.87873e-66
neurons0	PACSIN1	7.36883e-70	0.262138	0.402	0.168	4.5812e-66
neurons0	CLCN7	8.2722e-70	0.256266	0.347	0.126	5.14282e-66
neurons0	CSTB	2.17987e-69	0.25055	0.318	0.104	1.35522e-65
neurons0	EXTL2	3.93293e-69	0.280702	0.402	0.17	2.4451e-65
neurons0	HPRT1	4.25121e-69	0.287002	0.467	0.232	2.64297e-65
neurons0	NAP1L4	1.03239e-68	0.308346	0.543	0.311	6.41835e-65
neurons0	P4HTM	1.17721e-68	0.260449	0.37	0.145	7.31874e-65
neurons0	DDAH1	1.3093e-68	0.258467	0.46	0.218	8.1399e-65
neurons0	AARS	1.46704e-68	0.256016	0.459	0.212	9.12061e-65
neurons0	SEPT8	1.56452e-68	0.266854	0.429	0.187	9.72662e-65
neurons0	FDFT1	6.01673e-68	0.264585	0.395	0.165	3.7406e-64
neurons0	UBA52	1.4781e-67	0.25832	0.353	0.132	9.18936e-64
neurons0	FXR2	1.59154e-67	0.259335	0.345	0.128	9.89461e-64
neurons0	SMARCA5	2.17164e-67	0.288763	0.39	0.164	1.35011e-63
neurons0	ARMCX3	4.67567e-67	0.256249	0.353	0.131	2.90686e-63
neurons0	EIF1AX	6.45808e-67	0.259451	0.379	0.151	4.01499e-63
neurons0	TXNL1	8.26574e-67	0.263778	0.389	0.163	5.13881e-63
neurons0	CKAP5	8.95547e-67	0.262272	0.46	0.217	5.56762e-63
neurons0	USP22	1.02286e-66	0.29512	0.49	0.257	6.35915e-63
neurons0	KIF2A	5.08088e-66	0.291455	0.473	0.248	3.15878e-62
neurons0	DYNLRB1	5.85651e-66	0.268353	0.419	0.188	3.64099e-62
neurons0	FP236383.1	6.9653e-66	0.256437	0.82	0.625	4.33032e-62
neurons0	SYNGR1	1.42209e-65	0.274414	0.415	0.191	8.84112e-62
neurons0	CAPZA2	1.75294e-65	0.259561	0.415	0.186	1.0898e-61
neurons0	RPS15	5.92186e-65	0.250367	0.393	0.163	3.68162e-61
neurons0	PRKAR1B	1.38384e-64	0.293782	0.586	0.358	8.60335e-61
neurons0	UBE4A	1.15635e-63	0.251265	0.366	0.149	7.18905e-60
neurons0	USP7	2.40605e-63	0.259044	0.36	0.147	1.49584e-59
neurons0	CD47	3.00617e-63	0.277628	0.5	0.27	1.86893e-59
neurons0	SIN3B	7.5428e-63	0.264544	0.412	0.19	4.68936e-59
neurons0	RAB2A	1.13604e-62	0.277533	0.515	0.29	7.06276e-59
neurons0	SCARB2	1.81573e-62	0.269822	0.481	0.247	1.12884e-58
neurons0	UQCRC2	2.20543e-62	0.260266	0.431	0.207	1.37112e-58
neurons0	SLC6A15	7.04618e-62	0.25158	0.416	0.194	4.38061e-58
neurons0	CAMK2B	1.9927e-61	0.311114	0.639	0.439	1.23886e-57
neurons0	MT3	8.26883e-61	0.263985	0.406	0.184	5.14073e-57
neurons0	SCN3B	2.58086e-60	0.260013	0.404	0.188	1.60452e-56
neurons0	NDUFA10	4.61198e-60	0.28418	0.532	0.32	2.86727e-56
neurons0	MIGA1	7.5524e-60	0.261307	0.44	0.22	4.69533e-56
neurons0	RAB3GAP1	4.23591e-58	0.270002	0.505	0.294	2.63347e-54
neurons0	SCAMP5	1.08438e-57	0.280217	0.553	0.342	6.7416e-54
neurons0	FXR1	1.18094e-56	0.26778	0.492	0.276	7.3419e-53
neurons0	LARP1	4.23526e-56	0.283511	0.611	0.422	2.63306e-52
neurons0	LRRN3	2.44522e-55	0.26156	0.328	0.136	1.52019e-51
neurons0	RUFY3	1.85118e-52	0.250661	0.673	0.518	1.15088e-48
neurons1	GALNTL6	0	2.26027	0.991	0.414	0
neurons1	PDE4D	0	2.23757	0.967	0.415	0
neurons1	PRKG1	0	2.13134	0.883	0.209	0
neurons1	DAB1	0	2.02305	0.914	0.255	0
neurons1	SGCD	0	1.99141	0.872	0.135	0
neurons1	IQCJ-SCHIP1	0	1.87449	0.88	0.195	0
neurons1	CSMD1	0	1.86036	0.97	0.389	0
neurons1	PCDH15	0	1.83297	0.892	0.261	0
neurons1	NEAT1	0	1.72585	0.886	0.329	0
neurons1	AC073050.1	0	1.62831	0.739	0.122	0
neurons1	SLC44A5	0	1.53542	0.759	0.152	0
neurons1	RGS6	0	1.5283	0.863	0.279	0
neurons1	MIR137HG	0	0.993961	0.678	0.074	0
neurons1	DCC	1.64796e-302	1.61598	0.894	0.31	1.02454e-298
neurons1	ADARB2	6.63895e-292	1.47157	0.853	0.246	4.12743e-288
neurons1	PDE4B	6.95905e-291	1.55119	0.879	0.32	4.32644e-287
neurons1	LRP1B	1.02924e-290	1.77832	0.962	0.552	6.39881e-287
neurons1	MEG8	1.2345e-289	1.12903	0.807	0.203	7.67488e-286
neurons1	MIR2052HG	1.61324e-282	0.860707	0.539	0.064	1.00295e-278
neurons1	TTC6	1.092e-279	0.870238	0.496	0.048	6.78896e-276
neurons1	PLEKHA5	3.07259e-274	1.41096	0.88	0.336	1.91023e-270
neurons1	AC007614.1	6.94124e-273	0.501846	0.429	0.027	4.31537e-269
neurons1	CHSY3	8.10106e-257	1.12206	0.636	0.13	5.03643e-253
neurons1	MACROD2	2.24876e-256	1.54365	0.847	0.314	1.39805e-252
neurons1	FAM155A	1.68873e-255	1.38534	0.948	0.449	1.04989e-251
neurons1	CNTNAP2	5.94516e-255	1.623	0.971	0.763	3.69611e-251
neurons1	FTX	9.04258e-251	0.987796	0.904	0.314	5.62177e-247
neurons1	FRMD4A	7.03501e-250	1.42143	0.87	0.292	4.37367e-246
neurons1	NRXN3	1.45656e-248	1.33896	0.992	0.926	9.05542e-245
neurons1	ERBB4	1.6673e-245	1.61489	0.887	0.46	1.03656e-241
neurons1	AL589740.1	2.1439e-243	1.35352	0.715	0.18	1.33286e-239
neurons1	FGF12	5.97027e-242	1.5877	0.926	0.612	3.71172e-238
neurons1	KLHL1	2.07458e-239	1.78778	0.895	0.488	1.28977e-235
neurons1	ROBO2	2.02227e-234	1.53452	0.971	0.772	1.25725e-230
neurons1	MARCH1	4.45436e-234	1.24664	0.759	0.226	2.76928e-230
neurons1	CADM2	3.66151e-232	1.30168	0.99	0.936	2.27636e-228
neurons1	CACNB4	1.32125e-230	0.870535	0.481	0.064	8.21421e-227
neurons1	KAZN	1.96572e-230	1.18151	0.93	0.419	1.22209e-226
neurons1	MIAT	1.23416e-228	0.546503	0.631	0.128	7.67277e-225
neurons1	RALYL	5.38397e-227	1.43061	0.897	0.44	3.34721e-223
neurons1	KCNQ3	6.35333e-226	1.50026	0.811	0.345	3.94987e-222
neurons1	AC016831.7	4.96725e-222	1.20069	0.824	0.287	3.08814e-218
neurons1	KIF26B	1.06238e-218	1.19308	0.672	0.181	6.60479e-215
neurons1	IL1RAPL2	8.12901e-217	1.08301	0.444	0.057	5.0538e-213
neurons1	DSCAM	2.61372e-198	0.951204	0.814	0.257	1.62495e-194
neurons1	SEMA6D	3.66466e-198	1.43306	0.829	0.402	2.27832e-194
neurons1	COL11A1	1.69519e-197	0.765309	0.471	0.078	1.0539e-193
neurons1	ADGRB3	2.43458e-195	1.33818	0.896	0.449	1.51358e-191
neurons1	RORA	1.52043e-194	1.2428	0.805	0.308	9.4525e-191
neurons1	ST8SIA6	9.82968e-193	0.925297	0.66	0.212	6.11111e-189
neurons1	AC024901.1	6.90174e-192	0.671766	0.473	0.081	4.29081e-188
neurons1	MIR181A1HG	2.47689e-190	0.774844	0.453	0.072	1.53988e-186
neurons1	EPHA6	1.08171e-189	1.11245	0.642	0.178	6.72498e-186
neurons1	BMX	2.32664e-189	0.513636	0.381	0.044	1.44647e-185
neurons1	LDLRAD4	1.33053e-185	1.17409	0.746	0.272	8.2719e-182
neurons1	AC006058.1	1.91511e-183	0.316461	0.344	0.033	1.19062e-179
neurons1	GRIP1	1.50523e-181	0.876844	0.656	0.18	9.35801e-178
neurons1	CCDC85A	1.11588e-178	0.923194	0.682	0.237	6.93742e-175
neurons1	MCC	1.24108e-175	0.93136	0.608	0.175	7.7158e-172
neurons1	MEG3	1.03296e-172	0.403609	0.426	0.068	6.42191e-169
neurons1	UBA6-AS1	4.99745e-170	0.91729	0.59	0.16	3.10691e-166
neurons1	CCSER1	1.23748e-167	0.928852	0.69	0.204	7.69342e-164
neurons1	ABCA9	2.04113e-167	0.436954	0.352	0.043	1.26897e-163
neurons1	AC138305.1	4.01907e-167	0.694642	0.324	0.034	2.49866e-163
neurons1	CUX2	4.19311e-167	0.916741	0.571	0.154	2.60685e-163
neurons1	LRRTM4	3.97097e-166	1.01674	0.73	0.251	2.46875e-162
neurons1	NLGN1	3.6166e-165	1.00213	0.834	0.367	2.24844e-161
neurons1	KCNJ6	7.03e-165	1.19483	0.935	0.687	4.37055e-161
neurons1	INPP4B	4.31191e-164	1.13755	0.65	0.221	2.68072e-160
neurons1	IMMP2L	3.92985e-163	0.915175	0.634	0.206	2.44319e-159
neurons1	WSB1	5.4963e-162	0.478511	0.571	0.151	3.41705e-158
neurons1	FLT3	7.03143e-160	0.667731	0.392	0.063	4.37144e-156
neurons1	LINC02398	8.93839e-159	0.415174	0.328	0.038	5.55699e-155
neurons1	AL445623.2	4.04363e-158	0.889236	0.347	0.046	2.51393e-154
neurons1	BNC2	2.889e-157	0.689971	0.379	0.06	1.79609e-153
neurons1	KCNIP4	5.85816e-151	0.686076	0.859	0.454	3.64202e-147
neurons1	CSMD2	7.71904e-151	0.944539	0.594	0.176	4.79893e-147
neurons1	MIR4500HG	1.98821e-149	0.445343	0.356	0.054	1.23607e-145
neurons1	PEX5L	5.19271e-149	1.13348	0.749	0.353	3.22831e-145
neurons1	LRRC7	1.27725e-145	0.932512	0.676	0.237	7.94066e-142
neurons1	AC008537.1	1.60846e-145	0.330903	0.34	0.048	9.99979e-142
neurons1	AMMECR1	1.68953e-145	0.693074	0.385	0.068	1.05038e-141
neurons1	EML6	9.76144e-143	0.643748	0.521	0.142	6.06869e-139
neurons1	LINC02389	6.51145e-142	0.457474	0.426	0.089	4.04817e-138
neurons1	RIMS2	2.35592e-141	0.955071	0.783	0.337	1.46468e-137
neurons1	LINC00513	6.32871e-141	0.42279	0.369	0.063	3.93456e-137
neurons1	RYR3	7.3371e-141	0.791453	0.49	0.124	4.56147e-137
neurons1	PPFIA2	8.67213e-141	1.04755	0.808	0.469	5.39147e-137
neurons1	TNRC6A	1.03733e-140	0.67888	0.8	0.335	6.44908e-137
neurons1	MYRIP	1.2961e-140	1.14223	0.669	0.269	8.05788e-137
neurons1	DMD	5.71149e-139	1.18448	0.689	0.275	3.55083e-135
neurons1	AL117190.2	6.37691e-138	0.31385	0.322	0.045	3.96453e-134
neurons1	CACNA1A	2.4459e-137	0.827428	0.737	0.307	1.52062e-133
neurons1	DPYD	4.46287e-136	0.810446	0.521	0.148	2.77457e-132
neurons1	PID1	1.56213e-135	1.175	0.659	0.294	9.71176e-132
neurons1	AL139260.1	2.0623e-135	0.40456	0.417	0.089	1.28213e-131
neurons1	AC120193.1	1.52369e-134	0.812305	0.44	0.101	9.47281e-131
neurons1	IL1RAPL1	1.67693e-133	1.06157	0.762	0.327	1.04255e-129
neurons1	FRMD4B	6.20721e-133	0.719198	0.477	0.122	3.85902e-129
neurons1	AUTS2	5.04973e-132	0.918977	0.689	0.26	3.13942e-128
neurons1	RIMS1	2.33172e-130	1.17449	0.772	0.415	1.44963e-126
neurons1	MAGI2	7.04251e-129	0.907941	0.824	0.388	4.37833e-125
neurons1	PRICKLE2	2.55893e-127	0.959385	0.548	0.184	1.59089e-123
neurons1	MTCL1	3.38042e-127	0.551991	0.441	0.109	2.1016e-123
neurons1	ANKRD30BL	6.7845e-127	0.600369	0.56	0.172	4.21792e-123
neurons1	SLC35F1	1.57884e-126	1.0564	0.69	0.335	9.81564e-123
neurons1	SNTG1	6.2978e-126	1.15976	0.634	0.237	3.91534e-122
neurons1	MIR4435-2HG	1.36001e-124	0.607768	0.368	0.076	8.45517e-121
neurons1	LRRC4C	1.70447e-124	0.853434	0.718	0.29	1.05967e-120
neurons1	FMN1	3.20855e-124	0.748425	0.415	0.1	1.99475e-120
neurons1	CALN1	3.73712e-124	1.11244	0.665	0.298	2.32336e-120
neurons1	AC010615.4	1.98677e-123	0.347022	0.365	0.073	1.23517e-119
neurons1	RNPC3	1.21215e-122	0.357316	0.423	0.101	7.53595e-119
neurons1	SORBS2	3.5419e-122	0.786479	0.546	0.181	2.202e-118
neurons1	ERC2	5.07932e-122	1.1521	0.787	0.436	3.15781e-118
neurons1	ABCA10	1.51422e-121	0.53473	0.333	0.06	9.41392e-118
neurons1	ENOX1	6.82698e-121	0.978229	0.547	0.186	4.24433e-117
neurons1	CADPS	7.20706e-121	0.958808	0.946	0.855	4.48063e-117
neurons1	FAM135B	4.41022e-120	1.02044	0.526	0.172	2.74183e-116
neurons1	GRM5	1.16469e-119	0.946	0.676	0.282	7.2409e-116
neurons1	KCNT2	1.61126e-118	0.606694	0.431	0.112	1.00172e-114
neurons1	ADGRV1	3.05839e-117	0.898968	0.465	0.139	1.9014e-113
neurons1	PTPN13	6.25146e-117	0.665768	0.43	0.116	3.88653e-113
neurons1	SSH2	9.56236e-116	0.784766	0.568	0.199	5.94492e-112
neurons1	CAPS2	1.0371e-115	0.420538	0.449	0.124	6.44762e-112
neurons1	DNAH14	7.45282e-115	0.592438	0.434	0.117	4.63342e-111
neurons1	MIR99AHG	1.33424e-114	0.710276	0.659	0.258	8.29499e-111
neurons1	EPHA5-AS1	1.91564e-114	0.304921	0.275	0.04	1.19096e-110
neurons1	GRIK2	2.21291e-113	0.495989	0.665	0.238	1.37577e-109
neurons1	MIR29B2CHG	8.52882e-113	0.345572	0.442	0.118	5.30237e-109
neurons1	FAM189A1	1.47404e-112	0.60793	0.379	0.09	9.16412e-109
neurons1	GPC6	3.21867e-112	0.816989	0.531	0.17	2.00105e-108
neurons1	CATSPERG	1.3503e-110	0.305803	0.294	0.05	8.39481e-107
neurons1	KHDRBS2	2.25482e-110	0.803955	0.512	0.165	1.40182e-106
neurons1	NYAP2	3.91802e-110	0.871808	0.431	0.116	2.43583e-106
neurons1	ARHGAP24	1.56466e-109	0.861102	0.616	0.267	9.72751e-106
neurons1	UNC13C	4.72727e-109	1.28333	0.681	0.336	2.93894e-105
neurons1	UNC5C	1.23104e-108	0.98788	0.56	0.211	7.6534e-105
neurons1	GPC5	2.91585e-108	0.683386	0.544	0.194	1.81279e-104
neurons1	BICD1	4.54666e-108	0.637196	0.651	0.296	2.82666e-104
neurons1	ANKS6	1.65322e-106	0.309432	0.338	0.072	1.02781e-102
neurons1	AMY2B	3.59538e-106	0.258225	0.276	0.044	2.23525e-102
neurons1	KCNQ1OT1	2.63312e-105	0.552823	0.424	0.116	1.63701e-101
neurons1	GABRB1	1.14273e-104	0.984419	0.657	0.324	7.10437e-101
neurons1	AC092683.1	1.25072e-104	0.336071	0.468	0.136	7.77573e-101
neurons1	AL590705.1	1.41285e-104	0.288085	0.287	0.05	8.7837e-101
neurons1	NRG3	2.02377e-104	0.497282	0.764	0.335	1.25818e-100
neurons1	PBX1	4.0173e-104	0.973286	0.894	0.721	2.49756e-100
neurons1	PLA2R1	1.33756e-103	0.371104	0.331	0.071	8.31562e-100
neurons1	HECW1	4.63958e-103	1.17256	0.599	0.27	2.88443e-99
neurons1	EBF1	7.57364e-103	0.741651	0.355	0.087	4.70853e-99
neurons1	DLG2	8.78541e-103	0.723834	0.804	0.423	5.46189e-99
neurons1	NKAIN2	1.14127e-102	0.736536	0.59	0.226	7.09529e-99
neurons1	TIAM2	8.20021e-102	0.538473	0.441	0.136	5.09807e-98
neurons1	GRIA3	1.60265e-101	0.659522	0.676	0.313	9.96368e-98
neurons1	FAM126A	8.76543e-101	0.45452	0.408	0.116	5.44947e-97
neurons1	LINC00632	1.1219e-99	0.425293	0.529	0.187	6.97483e-96
neurons1	SOX6	1.42236e-99	0.771097	0.416	0.126	8.84283e-96
neurons1	TMEM178B	4.21665e-99	1.06323	0.706	0.362	2.62149e-95
neurons1	KCNH8	6.41272e-99	0.574591	0.315	0.067	3.98679e-95
neurons1	STXBP5-AS1	9.22036e-99	0.589266	0.447	0.141	5.7323e-95
neurons1	AC096711.2	4.18388e-98	0.442167	0.387	0.105	2.60112e-94
neurons1	LINC00599	6.65261e-98	0.302733	0.35	0.084	4.13593e-94
neurons1	DOK6	1.0251e-97	1.16069	0.662	0.332	6.37304e-94
neurons1	GPATCH8	3.89959e-97	0.43903	0.577	0.22	2.42437e-93
neurons1	L3MBTL4	6.09983e-97	0.69616	0.387	0.108	3.79226e-93
neurons1	NAALAD2	2.05112e-96	0.310516	0.388	0.104	1.27518e-92
neurons1	KLHL29	3.84435e-96	0.712958	0.414	0.121	2.39003e-92
neurons1	TIMM23B	6.27863e-96	0.287681	0.311	0.066	3.90343e-92
neurons1	AHI1	2.36715e-95	0.507435	0.696	0.321	1.47166e-91
neurons1	TMEM232	4.67601e-95	0.473569	0.412	0.123	2.90708e-91
neurons1	ABCA6	6.97818e-95	0.376024	0.266	0.048	4.33833e-91
neurons1	AC108866.1	1.61709e-94	0.377466	0.252	0.042	1.00535e-90
neurons1	MUC20-OT1	3.63922e-94	0.390504	0.491	0.164	2.2625e-90
neurons1	MBD5	1.09108e-93	0.830619	0.555	0.217	6.78324e-90
neurons1	ARL17B	5.14941e-93	0.278065	0.288	0.058	3.20139e-89
neurons1	RIMBP2	1.53363e-92	0.616249	0.504	0.192	9.53458e-89
neurons1	UBE3D	2.57849e-92	0.425832	0.358	0.096	1.60305e-88
neurons1	CTNNA2	2.21081e-91	0.851983	0.71	0.381	1.37446e-87
neurons1	SRRM3	2.36548e-91	0.359692	0.555	0.202	1.47062e-87
neurons1	GPI	5.27369e-91	0.313525	0.449	0.145	3.27865e-87
neurons1	PLCG2	8.85175e-91	0.399567	0.662	0.298	5.50313e-87
neurons1	MTUS2	9.43382e-91	0.487601	0.424	0.13	5.865e-87
neurons1	SNRPN	2.37323e-89	0.537074	0.502	0.171	1.47544e-85
neurons1	HS6ST3	4.69859e-89	0.658059	0.574	0.238	2.92112e-85
neurons1	EPB41	1.05772e-88	0.414364	0.51	0.191	6.57587e-85
neurons1	C11orf80	1.06083e-88	0.302085	0.345	0.089	6.5952e-85
neurons1	CACNA1D	5.95574e-88	0.593667	0.496	0.173	3.70268e-84
neurons1	LRMDA	8.69294e-88	0.45724	0.389	0.114	5.4044e-84
neurons1	CDH12	1.34707e-87	0.654154	0.446	0.144	8.37473e-84
neurons1	CACNA1B	5.42153e-86	0.804601	0.601	0.273	3.37057e-82
neurons1	ST6GALNAC5	1.30716e-85	0.801965	0.413	0.136	8.12659e-82
neurons1	DENND2A	1.70874e-84	0.416386	0.348	0.097	1.06232e-80
neurons1	VWC2	2.15354e-84	0.694026	0.392	0.128	1.33886e-80
neurons1	TMEM132B	1.52461e-83	0.759394	0.645	0.335	9.4785e-80
neurons1	LDLRAD3	6.1547e-83	0.427116	0.292	0.069	3.82638e-79
neurons1	C4orf50	1.28744e-82	0.273689	0.259	0.053	8.00403e-79
neurons1	KCNB2	1.36076e-82	0.553868	0.318	0.081	8.45982e-79
neurons1	FSTL4	4.12072e-82	0.603814	0.36	0.109	2.56185e-78
neurons1	LINC00894	1.179e-81	0.378886	0.319	0.083	7.32985e-78
neurons1	AEBP2	2.05807e-81	0.727509	0.461	0.181	1.27951e-77
neurons1	EYA4	2.51559e-81	0.597367	0.282	0.066	1.56394e-77
neurons1	RBM6	1.8436e-80	0.359819	0.464	0.169	1.14616e-76
neurons1	COL12A1	3.97422e-80	0.294306	0.327	0.089	2.47077e-76
neurons1	KIF9-AS1	1.17427e-79	0.321816	0.382	0.116	7.30045e-76
neurons1	PTPRJ	2.00722e-79	0.47226	0.436	0.16	1.24789e-75
neurons1	CSMD3	3.3153e-79	0.867792	0.645	0.315	2.06112e-75
neurons1	SUPT3H	6.4826e-79	0.566853	0.439	0.161	4.03023e-75
neurons1	PLCB1	2.11358e-78	0.946237	0.683	0.391	1.31401e-74
neurons1	PRR16	3.92929e-78	0.414486	0.307	0.077	2.44284e-74
neurons1	TRPC6	1.28045e-77	0.37702	0.315	0.086	7.96056e-74
neurons1	LRRC3B	1.87355e-77	0.530338	0.416	0.15	1.16479e-73
neurons1	SDK1	1.98184e-77	0.452783	0.395	0.126	1.23211e-73
neurons1	ZCCHC7	2.31185e-77	0.510378	0.45	0.17	1.43728e-73
neurons1	DGKH	8.6318e-77	0.417474	0.437	0.159	5.36639e-73
neurons1	XKR6	8.63639e-77	0.491339	0.446	0.155	5.36925e-73
neurons1	LINC02256	9.23625e-77	0.365001	0.377	0.122	5.74218e-73
neurons1	AC233296.1	1.72875e-76	0.518545	0.347	0.104	1.07477e-72
neurons1	GRID1	1.89648e-76	0.66912	0.521	0.209	1.17904e-72
neurons1	LINGO2	7.00999e-76	0.546852	0.493	0.177	4.35811e-72
neurons1	ARHGAP6	2.03036e-75	0.494656	0.31	0.086	1.26228e-71
neurons1	FHIT	3.59747e-75	0.685895	0.514	0.217	2.23655e-71
neurons1	SH3RF3	2.08371e-74	0.554117	0.341	0.104	1.29544e-70
neurons1	MPPED2	3.16878e-74	0.488112	0.376	0.127	1.97003e-70
neurons1	NRF1	1.38334e-73	0.281301	0.324	0.092	8.60023e-70
neurons1	AHCYL2	2.66058e-73	0.571266	0.507	0.234	1.65408e-69
neurons1	LIMCH1	2.98644e-73	0.613259	0.632	0.329	1.85667e-69
neurons1	DIRC3	3.35524e-73	0.41177	0.276	0.068	2.08595e-69
neurons1	LCORL	5.28486e-73	0.453971	0.338	0.105	3.2856e-69
neurons1	HIBCH	6.99887e-73	0.481662	0.542	0.251	4.3512e-69
neurons1	HECW2	1.84949e-72	0.764976	0.428	0.165	1.14983e-68
neurons1	SMYD3	9.78944e-72	0.646629	0.585	0.28	6.0861e-68
neurons1	GAB2	2.10336e-71	0.591013	0.403	0.149	1.30766e-67
neurons1	PGBD5	4.77954e-71	0.336	0.408	0.147	2.97144e-67
neurons1	TTC28	3.11165e-70	0.52741	0.388	0.134	1.93451e-66
neurons1	MSI2	1.28894e-69	0.638248	0.652	0.356	8.01334e-66
neurons1	LRRC37A3	2.60777e-69	0.268728	0.345	0.108	1.62125e-65
neurons1	SCLT1	3.53606e-69	0.365456	0.335	0.104	2.19837e-65
neurons1	OLFM3	3.68714e-69	0.851767	0.667	0.411	2.29229e-65
neurons1	EML5	4.7625e-69	0.312645	0.303	0.087	2.96085e-65
neurons1	AGBL4	9.40114e-69	0.504699	0.497	0.2	5.84469e-65
neurons1	MNAT1	3.98296e-68	0.389963	0.428	0.165	2.4762e-64
neurons1	FRMPD4	5.17242e-68	0.680578	0.511	0.227	3.21569e-64
neurons1	CNTN4	5.53959e-68	1.03818	0.701	0.436	3.44396e-64
neurons1	AFF3	1.58703e-67	0.750025	0.538	0.25	9.86654e-64
neurons1	HS3ST5	9.41994e-67	0.498168	0.351	0.119	5.85638e-63
neurons1	IL1RAP	1.44596e-66	0.365346	0.271	0.073	8.98953e-63
neurons1	JAZF1	1.51272e-66	0.614528	0.423	0.169	9.40461e-63
neurons1	PKNOX2	1.71407e-65	0.361528	0.287	0.082	1.06564e-61
neurons1	ANKS1B	2.81038e-65	0.672745	0.699	0.402	1.74721e-61
neurons1	GRIA1	8.22801e-65	0.595786	0.66	0.381	5.11535e-61
neurons1	MITF	1.19483e-64	0.354028	0.27	0.074	7.42824e-61
neurons1	DPP10	1.38286e-64	0.754467	0.584	0.306	8.59725e-61
neurons1	CAMKMT	4.18003e-64	0.44144	0.366	0.135	2.59872e-60
neurons1	MCF2L2	4.45226e-64	0.592483	0.375	0.14	2.76797e-60
neurons1	ADGRL2	1.22826e-62	0.502487	0.359	0.126	7.63608e-59
neurons1	TTC17	1.50648e-62	0.366765	0.44	0.186	9.3658e-59
neurons1	ANK1	2.05635e-62	0.682555	0.627	0.37	1.27843e-58
neurons1	KANSL1	1.78187e-61	0.411529	0.454	0.191	1.10779e-57
neurons1	UNC80	3.03736e-61	0.396125	0.613	0.327	1.88833e-57
neurons1	NRG1	3.89515e-61	0.616692	0.503	0.219	2.42161e-57
neurons1	SEMA5A	4.26509e-61	0.32165	0.274	0.077	2.6516e-57
neurons1	ADGRL3	4.88456e-61	0.788139	0.713	0.428	3.03673e-57
neurons1	MLLT10	9.00319e-61	0.367549	0.36	0.129	5.59728e-57
neurons1	CDH11	1.19946e-60	0.620691	0.415	0.172	7.45702e-57
neurons1	VWC2L	3.80799e-60	0.493504	0.33	0.117	2.36743e-56
neurons1	MAPK10	6.29363e-59	0.649927	0.721	0.463	3.91275e-55
neurons1	SYT14	6.39366e-59	0.6022	0.434	0.192	3.97494e-55
neurons1	SLC38A6	9.80614e-59	0.272273	0.261	0.074	6.09648e-55
neurons1	MDGA2	1.357e-58	0.353795	0.513	0.214	8.43647e-55
neurons1	JMJD1C	1.47312e-58	0.519262	0.525	0.241	9.15842e-55
neurons1	ST3GAL1	4.3395e-58	0.350833	0.281	0.087	2.69787e-54
neurons1	R3HDM1	5.40833e-58	0.47938	0.482	0.219	3.36236e-54
neurons1	TRIM9	1.00565e-57	0.409399	0.635	0.365	6.25211e-54
neurons1	KIAA0319	1.21213e-57	0.406937	0.469	0.225	7.53581e-54
neurons1	KANSL1L	1.96135e-57	0.302779	0.323	0.113	1.21937e-53
neurons1	GPHN	2.78044e-57	0.525792	0.61	0.314	1.7286e-53
neurons1	PLCH1	2.87167e-57	0.386146	0.333	0.119	1.78532e-53
neurons1	NOS1AP	6.16808e-57	0.38281	0.336	0.122	3.83469e-53
neurons1	SCN9A	7.43486e-57	0.342278	0.45	0.196	4.62225e-53
neurons1	NRXN1	9.34775e-57	0.810252	0.893	0.814	5.81149e-53
neurons1	GREB1L	1.14553e-56	0.341776	0.299	0.098	7.12175e-53
neurons1	CTDSPL	1.21173e-56	0.333413	0.27	0.082	7.53331e-53
neurons1	SPAG16	1.25372e-56	0.479538	0.396	0.17	7.79438e-53
neurons1	GRIK3	1.7038e-56	0.320387	0.278	0.087	1.05925e-52
neurons1	RGS7	1.71747e-56	0.603807	0.512	0.247	1.06775e-52
neurons1	SHISA9	1.72312e-56	0.519002	0.399	0.166	1.07126e-52
neurons1	SH3PXD2A	2.28567e-56	0.334338	0.426	0.183	1.421e-52
neurons1	ZNF248	1.40204e-54	0.313755	0.396	0.165	8.71651e-51
neurons1	BICDL1	2.11192e-54	0.298406	0.279	0.09	1.31298e-50
neurons1	TRIO	3.13557e-54	0.599507	0.539	0.28	1.94938e-50
neurons1	CCDC3	6.70316e-54	0.265265	0.253	0.076	4.16736e-50
neurons1	MYT1L	1.20136e-53	0.568749	0.572	0.3	7.46885e-50
neurons1	ARHGEF28	3.29504e-53	0.526887	0.348	0.138	2.04853e-49
neurons1	UNC79	3.52491e-53	0.366123	0.461	0.199	2.19144e-49
neurons1	KIAA0825	3.85325e-53	0.468971	0.34	0.131	2.39557e-49
neurons1	AC092691.1	6.94072e-53	0.461583	0.446	0.19	4.31505e-49
neurons1	CADPS2	1.56122e-52	1.08115	0.753	0.533	9.70608e-49
neurons1	LRRTM3	1.70968e-52	0.546341	0.405	0.182	1.06291e-48
neurons1	OPHN1	3.38768e-52	0.401804	0.328	0.125	2.10612e-48
neurons1	KIRREL3	8.25939e-52	0.478016	0.391	0.16	5.13486e-48
neurons1	RERG	1.03518e-51	0.455064	0.439	0.21	6.43568e-48
neurons1	DOCK4	1.17495e-51	0.637169	0.578	0.314	7.30469e-48
neurons1	TMEM108	1.57485e-51	0.411185	0.361	0.138	9.79087e-48
neurons1	TENM2	2.71315e-51	0.791981	0.511	0.269	1.68676e-47
neurons1	PCNX2	8.02584e-51	0.603912	0.513	0.279	4.98967e-47
neurons1	ZSWIM6	8.74306e-51	0.592179	0.48	0.24	5.43556e-47
neurons1	ATXN7L1	9.06655e-51	0.338795	0.281	0.095	5.63668e-47
neurons1	TJP1	4.59453e-50	0.53055	0.397	0.175	2.85642e-46
neurons1	MTERF1	5.74062e-50	0.273997	0.259	0.083	3.56894e-46
neurons1	CNTNAP5	7.09351e-50	0.628645	0.444	0.203	4.41004e-46
neurons1	YTHDC2	7.26867e-50	0.28053	0.347	0.138	4.51893e-46
neurons1	CPNE3	9.44841e-50	0.271203	0.283	0.097	5.87408e-46
neurons1	ANK3	1.1209e-49	0.722124	0.844	0.697	6.96862e-46
neurons1	ADAM23	1.21488e-49	0.425638	0.699	0.462	7.55292e-46
neurons1	JAKMIP1	1.25761e-49	0.408522	0.334	0.134	7.81858e-46
neurons1	AC025159.1	1.60452e-49	0.300709	0.333	0.127	9.97531e-46
neurons1	PDZD2	1.64705e-49	0.479516	0.361	0.151	1.02397e-45
neurons1	PLXDC2	2.52389e-49	0.784208	0.564	0.341	1.5691e-45
neurons1	HERC4	5.36244e-49	0.389238	0.439	0.211	3.33383e-45
neurons1	KIAA1328	5.65061e-49	0.374096	0.279	0.098	3.51299e-45
neurons1	ASXL3	6.90018e-49	0.357987	0.261	0.086	4.28984e-45
neurons1	NTN1	7.73964e-49	0.591801	0.418	0.211	4.81173e-45
neurons1	DOCK3	1.67669e-48	0.664402	0.595	0.341	1.0424e-44
neurons1	KCND2	1.70077e-48	0.418967	0.55	0.297	1.05737e-44
neurons1	ZEB1	2.28916e-48	0.385484	0.478	0.234	1.42317e-44
neurons1	TTN-AS1	3.95816e-48	0.415514	0.271	0.092	2.46079e-44
neurons1	BCKDHB	5.21247e-48	0.296003	0.31	0.12	3.24059e-44
neurons1	R3HDM2	8.9432e-48	0.276182	0.324	0.126	5.55999e-44
neurons1	LSAMP	1.13146e-47	0.55101	0.856	0.764	7.03426e-44
neurons1	MAP2	1.88181e-47	0.523337	0.879	0.719	1.16992e-43
neurons1	PRKN	3.48554e-47	0.510982	0.45	0.214	2.16696e-43
neurons1	KCNMA1	1.00584e-46	0.545739	0.525	0.284	6.25331e-43
neurons1	TTTY14	1.01229e-46	0.403361	0.319	0.122	6.29342e-43
neurons1	NEDD4L	1.07799e-46	0.625865	0.49	0.268	6.70185e-43
neurons1	ZNF385D	4.22782e-46	0.746152	0.613	0.385	2.62844e-42
neurons1	RBMS1	5.04113e-46	0.39342	0.368	0.163	3.13407e-42
neurons1	AC016723.1	1.05254e-45	0.268535	0.254	0.087	6.54362e-42
neurons1	TGFBR2	1.50573e-45	0.417794	0.277	0.101	9.36115e-42
neurons1	TRPC1	1.54757e-45	0.252457	0.366	0.156	9.62127e-42
neurons1	ROCK1	2.98012e-45	0.263322	0.263	0.092	1.85274e-41
neurons1	ZNF609	4.60615e-45	0.364633	0.397	0.183	2.86364e-41
neurons1	PKN2	8.52904e-45	0.309238	0.319	0.129	5.3025e-41
neurons1	KIAA1958	1.76937e-44	0.462384	0.381	0.172	1.10002e-40
neurons1	CNTN5	2.29607e-44	0.384027	0.349	0.143	1.42747e-40
neurons1	XKR4	3.82377e-44	0.418586	0.396	0.178	2.37724e-40
neurons1	NKAIN3	1.51859e-43	0.367659	0.275	0.101	9.44106e-40
neurons1	AC007388.1	1.59656e-43	0.30249	0.327	0.135	9.92582e-40
neurons1	NR6A1	1.7621e-43	0.304387	0.251	0.087	1.0955e-39
neurons1	STK33	2.61629e-43	0.267326	0.257	0.09	1.62655e-39
neurons1	CNTN6	3.00558e-43	0.517476	0.338	0.15	1.86857e-39
neurons1	OSBPL10	4.5421e-43	0.440738	0.355	0.161	2.82382e-39
neurons1	WDR17	4.80433e-43	0.310355	0.367	0.168	2.98685e-39
neurons1	ARHGEF11	5.1134e-43	0.366075	0.384	0.18	3.179e-39
neurons1	EPHA7	1.14145e-42	0.448567	0.328	0.141	7.09641e-39
neurons1	TMEM117	1.60913e-42	0.356057	0.283	0.107	1.0004e-38
neurons1	KIAA1211	3.515e-42	0.386219	0.286	0.111	2.18528e-38
neurons1	KDM4C	4.43224e-42	0.368795	0.353	0.156	2.75552e-38
neurons1	FBXO16	7.12414e-42	0.328213	0.299	0.12	4.42908e-38
neurons1	MAGI1	1.00575e-41	0.525907	0.591	0.352	6.25272e-38
neurons1	ANKRD36C	1.09557e-41	0.282934	0.33	0.136	6.81117e-38
neurons1	HOOK3	1.91894e-41	0.257668	0.275	0.104	1.193e-37
neurons1	EXOC6B	2.28365e-41	0.559919	0.506	0.292	1.41974e-37
neurons1	LINC00882	2.47038e-41	0.367833	0.327	0.138	1.53584e-37
neurons1	JAKMIP2	2.98218e-41	0.538038	0.39	0.193	1.85402e-37
neurons1	USP53	3.59761e-41	0.266881	0.283	0.11	2.23663e-37
neurons1	CCDC88A	3.75423e-41	0.366515	0.577	0.335	2.334e-37
neurons1	AGAP1	4.27877e-41	0.725542	0.534	0.306	2.66011e-37
neurons1	RNF150	4.80368e-41	0.431468	0.384	0.187	2.98645e-37
neurons1	SAMD12	5.86471e-41	0.368524	0.416	0.203	3.64609e-37
neurons1	FAM222B	6.01746e-41	0.2802	0.32	0.136	3.74105e-37
neurons1	PDE3B	7.95633e-41	0.332155	0.307	0.127	4.94645e-37
neurons1	CAMK1D	1.4904e-40	0.344288	0.33	0.143	9.26584e-37
neurons1	FER	1.91462e-40	0.397527	0.35	0.155	1.19032e-36
neurons1	AC022639.1	2.39076e-40	0.346632	0.281	0.107	1.48633e-36
neurons1	ADK	2.4182e-40	0.484263	0.424	0.222	1.50339e-36
neurons1	LCOR	2.58867e-40	0.313407	0.312	0.131	1.60938e-36
neurons1	GARNL3	4.73246e-40	0.363612	0.434	0.218	2.94217e-36
neurons1	MAP3K5	5.42422e-40	0.368932	0.353	0.164	3.37224e-36
neurons1	GTF2IRD1	8.28629e-40	0.287871	0.301	0.123	5.15159e-36
neurons1	SETBP1	1.81916e-39	0.411135	0.299	0.123	1.13097e-35
neurons1	ZFAND3	2.51409e-39	0.531955	0.453	0.24	1.56301e-35
neurons1	TMEM161B-AS1	3.0444e-39	0.283424	0.405	0.192	1.8927e-35
neurons1	VTI1A	3.10135e-39	0.448652	0.345	0.159	1.92811e-35
neurons1	MACF1	9.36745e-39	0.52782	0.648	0.418	5.82375e-35
neurons1	JAM3	1.44067e-38	0.253466	0.259	0.099	8.95663e-35
neurons1	SIPA1L1	1.53041e-38	0.300171	0.413	0.205	9.51454e-35
neurons1	APBA1	2.8743e-38	0.547359	0.501	0.306	1.78695e-34
neurons1	PWRN1	5.27756e-38	0.325972	0.259	0.097	3.28106e-34
neurons1	FOCAD	6.42698e-38	0.577416	0.471	0.265	3.99565e-34
neurons1	SETD5	7.85884e-38	0.293206	0.345	0.159	4.88584e-34
neurons1	ZNF91	9.92657e-38	0.302553	0.412	0.21	6.17135e-34
neurons1	MIPOL1	1.28328e-37	0.368375	0.273	0.11	7.97818e-34
neurons1	ZFHX3	2.1807e-37	0.413284	0.506	0.29	1.35574e-33
neurons1	EHBP1	3.24798e-37	0.646155	0.515	0.325	2.01927e-33
neurons1	ANKIB1	3.2597e-37	0.40817	0.465	0.26	2.02655e-33
neurons1	PDE1A	3.48069e-37	0.555889	0.33	0.155	2.16394e-33
neurons1	SLIT2	2.19756e-36	0.42157	0.353	0.173	1.36622e-32
neurons1	CTNND2	3.58574e-36	0.782579	0.718	0.572	2.22925e-32
neurons1	LRFN5	7.45984e-36	0.473012	0.42	0.213	4.63778e-32
neurons1	ZNF407	8.27886e-36	0.378236	0.255	0.103	5.14697e-32
neurons1	DGKI	1.1881e-35	0.63061	0.396	0.207	7.38643e-32
neurons1	EFNA5	1.42834e-35	0.384238	0.355	0.166	8.88001e-32
neurons1	RALGPS1	2.06712e-35	0.367526	0.352	0.168	1.28513e-31
neurons1	TBC1D19	4.40634e-35	0.337571	0.31	0.145	2.73942e-31
neurons1	MMP16	1.1286e-34	0.421033	0.301	0.136	7.01653e-31
neurons1	FAM135A	1.29385e-34	0.263953	0.302	0.134	8.04387e-31
neurons1	CLSTN2	1.9551e-34	0.920353	0.741	0.578	1.21549e-30
neurons1	AJAP1	2.23632e-34	0.312295	0.34	0.163	1.39032e-30
neurons1	CHD9	2.29527e-34	0.399174	0.471	0.26	1.42697e-30
neurons1	TRAK1	2.34989e-34	0.322752	0.383	0.197	1.46093e-30
neurons1	PPP1R12B	2.59515e-34	0.383596	0.368	0.186	1.61341e-30
neurons1	NEK1	2.82502e-34	0.382004	0.341	0.166	1.75631e-30
neurons1	BTBD11	8.27258e-34	0.58319	0.48	0.29	5.14306e-30
neurons1	PKD1	1.5625e-33	0.257604	0.267	0.112	9.71406e-30
neurons1	MAP3K13	3.99451e-33	0.375485	0.333	0.164	2.48338e-29
neurons1	NSMCE2	6.54608e-33	0.288201	0.314	0.148	4.0697e-29
neurons1	RABGAP1L	6.59098e-33	0.698068	0.588	0.407	4.09761e-29
neurons1	ITPR1	7.30776e-33	0.400927	0.45	0.26	4.54324e-29
neurons1	JARID2	9.98828e-33	0.266388	0.265	0.112	6.20971e-29
neurons1	DENND1A	1.99795e-32	0.348926	0.304	0.144	1.24213e-28
neurons1	FCHSD2	2.13726e-32	0.47315	0.393	0.212	1.32873e-28
neurons1	PTBP2	3.37415e-32	0.35845	0.525	0.332	2.09771e-28
neurons1	SLC8A1	3.62913e-32	0.855272	0.806	0.746	2.25623e-28
neurons1	MAN1C1	1.03511e-31	0.325593	0.319	0.156	6.43531e-28
neurons1	NEGR1	3.44654e-31	0.466169	0.564	0.361	2.14271e-27
neurons1	ANKRD44	4.09982e-31	0.316224	0.298	0.137	2.54886e-27
neurons1	EBF3	7.80252e-31	0.355341	0.348	0.179	4.85083e-27
neurons1	NOL4	8.72462e-31	0.532412	0.323	0.162	5.4241e-27
neurons1	KMT2C	1.17327e-30	0.380424	0.385	0.207	7.29421e-27
neurons1	REV3L	1.7093e-30	0.262185	0.353	0.176	1.06267e-26
neurons1	GMDS	2.10754e-30	0.329191	0.286	0.135	1.31026e-26
neurons1	VPS13A	2.15774e-30	0.251905	0.306	0.147	1.34146e-26
neurons1	ARHGAP44	2.8116e-30	0.392076	0.422	0.243	1.74797e-26
neurons1	FAM13C	2.95137e-30	0.274707	0.33	0.166	1.83487e-26
neurons1	BCAS3	4.31452e-30	0.462129	0.44	0.262	2.68234e-26
neurons1	HDAC8	4.6755e-30	0.284493	0.307	0.147	2.90676e-26
neurons1	N4BP2L2	6.22852e-30	0.259494	0.473	0.27	3.87227e-26
neurons1	MSRA	8.14815e-30	0.374578	0.332	0.164	5.0657e-26
neurons1	TMCC1	1.21591e-29	0.380035	0.388	0.215	7.55933e-26
neurons1	HDAC9	1.40901e-29	0.435591	0.384	0.206	8.75984e-26
neurons1	ST7	2.75664e-29	0.357132	0.288	0.137	1.71381e-25
neurons1	TENM4	3.16539e-29	0.460931	0.345	0.18	1.96792e-25
neurons1	RASAL2	3.31583e-29	0.315918	0.368	0.192	2.06145e-25
neurons1	FAM168A	3.52786e-29	0.38847	0.383	0.215	2.19327e-25
neurons1	HIVEP3	4.76915e-29	0.29306	0.344	0.169	2.96498e-25
neurons1	DLC1	5.25165e-29	0.322815	0.365	0.194	3.26495e-25
neurons1	GRIA2	6.73051e-29	0.397156	0.644	0.456	4.18436e-25
neurons1	ACBD6	7.01414e-29	0.355576	0.274	0.129	4.36069e-25
neurons1	CPLANE1	8.19176e-29	0.270207	0.279	0.13	5.09282e-25
neurons1	NAV2	8.44956e-29	0.323846	0.431	0.23	5.25309e-25
neurons1	RAP1GAP2	8.75364e-29	0.283963	0.317	0.16	5.44214e-25
neurons1	PTPRG	1.38334e-28	0.433775	0.391	0.214	8.60021e-25
neurons1	FUT9	2.57333e-28	0.668917	0.64	0.474	1.59984e-24
neurons1	EVI5	3.31738e-28	0.328988	0.32	0.164	2.06241e-24
neurons1	LRRFIP1	4.33137e-28	0.257923	0.391	0.217	2.69281e-24
neurons1	MAST2	1.39789e-27	0.353116	0.314	0.164	8.6907e-24
neurons1	SHANK2	1.68053e-27	0.254539	0.339	0.171	1.04479e-23
neurons1	PARP8	5.1409e-27	0.29592	0.276	0.131	3.1961e-23
neurons1	DAPK1	5.39596e-27	0.262947	0.283	0.139	3.35467e-23
neurons1	SH3GL3	5.49107e-27	0.303092	0.49	0.316	3.4138e-23
neurons1	PTK2	6.04366e-27	0.416089	0.44	0.265	3.75734e-23
neurons1	APBB2	6.4183e-27	0.416273	0.373	0.213	3.99026e-23
neurons1	ANO4	7.02248e-27	0.428622	0.325	0.17	4.36588e-23
neurons1	SPIRE1	7.38272e-27	0.336619	0.376	0.212	4.58983e-23
neurons1	UBE2E2	8.0495e-27	0.422805	0.447	0.268	5.00437e-23
neurons1	FBXL2	1.49305e-26	0.282439	0.352	0.195	9.28231e-23
neurons1	BABAM2	1.69125e-26	0.365712	0.327	0.177	1.05145e-22
neurons1	SBF2	2.24186e-26	0.351254	0.326	0.17	1.39377e-22
neurons1	FAM19A2	2.83673e-26	0.289324	0.317	0.159	1.76359e-22
neurons1	COP1	3.02538e-26	0.337293	0.277	0.135	1.88088e-22
neurons1	MKLN1	4.55763e-26	0.394471	0.486	0.305	2.83348e-22
neurons1	ZBTB20	4.63119e-26	0.351049	0.414	0.239	2.87921e-22
neurons1	ABCA5	9.98194e-26	0.335867	0.482	0.313	6.20577e-22
neurons1	ATXN1	1.23877e-25	0.336631	0.404	0.224	7.70146e-22
neurons1	SGIP1	1.35775e-25	0.426006	0.59	0.427	8.44113e-22
neurons1	ASTN2	1.39055e-25	0.56853	0.447	0.283	8.64508e-22
neurons1	NBEAL1	1.97791e-25	0.289707	0.342	0.189	1.22967e-21
neurons1	FOXP1	2.08397e-25	0.329356	0.384	0.215	1.29561e-21
neurons1	RFX7	4.7124e-25	0.285155	0.263	0.128	2.9297e-21
neurons1	NAV1	6.50434e-25	0.399647	0.382	0.227	4.04375e-21
neurons1	PPM1E	7.07531e-25	0.468886	0.54	0.392	4.39872e-21
neurons1	ATG7	8.24527e-25	0.419964	0.352	0.207	5.12608e-21
neurons1	GABRB3	1.5511e-24	0.504195	0.458	0.292	9.64316e-21
neurons1	C9orf3	1.83088e-24	0.256385	0.306	0.159	1.13826e-20
neurons1	SPIDR	2.02969e-24	0.267964	0.308	0.158	1.26186e-20
neurons1	VPS13B	2.13977e-24	0.358819	0.301	0.157	1.3303e-20
neurons1	ZMYND8	6.74252e-24	0.352203	0.453	0.284	4.19182e-20
neurons1	SGMS1	9.28466e-24	0.409485	0.263	0.134	5.77227e-20
neurons1	STXBP5L	1.8694e-23	0.360151	0.404	0.233	1.16221e-19
neurons1	GDAP1	2.81048e-23	0.422784	0.597	0.471	1.74727e-19
neurons1	GRIN3A	3.24492e-23	0.337758	0.268	0.136	2.01737e-19
neurons1	CLEC16A	4.98552e-23	0.253871	0.327	0.18	3.0995e-19
neurons1	KALRN	1.6754e-22	0.318226	0.418	0.25	1.0416e-18
neurons1	ASCC3	1.73795e-22	0.318876	0.251	0.127	1.08049e-18
neurons1	MAP4K3	2.38597e-22	0.290431	0.311	0.173	1.48336e-18
neurons1	PKP4	2.42407e-22	0.411581	0.441	0.287	1.50704e-18
neurons1	EIF3E	2.73664e-22	0.260505	0.276	0.147	1.70137e-18
neurons1	PRKCA	3.78017e-22	0.48799	0.437	0.289	2.35013e-18
neurons1	NCOA2	4.1353e-22	0.438579	0.334	0.198	2.57092e-18
neurons1	SPTBN4	4.16935e-22	0.33599	0.468	0.316	2.59208e-18
neurons1	ARL15	4.42704e-22	0.257121	0.259	0.129	2.75229e-18
neurons1	ADCY2	4.86642e-22	0.550804	0.441	0.289	3.02545e-18
neurons1	CPEB4	5.12234e-22	0.281023	0.397	0.243	3.18456e-18
neurons1	TFDP2	5.73058e-22	0.294663	0.374	0.225	3.5627e-18
neurons1	ACACA	6.60149e-22	0.324507	0.415	0.26	4.10415e-18
neurons1	PLD5	7.99921e-22	0.420542	0.291	0.159	4.97311e-18
neurons1	PCLO	8.84441e-22	0.554686	0.712	0.58	5.49857e-18
neurons1	FBXL20	1.08227e-21	0.271376	0.301	0.164	6.72847e-18
neurons1	WDR70	1.13082e-21	0.267684	0.288	0.154	7.03033e-18
neurons1	USP34	1.27721e-21	0.270803	0.425	0.264	7.94042e-18
neurons1	DCLK1	1.43842e-21	0.572884	0.704	0.613	8.94264e-18
neurons1	DTNA	1.50157e-21	0.397264	0.522	0.359	9.33527e-18
neurons1	SCFD2	5.16433e-21	0.26888	0.294	0.167	3.21067e-17
neurons1	TANC2	8.98352e-21	0.452629	0.38	0.233	5.58506e-17
neurons1	VAV3	1.04987e-20	0.530962	0.389	0.251	6.52704e-17
neurons1	LARGE1	2.14339e-20	0.322167	0.368	0.224	1.33254e-16
neurons1	SDCCAG8	2.42611e-20	0.296341	0.281	0.152	1.50831e-16
neurons1	RAPGEF4	2.77674e-20	0.345685	0.401	0.253	1.7263e-16
neurons1	FMN2	4.59834e-20	0.420213	0.341	0.203	2.85879e-16
neurons1	NLK	5.57313e-20	0.293286	0.27	0.151	3.46481e-16
neurons1	NCOA1	1.1643e-19	0.418433	0.456	0.305	7.23845e-16
neurons1	RASGEF1B	2.04215e-19	0.304731	0.596	0.452	1.2696e-15
neurons1	PIP5K1B	2.48439e-19	0.427741	0.393	0.265	1.54455e-15
neurons1	SLC25A12	2.75415e-19	0.353083	0.472	0.329	1.71225e-15
neurons1	BIRC6	2.95796e-19	0.426025	0.375	0.244	1.83897e-15
neurons1	PDE4DIP	2.98822e-19	0.532494	0.628	0.501	1.85777e-15
neurons1	OSBPL6	3.57389e-19	0.260685	0.345	0.204	2.22189e-15
neurons1	LRBA	3.76574e-19	0.30434	0.255	0.139	2.34116e-15
neurons1	WDPCP	4.76698e-19	0.267793	0.288	0.164	2.96363e-15
neurons1	TMEFF2	7.35078e-19	0.636328	0.454	0.317	4.56998e-15
neurons1	DTNB	7.35663e-19	0.299331	0.319	0.19	4.57362e-15
neurons1	DIP2C	1.22094e-18	0.402343	0.421	0.279	7.59056e-15
neurons1	CDK14	1.45202e-18	0.65505	0.593	0.484	9.02722e-15
neurons1	PSD3	1.67478e-18	0.655454	0.584	0.465	1.04121e-14
neurons1	SLMAP	1.87484e-18	0.253282	0.255	0.14	1.16559e-14
neurons1	NTRK3	1.88745e-18	0.352756	0.433	0.29	1.17343e-14
neurons1	GRB10	2.00869e-18	0.292031	0.286	0.163	1.2488e-14
neurons1	SOS1	4.98199e-18	0.334614	0.36	0.229	3.0973e-14
neurons1	TBCK	6.62183e-18	0.340394	0.301	0.181	4.11679e-14
neurons1	SERGEF	9.7586e-18	0.265022	0.296	0.177	6.06692e-14
neurons1	BTBD9	1.10799e-17	0.334484	0.342	0.215	6.88838e-14
neurons1	CTIF	1.26289e-17	0.39613	0.395	0.269	7.85141e-14
neurons1	FBXL17	1.55704e-17	0.452415	0.473	0.339	9.68012e-14
neurons1	EPHA5	2.44674e-17	0.634535	0.408	0.289	1.52114e-13
neurons1	SNX29	2.89742e-17	0.290283	0.257	0.144	1.80132e-13
neurons1	C20orf194	3.8866e-17	0.276189	0.342	0.216	2.4163e-13
neurons1	DOCK10	4.59255e-17	0.294083	0.303	0.182	2.85519e-13
neurons1	CELF2	1.26944e-16	0.364273	0.488	0.338	7.8921e-13
neurons1	RPS6KC1	1.32502e-16	0.294789	0.27	0.16	8.23767e-13
neurons1	MAGI3	1.49074e-16	0.549918	0.436	0.317	9.26795e-13
neurons1	TBC1D5	3.22099e-16	0.35907	0.381	0.255	2.00249e-12
neurons1	NF1	3.84923e-16	0.304379	0.401	0.271	2.39307e-12
neurons1	LUZP2	5.3015e-16	0.390665	0.376	0.254	3.29594e-12
neurons1	PTPRN2	5.78512e-16	0.59388	0.665	0.543	3.59661e-12
neurons1	TULP4	6.11049e-16	0.318643	0.324	0.203	3.79889e-12
neurons1	OTUD7A	6.89784e-16	0.296549	0.302	0.179	4.28839e-12
neurons1	CACNA1E	7.36485e-16	0.390152	0.479	0.351	4.57873e-12
neurons1	BRAF	8.39003e-16	0.27547	0.308	0.188	5.21608e-12
neurons1	NEBL	8.83077e-16	0.287594	0.408	0.276	5.49009e-12
neurons1	SLC22A23	1.52126e-15	0.250554	0.294	0.179	9.45766e-12
neurons1	VWA8	1.75357e-15	0.494579	0.33	0.22	1.0902e-11
neurons1	PCCA	4.25735e-15	0.251075	0.261	0.155	2.6468e-11
neurons1	RERE	6.06453e-15	0.297558	0.45	0.303	3.77032e-11
neurons1	SIK3	1.1892e-14	0.334045	0.523	0.394	7.39325e-11
neurons1	CDC42BPA	1.88881e-14	0.385028	0.434	0.311	1.17427e-10
neurons1	RALGAPA1	3.31348e-14	0.28951	0.33	0.218	2.05999e-10
neurons1	AKT3	6.70027e-14	0.3717	0.439	0.302	4.16556e-10
neurons1	USP32	1.15211e-13	0.309605	0.253	0.156	7.16267e-10
neurons1	SOBP	1.54331e-13	0.283276	0.334	0.225	9.59476e-10
neurons1	ARHGAP26	3.33525e-13	0.250706	0.38	0.263	2.07353e-09
neurons1	ARID1B	9.19789e-13	0.307779	0.363	0.238	5.71833e-09
neurons1	RSPO2	1.20393e-12	0.433281	0.456	0.346	7.48484e-09
neurons1	CERS6	1.36117e-12	0.418139	0.517	0.415	8.4624e-09
neurons1	TNRC6B	4.66373e-12	0.268351	0.469	0.339	2.89944e-08
neurons1	ARHGEF7	5.60488e-12	0.271628	0.398	0.29	3.48455e-08
neurons1	PAK3	4.4179e-11	0.326834	0.52	0.393	2.74661e-07
neurons1	KCNN3	6.28378e-11	0.327627	0.439	0.337	3.90662e-07
neurons1	DYM	1.011e-10	0.343607	0.312	0.219	6.28541e-07
neurons1	KCND3	1.20966e-10	0.541622	0.708	0.608	7.52048e-07
neurons1	SPOCK3	1.77126e-10	0.608234	0.661	0.608	1.10119e-06
neurons1	PPP2R2B	2.34342e-10	0.392805	0.531	0.422	1.4569e-06
neurons1	GRIN2B	2.48879e-10	0.314756	0.416	0.308	1.54728e-06
neurons1	CNKSR2	2.50318e-10	0.586523	0.338	0.246	1.55623e-06
neurons1	SEZ6L	3.25835e-10	0.550535	0.621	0.561	2.02572e-06
neurons1	STXBP5	7.02247e-10	0.328457	0.433	0.341	4.36587e-06
neurons1	SRGAP3	8.33881e-10	0.264216	0.445	0.339	5.18424e-06
neurons1	SCAPER	1.19381e-09	0.385567	0.328	0.24	7.42194e-06
neurons1	FHOD3	1.41689e-09	0.254187	0.257	0.174	8.80881e-06
neurons1	MYO9A	2.3166e-09	0.265936	0.353	0.259	1.44023e-05
neurons1	GSG1L	3.47552e-09	0.283425	0.31	0.228	2.16073e-05
neurons1	CDH8	4.64387e-09	0.679233	0.605	0.536	2.88709e-05
neurons1	PACS1	5.17286e-09	0.271923	0.286	0.206	3.21597e-05
neurons1	NBEA	5.37833e-09	0.556164	0.477	0.399	3.34371e-05
neurons1	NFASC	1.19762e-08	0.257406	0.588	0.507	7.44561e-05
neurons1	MLLT3	1.76724e-08	0.284982	0.284	0.207	0.000109869
neurons1	TOX2	4.96055e-08	0.259783	0.31	0.234	0.000308397
neurons1	ASH1L	8.99378e-08	0.262341	0.372	0.277	0.000559143
neurons1	FAF1	1.13701e-07	0.267476	0.328	0.249	0.000706881
neurons1	HERC2	1.42325e-07	0.265675	0.324	0.248	0.000884837
neurons1	PLXNA4	2.03116e-07	0.351577	0.303	0.225	0.00126277
neurons1	ANKRD17	4.2668e-07	0.25076	0.471	0.393	0.00265267
neurons1	ME1	4.88565e-07	0.253371	0.387	0.314	0.00303741
neurons1	TRAPPC9	9.10351e-07	0.273161	0.294	0.228	0.00565965
neurons1	SH3KBP1	3.63811e-06	0.299836	0.252	0.19	0.0226181
neurons1	ERC1	2.69345e-05	0.253363	0.39	0.317	0.167451
neurons1	CPEB3	8.7367e-05	0.348856	0.431	0.386	0.543161
neurons1	AKAP6	0.000149345	0.557927	0.575	0.524	0.92848
neurons1	GNAQ	0.000293725	0.372095	0.505	0.462	1
neurons1	MGAT5	0.00159125	0.355073	0.292	0.255	1
neurons1	PLCB4	0.00609504	0.296416	0.375	0.332	1
neurons1	UBR3	0.00884542	0.305858	0.412	0.39	1
neurons2	RBFOX1	0	2.32877	0.851	0.179	0
neurons2	FGF14	0	1.51913	0.906	0.182	0
neurons2	RYR2	0	1.38699	0.818	0.111	0
neurons2	PCDH11X	0	1.27928	0.578	0.036	0
neurons2	GRID2	1.84109e-288	1.8462	0.788	0.157	1.1446e-284
neurons2	CDH18	4.21985e-284	1.478	0.753	0.133	2.62348e-280
neurons2	KIAA1217	2.88154e-270	1.38115	0.592	0.066	1.79145e-266
neurons2	HTR2C	6.41711e-264	1.19645	0.578	0.062	3.98952e-260
neurons2	OPCML	1.68582e-262	1.44186	0.767	0.14	1.04808e-258
neurons2	SYN3	1.40758e-261	0.936675	0.651	0.079	8.75094e-258
neurons2	GRM7	2.18099e-252	1.22192	0.627	0.082	1.35592e-248
neurons2	XKR6	8.61808e-250	0.976055	0.751	0.143	5.35786e-246
neurons2	GRIK2	3.09414e-249	1.46508	0.882	0.249	1.92363e-245
neurons2	ROBO1	2.15287e-235	1.66449	0.876	0.292	1.33844e-231
neurons2	CDH4	7.30942e-229	0.895881	0.492	0.05	4.54426e-225
neurons2	SLC35F4	1.16222e-228	0.68007	0.49	0.048	7.22555e-225
neurons2	EPB41L4B	3.72439e-226	0.462078	0.467	0.042	2.31545e-222
neurons2	HS3ST4	8.1183e-226	1.2952	0.473	0.047	5.04715e-222
neurons2	DANT2	3.59022e-225	0.767176	0.692	0.123	2.23204e-221
neurons2	CA10	2.14407e-224	0.806631	0.553	0.064	1.33297e-220
neurons2	SGCZ	1.39925e-221	1.42692	0.712	0.14	8.69912e-218
neurons2	KCNC2	1.22124e-219	0.696046	0.518	0.059	7.59243e-216
neurons2	NAV3	1.99313e-219	1.1383	0.735	0.156	1.23913e-215
neurons2	UNC5D	2.17745e-217	1.04279	0.578	0.08	1.35372e-213
neurons2	KCNJ3	1.07477e-215	0.583409	0.514	0.057	6.68186e-212
neurons2	CACNA1C	1.63634e-207	0.879663	0.753	0.164	1.01732e-203
neurons2	EPHB1	1.47252e-206	0.852707	0.559	0.081	9.15463e-203
neurons2	SAMD5	1.7636e-206	0.792865	0.488	0.056	1.09643e-202
neurons2	AGBL4	6.78876e-206	1.0871	0.767	0.193	4.22057e-202
neurons2	LHFPL3	3.98461e-201	1.22401	0.68	0.151	2.47723e-197
neurons2	TNIK	1.69676e-199	0.707439	0.618	0.101	1.05487e-195
neurons2	AL033504.1	1.70079e-197	0.718461	0.473	0.054	1.05738e-193
neurons2	SCN1A	3.07131e-196	0.68533	0.694	0.136	1.90944e-192
neurons2	GABRG3	2.15895e-192	0.933911	0.52	0.075	1.34222e-188
neurons2	KCNH7	2.47504e-192	0.840022	0.529	0.077	1.53873e-188
neurons2	CACNB2	3.5845e-192	0.91255	0.72	0.174	2.22848e-188
neurons2	NAV2	8.11714e-192	0.933604	0.776	0.205	5.04642e-188
neurons2	NRG3	5.75198e-190	1.41705	0.9	0.356	3.57601e-186
neurons2	TENM2	1.75207e-189	1.35964	0.796	0.255	1.08926e-185
neurons2	TNRC6A	4.32881e-189	1.01651	0.912	0.363	2.69122e-185
neurons2	DLGAP2	6.48669e-187	0.853894	0.625	0.12	4.03278e-183
neurons2	STXBP5L	9.1014e-186	1.06148	0.757	0.204	5.65834e-182
neurons2	MDGA2	4.34141e-184	1.01148	0.78	0.208	2.69906e-180
neurons2	PTPRD	5.02501e-182	1.43608	0.82	0.289	3.12405e-178
neurons2	SMYD3	1.74797e-181	1.01335	0.827	0.277	1.08671e-177
neurons2	ASIC2	3.35886e-181	0.939671	0.522	0.085	2.0882e-177
neurons2	PRKCE	1.72455e-178	0.650034	0.575	0.101	1.07215e-174
neurons2	KSR2	4.5608e-178	0.709636	0.624	0.126	2.83545e-174
neurons2	TRPM3	1.77908e-175	1.29276	0.669	0.163	1.10606e-171
neurons2	GRIP1	3.28866e-175	1.1368	0.757	0.209	2.04456e-171
neurons2	ANKRD30BL	4.72865e-175	0.792785	0.727	0.185	2.9398e-171
neurons2	DLGAP1	1.17059e-174	0.946866	0.798	0.218	7.27753e-171
neurons2	TRANK1	1.65737e-173	0.427363	0.429	0.05	1.03038e-169
neurons2	FAM85B	2.84415e-172	0.53423	0.555	0.098	1.76821e-168
neurons2	NOVA1	1.99331e-168	0.945256	0.733	0.231	1.23924e-164
neurons2	LINC00937	7.33266e-168	0.379536	0.375	0.037	4.55871e-164
neurons2	LINGO2	1.53974e-167	0.901269	0.71	0.179	9.57254e-164
neurons2	SNRPN	2.74703e-166	0.901893	0.678	0.178	1.70783e-162
neurons2	NHS	3.23804e-166	0.556872	0.531	0.089	2.01309e-162
neurons2	PHACTR1	8.66258e-166	0.751577	0.565	0.108	5.38553e-162
neurons2	HIVEP3	2.62272e-164	0.749565	0.649	0.147	1.63054e-160
neurons2	HYDIN	7.23298e-164	0.485577	0.494	0.077	4.49674e-160
neurons2	AHI1	1.99033e-162	0.814547	0.855	0.334	1.23739e-158
neurons2	UNC79	3.23063e-162	0.732461	0.725	0.189	2.00848e-158
neurons2	MAGI2	7.33255e-161	0.989155	0.925	0.414	4.55865e-157
neurons2	CCSER1	1.7643e-160	0.874059	0.784	0.236	1.09687e-156
neurons2	ZNF536	2.97691e-160	0.635801	0.476	0.074	1.85074e-156
neurons2	AC006148.1	7.7727e-160	0.534144	0.535	0.092	4.83229e-156
neurons2	FTX	1.87498e-159	0.934077	0.922	0.364	1.16567e-155
neurons2	JMJD1C	2.78603e-157	0.777822	0.769	0.236	1.73207e-153
neurons2	SRRM3	4.17715e-157	0.690388	0.737	0.211	2.59693e-153
neurons2	TIAM1	2.12675e-156	0.732244	0.437	0.064	1.3222e-152
neurons2	DPY19L2	1.37828e-155	0.400347	0.435	0.061	8.56875e-152
neurons2	NCAM2	6.60702e-155	1.0822	0.741	0.242	4.10758e-151
neurons2	FRMD5	2.85311e-153	0.721925	0.627	0.141	1.77378e-149
neurons2	CNTN5	3.11945e-153	1.16484	0.588	0.132	1.93936e-149
neurons2	KAZN	4.10394e-153	1.12866	0.922	0.465	2.55142e-149
neurons2	ATRNL1	2.19816e-152	0.885398	0.649	0.168	1.3666e-148
neurons2	MYT1L	4.02353e-151	0.896453	0.802	0.296	2.50143e-147
neurons2	FAM66D	7.85583e-151	0.44113	0.476	0.079	4.88397e-147
neurons2	FHIT	4.846e-150	0.820908	0.731	0.217	3.01276e-146
neurons2	CCDC30	4.89161e-150	0.438577	0.425	0.06	3.04111e-146
neurons2	RUNX1T1	1.77178e-149	0.624541	0.543	0.11	1.10151e-145
neurons2	RGS7	2.16109e-149	0.8622	0.759	0.24	1.34355e-145
neurons2	RIMS2	2.41562e-149	0.844799	0.876	0.365	1.50179e-145
neurons2	SLC35F3	3.37212e-149	0.758646	0.486	0.086	2.09645e-145
neurons2	LINC00882	4.63812e-149	0.551962	0.582	0.124	2.88352e-145
neurons2	NEGR1	5.53026e-148	1.23919	0.814	0.348	3.43816e-144
neurons2	DSCAM	1.46574e-146	0.972237	0.837	0.304	9.1125e-143
neurons2	AC124319.2	1.52696e-146	0.381895	0.394	0.052	9.4931e-143
neurons2	GAS2	5.53864e-146	0.379754	0.373	0.045	3.44337e-142
neurons2	ANKRD36	6.9721e-145	0.428647	0.5	0.09	4.33456e-141
neurons2	DLG2	2.82127e-144	1.04317	0.904	0.444	1.75398e-140
neurons2	AC092683.1	3.5044e-144	0.623815	0.612	0.147	2.17869e-140
neurons2	UBAP1L	9.98974e-144	0.312466	0.371	0.045	6.21062e-140
neurons2	AC092691.1	1.20976e-143	0.848898	0.678	0.184	7.52109e-140
neurons2	MGAT4C	1.36892e-142	0.993897	0.561	0.133	8.51058e-139
neurons2	MED12L	1.85484e-142	0.506132	0.496	0.09	1.15315e-138
neurons2	NLGN1	4.41399e-142	0.998763	0.876	0.403	2.74418e-138
neurons2	DGKB	1.51522e-141	0.691129	0.529	0.11	9.42015e-138
neurons2	SPIDR	4.60957e-141	0.568151	0.586	0.137	2.86577e-137
neurons2	SCMH1	7.58368e-141	0.511417	0.52	0.101	4.71477e-137
neurons2	GPATCH8	9.65639e-141	0.632776	0.735	0.232	6.00338e-137
neurons2	NRG1	4.00006e-140	1.21453	0.69	0.221	2.48684e-136
neurons2	TMEM163	1.05357e-139	0.498738	0.398	0.058	6.55007e-136
neurons2	MUC20-OT1	1.49042e-139	0.563018	0.653	0.173	9.26593e-136
neurons2	XKR4	3.07863e-139	0.697283	0.639	0.167	1.91398e-135
neurons2	SYN2	1.3599e-138	0.554505	0.616	0.146	8.45447e-135
neurons2	TNRC6C	2.09348e-137	0.513578	0.578	0.132	1.30151e-133
neurons2	NEBL	3.47071e-137	0.775244	0.731	0.248	2.15774e-133
neurons2	SETBP1	4.9375e-137	0.464982	0.541	0.109	3.06965e-133
neurons2	GPHN	5.44521e-137	0.771679	0.818	0.315	3.38529e-133
neurons2	LRFN5	3.66131e-136	0.736078	0.669	0.201	2.27624e-132
neurons2	GALNT13	6.07308e-136	0.589857	0.578	0.128	3.77563e-132
neurons2	ZNF804A	6.1039e-136	0.706756	0.453	0.08	3.79479e-132
neurons2	GALNT17	1.55362e-135	0.671154	0.51	0.11	9.65888e-132
neurons2	KIF9-AS1	2.09722e-135	0.481373	0.549	0.119	1.30384e-131
neurons2	SBF2	4.89335e-135	0.525431	0.604	0.149	3.04219e-131
neurons2	ANKS1B	9.01499e-135	0.947736	0.849	0.41	5.60462e-131
neurons2	TRERF1	6.18202e-134	0.436972	0.461	0.083	3.84336e-130
neurons2	SORCS1	6.37848e-134	0.944122	0.39	0.059	3.9655e-130
neurons2	NXPH1	2.3411e-133	0.986119	0.514	0.116	1.45546e-129
neurons2	FAM155A	5.04668e-133	0.853408	0.937	0.495	3.13752e-129
neurons2	DGKI	2.89682e-132	0.581613	0.673	0.19	1.80095e-128
neurons2	REV3L	3.52038e-132	0.553881	0.62	0.159	2.18862e-128
neurons2	ABLIM2	4.34792e-132	0.465799	0.52	0.111	2.7031e-128
neurons2	CAMK4	4.88423e-132	0.599877	0.439	0.078	3.03652e-128
neurons2	FRMD4A	1.24635e-131	0.814778	0.853	0.345	7.74855e-128
neurons2	AC025159.1	1.25502e-131	0.573414	0.543	0.119	7.80246e-128
neurons2	COL19A1	1.40837e-131	0.451008	0.465	0.086	8.75586e-128
neurons2	FER	1.55307e-131	0.542052	0.582	0.144	9.65543e-128
neurons2	GUCY1A2	2.01694e-131	0.631826	0.522	0.112	1.25393e-127
neurons2	MAST4	2.5671e-131	0.468497	0.478	0.089	1.59596e-127
neurons2	PTPRR	9.77593e-131	0.464441	0.384	0.057	6.0777e-127
neurons2	TARBP1	2.69952e-130	0.372971	0.469	0.087	1.67829e-126
neurons2	OTUD7A	3.86195e-130	0.610119	0.602	0.153	2.40097e-126
neurons2	KCTD8	4.03754e-130	0.623685	0.476	0.091	2.51014e-126
neurons2	LRRC4C	6.04637e-130	0.852354	0.804	0.317	3.75903e-126
neurons2	WWOX	1.31264e-129	0.774787	0.708	0.226	8.16069e-126
neurons2	LRRTM4	1.90546e-129	0.955522	0.778	0.287	1.18462e-125
neurons2	RALGPS1	2.51361e-129	0.507477	0.598	0.154	1.56271e-125
neurons2	CATSPER2	5.7954e-129	0.43507	0.498	0.103	3.603e-125
neurons2	EXT1	1.68016e-128	0.552292	0.427	0.074	1.04455e-124
neurons2	MICAL3	4.61447e-128	0.560301	0.684	0.21	2.86881e-124
neurons2	ATXN1	5.92544e-128	0.578501	0.686	0.205	3.68384e-124
neurons2	ERC1	1.01235e-127	0.730196	0.745	0.279	6.29378e-124
neurons2	CAMTA1	1.22767e-127	0.857015	0.825	0.393	7.63245e-124
neurons2	FP700111.1	1.36741e-127	0.555649	0.576	0.149	8.50119e-124
neurons2	TNRC6B	2.00708e-127	0.628248	0.806	0.309	1.2478e-123
neurons2	TENM4	8.40754e-127	0.676533	0.598	0.164	5.22697e-123
neurons2	NPAS3	8.88127e-127	0.928329	0.72	0.238	5.52148e-123
neurons2	MCF2L2	1.56192e-126	0.423968	0.575	0.136	9.71045e-123
neurons2	CSMD2	1.24584e-123	0.602002	0.663	0.204	7.74542e-120
neurons2	BASP1-AS1	1.50017e-123	0.394854	0.369	0.055	9.32654e-120
neurons2	GPR137C	2.81109e-123	0.390856	0.431	0.078	1.74765e-119
neurons2	DOCK3	8.26502e-123	0.775773	0.79	0.34	5.13836e-119
neurons2	GPC6	1.23266e-122	0.897325	0.639	0.189	7.66343e-119
neurons2	PLCG2	3.0813e-122	1.00516	0.79	0.314	1.91564e-118
neurons2	ZNF704	1.76291e-121	0.461264	0.437	0.08	1.096e-117
neurons2	MIR99AHG	2.10566e-121	0.664757	0.759	0.282	1.30909e-117
neurons2	RANBP17	1.57352e-120	0.426308	0.404	0.069	9.78255e-117
neurons2	FAAH2	2.70356e-120	0.339963	0.339	0.046	1.6808e-116
neurons2	MCTP1	2.12308e-119	0.498756	0.429	0.08	1.31992e-115
neurons2	SNTG1	2.16821e-119	0.898356	0.72	0.262	1.34797e-115
neurons2	ADGRL3	3.23984e-119	0.801566	0.843	0.437	2.01421e-115
neurons2	BTBD9	3.52875e-119	0.654746	0.641	0.19	2.19383e-115
neurons2	RBFOX3	3.70272e-119	0.607008	0.402	0.07	2.30198e-115
neurons2	PRKAG2	3.8735e-118	0.463031	0.486	0.109	2.40816e-114
neurons2	CSMD3	4.69789e-118	0.907786	0.765	0.33	2.92068e-114
neurons2	ARL15	1.3117e-117	0.429737	0.5	0.111	8.15483e-114
neurons2	PTPRM	2.37823e-117	0.755757	0.631	0.201	1.47855e-113
neurons2	DTNA	3.34217e-117	0.7846	0.79	0.341	2.07783e-113
neurons2	KLHL29	3.36153e-117	0.464755	0.539	0.132	2.08987e-113
neurons2	GRIA4	1.76028e-116	0.956757	0.716	0.278	1.09437e-112
neurons2	TRAF3IP2-AS1	2.09147e-116	0.445707	0.525	0.126	1.30027e-112
neurons2	RPS6KA2	3.41594e-116	0.54428	0.522	0.127	2.12369e-112
neurons2	ZCCHC7	8.04279e-116	0.549766	0.616	0.174	5.0002e-112
neurons2	FMN2	2.05834e-115	0.615649	0.627	0.18	1.27967e-111
neurons2	KCNB2	2.6942e-115	0.578236	0.439	0.087	1.67498e-111
neurons2	DPH6-DT	4.82104e-115	0.370255	0.335	0.047	2.99724e-111
neurons2	KCTD16	5.65239e-115	0.498698	0.406	0.071	3.51409e-111
neurons2	SFMBT2	7.83959e-115	0.422859	0.422	0.079	4.87388e-111
neurons2	PWRN1	1.36067e-114	0.434091	0.443	0.089	8.45929e-111
neurons2	MKL2	1.91001e-114	0.374643	0.447	0.088	1.18745e-110
neurons2	LRRC37A3	2.85275e-114	0.382219	0.494	0.11	1.77355e-110
neurons2	TTTY14	1.84169e-113	0.544657	0.498	0.118	1.14498e-109
neurons2	KIRREL3	2.47699e-113	0.807026	0.565	0.159	1.53995e-109
neurons2	MIPOL1	3.28384e-113	0.394244	0.471	0.1	2.04156e-109
neurons2	MBD5	3.42889e-113	0.509653	0.696	0.23	2.13174e-109
neurons2	ADCY8	6.63824e-113	0.464965	0.388	0.068	4.127e-109
neurons2	FAM19A2	8.98083e-113	0.687277	0.541	0.145	5.58338e-109
neurons2	SAMD12	3.87069e-112	0.578055	0.631	0.195	2.40641e-108
neurons2	SCAI	2.17908e-111	0.361593	0.427	0.085	1.35473e-107
neurons2	PTPRG	8.75075e-111	0.734121	0.629	0.201	5.44034e-107
neurons2	LRRC7	1.30575e-110	0.707275	0.71	0.272	8.11782e-107
neurons2	CTNNA2	1.55633e-110	0.789604	0.812	0.397	9.6757e-107
neurons2	CACNA1B	7.29738e-110	0.56381	0.731	0.286	4.53678e-106
neurons2	TRMT9B	1.50763e-109	0.400868	0.378	0.067	9.37295e-106
neurons2	MTUS2	1.60058e-109	0.693931	0.533	0.143	9.95079e-106
neurons2	LINC01250	1.71702e-109	0.339811	0.339	0.051	1.06747e-105
neurons2	TRAF3	2.16115e-109	0.399138	0.492	0.116	1.34358e-105
neurons2	AGAP1	2.10113e-108	0.669948	0.724	0.303	1.30627e-104
neurons2	VPS13B	2.67988e-108	0.430568	0.545	0.139	1.66608e-104
neurons2	DENND1A	3.53586e-108	0.402034	0.524	0.131	2.19824e-104
neurons2	CDKAL1	4.34652e-108	0.397368	0.463	0.101	2.70223e-104
neurons2	TTC28	6.22336e-108	0.437461	0.533	0.139	3.86907e-104
neurons2	JAZF1	6.77796e-108	0.42379	0.592	0.171	4.21386e-104
neurons2	ZNF385B	2.02227e-107	0.600316	0.398	0.078	1.25724e-103
neurons2	MED13L	5.9508e-107	0.414028	0.543	0.141	3.69961e-103
neurons2	PDE10A	8.67959e-107	0.677681	0.378	0.07	5.3961e-103
neurons2	TANC2	8.8118e-106	0.590118	0.643	0.214	5.4783e-102
neurons2	MTSS1	8.83389e-106	0.442602	0.502	0.126	5.49203e-102
neurons2	CNTNAP5	1.87379e-105	0.876159	0.631	0.201	1.16494e-101
neurons2	LINC00632	2.16045e-105	0.479517	0.639	0.204	1.34315e-101
neurons2	AC120193.1	3.53855e-105	0.542703	0.5	0.124	2.19992e-101
neurons2	MEG8	3.80905e-105	0.49612	0.737	0.265	2.36808e-101
neurons2	ESRRG	3.88381e-105	0.784993	0.524	0.144	2.41457e-101
neurons2	TENM3	3.89596e-105	0.778414	0.571	0.175	2.42212e-101
neurons2	KIAA1211	8.04646e-105	0.419409	0.463	0.105	5.00248e-101
neurons2	CPNE4	9.39506e-105	0.714372	0.378	0.07	5.84091e-101
neurons2	WDR11-AS1	1.32962e-104	0.282803	0.314	0.046	8.26624e-101
neurons2	ZFPM2	1.44342e-104	0.842849	0.443	0.099	8.97373e-101
neurons2	TMEM161B-AS1	2.26614e-104	0.511302	0.606	0.186	1.40886e-100
neurons2	AC016831.7	2.52075e-104	0.552913	0.798	0.338	1.56715e-100
neurons2	CNTNAP4	5.837e-104	0.466262	0.361	0.064	3.62886e-100
neurons2	LSAMP	1.01286e-103	1.01325	0.939	0.762	6.29692e-100
neurons2	AFF3	1.08574e-103	0.573524	0.694	0.256	6.75007e-100
neurons2	WDR60	4.027e-103	0.427945	0.51	0.133	2.50359e-99
neurons2	AKT3	5.09531e-103	0.559762	0.722	0.279	3.16775e-99
neurons2	PLXNA2	5.09819e-103	0.456984	0.386	0.076	3.16954e-99
neurons2	SSBP2	8.21366e-103	0.502775	0.575	0.17	5.10643e-99
neurons2	MIAT	1.09777e-102	0.462726	0.596	0.177	6.82486e-99
neurons2	KLF12	1.3106e-102	0.494302	0.445	0.097	8.148e-99
neurons2	FRMD3	4.03774e-102	0.327655	0.343	0.056	2.51026e-98
neurons2	MTR	7.07517e-102	0.312881	0.376	0.07	4.39864e-98
neurons2	KDM4C	8.10489e-102	0.434902	0.549	0.149	5.03881e-98
neurons2	PATJ	9.04379e-102	0.559817	0.567	0.173	5.62253e-98
neurons2	SIPA1L3	5.09909e-101	0.345913	0.388	0.077	3.17011e-97
neurons2	THRB	7.07359e-101	0.491697	0.418	0.089	4.39765e-97
neurons2	TRIO	1.25058e-100	0.536898	0.704	0.283	7.77484e-97
neurons2	PRR16	1.9023e-100	0.493038	0.406	0.086	1.18266e-96
neurons2	GSE1	1.4178e-99	0.447499	0.475	0.118	8.81444e-96
neurons2	MAPKBP1	1.81094e-99	0.321939	0.361	0.066	1.12586e-95
neurons2	ANKRD36C	2.34788e-99	0.370985	0.504	0.131	1.45968e-95
neurons2	WDR70	3.20072e-99	0.441897	0.518	0.138	1.98989e-95
neurons2	PNISR	1.68446e-98	0.477947	0.653	0.223	1.04723e-94
neurons2	NBEA	1.76654e-98	0.683161	0.765	0.37	1.09826e-94
neurons2	RERE	6.65512e-98	0.578384	0.708	0.284	4.13749e-94
neurons2	ZNF518A	7.58462e-98	0.32324	0.408	0.086	4.71536e-94
neurons2	NIN	9.49253e-98	0.329573	0.349	0.063	5.90151e-94
neurons2	KIAA0355	9.70837e-98	0.251244	0.32	0.051	6.0357e-94
neurons2	FOCAD	1.95083e-97	0.502282	0.684	0.257	1.21283e-93
neurons2	AC233296.1	2.06477e-97	0.484854	0.463	0.111	1.28367e-93
neurons2	KCNC1	3.0988e-97	0.286107	0.439	0.095	1.92652e-93
neurons2	AC097103.2	9.85483e-97	0.349348	0.365	0.07	6.12675e-93
neurons2	SLCO3A1	1.14397e-96	0.494569	0.533	0.155	7.11205e-93
neurons2	AC245297.3	2.00162e-96	0.344382	0.429	0.096	1.24441e-92
neurons2	TRPC1	2.04933e-96	0.433287	0.537	0.154	1.27407e-92
neurons2	LRFN2	4.29929e-96	0.354688	0.404	0.084	2.67287e-92
neurons2	R3HDM2	4.51298e-96	0.356228	0.486	0.123	2.80572e-92
neurons2	PLXNA4	1.51245e-95	0.592447	0.576	0.198	9.4029e-92
neurons2	OSBP2	1.52418e-95	0.399925	0.518	0.143	9.47583e-92
neurons2	PKD1	2.04006e-95	0.356269	0.441	0.104	1.2683e-91
neurons2	ARID1B	2.39244e-95	0.467438	0.639	0.215	1.48738e-91
neurons2	ZNF618	4.18829e-95	0.300953	0.339	0.06	2.60386e-91
neurons2	RAD9A	5.67663e-95	0.342259	0.367	0.073	3.52916e-91
neurons2	FHOD3	5.94938e-95	0.539496	0.522	0.149	3.69873e-91
neurons2	TAPT1-AS1	6.19346e-95	0.320101	0.349	0.065	3.85047e-91
neurons2	RAPGEF4	1.39035e-94	0.49443	0.647	0.236	8.6438e-91
neurons2	SHANK2	1.63674e-94	0.462632	0.547	0.16	1.01756e-90
neurons2	GOLGA8B	2.33691e-94	0.294516	0.38	0.077	1.45286e-90
neurons2	DPP10	4.07745e-94	1.15746	0.692	0.317	2.53495e-90
neurons2	IQCJ-SCHIP1	5.38734e-94	0.554448	0.722	0.275	3.34931e-90
neurons2	SIPA1L1	5.91105e-94	0.572343	0.592	0.201	3.6749e-90
neurons2	PPP1R13B	6.44916e-94	0.36793	0.451	0.111	4.00945e-90
neurons2	NRG2	1.91982e-93	0.376657	0.451	0.108	1.19355e-89
neurons2	MIR29B2CHG	2.73478e-93	0.356589	0.508	0.139	1.70021e-89
neurons2	NR3C2	2.75083e-93	0.438466	0.461	0.117	1.71019e-89
neurons2	PRKN	4.21902e-93	0.506791	0.631	0.213	2.62296e-89
neurons2	UPF3A	5.77064e-93	0.341784	0.459	0.116	3.58761e-89
neurons2	NKAIN2	8.10855e-93	0.797936	0.659	0.25	5.04108e-89
neurons2	C9orf3	8.28755e-93	0.428242	0.518	0.146	5.15237e-89
neurons2	ADGRB3	1.35629e-92	0.724119	0.853	0.494	8.43208e-89
neurons2	TMEM117	1.67596e-92	0.353753	0.437	0.104	1.04195e-88
neurons2	STAG1	1.73707e-92	0.397998	0.467	0.12	1.07994e-88
neurons2	FAM19A5	2.40103e-92	0.422448	0.504	0.143	1.49272e-88
neurons2	UBA6-AS1	2.41306e-92	0.504269	0.604	0.196	1.5002e-88
neurons2	KCNIP4	3.02046e-92	0.707019	0.843	0.492	1.87782e-88
neurons2	POU2F1	3.40663e-92	0.355803	0.449	0.109	2.1179e-88
neurons2	UBE2E2	4.40736e-92	0.565294	0.671	0.256	2.74006e-88
neurons2	SRGAP3	7.30147e-92	0.596168	0.724	0.314	4.53932e-88
neurons2	DIP2C	1.16803e-91	0.560654	0.676	0.26	7.26164e-88
neurons2	NINL	4.20075e-91	0.316018	0.339	0.064	2.61161e-87
neurons2	CACNA1A	5.68455e-91	0.62631	0.759	0.342	3.53408e-87
neurons2	ARHGAP44	6.54862e-91	0.46002	0.637	0.233	4.07128e-87
neurons2	OSBPL6	6.83293e-91	0.467046	0.582	0.187	4.24804e-87
neurons2	UBN2	7.88086e-91	0.305585	0.396	0.087	4.89953e-87
neurons2	ACACA	8.00098e-91	0.527287	0.645	0.245	4.97421e-87
neurons2	CNTNAP2	1.40611e-90	0.660771	0.929	0.786	8.7418e-87
neurons2	FARS2	2.54514e-90	0.377079	0.431	0.104	1.58231e-86
neurons2	CASK	3.12589e-90	0.437134	0.463	0.124	1.94336e-86
neurons2	PDE3B	3.9099e-90	0.389075	0.471	0.123	2.43079e-86
neurons2	NTNG1	3.96705e-90	0.614785	0.335	0.066	2.46632e-86
neurons2	CBLB	1.20793e-89	0.370096	0.396	0.089	7.5097e-86
neurons2	FLRT2	1.28066e-89	0.496899	0.467	0.125	7.96188e-86
neurons2	UGGT2	3.11306e-89	0.401416	0.445	0.111	1.93539e-85
neurons2	MLLT10	6.11139e-89	0.392814	0.486	0.134	3.79945e-85
neurons2	N4BP2L2	1.02898e-88	0.442287	0.69	0.262	6.39715e-85
neurons2	PTPN4	2.83867e-88	0.34505	0.422	0.1	1.7648e-84
neurons2	PPP3CA	3.76969e-88	0.582525	0.706	0.291	2.34361e-84
neurons2	SIDT1	4.6266e-88	0.365984	0.402	0.095	2.87636e-84
neurons2	HDAC8	5.98067e-88	0.410604	0.494	0.139	3.71818e-84
neurons2	GRK4	6.73507e-88	0.337921	0.382	0.086	4.1872e-84
neurons2	PTPRE	7.79499e-88	0.334968	0.361	0.076	4.84615e-84
neurons2	CDC42BPA	1.16301e-87	0.468487	0.7	0.289	7.23044e-84
neurons2	GTF2IRD1	1.29247e-87	0.398184	0.457	0.12	8.03527e-84
neurons2	PARD3	1.30429e-87	0.494698	0.443	0.116	8.10875e-84
neurons2	USP34	1.4666e-87	0.486752	0.653	0.25	9.11783e-84
neurons2	KCNMA1	1.82754e-87	0.621748	0.684	0.286	1.13618e-83
neurons2	RBM6	2.66196e-87	0.376019	0.573	0.181	1.65494e-83
neurons2	LRCH1	3.11604e-87	0.347762	0.375	0.081	1.93724e-83
neurons2	ZFAND3	4.94887e-87	0.426416	0.643	0.236	3.07671e-83
neurons2	KALRN	6.99169e-87	0.68613	0.625	0.24	4.34674e-83
neurons2	CCDC7	8.93047e-87	0.338365	0.378	0.083	5.55208e-83
neurons2	FSTL5	9.64947e-87	0.808211	0.463	0.138	5.99908e-83
neurons2	KLHL32	1.06819e-86	0.407688	0.449	0.116	6.64097e-83
neurons2	NRXN1	1.18626e-86	0.797734	0.925	0.817	7.37499e-83
neurons2	ZNF83	1.23166e-86	0.294558	0.335	0.066	7.65726e-83
neurons2	MACF1	2.80289e-86	0.543173	0.814	0.417	1.74256e-82
neurons2	FAF1	3.4799e-86	0.46747	0.62	0.22	2.16345e-82
neurons2	RASGRF1	4.45683e-86	0.346018	0.427	0.107	2.77081e-82
neurons2	HIVEP2	5.38015e-86	0.426473	0.5	0.141	3.34484e-82
neurons2	MACROD2	1.25821e-85	0.379373	0.802	0.367	7.82227e-82
neurons2	NLGN4Y	1.38763e-85	0.4371	0.42	0.107	8.62688e-82
neurons2	SPTBN4	1.62181e-85	0.522596	0.69	0.302	1.00828e-81
neurons2	NFATC3	2.21474e-85	0.268691	0.318	0.059	1.3769e-81
neurons2	SCAPER	3.07568e-84	0.461648	0.596	0.215	1.91215e-80
neurons2	CACNG2	3.48841e-84	0.404564	0.402	0.099	2.16874e-80
neurons2	GPI	6.42526e-84	0.420354	0.52	0.163	3.99459e-80
neurons2	GMDS	1.18722e-83	0.439623	0.465	0.126	7.38093e-80
neurons2	STX18-AS1	2.08571e-83	0.323429	0.325	0.064	1.29669e-79
neurons2	RAB37	2.1139e-83	0.29791	0.288	0.05	1.31421e-79
neurons2	NKTR	2.29616e-83	0.35983	0.502	0.149	1.42752e-79
neurons2	ARHGAP26	2.84192e-83	0.459634	0.631	0.242	1.76682e-79
neurons2	MTHFD1L	3.14589e-83	0.352372	0.396	0.095	1.9558e-79
neurons2	CARMIL1	3.23958e-83	0.309432	0.343	0.069	2.01405e-79
neurons2	ARHGAP32	6.11681e-83	0.408938	0.504	0.15	3.80282e-79
neurons2	CDH13	2.10686e-82	0.843753	0.439	0.117	1.30984e-78
neurons2	BBS9	2.39666e-82	0.293255	0.418	0.103	1.49e-78
neurons2	SUPT3H	2.5131e-82	0.379464	0.547	0.172	1.5624e-78
neurons2	CACNA2D3	2.9673e-82	0.781945	0.524	0.176	1.84477e-78
neurons2	LINC00894	2.97589e-82	0.368961	0.398	0.094	1.85011e-78
neurons2	ABLIM1	3.74831e-82	0.516243	0.576	0.204	2.33032e-78
neurons2	AC239809.3	4.15599e-82	0.259967	0.284	0.049	2.58378e-78
neurons2	PTK2	5.43812e-82	0.444053	0.649	0.255	3.38088e-78
neurons2	LINC01122	5.70356e-82	0.360256	0.376	0.084	3.5459e-78
neurons2	GLIS3	5.82213e-82	0.411475	0.373	0.087	3.61962e-78
neurons2	DAB1	5.82907e-82	0.293349	0.778	0.33	3.62393e-78
neurons2	JAK2	8.31307e-82	0.323438	0.375	0.086	5.16823e-78
neurons2	TNRC18	9.34224e-82	0.288228	0.343	0.072	5.80807e-78
neurons2	NTM	9.51234e-82	0.841242	0.657	0.309	5.91382e-78
neurons2	SSH2	1.05158e-81	0.380683	0.624	0.225	6.53768e-78
neurons2	STOX2	1.73748e-81	0.393677	0.514	0.158	1.08019e-77
neurons2	TUT4	1.86791e-81	0.315984	0.455	0.125	1.16128e-77
neurons2	KIAA0825	1.94622e-81	0.36779	0.475	0.133	1.20997e-77
neurons2	ZNF292	1.97822e-81	0.351766	0.518	0.155	1.22986e-77
neurons2	ZFYVE28	2.21685e-81	0.378396	0.408	0.101	1.37821e-77
neurons2	DIRC3	2.59843e-81	0.336785	0.357	0.077	1.61544e-77
neurons2	C8orf34	2.85954e-81	0.440824	0.329	0.067	1.77777e-77
neurons2	GRM1	2.99291e-81	0.675111	0.469	0.143	1.86069e-77
neurons2	DMD	3.96209e-81	0.64582	0.69	0.311	2.46323e-77
neurons2	C11orf80	4.34026e-81	0.305144	0.414	0.104	2.69834e-77
neurons2	GOLGA8A	4.56696e-81	0.266886	0.341	0.072	2.83928e-77
neurons2	ANKRD44	7.23497e-81	0.398564	0.465	0.131	4.49798e-77
neurons2	LINC00623	7.70093e-81	0.287497	0.396	0.097	4.78767e-77
neurons2	AC008014.1	1.21961e-80	0.262241	0.3	0.054	7.5823e-77
neurons2	POGZ	2.2856e-80	0.336871	0.49	0.145	1.42095e-76
neurons2	NCOA1	2.84969e-80	0.436812	0.704	0.288	1.77165e-76
neurons2	TPST1	6.51406e-80	0.373243	0.508	0.162	4.04979e-76
neurons2	VTI1A	6.6467e-80	0.326929	0.516	0.154	4.13226e-76
neurons2	KCND2	6.88057e-80	0.64476	0.69	0.302	4.27765e-76
neurons2	NLGN4X	9.34021e-80	0.476508	0.48	0.141	5.80681e-76
neurons2	LARGE1	1.16511e-79	0.559951	0.584	0.21	7.24347e-76
neurons2	GRID1	1.18727e-79	0.453398	0.618	0.224	7.38124e-76
neurons2	KANSL1	1.31271e-79	0.401963	0.578	0.199	8.1611e-76
neurons2	RASA2	1.62443e-79	0.294398	0.388	0.094	1.00991e-75
neurons2	IFT172	4.06422e-79	0.258319	0.322	0.065	2.52673e-75
neurons2	SRRM4	4.821e-79	0.425851	0.429	0.118	2.99722e-75
neurons2	DNAH14	4.84312e-79	0.409383	0.476	0.139	3.01097e-75
neurons2	GLCCI1	5.07012e-79	0.319477	0.363	0.084	3.1521e-75
neurons2	SETD5	5.33366e-79	0.327433	0.512	0.155	3.31594e-75
neurons2	VWA8	6.07427e-79	0.361538	0.575	0.2	3.77637e-75
neurons2	CPLANE1	7.88006e-79	0.313513	0.447	0.123	4.89903e-75
neurons2	IL1RAPL1	8.91355e-79	0.476197	0.782	0.363	5.54155e-75
neurons2	SAMD4A	1.13476e-78	0.421271	0.459	0.131	7.0548e-75
neurons2	KDM4B	1.22184e-78	0.299706	0.351	0.079	7.59621e-75
neurons2	CHD9	1.30948e-78	0.406671	0.657	0.256	8.14103e-75
neurons2	ZBTB16	1.59291e-78	0.312246	0.308	0.06	9.9031e-75
neurons2	WDPCP	1.91989e-78	0.417485	0.488	0.151	1.19359e-74
neurons2	DHRSX	2.05653e-78	0.324285	0.331	0.07	1.27855e-74
neurons2	MAGI1	3.85234e-78	0.576776	0.741	0.355	2.395e-74
neurons2	RFX3	3.95224e-78	0.360064	0.475	0.139	2.45711e-74
neurons2	PKNOX1	3.99886e-78	0.268592	0.314	0.063	2.48609e-74
neurons2	TFDP2	4.25436e-78	0.410082	0.584	0.213	2.64494e-74
neurons2	PCCA	4.63593e-78	0.385597	0.471	0.139	2.88216e-74
neurons2	HDAC4	4.65249e-78	0.312981	0.4	0.1	2.89245e-74
neurons2	CACNA1D	5.33145e-78	0.35171	0.578	0.192	3.31456e-74
neurons2	PTPRK	6.49049e-78	0.606449	0.367	0.089	4.03514e-74
neurons2	MMP16	7.60399e-78	0.355164	0.455	0.131	4.7274e-74
neurons2	GARNL3	8.3264e-78	0.374134	0.598	0.217	5.17652e-74
neurons2	PTCHD1-AS	1.9274e-77	0.538397	0.363	0.087	1.19826e-73
neurons2	CABIN1	2.19512e-77	0.301861	0.357	0.083	1.36471e-73
neurons2	RALGPS2	3.59634e-77	0.255481	0.373	0.086	2.23585e-73
neurons2	AL035530.2	3.60611e-77	0.270379	0.341	0.075	2.24192e-73
neurons2	SORBS2	4.80587e-77	0.479494	0.578	0.209	2.98781e-73
neurons2	ST7	5.52068e-77	0.359353	0.455	0.13	3.43221e-73
neurons2	NFIC	7.81453e-77	0.267497	0.355	0.081	4.8583e-73
neurons2	GTDC1	8.3171e-77	0.342087	0.371	0.088	5.17074e-73
neurons2	ZNF609	8.59229e-77	0.426981	0.541	0.184	5.34182e-73
neurons2	TMCC1	8.72916e-77	0.370481	0.58	0.206	5.42692e-73
neurons2	DOCK9	1.27285e-76	0.381049	0.494	0.153	7.91328e-73
neurons2	GRK5	3.79748e-76	0.307626	0.296	0.057	2.36089e-72
neurons2	DENND1B	3.89709e-76	0.299436	0.38	0.093	2.42282e-72
neurons2	SYNE1	4.29016e-76	0.654483	0.775	0.452	2.66719e-72
neurons2	BICDL1	5.78247e-76	0.273233	0.384	0.094	3.59496e-72
neurons2	EXOC6B	6.3407e-76	0.488396	0.68	0.29	3.94201e-72
neurons2	CAMK1D	7.64632e-76	0.451207	0.467	0.143	4.75372e-72
neurons2	SLC4A10	1.91005e-75	0.440234	0.647	0.266	1.18748e-71
neurons2	PLCL1	2.09704e-75	0.431786	0.486	0.148	1.30373e-71
neurons2	SIMC1	2.43194e-75	0.281311	0.359	0.085	1.51194e-71
neurons2	TAOK3	2.58732e-75	0.348879	0.535	0.179	1.60854e-71
neurons2	ATXN7L1	3.14429e-75	0.311648	0.39	0.098	1.9548e-71
neurons2	CDK13	3.20925e-75	0.332178	0.5	0.155	1.99519e-71
neurons2	STXBP5-AS1	3.23173e-75	0.427886	0.502	0.161	2.00917e-71
neurons2	FRAS1	4.59195e-75	0.453391	0.294	0.057	2.85481e-71
neurons2	RPTOR	5.42183e-75	0.295291	0.367	0.088	3.37075e-71
neurons2	ICA1L	9.11646e-75	0.311232	0.455	0.134	5.6677e-71
neurons2	C20orf194	9.62166e-75	0.378015	0.561	0.2	5.98179e-71
neurons2	ATP9B	1.06712e-74	0.33497	0.398	0.104	6.63429e-71
neurons2	DTNB	1.44586e-74	0.365895	0.524	0.176	8.98892e-71
neurons2	TBC1D5	1.59863e-74	0.438587	0.61	0.238	9.93868e-71
neurons2	MAP2K5	2.43946e-74	0.346469	0.41	0.111	1.51661e-70
neurons2	ST8SIA5	2.48805e-74	0.328207	0.312	0.066	1.54682e-70
neurons2	DYNC2H1	4.38636e-74	0.317189	0.404	0.108	2.727e-70
neurons2	RALYL	4.48186e-74	0.655849	0.802	0.492	2.78637e-70
neurons2	EPHA6	5.16321e-74	0.536824	0.584	0.226	3.20997e-70
neurons2	ATP8A2	6.28378e-74	0.83877	0.812	0.544	3.90663e-70
neurons2	PCNX2	1.0054e-73	0.435365	0.665	0.281	6.25059e-70
neurons2	CLEC16A	1.11399e-73	0.414302	0.51	0.171	6.92565e-70
neurons2	TMEM108	1.17642e-73	0.310773	0.482	0.143	7.3138e-70
neurons2	SORBS1	1.28275e-73	0.408959	0.498	0.161	7.97486e-70
neurons2	ARHGAP18	1.59165e-73	0.356496	0.302	0.063	9.89526e-70
neurons2	UTY	1.89524e-73	0.308886	0.363	0.088	1.17827e-69
neurons2	ULK4	1.91584e-73	0.303671	0.335	0.074	1.19107e-69
neurons2	MNAT1	2.81068e-73	0.325041	0.529	0.175	1.7474e-69
neurons2	CNTN3	3.8661e-73	0.352699	0.316	0.068	2.40355e-69
neurons2	GABRB3	4.51394e-73	0.398466	0.669	0.281	2.80632e-69
neurons2	BCAS3	5.98729e-73	0.467912	0.616	0.257	3.7223e-69
neurons2	LRP1B	7.39329e-73	0.499425	0.894	0.596	4.59641e-69
neurons2	AC096711.2	7.39827e-73	0.306906	0.437	0.124	4.5995e-69
neurons2	CDH2	9.0336e-73	0.396091	0.424	0.12	5.61619e-69
neurons2	RIPOR2	1.21868e-72	0.276573	0.31	0.066	7.57653e-69
neurons2	ADCY9	1.4449e-72	0.307033	0.371	0.093	8.98293e-69
neurons2	SYT16	1.53003e-72	0.321841	0.437	0.127	9.5122e-69
neurons2	RASAL2	1.63232e-72	0.403484	0.541	0.186	1.01481e-68
neurons2	FOXN3	1.90445e-72	0.463833	0.498	0.167	1.184e-68
neurons2	CLASP1	2.46064e-72	0.433656	0.655	0.284	1.52978e-68
neurons2	ANKRD26	3.19355e-72	0.33966	0.478	0.15	1.98543e-68
neurons2	NRF1	6.12223e-72	0.278482	0.394	0.104	3.80619e-68
neurons2	ADK	9.32583e-72	0.37547	0.584	0.22	5.79787e-68
neurons2	MAP7	9.60951e-72	0.35857	0.586	0.213	5.97423e-68
neurons2	TNR	9.68574e-72	0.402851	0.435	0.131	6.02163e-68
neurons2	FAM168A	1.20103e-71	0.409078	0.559	0.208	7.46681e-68
neurons2	AC090568.2	1.37716e-71	0.292195	0.29	0.058	8.56179e-68
neurons2	FNBP1	1.47577e-71	0.360889	0.52	0.178	9.17487e-68
neurons2	LCOR	1.80801e-71	0.305523	0.449	0.13	1.12404e-67
neurons2	JAKMIP2	2.3405e-71	0.311495	0.549	0.191	1.45509e-67
neurons2	HECW2	7.96031e-71	0.265383	0.524	0.177	4.94893e-67
neurons2	CCDC171	8.33891e-71	0.289076	0.371	0.094	5.1843e-67
neurons2	SLC16A1-AS1	8.75742e-71	0.303459	0.373	0.096	5.44449e-67
neurons2	ABHD18	9.94834e-71	0.287296	0.365	0.092	6.18488e-67
neurons2	SHISA9	1.04104e-70	0.536275	0.496	0.174	6.47214e-67
neurons2	FBXL17	1.42757e-70	0.563862	0.676	0.326	8.87523e-67
neurons2	SHC3	1.53021e-70	0.297539	0.286	0.058	9.51329e-67
neurons2	JARID2	1.74229e-70	0.313414	0.4	0.108	1.08318e-66
neurons2	CDON	1.87504e-70	0.255948	0.308	0.066	1.16571e-66
neurons2	CEP85L	1.94633e-70	0.31589	0.39	0.104	1.21003e-66
neurons2	RNLS	4.50514e-70	0.325506	0.341	0.083	2.80085e-66
neurons2	STXBP6	4.67267e-70	0.367025	0.324	0.074	2.905e-66
neurons2	WDR27	4.80672e-70	0.278564	0.306	0.066	2.98834e-66
neurons2	LDLRAD4	5.2828e-70	0.399053	0.696	0.32	3.28432e-66
neurons2	LRP4	5.45908e-70	0.25621	0.324	0.073	3.39391e-66
neurons2	BRAF	6.83295e-70	0.336949	0.512	0.174	4.24804e-66
neurons2	DCLK2	1.13234e-69	0.367573	0.525	0.185	7.03975e-66
neurons2	FAM182B	1.48634e-69	0.264223	0.329	0.077	9.24059e-66
neurons2	AEBP2	2.37426e-69	0.293179	0.557	0.194	1.47608e-65
neurons2	CTNND2	2.39533e-69	0.603365	0.837	0.571	1.48918e-65
neurons2	ANKRD34C-AS1	5.03205e-69	0.264968	0.325	0.074	3.12842e-65
neurons2	R3HDM1	6.0674e-69	0.339705	0.606	0.227	3.7721e-65
neurons2	CADM1	8.77634e-69	0.53424	0.69	0.322	5.45625e-65
neurons2	PDE4DIP	1.16281e-68	0.420101	0.82	0.489	7.2292e-65
neurons2	ZMYND8	1.51126e-68	0.429762	0.635	0.277	9.39552e-65
neurons2	KAT6B	1.97047e-68	0.300259	0.418	0.119	1.22504e-64
neurons2	GMDS-DT	2.65825e-68	0.301573	0.355	0.089	1.65263e-64
neurons2	HS6ST3	3.5037e-68	0.809352	0.608	0.263	2.17825e-64
neurons2	LRBA	3.51506e-68	0.351419	0.429	0.128	2.18531e-64
neurons2	TCF20	5.69138e-68	0.322361	0.445	0.138	3.53833e-64
neurons2	EHMT1	5.69452e-68	0.268728	0.384	0.104	3.54028e-64
neurons2	FAM13A	6.16656e-68	0.268663	0.32	0.073	3.83375e-64
neurons2	AGO3	7.63671e-68	0.299553	0.453	0.142	4.74774e-64
neurons2	MARK3	8.38719e-68	0.364604	0.531	0.194	5.21432e-64
neurons2	ZBTB8OS	9.57562e-68	0.291569	0.369	0.098	5.95316e-64
neurons2	SASH1	1.27234e-67	0.396593	0.422	0.126	7.91016e-64
neurons2	PAN3	1.76238e-67	0.267998	0.357	0.091	1.09567e-63
neurons2	MAP4K3	2.28019e-67	0.322892	0.492	0.163	1.41759e-63
neurons2	LRRTM3	2.90026e-67	0.405841	0.52	0.187	1.80309e-63
neurons2	TTN-AS1	4.1897e-67	0.293792	0.367	0.096	2.60474e-63
neurons2	EPC1	4.38082e-67	0.256227	0.386	0.105	2.72355e-63
neurons2	CDHR3	4.58296e-67	0.400911	0.278	0.059	2.84923e-63
neurons2	ASTN2	5.17856e-67	0.525486	0.627	0.275	3.21951e-63
neurons2	TRA2A	7.69492e-67	0.315952	0.516	0.181	4.78393e-63
neurons2	RORA	8.12175e-67	0.352352	0.753	0.358	5.04929e-63
neurons2	PHACTR3	8.38085e-67	0.361893	0.427	0.13	5.21037e-63
neurons2	DLC1	8.45936e-67	0.416446	0.52	0.19	5.25918e-63
neurons2	PALM2	9.51406e-67	0.314799	0.312	0.072	5.91489e-63
neurons2	KMT2E	1.16238e-66	0.332554	0.473	0.155	7.22651e-63
neurons2	TTLL5	1.31335e-66	0.292426	0.327	0.078	8.1651e-63
neurons2	FAM49B	1.57906e-66	0.426847	0.604	0.241	9.81702e-63
neurons2	DNMT3A	1.96706e-66	0.304085	0.367	0.098	1.22292e-62
neurons2	EFNA5	2.07938e-66	0.440952	0.486	0.167	1.29275e-62
neurons2	FGF12	2.44025e-66	0.308747	0.91	0.642	1.5171e-62
neurons2	IGF1R	3.64165e-66	0.425571	0.498	0.176	2.26401e-62
neurons2	LRRFIP2	4.81107e-66	0.308417	0.422	0.125	2.99104e-62
neurons2	CUX1	5.19245e-66	0.381148	0.473	0.158	3.22814e-62
neurons2	MVB12B	6.00104e-66	0.276065	0.408	0.117	3.73084e-62
neurons2	ZSWIM5	6.53809e-66	0.280159	0.367	0.097	4.06473e-62
neurons2	KMT2A	2.03646e-65	0.353394	0.573	0.225	1.26607e-61
neurons2	ZBTB20	2.5661e-65	0.462153	0.584	0.234	1.59535e-61
neurons2	SHPRH	2.59079e-65	0.261998	0.378	0.103	1.61069e-61
neurons2	NFIA	2.86489e-65	0.500569	0.355	0.097	1.7811e-61
neurons2	UBR5	2.90154e-65	0.280053	0.475	0.157	1.80389e-61
neurons2	NSMCE2	3.20921e-65	0.342182	0.455	0.146	1.99516e-61
neurons2	CIT	3.49631e-65	0.299464	0.384	0.109	2.17366e-61
neurons2	CTIF	4.03911e-65	0.411572	0.604	0.254	2.51112e-61
neurons2	NUTM2A-AS1	5.63732e-65	0.276805	0.39	0.11	3.50472e-61
neurons2	ANKRD7	6.3475e-65	0.251448	0.29	0.063	3.94624e-61
neurons2	ZNF532	7.11118e-65	0.277501	0.38	0.105	4.42102e-61
neurons2	ZNF521	7.82975e-65	0.339236	0.269	0.056	4.86776e-61
neurons2	RNPC3	1.16269e-64	0.274673	0.425	0.129	7.22842e-61
neurons2	ANO4	2.01537e-64	0.409978	0.478	0.165	1.25295e-60
neurons2	TULP4	2.02958e-64	0.333777	0.524	0.189	1.26179e-60
neurons2	CEP112	4.76876e-64	0.259523	0.322	0.076	2.96474e-60
neurons2	SLC24A3	5.6999e-64	0.424996	0.363	0.103	3.54363e-60
neurons2	FCHSD2	8.02187e-64	0.367394	0.543	0.21	4.9872e-60
neurons2	IMMP2L	1.03932e-63	0.338756	0.618	0.246	6.46146e-60
neurons2	SPOCK1	1.09062e-63	0.524858	0.433	0.141	6.78037e-60
neurons2	APC	1.13291e-63	0.371047	0.449	0.147	7.04331e-60
neurons2	FAM222B	1.19237e-63	0.315617	0.435	0.139	7.41299e-60
neurons2	INSR	1.33496e-63	0.289568	0.443	0.141	8.29944e-60
neurons2	LYST	1.71011e-63	0.309207	0.449	0.143	1.06318e-59
neurons2	RNF180	2.00302e-63	0.293277	0.373	0.103	1.24528e-59
neurons2	AC079447.1	3.18687e-63	0.253664	0.302	0.071	1.98128e-59
neurons2	EVI5	3.6258e-63	0.276493	0.475	0.159	2.25416e-59
neurons2	LPP	3.86772e-63	0.350271	0.471	0.159	2.40456e-59
neurons2	ZFYVE9	3.90825e-63	0.325065	0.455	0.152	2.42976e-59
neurons2	ARHGAP20	3.9342e-63	0.270144	0.29	0.065	2.4459e-59
neurons2	SOS1	4.27068e-63	0.332614	0.557	0.217	2.65508e-59
neurons2	CCDC3	4.6237e-63	0.291408	0.329	0.082	2.87456e-59
neurons2	NBAS	7.20792e-63	0.399717	0.512	0.191	4.48116e-59
neurons2	MAML3	1.04003e-62	0.493874	0.298	0.07	6.46585e-59
neurons2	RIT2	1.08726e-62	0.43684	0.298	0.072	6.75949e-59
neurons2	ZNF131	1.31028e-62	0.260152	0.359	0.097	8.146e-59
neurons2	ALMS1	1.368e-62	0.26283	0.286	0.064	8.50485e-59
neurons2	C1orf21	1.62422e-62	0.314271	0.359	0.098	1.00978e-58
neurons2	EPB41	1.7257e-62	0.372252	0.547	0.214	1.07287e-58
neurons2	MARCH4	2.09314e-62	0.282583	0.267	0.056	1.3013e-58
neurons2	BICRAL	2.39411e-62	0.297313	0.404	0.123	1.48842e-58
neurons2	PTPRN2	2.47865e-62	0.557829	0.79	0.538	1.54098e-58
neurons2	NEK1	3.03849e-62	0.325527	0.48	0.165	1.88903e-58
neurons2	NOL4	3.38643e-62	0.326741	0.467	0.159	2.10534e-58
neurons2	DUBR	3.82931e-62	0.262066	0.333	0.085	2.38068e-58
neurons2	ENOX1	4.9709e-62	0.41319	0.547	0.218	3.09041e-58
neurons2	DSCAML1	5.15023e-62	0.390999	0.361	0.098	3.2019e-58
neurons2	KLHL22	5.93272e-62	0.25146	0.294	0.069	3.68837e-58
neurons2	ASCC3	7.47194e-62	0.327524	0.4	0.12	4.6453e-58
neurons2	FNDC3A	8.1553e-62	0.42364	0.522	0.2	5.07015e-58
neurons2	ARHGEF11	1.12255e-61	0.326952	0.506	0.183	6.97888e-58
neurons2	IQCA1	1.56187e-61	0.254357	0.276	0.062	9.71015e-58
neurons2	UVRAG	1.82167e-61	0.258385	0.367	0.102	1.13253e-57
neurons2	RAB11FIP3	1.85192e-61	0.310079	0.396	0.119	1.15134e-57
neurons2	FBXL20	2.2313e-61	0.301293	0.461	0.156	1.3872e-57
neurons2	INVS	2.7828e-61	0.282818	0.347	0.093	1.73007e-57
neurons2	MAML2	2.90233e-61	0.401513	0.361	0.103	1.80438e-57
neurons2	STRBP	3.03983e-61	0.337428	0.463	0.159	1.88986e-57
neurons2	SHISA6	3.8484e-61	0.446389	0.28	0.065	2.39255e-57
neurons2	HDAC9	3.96329e-61	0.441315	0.535	0.203	2.46398e-57
neurons2	OXR1	4.44759e-61	0.737623	0.663	0.338	2.76507e-57
neurons2	PACRG	6.42896e-61	0.325742	0.398	0.121	3.99689e-57
neurons2	HLCS	7.08061e-61	0.345678	0.435	0.144	4.40202e-57
neurons2	CHST11	9.58051e-61	0.314871	0.367	0.104	5.9562e-57
neurons2	RALGAPA1	3.08347e-60	0.326167	0.531	0.203	1.91699e-56
neurons2	CBFA2T2	3.45235e-60	0.270868	0.431	0.138	2.14633e-56
neurons2	FBXO42	4.44937e-60	0.287082	0.406	0.127	2.76618e-56
neurons2	RNF130	8.64657e-60	0.325942	0.52	0.192	5.37557e-56
neurons2	UMAD1	9.72151e-60	0.282723	0.394	0.12	6.04386e-56
neurons2	NR6A1	1.46455e-59	0.272842	0.339	0.091	9.10513e-56
neurons2	COP1	2.3173e-59	0.290036	0.418	0.131	1.44067e-55
neurons2	PARP8	2.63227e-59	0.308069	0.408	0.128	1.63648e-55
neurons2	LUZP2	2.66173e-59	0.628376	0.543	0.244	1.6548e-55
neurons2	UBR2	3.02459e-59	0.327093	0.447	0.151	1.88039e-55
neurons2	NTRK3	3.40627e-59	0.385131	0.62	0.28	2.11768e-55
neurons2	CLVS1	3.75984e-59	0.366102	0.416	0.137	2.33749e-55
neurons2	TBCK	6.91609e-59	0.286809	0.48	0.17	4.29973e-55
neurons2	GABRB2	7.63246e-59	0.498864	0.6	0.264	4.7451e-55
neurons2	NFAT5	2.38889e-58	0.320467	0.533	0.206	1.48518e-54
neurons2	KDM2A	3.00162e-58	0.313107	0.447	0.155	1.86611e-54
neurons2	CRADD	4.53913e-58	0.298465	0.343	0.095	2.82197e-54
neurons2	XYLT1	6.81503e-58	0.429397	0.376	0.117	4.23691e-54
neurons2	CENPP	9.10574e-58	0.3287	0.333	0.092	5.66104e-54
neurons2	PDS5A	1.70557e-57	0.281202	0.433	0.146	1.06036e-53
neurons2	ABL1	2.21309e-57	0.251946	0.314	0.082	1.37588e-53
neurons2	INPP4B	3.33516e-57	0.54654	0.596	0.266	2.07347e-53
neurons2	NEXMIF	5.70385e-57	0.28301	0.378	0.114	3.54609e-53
neurons2	SUSD4	7.01778e-57	0.29785	0.394	0.128	4.36295e-53
neurons2	UNC80	9.37527e-57	0.385035	0.686	0.343	5.8286e-53
neurons2	TMEM232	1.1743e-56	0.330982	0.433	0.146	7.30062e-53
neurons2	FAM13B	1.65758e-56	0.285673	0.396	0.126	1.03052e-52
neurons2	ADCY1	2.03972e-56	0.266468	0.367	0.109	1.2681e-52
neurons2	PACS1	2.07147e-56	0.295627	0.494	0.187	1.28784e-52
neurons2	FAM208B	2.14171e-56	0.272018	0.355	0.103	1.3315e-52
neurons2	NALCN	2.38088e-56	0.367708	0.61	0.272	1.4802e-52
neurons2	MLLT3	3.09873e-56	0.36367	0.496	0.187	1.92648e-52
neurons2	FAM193A	4.45138e-56	0.267822	0.365	0.11	2.76742e-52
neurons2	ADAM22	4.47863e-56	0.356945	0.547	0.232	2.78436e-52
neurons2	AC124312.1	4.98901e-56	0.401029	0.827	0.538	3.10167e-52
neurons2	TMEM178B	6.1578e-56	0.332944	0.716	0.391	3.82831e-52
neurons2	LRRFIP1	6.26143e-56	0.321324	0.527	0.216	3.89273e-52
neurons2	SETD2	6.26562e-56	0.271231	0.427	0.146	3.89534e-52
neurons2	ANK3	8.04977e-56	0.417327	0.884	0.705	5.00454e-52
neurons2	CLEC2L	8.46723e-56	0.287382	0.314	0.086	5.26408e-52
neurons2	RAPGEF2	8.87495e-56	0.330328	0.465	0.168	5.51756e-52
neurons2	BAZ2B	1.18594e-55	0.312309	0.427	0.147	7.37299e-52
neurons2	TMEM132C	2.57063e-55	0.410877	0.416	0.144	1.59816e-51
neurons2	RAP1GAP2	2.76379e-55	0.364721	0.439	0.159	1.71825e-51
neurons2	AC022639.1	2.78411e-55	0.361715	0.369	0.111	1.73088e-51
neurons2	ACBD6	3.54142e-55	0.273274	0.396	0.127	2.2017e-51
neurons2	PPP2R2B	4.98818e-55	0.437537	0.722	0.408	3.10115e-51
neurons2	TSPAN5	5.51014e-55	0.319542	0.4	0.129	3.42565e-51
neurons2	PHIP	6.27607e-55	0.353311	0.459	0.165	3.90184e-51
neurons2	NAV1	7.19839e-55	0.389556	0.529	0.222	4.47524e-51
neurons2	PKP4	8.12943e-55	0.36	0.608	0.28	5.05407e-51
neurons2	FUT8	9.32363e-55	0.312382	0.429	0.145	5.7965e-51
neurons2	PIAS2	1.26653e-54	0.252319	0.371	0.114	7.87403e-51
neurons2	DENND4A	1.42323e-54	0.271173	0.437	0.152	8.84824e-51
neurons2	NKAIN3	2.02103e-54	0.533916	0.351	0.107	1.25647e-50
neurons2	KIZ	2.31436e-54	0.337543	0.339	0.098	1.43884e-50
neurons2	AL139260.1	2.5323e-54	0.274989	0.382	0.122	1.57433e-50
neurons2	LINC01505	3.70308e-54	0.282787	0.286	0.072	2.3022e-50
neurons2	BICD1	5.74145e-54	0.37467	0.667	0.326	3.56946e-50
neurons2	PIK3CB	6.33624e-54	0.26573	0.402	0.132	3.93924e-50
neurons2	ARID4B	6.3384e-54	0.325293	0.49	0.187	3.94059e-50
neurons2	CDH12	6.43626e-54	0.609887	0.451	0.17	4.00142e-50
neurons2	VPS13D	6.61791e-54	0.314877	0.441	0.157	4.11435e-50
neurons2	BABAM2	1.17565e-53	0.300179	0.465	0.173	7.309e-50
neurons2	LARP1B	1.39887e-53	0.258891	0.437	0.152	8.6968e-50
neurons2	MYO9A	1.46603e-53	0.342137	0.569	0.241	9.11433e-50
neurons2	ANAPC10	2.34753e-53	0.269238	0.386	0.124	1.45946e-49
neurons2	WNK2	2.7697e-53	0.322459	0.569	0.252	1.72192e-49
neurons2	DIS3L2	2.87278e-53	0.256081	0.343	0.102	1.78601e-49
neurons2	SORCS2	5.23778e-53	0.276351	0.263	0.064	3.25633e-49
neurons2	GRIA2	6.00194e-53	0.484337	0.782	0.456	3.73141e-49
neurons2	ZNF721	6.10868e-53	0.272065	0.41	0.14	3.79776e-49
neurons2	PITPNC1	6.28641e-53	0.377736	0.371	0.121	3.90826e-49
neurons2	PEAK1	8.04441e-53	0.298766	0.398	0.132	5.00121e-49
neurons2	BMPR1A	1.38595e-52	0.265688	0.333	0.098	8.61644e-49
neurons2	AC007388.1	2.01984e-52	0.250608	0.416	0.141	1.25573e-48
neurons2	PPP1R9A	3.22748e-52	0.31986	0.545	0.232	2.00653e-48
neurons2	HERC2	3.87393e-52	0.332469	0.539	0.228	2.40842e-48
neurons2	BIRC6	4.70787e-52	0.285767	0.557	0.233	2.92688e-48
neurons2	RPS6KC1	4.92738e-52	0.287423	0.427	0.151	3.06335e-48
neurons2	ANKRD28	4.9868e-52	0.257688	0.329	0.096	3.10029e-48
neurons2	ADD3	5.89709e-52	0.268428	0.359	0.112	3.66622e-48
neurons2	RSRP1	5.94521e-52	0.256948	0.424	0.149	3.69614e-48
neurons2	RAB28	8.05177e-52	0.252999	0.345	0.104	5.00579e-48
neurons2	KIAA1328	8.52861e-52	0.267972	0.351	0.105	5.30224e-48
neurons2	PCDH9	8.84218e-52	0.560683	0.81	0.562	5.49718e-48
neurons2	DENND5B	1.09848e-51	0.360828	0.643	0.316	6.82923e-48
neurons2	CELF2	1.53448e-51	0.404149	0.657	0.33	9.53987e-48
neurons2	LINC01322	1.61437e-51	0.340864	0.294	0.081	1.00365e-47
neurons2	MCF2L	1.95212e-51	0.255189	0.371	0.119	1.21363e-47
neurons2	SPIRE1	2.18311e-51	0.261566	0.52	0.209	1.35724e-47
neurons2	JPX	2.57588e-51	0.276582	0.339	0.102	1.60142e-47
neurons2	GRIN2B	2.96542e-51	0.418066	0.622	0.292	1.8436e-47
neurons2	C2CD5	6.40019e-51	0.275518	0.486	0.191	3.979e-47
neurons2	ADGRL2	9.05322e-51	0.453049	0.394	0.143	5.62839e-47
neurons2	NF1	1.07233e-50	0.339613	0.576	0.261	6.66665e-47
neurons2	RABGAP1L	1.42913e-50	0.346558	0.71	0.408	8.88488e-47
neurons2	PKNOX2	1.79987e-50	0.26108	0.325	0.096	1.11898e-46
neurons2	RUNDC3B	2.14772e-50	0.280958	0.475	0.186	1.33524e-46
neurons2	AC244021.1	2.51431e-50	0.252461	0.286	0.077	1.56314e-46
neurons2	CNTNAP3B	2.96628e-50	0.275832	0.278	0.073	1.84414e-46
neurons2	PRICKLE1	4.36759e-50	0.250679	0.416	0.146	2.71533e-46
neurons2	DYM	4.97051e-50	0.350918	0.498	0.205	3.09017e-46
neurons2	GREB1L	7.13416e-50	0.266124	0.349	0.109	4.43531e-46
neurons2	AKAP9	7.93243e-50	0.319999	0.643	0.303	4.93159e-46
neurons2	RPRD2	1.07794e-49	0.304736	0.404	0.145	6.70156e-46
neurons2	GPC5	1.40791e-49	0.913028	0.502	0.23	8.753e-46
neurons2	ROBO2	1.68908e-49	0.466343	0.89	0.8	1.0501e-45
neurons2	MCPH1	2.01973e-49	0.259259	0.353	0.114	1.25567e-45
neurons2	SCLT1	2.22228e-49	0.276284	0.369	0.121	1.38159e-45
neurons2	CERS4	2.49227e-49	0.251517	0.312	0.093	1.54944e-45
neurons2	WDFY3	3.04102e-49	0.337278	0.522	0.216	1.8906e-45
neurons2	MAPK10	4.78774e-49	0.402039	0.749	0.482	2.97654e-45
neurons2	MAP2	4.94673e-49	0.425374	0.918	0.729	3.07538e-45
neurons2	RGL1	5.35745e-49	0.301207	0.414	0.149	3.33072e-45
neurons2	KMT2C	7.27702e-49	0.267779	0.508	0.207	4.52412e-45
neurons2	PAK3	1.097e-48	0.385707	0.69	0.384	6.82002e-45
neurons2	IQSEC3	1.27237e-48	0.291947	0.412	0.152	7.91029e-45
neurons2	ASAP1	1.70992e-48	0.397981	0.567	0.267	1.06306e-44
neurons2	PRKCB	2.03363e-48	0.477981	0.561	0.281	1.26431e-44
neurons2	MON2	2.84495e-48	0.2605	0.476	0.187	1.76871e-44
neurons2	SUMF1	3.07899e-48	0.269947	0.337	0.107	1.91421e-44
neurons2	CNNM2	5.06704e-48	0.330586	0.431	0.166	3.15018e-44
neurons2	PPM1H	5.69104e-48	0.303688	0.349	0.115	3.53812e-44
neurons2	ABCB9	6.04809e-48	0.251011	0.314	0.095	3.7601e-44
neurons2	ATE1	6.18682e-48	0.269657	0.386	0.135	3.84635e-44
neurons2	TTC17	6.55948e-48	0.267615	0.496	0.201	4.07803e-44
neurons2	ASH1L	8.30613e-48	0.278669	0.567	0.261	5.16392e-44
neurons2	SLIT2	1.26573e-47	0.48849	0.439	0.179	7.86906e-44
neurons2	ST6GALNAC3	3.55416e-47	0.303316	0.32	0.098	2.20962e-43
neurons2	SLC8A3	6.748e-47	0.270088	0.367	0.125	4.19523e-43
neurons2	ESYT2	1.24032e-46	0.28039	0.431	0.166	7.71105e-43
neurons2	DPP6	1.70819e-46	0.62187	0.841	0.752	1.06198e-42
neurons2	SIK3	1.72688e-46	0.39365	0.69	0.385	1.0736e-42
[truncated: 1,496 more rows]

## Sheet: Astrocyte markers (SN)
Markers of astrocytic subpopulations based on snRNA-seq data
Cluster	Gene/Marker	p-value (Wilcoxon Rank Sum test)	Ln-fold change in average expression	Percentage of the cells expressing the marker in the designated cluster	Percentage of cells expressing the marker in the remaining clusters	Adjusted p-value (Bonferroni correction)
astrocytes0	GPC5	0	0.380989	0.999	0.997	0
astrocytes0	NRXN1	0	0.348751	0.998	0.993	0
astrocytes0	ADGRB3	3.92593e-250	0.271266	0.998	0.995	2.96722e-246
astrocytes0	CADM2	2.4005e-231	0.258562	0.999	0.998	1.8143e-227
astrocytes0	KCND2	1.63922e-208	0.343809	0.983	0.946	1.23892e-204
astrocytes0	SLC6A11	3.63699e-199	0.324776	0.981	0.915	2.74883e-195
astrocytes0	GPM6A	1.10904e-197	0.25305	0.999	0.995	8.38212e-194
astrocytes0	LRRC4C	8.8762e-192	0.339539	0.971	0.892	6.70863e-188
astrocytes0	XIST	7.76276e-191	0.612122	0.552	0.329	5.8671e-187
astrocytes0	FAM155A	4.26155e-172	0.322423	0.963	0.894	3.22088e-168
astrocytes0	SLC1A2	2.03842e-151	0.333726	0.997	0.982	1.54064e-147
astrocytes0	CABLES1	6.76746e-146	0.299418	0.969	0.875	5.11485e-142
astrocytes0	RGS7	5.2103e-144	0.275744	0.957	0.88	3.93795e-140
astrocytes0	LINC00499	4.12326e-137	0.535371	0.7	0.585	3.11636e-133
astrocytes0	RGS6	3.50635e-136	0.276328	0.987	0.956	2.6501e-132
astrocytes0	CACNB2	4.20428e-120	0.265148	0.979	0.932	3.1776e-116
astrocytes0	GUCY1A2	1.13224e-110	0.267279	0.333	0.173	8.55749e-107
astrocytes0	PTCH1	1.69624e-101	0.259031	0.681	0.534	1.28202e-97
astrocytes0	VAV3	9.73685e-84	0.354634	0.584	0.459	7.35911e-80
astrocytes0	GRM5	2.94321e-77	0.39058	0.571	0.459	2.22448e-73
astrocytes0	TMEM108	3.22061e-77	0.260417	0.647	0.52	2.43414e-73
astrocytes0	AC012593.1	7.94109e-71	0.326297	0.55	0.428	6.00188e-67
astrocytes0	SGCZ	4.13546e-70	0.341906	0.344	0.215	3.12558e-66
astrocytes0	RIMS1	9.3958e-63	0.331124	0.328	0.213	7.10134e-59
astrocytes0	RALYL	6.42251e-59	0.250343	0.783	0.722	4.85414e-55
astrocytes0	CCDC129	2.51137e-54	0.287681	0.599	0.492	1.89809e-50
astrocytes0	ZNF98	1.41733e-43	0.270967	0.329	0.227	1.07122e-39
astrocytes1	DPP10	0	2.31994	0.993	0.58	0
astrocytes1	ADAMTSL3	0	0.968117	0.703	0.191	0
astrocytes1	STXBP5L	0	0.915861	0.641	0.192	0
astrocytes1	C8orf34	0	0.885538	0.365	0.053	0
astrocytes1	CPAMD8	0	0.875122	0.605	0.211	0
astrocytes1	DCLK1	0	0.861741	0.951	0.732	0
astrocytes1	CCDC85A	0	0.82617	0.47	0.088	0
astrocytes1	CD44	0	0.698806	0.849	0.601	0
astrocytes1	GALNT15	0	0.656602	0.61	0.242	0
astrocytes1	MAN1C1	0	0.654651	0.568	0.245	0
astrocytes1	LINC00609	0	0.63762	0.376	0.066	0
astrocytes1	PRKG1	0	0.604374	0.891	0.643	0
astrocytes1	ABI3BP	0	0.561359	0.567	0.214	0
astrocytes1	SLC38A1	0	0.531254	0.458	0.151	0
astrocytes1	CERS6	0	0.499234	0.558	0.218	0
astrocytes1	LRAT	0	0.429521	0.34	0.072	0
astrocytes1	CFAP47	5.66272e-289	0.373485	0.361	0.112	4.27988e-285
astrocytes1	NFASC	1.40287e-285	0.458785	0.844	0.622	1.06029e-281
astrocytes1	MIR4300HG	1.71981e-278	0.690834	0.831	0.644	1.29983e-274
astrocytes1	SIDT1	1.33302e-272	0.322336	0.276	0.067	1.00749e-268
astrocytes1	TTN	2.68827e-260	0.589305	0.596	0.325	2.03179e-256
astrocytes1	PLCXD3	2.23672e-257	0.416476	0.342	0.11	1.69051e-253
astrocytes1	PLCB4	7.66404e-252	0.33702	0.278	0.075	5.79248e-248
astrocytes1	CP	2.45866e-247	0.406381	0.375	0.134	1.85826e-243
astrocytes1	SORBS1	5.34762e-243	0.294162	0.997	0.999	4.04173e-239
astrocytes1	ANGPT1	2.81572e-241	0.403491	0.412	0.164	2.12812e-237
astrocytes1	ST6GAL1	6.25234e-237	0.4707	0.553	0.287	4.72552e-233
astrocytes1	COL21A1	2.20906e-220	0.457475	0.757	0.555	1.66961e-216
astrocytes1	DPYSL3	6.45623e-217	0.409057	0.727	0.518	4.87962e-213
astrocytes1	SYNPO2	1.27489e-213	0.388813	0.501	0.243	9.63566e-210
astrocytes1	PRR16	3.12574e-213	0.35829	0.376	0.146	2.36243e-209
astrocytes1	HS6ST3	5.52424e-207	0.500691	0.324	0.119	4.17522e-203
astrocytes1	SMAD9	1.55646e-202	0.310153	0.318	0.114	1.17638e-198
astrocytes1	CRISPLD1	3.82286e-202	0.35081	0.378	0.155	2.88931e-198
astrocytes1	KAZN	3.36303e-196	0.514337	0.775	0.611	2.54178e-192
astrocytes1	CALN1	3.73992e-196	0.467149	0.363	0.153	2.82663e-192
astrocytes1	ARHGEF3	4.97719e-193	0.428629	0.556	0.314	3.76176e-189
astrocytes1	AC073941.1	8.40362e-193	0.374675	0.931	0.809	6.35146e-189
astrocytes1	LRRC9	2.06543e-189	0.262768	0.257	0.08	1.56105e-185
astrocytes1	GLIS3	1.08705e-184	0.376137	0.993	0.986	8.21591e-181
astrocytes1	PLEKHA5	1.25614e-184	0.389489	0.982	0.959	9.49388e-181
astrocytes1	BTBD11	1.90124e-183	0.312212	0.267	0.088	1.43696e-179
astrocytes1	LMNTD1	3.03632e-183	0.37536	0.358	0.151	2.29485e-179
astrocytes1	VCAN	2.26167e-182	0.419859	0.652	0.439	1.70937e-178
astrocytes1	AEBP1	4.99731e-181	0.356296	0.576	0.339	3.77697e-177
astrocytes1	L3MBTL4	2.70508e-178	0.282393	0.273	0.093	2.0445e-174
astrocytes1	C3	4.63382e-173	0.300347	0.419	0.197	3.50224e-169
astrocytes1	KCNJ3	3.75429e-167	0.321027	0.451	0.225	2.83749e-163
astrocytes1	CTNNA3	3.03726e-166	0.294991	0.394	0.185	2.29556e-162
astrocytes1	TENM4	1.53302e-156	0.392194	0.736	0.55	1.15866e-152
astrocytes1	SMOC1	7.30271e-155	0.317726	0.485	0.267	5.51939e-151
astrocytes1	HYDIN	3.35927e-153	0.343203	0.767	0.616	2.53893e-149
astrocytes1	MAOB	1.08465e-151	0.522019	0.731	0.589	8.19779e-148
astrocytes1	BCKDHB	3.19389e-151	0.321115	0.911	0.838	2.41395e-147
astrocytes1	AGBL4	1.09318e-148	0.383975	0.858	0.743	8.26227e-145
astrocytes1	ANTXR1	4.62757e-147	0.327087	0.847	0.725	3.49752e-143
astrocytes1	PLCE1	8.13314e-145	0.334681	0.558	0.349	6.14703e-141
astrocytes1	KCNN2	2.50498e-144	0.287106	0.415	0.213	1.89326e-140
astrocytes1	MYRIP	7.84584e-142	0.348008	0.417	0.222	5.92988e-138
astrocytes1	DLGAP1	4.27618e-140	0.376847	0.726	0.536	3.23194e-136
astrocytes1	GYG2	1.80715e-139	0.319025	0.48	0.281	1.36584e-135
astrocytes1	PLCH1	3.01712e-139	0.268756	0.367	0.175	2.28034e-135
astrocytes1	SLCO3A1	1.60138e-137	0.346106	0.506	0.295	1.21032e-133
astrocytes1	LINC00836	3.09365e-137	0.346985	0.647	0.457	2.33818e-133
astrocytes1	DAAM1	1.63282e-136	0.350917	0.678	0.517	1.23408e-132
astrocytes1	FAM135B	6.22618e-136	0.331405	0.506	0.304	4.70574e-132
astrocytes1	SNED1	4.46768e-135	0.368724	0.539	0.335	3.37667e-131
astrocytes1	VWA3A	2.67831e-131	0.255774	0.356	0.175	2.02427e-127
astrocytes1	WDR49	7.40624e-130	0.277807	0.938	0.863	5.59764e-126
astrocytes1	RTN1	1.32853e-128	0.327201	0.583	0.396	1.0041e-124
astrocytes1	AHNAK	7.12727e-127	0.278743	0.515	0.32	5.38679e-123
astrocytes1	DCLK2	9.39471e-127	0.302637	0.985	0.973	7.10052e-123
astrocytes1	PPP1R12B	1.94086e-125	0.284707	0.856	0.751	1.4669e-121
astrocytes1	CFAP54	1.03714e-123	0.388119	0.586	0.417	7.83867e-120
astrocytes1	FAM182B	1.82492e-123	0.325927	0.743	0.609	1.37927e-119
astrocytes1	ABR	3.51034e-123	0.278098	0.916	0.839	2.65312e-119
astrocytes1	CDH4	5.84105e-123	0.274014	0.391	0.205	4.41467e-119
astrocytes1	GFAP	4.79792e-115	0.263678	0.978	0.93	3.62627e-111
astrocytes1	CASK	7.99978e-115	0.281799	0.849	0.746	6.04623e-111
astrocytes1	CSRNP3	1.04626e-112	0.312777	0.558	0.387	7.90764e-109
astrocytes1	GINS3	1.93262e-110	0.323595	0.569	0.394	1.46068e-106
astrocytes1	CADPS	5.82795e-108	0.421829	0.564	0.397	4.40476e-104
astrocytes1	CSMD2	1.76353e-106	0.25102	0.347	0.181	1.33287e-102
astrocytes1	RFX3	7.13881e-106	0.257212	0.963	0.928	5.39552e-102
astrocytes1	ADCY8	1.97521e-105	0.253329	0.96	0.927	1.49287e-101
astrocytes1	FBXL7	1.90456e-101	0.251217	0.96	0.922	1.43946e-97
astrocytes1	KANK1	2.54882e-101	0.25341	0.88	0.799	1.9264e-97
astrocytes1	DAAM2	4.53087e-101	0.270887	0.929	0.868	3.42443e-97
astrocytes1	MARCH3	8.28596e-100	0.292377	0.887	0.821	6.26253e-96
astrocytes1	CFAP44	1.2711e-96	0.253661	0.435	0.271	9.60698e-93
astrocytes1	DOCK10	5.42239e-94	0.255088	0.504	0.329	4.09824e-90
astrocytes1	TNC	6.2789e-94	0.324398	0.956	0.908	4.74559e-90
astrocytes1	LINC01094	2.31697e-91	0.440843	0.772	0.679	1.75116e-87
astrocytes1	CHST9	8.6949e-89	0.256463	0.384	0.227	6.5716e-85
astrocytes1	ADAMTS9-AS2	6.72124e-86	0.367254	0.697	0.596	5.07991e-82
astrocytes1	RNF19A	7.39077e-86	0.260088	0.908	0.849	5.58594e-82
astrocytes1	SCN1A	2.00253e-85	0.263416	0.336	0.188	1.51351e-81
astrocytes1	MATN2	3.81306e-83	0.262712	0.598	0.454	2.88191e-79
astrocytes1	MYLK	5.76049e-82	0.262769	0.554	0.403	4.35378e-78
astrocytes1	ADAMTS9	8.88082e-80	0.254831	0.366	0.22	6.71212e-76
astrocytes1	RFX3-AS1	1.79991e-78	0.261366	0.773	0.692	1.36037e-74
astrocytes1	ROBO2	1.14272e-77	0.616325	0.393	0.266	8.63665e-74
astrocytes1	PCED1B	1.4364e-73	0.255038	0.441	0.291	1.08563e-69
astrocytes1	AC006059.1	3.31185e-73	0.278063	0.449	0.308	2.50309e-69
astrocytes1	NAALADL2	2.67445e-70	0.262623	0.79	0.695	2.02135e-66
astrocytes1	AQP4-AS1	7.46788e-63	0.275669	0.823	0.74	5.64423e-59
astrocytes1	GRIP1	5.49994e-59	0.259249	0.341	0.217	4.15685e-55
astrocytes1	XIST	1.56482e-57	0.392068	0.479	0.356	1.18269e-53
astrocytes1	TAB2	2.00219e-44	0.298283	0.814	0.777	1.51326e-40
astrocytes1	DGKI	1.538e-31	0.265557	0.499	0.418	1.16242e-27
astrocytes1	COLEC12	5.20932e-20	0.25438	0.763	0.759	3.93721e-16
astrocytes1	NRXN3	8.45298e-06	0.455493	0.316	0.299	0.0638876
astrocytes2	SYT1	0	0.899904	0.777	0.284	0
astrocytes2	UCHL1	0	0.806862	0.817	0.343	0
astrocytes2	ID2	0	0.742841	0.597	0.268	0
astrocytes2	PEG10	0	0.627297	0.605	0.173	0
astrocytes2	ATP1B1	0	0.618365	0.615	0.239	0
astrocytes2	TUBA1B	0	0.589373	0.676	0.284	0
astrocytes2	UBC	0	0.584647	0.797	0.501	0
astrocytes2	GAPDH	0	0.581235	0.819	0.505	0
astrocytes2	TUBB2A	0	0.553852	0.542	0.151	0
astrocytes2	STMN2	0	0.538633	0.542	0.155	0
astrocytes2	UBB	0	0.538492	0.649	0.248	0
astrocytes2	FRMD4A	0	0.525363	0.962	0.834	0
astrocytes2	SNAP25	0	0.516285	0.801	0.548	0
astrocytes2	NEFL	0	0.498222	0.501	0.169	0
astrocytes2	ACTG1	0	0.495353	0.679	0.371	0
astrocytes2	C1orf61	0	0.486575	0.983	0.914	0
astrocytes2	SLC18A2	0	0.458141	0.38	0.09	0
astrocytes2	NEFM	0	0.45793	0.449	0.155	0
astrocytes2	TUBA1A	0	0.457326	0.636	0.311	0
astrocytes2	JUNB	0	0.44358	0.389	0.107	0
astrocytes2	SCG2	0	0.434176	0.436	0.151	0
astrocytes2	FOS	0	0.405982	0.412	0.131	0
astrocytes2	TH	0	0.328917	0.335	0.085	0
astrocytes2	BEX1	0	0.327871	0.361	0.097	0
astrocytes2	GAP43	0	0.320782	0.363	0.104	0
astrocytes2	THY1	0	0.318888	0.325	0.084	0
astrocytes2	HSP90AA1	2.2268e-307	0.495935	0.94	0.801	1.68301e-303
astrocytes2	HSPA8	7.09816e-304	0.407491	0.51	0.217	5.36479e-300
astrocytes2	HSP90AB1	3.1346e-291	0.508205	0.757	0.507	2.36913e-287
astrocytes2	JUN	5.47126e-291	0.472452	0.509	0.221	4.13518e-287
astrocytes2	SLC6A3	6.34148e-291	0.335402	0.301	0.077	4.79289e-287
astrocytes2	YWHAG	1.08215e-288	0.423879	0.523	0.236	8.17889e-285
astrocytes2	CALY	1.70729e-285	0.296392	0.304	0.079	1.29037e-281
astrocytes2	EEF1A2	1.59373e-280	0.293623	0.319	0.089	1.20454e-276
astrocytes2	TUBB2B	4.49106e-280	0.411683	0.557	0.271	3.39434e-276
astrocytes2	SV2C	1.56434e-270	0.330116	0.306	0.086	1.18233e-266
astrocytes2	SNCG	2.12158e-268	0.306627	0.38	0.129	1.60349e-264
astrocytes2	MAP1B	3.8836e-265	0.494193	0.95	0.87	2.93523e-261
astrocytes2	PEBP1	1.63497e-243	0.383787	0.664	0.389	1.23571e-239
astrocytes2	BASP1	2.48993e-239	0.289691	0.34	0.114	1.88189e-235
astrocytes2	HES1	1.55774e-237	0.518982	0.418	0.177	1.17734e-233
astrocytes2	TMSB4X	7.50314e-232	0.337691	0.529	0.257	5.67088e-228
astrocytes2	CALM3	8.98638e-229	0.281954	0.357	0.129	6.79191e-225
astrocytes2	ALDH1A1	1.4619e-228	0.425918	0.897	0.729	1.10491e-224
astrocytes2	CIRBP	1.77225e-228	0.367978	0.721	0.477	1.33946e-224
astrocytes2	SLC1A3	5.05273e-225	0.343666	0.995	0.983	3.81886e-221
astrocytes2	TIMP3	3.76566e-222	0.593967	0.854	0.737	2.84609e-218
astrocytes2	NDRG4	6.60016e-218	0.358275	0.525	0.273	4.9884e-214
astrocytes2	DSTN	1.65262e-217	0.326854	0.482	0.228	1.24905e-213
astrocytes2	AC009975.1	2.17033e-216	0.533141	0.506	0.254	1.64034e-212
astrocytes2	SNCA	2.80089e-213	0.260749	0.307	0.102	2.11691e-209
astrocytes2	ZFP36L2	1.79138e-208	0.446561	0.626	0.399	1.35392e-204
astrocytes2	ATP6V1B2	2.97908e-207	0.350598	0.417	0.188	2.25159e-203
astrocytes2	MMD2	2.344e-205	0.443573	0.745	0.532	1.77159e-201
astrocytes2	KCNJ6	1.43263e-202	0.269562	0.296	0.099	1.08278e-198
astrocytes2	ACTB	8.79069e-202	0.376429	0.639	0.4	6.644e-198
astrocytes2	CKB	4.78367e-201	0.347431	0.926	0.824	3.6155e-197
astrocytes2	FGFR3	5.09064e-199	0.335359	0.909	0.796	3.8475e-195
astrocytes2	BEX3	1.95517e-198	0.270684	0.403	0.173	1.47772e-194
astrocytes2	H3F3B	8.2753e-197	0.401459	0.416	0.195	6.25447e-193
astrocytes2	LRRC4C	3.57338e-192	0.329596	0.977	0.893	2.70076e-188
astrocytes2	GADD45B	2.39094e-187	0.298041	0.308	0.113	1.80707e-183
astrocytes2	RHOB	1.11604e-184	0.347449	0.746	0.565	8.43507e-181
astrocytes2	NEFH	3.32778e-184	0.258584	0.276	0.093	2.51514e-180
astrocytes2	MDH1	8.72006e-184	0.308297	0.463	0.237	6.59062e-180
astrocytes2	ATP5F1B	1.13038e-177	0.283068	0.403	0.188	8.5434e-174
astrocytes2	AHCYL1	2.25106e-177	0.318225	0.994	0.987	1.70135e-173
astrocytes2	YWHAB	4.82463e-175	0.3074	0.418	0.203	3.64646e-171
astrocytes2	GNAS	3.02285e-174	0.346412	0.848	0.726	2.28467e-170
astrocytes2	SLC2A13	9.73266e-172	0.268289	0.299	0.113	7.35594e-168
astrocytes2	SERINC1	4.44744e-169	0.34074	0.479	0.262	3.36138e-165
astrocytes2	SLC6A11	1.27884e-167	0.32826	0.979	0.918	9.66547e-164
astrocytes2	C2orf72	1.23128e-165	0.32957	0.761	0.601	9.30605e-162
astrocytes2	ADM	4.57238e-165	0.329349	0.287	0.109	3.45581e-161
astrocytes2	PLD3	2.42921e-163	0.333168	0.607	0.39	1.836e-159
astrocytes2	RTN4	1.01818e-161	0.335154	0.864	0.758	7.69539e-158
astrocytes2	NSF	3.53568e-158	0.338343	0.592	0.376	2.67227e-154
astrocytes2	GRID2	5.80162e-152	0.325349	0.955	0.855	4.38486e-148
astrocytes2	CAMK2G	2.0799e-146	0.276368	0.988	0.968	1.57199e-142
astrocytes2	PGAM1	1.57736e-140	0.250052	0.381	0.192	1.19217e-136
astrocytes2	DDIT4	3.72376e-140	0.376954	0.528	0.33	2.81442e-136
astrocytes2	NKAIN4	1.07002e-135	0.256917	0.434	0.237	8.08718e-132
astrocytes2	AC002429.2	1.48134e-129	0.391621	0.766	0.61	1.1196e-125
astrocytes2	SPARCL1	1.38543e-128	0.252007	0.986	0.956	1.0471e-124
astrocytes2	SHISA9	4.3328e-128	0.30274	0.44	0.228	3.27473e-124
astrocytes2	ID4	1.01866e-126	0.313282	0.528	0.338	7.69903e-123
astrocytes2	MT-CO1	4.78461e-124	0.303609	0.905	0.825	3.61621e-120
astrocytes2	SLC1A4	1.52577e-122	0.296414	0.652	0.485	1.15318e-118
astrocytes2	DYNC1I1	9.62304e-122	0.25061	0.452	0.251	7.27309e-118
astrocytes2	PDZD2	3.04536e-120	0.262528	0.913	0.821	2.30168e-116
astrocytes2	ITPR1	4.34196e-120	0.287945	0.731	0.583	3.28165e-116
astrocytes2	CALM1	6.44145e-120	0.293125	0.683	0.534	4.86844e-116
astrocytes2	ZFP36L1	7.01771e-113	0.293504	0.798	0.705	5.30398e-109
astrocytes2	NCAN	2.411e-109	0.261159	0.429	0.242	1.82224e-105
astrocytes2	SHANK2	1.28048e-107	0.270409	0.453	0.271	9.6779e-104
astrocytes2	TENM2	3.23506e-106	0.264832	0.876	0.753	2.44506e-102
astrocytes2	ACSS1	1.32459e-99	0.250197	0.798	0.684	1.00112e-95
astrocytes2	KCNIP1	7.86171e-99	0.259605	0.501	0.317	5.94188e-95
astrocytes2	TNC	2.15473e-98	0.266167	0.962	0.906	1.62855e-94
astrocytes2	DYNC1H1	1.90969e-93	0.2539	0.712	0.595	1.44334e-89
astrocytes2	MT2A	9.85776e-92	0.284684	0.809	0.708	7.45049e-88
astrocytes2	INPP5D	6.96043e-83	0.256289	0.327	0.185	5.26069e-79
astrocytes2	PPP1R3C	1.80377e-81	0.332287	0.278	0.15	1.36329e-77
astrocytes2	SHROOM3	7.23284e-76	0.26064	0.73	0.632	5.46658e-72
astrocytes3	NEAT1	0	0.773794	0.999	0.999	0
astrocytes3	RANBP3L	0	0.73886	0.936	0.788	0
astrocytes3	SLC39A11	0	0.557479	0.996	0.971	0
astrocytes3	AC016831.7	0	0.4688	0.997	0.989	0
astrocytes3	PARD3	0	0.421057	0.999	0.995	0
astrocytes3	AL355974.2	1.57492e-296	0.463575	0.603	0.264	1.19032e-292
astrocytes3	MRPS6	9.3854e-294	0.371297	0.553	0.227	7.09348e-290
astrocytes3	FKBP5	5.46421e-291	0.455189	0.968	0.843	4.12985e-287
astrocytes3	TPD52L1	2.56199e-258	0.519142	0.909	0.825	1.93635e-254
astrocytes3	LHFPL6	7.19498e-233	0.385102	0.994	0.98	5.43797e-229
astrocytes3	OGFRL1	1.56074e-219	0.467892	0.936	0.872	1.17961e-215
astrocytes3	HSPH1	2.93555e-218	0.388733	0.457	0.196	2.21869e-214
astrocytes3	IFRD1	5.5942e-211	0.418799	0.638	0.356	4.2281e-207
astrocytes3	PDE4DIP	1.57215e-196	0.259553	0.998	0.996	1.18823e-192
astrocytes3	AC092691.1	5.12363e-192	0.334786	0.996	0.992	3.87244e-188
astrocytes3	OXTR	1.34757e-189	0.262195	0.332	0.117	1.01849e-185
astrocytes3	SERPINH1	4.48658e-189	0.275668	0.263	0.078	3.39096e-185
astrocytes3	SLC7A11	9.28212e-184	0.430218	0.947	0.904	7.01543e-180
astrocytes3	HPSE2	8.55192e-183	0.265406	0.999	0.996	6.46354e-179
astrocytes3	TTTY14	1.25212e-174	0.337428	0.626	0.34	9.46351e-171
astrocytes3	UTY	2.41278e-174	0.298193	0.741	0.449	1.82358e-170
astrocytes3	HIF3A	3.01968e-170	0.274688	0.985	0.952	2.28228e-166
astrocytes3	LINC01088	5.65301e-165	0.322207	0.99	0.98	4.27255e-161
astrocytes3	ADIPOR2	4.86019e-162	0.324308	0.583	0.334	3.67333e-158
astrocytes3	MAPK4	3.79474e-160	0.340231	0.974	0.94	2.86806e-156
astrocytes3	STOM	4.76606e-159	0.285135	0.535	0.285	3.60219e-155
astrocytes3	STK32A	1.52334e-158	0.308127	0.951	0.899	1.15134e-154
astrocytes3	BOC	2.95185e-156	0.344411	0.895	0.773	2.23101e-152
astrocytes3	BAG3	1.07993e-154	0.349109	0.537	0.292	8.16209e-151
astrocytes3	CDKL1	4.57883e-153	0.293871	0.474	0.238	3.46068e-149
astrocytes3	PTGES3	5.98582e-151	0.349561	0.583	0.349	4.52408e-147
astrocytes3	SESN1	5.31327e-145	0.324418	0.637	0.409	4.01577e-141
astrocytes3	SYBU	1.7104e-143	0.328361	0.661	0.441	1.29272e-139
astrocytes3	CHI3L1	4.05618e-143	0.550678	0.682	0.495	3.06566e-139
astrocytes3	SAMD4A	4.73904e-143	0.338349	0.968	0.933	3.58177e-139
astrocytes3	EEF2K	8.28724e-136	0.273606	0.584	0.345	6.26349e-132
astrocytes3	CHST11	1.5474e-133	0.349527	0.847	0.733	1.16953e-129
astrocytes3	ZBTB16	3.46566e-130	0.278441	0.91	0.814	2.61935e-126
astrocytes3	FAM19A5	3.14623e-123	0.268973	0.902	0.796	2.37792e-119
astrocytes3	SEM1	3.46213e-123	0.320021	0.632	0.427	2.61668e-119
astrocytes3	USP54	7.79788e-121	0.31734	0.791	0.672	5.89364e-117
astrocytes3	ITGB8	1.60495e-115	0.264405	0.914	0.84	1.21302e-111
astrocytes3	LCOR	2.85774e-115	0.263148	0.753	0.594	2.15988e-111
astrocytes3	CDH23	1.6848e-114	0.30007	0.835	0.699	1.27337e-110
astrocytes3	STARD13	3.27588e-112	0.260551	0.964	0.929	2.47591e-108
astrocytes3	ACACB	9.78414e-112	0.268084	0.968	0.927	7.39485e-108
astrocytes3	SPARC	1.84422e-108	0.260122	0.89	0.792	1.39386e-104
astrocytes3	LGR6	4.04558e-108	0.294743	0.8	0.648	3.05765e-104
astrocytes3	CACNA2D3	9.08408e-106	0.357672	0.95	0.913	6.86575e-102
astrocytes3	TMEM38A	8.05344e-105	0.252367	0.593	0.387	6.08679e-101
astrocytes3	IRS2	2.19217e-99	0.265377	0.785	0.654	1.65684e-95
astrocytes3	OLMALINC	4.44607e-99	0.251508	0.692	0.514	3.36034e-95
astrocytes3	DGKG	2.22982e-95	0.25024	0.952	0.898	1.6853e-91
astrocytes3	DNAJB1	9.59424e-94	0.267252	0.384	0.212	7.25133e-90
astrocytes3	ABHD2	8.47777e-91	0.275165	0.783	0.682	6.4075e-87
astrocytes3	SLC39A12	2.20004e-84	0.312244	0.757	0.663	1.66279e-80
astrocytes3	AHCYL2	1.10114e-83	0.271134	0.913	0.883	8.32238e-80
astrocytes3	ZNF98	2.31265e-81	0.368081	0.384	0.223	1.7479e-77
astrocytes3	C2CD2	4.57878e-80	0.269001	0.742	0.623	3.46064e-76
astrocytes3	ABHD3	1.27567e-71	0.263749	0.544	0.379	9.64154e-68
astrocytes3	HMGB1	3.87631e-70	0.357454	0.862	0.84	2.92971e-66
astrocytes3	AC245297.3	2.01374e-69	0.272679	0.932	0.909	1.52198e-65
astrocytes3	FLRT2	3.48626e-69	0.256554	0.888	0.859	2.63492e-65
astrocytes3	AL445426.1	2.91075e-67	0.320391	0.586	0.444	2.19995e-63
astrocytes3	HSPB1	6.76284e-62	0.376097	0.559	0.43	5.11135e-58
astrocytes3	AC104574.2	2.14779e-58	0.251843	0.352	0.214	1.6233e-54
astrocytes3	KIAA1217	6.40787e-56	0.273281	0.921	0.906	4.84307e-52
astrocytes3	LAMA2	7.55347e-30	0.334544	0.386	0.3	5.70891e-26
astrocytes3	PDZRN4	3.01311e-16	0.257663	0.667	0.663	2.27731e-12
astrocytes4	CHI3L1	8.85755e-110	0.346497	0.823	0.491	6.69454e-106
astrocytes4	CLU	1.59087e-100	0.45049	0.99	0.969	1.20238e-96
astrocytes4	MT2A	1.37933e-96	0.451317	0.901	0.709	1.0425e-92
astrocytes4	RASGEF1B	1.1e-59	0.275567	0.837	0.633	8.31377e-56
astrocytes4	APOE	3.77174e-59	0.360073	0.976	0.935	2.85068e-55
astrocytes4	NMT1	6.1809e-53	0.275275	0.796	0.627	4.67152e-49
astrocytes4	SRRM2	1.29763e-50	0.261698	0.87	0.72	9.80749e-47
astrocytes4	ANGPTL4	1.63202e-48	0.287849	0.634	0.445	1.23348e-44
astrocytes4	GFAP	1.2873e-44	0.255551	0.99	0.935	9.72943e-41
astrocytes4	MT1E	4.55984e-34	0.29532	0.544	0.443	3.44632e-30
astrocytes4	CST3	1.2683e-29	0.29535	0.608	0.505	9.58585e-26
astrocytes4	PLCG2	3.5914e-19	0.319082	0.911	0.817	2.71438e-15
astrocytes4	LINGO1	1.61197e-16	0.384296	0.413	0.387	1.21833e-12
astrocytes4	MT3	4.39309e-10	0.274991	0.416	0.413	3.32029e-06
astrocytes4	SLC26A3	4.28741e-08	0.306262	0.366	0.358	0.000324042
astrocytes5	IL1RAPL1	0	2.55509	0.913	0.189	0
astrocytes5	ST18	0	2.2354	0.874	0.101	0
astrocytes5	SLC24A2	0	2.02615	0.863	0.097	0
astrocytes5	ELMO1	0	2.01549	0.867	0.097	0
astrocytes5	CTNNA3	0	2.01352	0.906	0.212	0
astrocytes5	MBP	0	1.97055	0.934	0.241	0
astrocytes5	EDIL3	0	1.96065	0.874	0.116	0
astrocytes5	PEX5L	0	1.91189	0.902	0.233	0
astrocytes5	SPOCK3	0	1.64975	0.81	0.134	0
astrocytes5	TTLL7	0	1.58992	0.831	0.145	0
astrocytes5	ANK3	0	1.55664	0.783	0.129	0
astrocytes5	PRUNE2	0	1.53342	0.838	0.177	0
astrocytes5	FRMD4B	0	1.4495	0.783	0.087	0
astrocytes5	MARCH1	0	1.38422	0.778	0.129	0
astrocytes5	SHTN1	0	1.31874	0.796	0.172	0
astrocytes5	CLMN	0	1.28116	0.819	0.151	0
astrocytes5	ST6GALNAC3	0	1.16465	0.725	0.102	0
astrocytes5	CDK18	0	1.06548	0.721	0.089	0
astrocytes5	FAM107B	0	1.0242	0.712	0.095	0
astrocytes5	GRM3	3.76386e-307	1.04084	0.716	0.125	2.84472e-303
astrocytes5	PLCL1	1.676e-306	1.74355	0.833	0.204	1.26672e-302
astrocytes5	NLGN1	2.84068e-301	1.40096	0.769	0.158	2.14699e-297
astrocytes5	APLP1	1.53697e-297	0.803378	0.659	0.109	1.16164e-293
astrocytes5	RNF220	4.44025e-273	1.7447	0.911	0.322	3.35594e-269
astrocytes5	GNAI1	2.22772e-267	0.723076	0.6	0.096	1.68371e-263
astrocytes5	UNC5C	2.29196e-266	1.30396	0.803	0.203	1.73226e-262
astrocytes5	ANLN	3.08016e-253	1.03789	0.659	0.133	2.32799e-249
astrocytes5	CNP	6.79706e-247	1.08053	0.723	0.169	5.13722e-243
astrocytes5	PTPRD	3.06023e-239	1.55559	0.902	0.358	2.31293e-235
astrocytes5	DNM3	1.39515e-238	1.36335	0.828	0.271	1.05445e-234
astrocytes5	ATP8A1	4.70065e-235	1.09147	0.73	0.182	3.55275e-231
astrocytes5	QDPR	2.97571e-234	1.33494	0.808	0.248	2.24904e-230
astrocytes5	CLDND1	1.70881e-216	0.981713	0.705	0.177	1.29151e-212
astrocytes5	MAN2A1	4.52145e-216	1.60288	0.856	0.349	3.41731e-212
astrocytes5	SLAIN1	8.88642e-216	1.10083	0.785	0.243	6.71636e-212
astrocytes5	PIP4K2A	2.91323e-215	1.51681	0.915	0.474	2.20182e-211
astrocytes5	PXK	1.27889e-211	1.01552	0.801	0.258	9.66582e-208
astrocytes5	PLP1	4.70397e-208	2.20831	0.943	0.526	3.55526e-204
astrocytes5	JAM3	1.41521e-198	0.64768	0.618	0.132	1.06961e-194
astrocytes5	AATK	3.44814e-195	0.521597	0.561	0.106	2.60611e-191
astrocytes5	TMEM165	7.13417e-195	1.09243	0.838	0.336	5.39201e-191
astrocytes5	BIN1	1.32439e-193	0.610151	0.645	0.149	1.00097e-189
astrocytes5	CERCAM	7.04951e-193	0.653136	0.613	0.136	5.32802e-189
astrocytes5	SLC12A2	1.52989e-186	0.83407	0.652	0.168	1.15629e-182
astrocytes5	SLCO1A2	1.79024e-185	0.852282	0.682	0.184	1.35306e-181
astrocytes5	DOCK10	1.42731e-184	1.17468	0.858	0.354	1.07876e-180
astrocytes5	AGPAT4	4.50132e-184	0.622866	0.533	0.103	3.4021e-180
astrocytes5	RYBP	4.6225e-181	0.781659	0.638	0.162	3.49369e-177
astrocytes5	PLEKHH1	3.61868e-175	0.830474	0.712	0.217	2.735e-171
astrocytes5	SLC44A1	2.1526e-173	1.28707	0.986	0.86	1.62693e-169
astrocytes5	NDRG1	7.58347e-173	0.821045	0.709	0.219	5.73159e-169
astrocytes5	FRYL	8.32953e-172	1.18683	0.865	0.448	6.29546e-168
astrocytes5	CNTNAP2	2.42987e-171	1.45947	0.737	0.268	1.83649e-167
astrocytes5	HDAC2-AS2	3.91983e-164	0.827638	0.648	0.175	2.96261e-160
astrocytes5	USP31	7.41741e-161	0.719993	0.572	0.141	5.60608e-157
astrocytes5	SPP1	2.40372e-159	1.20464	0.751	0.285	1.81673e-155
astrocytes5	HSPA2	6.16499e-159	0.542913	0.535	0.119	4.6595e-155
astrocytes5	SELENOP	1.90843e-158	1.15054	0.698	0.239	1.44239e-154
astrocytes5	TMEM144	5.16048e-156	1.12326	0.879	0.487	3.90029e-152
astrocytes5	VRK2	5.47886e-154	0.641861	0.499	0.107	4.14092e-150
astrocytes5	ABCA2	5.1498e-152	0.771035	0.757	0.287	3.89222e-148
astrocytes5	CA2	3.79294e-151	0.646823	0.565	0.142	2.8667e-147
astrocytes5	LINC00609	2.06438e-150	0.761857	0.542	0.123	1.56026e-146
astrocytes5	POLR2F	3.9685e-149	0.674851	0.597	0.16	2.99939e-145
astrocytes5	PPM1H	4.12338e-146	0.654917	0.556	0.14	3.11645e-142
astrocytes5	NCOA7	1.19568e-145	0.752127	0.686	0.227	9.03697e-142
astrocytes5	CCP110	1.04581e-144	0.662377	0.618	0.18	7.90421e-141
astrocytes5	AGAP1	4.91279e-144	0.857018	0.973	0.778	3.71309e-140
astrocytes5	AMD1	1.12808e-137	0.515203	0.51	0.122	8.52605e-134
astrocytes5	TF	5.40131e-136	1.02996	0.913	0.573	4.08231e-132
astrocytes5	NRXN3	1.08821e-133	1.13191	0.73	0.291	8.22472e-130
astrocytes5	FRMD5	1.48959e-132	1.01574	0.931	0.605	1.12583e-128
astrocytes5	ZEB2	2.06569e-132	0.944174	0.858	0.493	1.56125e-128
astrocytes5	TMTC4	1.09828e-131	0.464155	0.492	0.115	8.30083e-128
astrocytes5	DOCK9	2.53054e-131	0.735988	0.719	0.275	1.91258e-127
astrocytes5	C10orf90	3.83052e-131	0.91038	0.805	0.375	2.8951e-127
astrocytes5	FAM124A	1.07129e-129	0.537976	0.535	0.139	8.09681e-126
astrocytes5	AC026316.5	2.66754e-128	0.954896	0.686	0.251	2.01612e-124
astrocytes5	SCD	4.59319e-127	0.77806	0.62	0.203	3.47154e-123
astrocytes5	SEPT7	7.83193e-127	0.863812	0.876	0.552	5.91937e-123
astrocytes5	COBL	1.92253e-125	0.70527	0.686	0.243	1.45305e-121
astrocytes5	TMTC2	4.65146e-124	0.978224	0.961	0.785	3.51558e-120
astrocytes5	YPEL2	4.66455e-122	0.576905	0.611	0.19	3.52546e-118
astrocytes5	KIF13B	5.95116e-122	0.610271	0.666	0.231	4.49789e-118
astrocytes5	CDK19	8.44271e-122	0.796368	0.73	0.308	6.381e-118
astrocytes5	SVIP	3.23053e-121	0.501166	0.481	0.118	2.44164e-117
astrocytes5	MAP7	4.18857e-119	0.762071	0.991	0.885	3.16572e-115
astrocytes5	SLCO3A1	9.71756e-119	0.774359	0.78	0.329	7.34453e-115
astrocytes5	DIP2B	9.75203e-117	0.764115	0.924	0.679	7.37059e-113
astrocytes5	AMER2	9.97008e-117	0.774598	0.73	0.327	7.53539e-113
astrocytes5	APBB2	9.48412e-116	0.739283	0.73	0.31	7.1681e-112
astrocytes5	LPGAT1	2.10051e-115	0.651417	0.652	0.238	1.58757e-111
astrocytes5	PTMA	3.49834e-115	0.736071	0.73	0.307	2.64405e-111
astrocytes5	L3MBTL4	2.40972e-114	0.626153	0.483	0.122	1.82127e-110
astrocytes5	LANCL1	1.38166e-108	0.6672	0.657	0.259	1.04426e-104
astrocytes5	KIF5C	5.68295e-108	0.504404	0.524	0.152	4.29517e-104
astrocytes5	DPYD	9.73546e-108	0.848735	0.86	0.522	7.35806e-104
astrocytes5	MARCKSL1	1.00025e-107	0.447755	0.412	0.096	7.55989e-104
astrocytes5	C12orf76	9.14908e-107	0.382088	0.46	0.117	6.91487e-103
astrocytes5	PTPRK	9.6635e-107	0.820834	0.922	0.716	7.30368e-103
astrocytes5	LAMP2	2.69523e-106	0.834639	0.746	0.379	2.03705e-102
astrocytes5	ARFGEF3	6.99867e-106	0.558337	0.664	0.243	5.2896e-102
astrocytes5	TFEB	1.08763e-105	0.449923	0.563	0.173	8.22029e-102
astrocytes5	TIMP2	1.15573e-105	0.375943	0.426	0.101	8.73501e-102
astrocytes5	DLG1	8.61005e-104	0.799989	0.867	0.602	6.50748e-100
astrocytes5	DLG2	1.33029e-103	0.718385	0.998	0.939	1.00543e-99
astrocytes5	RGCC	1.87737e-102	0.508295	0.485	0.14	1.41892e-98
astrocytes5	ADARB2	1.0389e-101	0.642713	0.597	0.206	7.85199e-98
astrocytes5	SAMD12	1.85191e-101	0.78587	0.664	0.27	1.39967e-97
astrocytes5	SLC22A23	2.4277e-101	0.635066	0.68	0.282	1.83486e-97
astrocytes5	GLTP	2.76592e-99	0.394877	0.476	0.131	2.09048e-95
astrocytes5	PDE4B	2.78852e-99	0.669115	0.995	0.975	2.10757e-95
astrocytes5	ASPA	2.95117e-99	0.354435	0.428	0.107	2.23049e-95
astrocytes5	NCKAP5	2.05206e-97	0.867296	0.97	0.822	1.55095e-93
astrocytes5	GAB1	6.9044e-97	0.739653	0.929	0.724	5.21834e-93
astrocytes5	GRIA4	1.03927e-96	0.650096	0.6	0.211	7.85482e-93
astrocytes5	ZDHHC11B	2.5575e-96	0.370869	0.432	0.113	1.93296e-92
astrocytes5	SEPT8	3.54673e-96	0.525361	0.62	0.235	2.68062e-92
astrocytes5	ZDHHC20	6.75502e-96	0.73646	0.638	0.261	5.10544e-92
astrocytes5	ATG4C	3.31581e-94	0.553778	0.604	0.231	2.50609e-90
astrocytes5	RTN4	1.76729e-93	0.628906	0.943	0.777	1.33572e-89
astrocytes5	ADCY5	1.13965e-91	0.359791	0.43	0.114	8.61346e-88
astrocytes5	CRYAB	4.93884e-91	0.741105	0.7	0.326	3.73278e-87
astrocytes5	SORT1	3.91938e-90	0.636763	0.89	0.638	2.96227e-86
astrocytes5	MVB12B	5.22182e-88	0.612955	0.789	0.435	3.94665e-84
astrocytes5	AGTPBP1	5.98389e-88	0.610357	0.654	0.281	4.52262e-84
astrocytes5	CD9	3.04968e-87	0.364027	0.423	0.116	2.30494e-83
astrocytes5	PHLPP1	7.27363e-87	0.585846	0.984	0.932	5.49741e-83
astrocytes5	NKAIN2	6.15361e-85	0.859957	0.865	0.586	4.6509e-81
astrocytes5	RAB40B	6.76647e-85	0.402207	0.474	0.147	5.11409e-81
astrocytes5	NXPE3	9.25558e-84	0.391666	0.474	0.15	6.99537e-80
astrocytes5	SGK1	6.4239e-83	0.616593	0.86	0.573	4.85519e-79
astrocytes5	FAM49B	2.47403e-82	0.447909	0.533	0.185	1.86987e-78
astrocytes5	LIPA	1.60723e-81	0.467329	0.551	0.201	1.21474e-77
astrocytes5	QKI	7.4991e-81	0.438032	1	0.997	5.66782e-77
astrocytes5	DNAJC6	7.88996e-81	0.702559	0.886	0.642	5.96323e-77
astrocytes5	CPM	8.2528e-81	0.356664	0.43	0.123	6.23747e-77
astrocytes5	TMCC2	1.69174e-80	0.350117	0.432	0.125	1.27862e-76
astrocytes5	EML2	2.31397e-80	0.316671	0.384	0.102	1.7489e-76
astrocytes5	PLA2G16	1.72736e-79	0.498579	0.62	0.264	1.30554e-75
astrocytes5	KIAA1324L	1.88096e-79	0.4117	0.432	0.128	1.42163e-75
astrocytes5	MOSPD2	8.96211e-79	0.323055	0.384	0.105	6.77357e-75
astrocytes5	PKP4	1.85975e-78	0.671457	0.712	0.36	1.4056e-74
astrocytes5	SLC38A2	2.13706e-78	0.666907	0.579	0.247	1.61519e-74
astrocytes5	DOCK5	3.44834e-78	0.583044	0.952	0.789	2.60626e-74
astrocytes5	SUN2	2.19385e-77	0.583059	0.638	0.302	1.65811e-73
astrocytes5	TCF12	5.71534e-77	0.559766	0.977	0.9	4.31965e-73
astrocytes5	ARHGAP22	1.08657e-76	0.368471	0.421	0.124	8.21227e-73
astrocytes5	SIK3	2.70116e-76	0.518675	0.991	0.95	2.04154e-72
astrocytes5	ATP10B	3.88593e-76	0.43458	0.51	0.173	2.93699e-72
astrocytes5	CLASP2	1.40858e-75	0.537769	0.979	0.884	1.0646e-71
astrocytes5	NDE1	5.53911e-75	0.319129	0.407	0.118	4.18646e-71
astrocytes5	ARHGAP21	1.37575e-74	0.558787	0.936	0.775	1.03979e-70
astrocytes5	NUAK1	1.53397e-74	0.330097	0.378	0.105	1.15938e-70
astrocytes5	TULP4	3.67777e-74	0.618264	0.712	0.382	2.77966e-70
astrocytes5	FTH1	7.49383e-74	0.80267	0.796	0.537	5.66383e-70
astrocytes5	NFKBIZ	5.16747e-73	0.283371	0.378	0.105	3.90557e-69
astrocytes5	ABHD17B	1.18203e-72	0.324265	0.419	0.128	8.93379e-69
astrocytes5	ERBIN	1.40854e-72	0.543722	0.986	0.959	1.06458e-68
astrocytes5	ZDHHC9	1.93531e-71	0.284732	0.357	0.097	1.46271e-67
astrocytes5	ADIPOR2	4.52806e-71	0.558901	0.705	0.37	3.42231e-67
astrocytes5	ZCCHC24	8.21567e-71	0.463068	0.622	0.274	6.2094e-67
astrocytes5	ATP1B1	1.35016e-70	0.546404	0.659	0.311	1.02045e-66
astrocytes5	FEZ1	1.44874e-70	0.526234	0.668	0.328	1.09496e-66
astrocytes5	FUT8	9.31375e-70	0.616429	0.815	0.528	7.03933e-66
astrocytes5	TRIM2	5.75639e-68	0.584083	0.934	0.764	4.35068e-64
astrocytes5	CAMK2N1	1.67754e-67	0.469636	0.59	0.258	1.26788e-63
astrocytes5	SPOCK1	1.93951e-67	0.665055	0.922	0.718	1.46588e-63
astrocytes5	HIP1	1.01611e-66	0.586792	0.709	0.388	7.67974e-63
astrocytes5	FGFR2	3.43413e-66	0.552252	0.691	0.362	2.59552e-62
astrocytes5	PPA1	5.59267e-66	0.540697	0.54	0.225	4.22694e-62
astrocytes5	NPC1	1.96134e-65	0.439959	0.581	0.258	1.48238e-61
astrocytes5	STXBP6	2.74311e-65	0.380067	0.446	0.15	2.07324e-61
astrocytes5	CLCN4	3.62068e-65	0.350081	0.453	0.158	2.73651e-61
astrocytes5	EMC10	9.81812e-65	0.305333	0.366	0.109	7.42053e-61
astrocytes5	PLCG2	6.05241e-64	0.618973	0.943	0.824	4.57441e-60
astrocytes5	STK39	6.9213e-64	0.462248	0.606	0.279	5.23112e-60
astrocytes5	ATP11A	1.31366e-63	0.449382	0.529	0.217	9.92863e-60
astrocytes5	ANKS1B	1.64878e-63	0.553535	0.886	0.673	1.24614e-59
astrocytes5	KLF13	4.78782e-63	0.278307	0.348	0.1	3.61864e-59
astrocytes5	MFSD6	6.75724e-63	0.300565	0.389	0.122	5.10712e-59
astrocytes5	FNIP2	1.64416e-62	0.410897	0.513	0.202	1.24266e-58
astrocytes5	DIP2C	3.20279e-62	0.477026	0.961	0.844	2.42067e-58
astrocytes5	MAP4K5	3.68957e-62	0.517147	0.908	0.736	2.78857e-58
astrocytes5	TLE4	4.15829e-62	0.528056	0.645	0.327	3.14284e-58
astrocytes5	ARHGAP23	5.04627e-62	0.363919	0.508	0.201	3.81397e-58
astrocytes5	ZNF652	1.19773e-61	0.490303	0.632	0.317	9.05241e-58
astrocytes5	TUBB4A	1.99829e-61	0.407811	0.428	0.15	1.51031e-57
astrocytes5	LINC00844	2.85003e-61	0.343342	0.398	0.132	2.15405e-57
astrocytes5	TTLL11	2.90406e-61	0.408693	0.51	0.206	2.19488e-57
astrocytes5	PTBP2	3.06111e-61	0.487202	0.817	0.573	2.31359e-57
astrocytes5	ACER3	6.25663e-61	0.485608	0.62	0.308	4.72876e-57
astrocytes5	CEP97	1.15344e-60	0.28076	0.4	0.13	8.71769e-57
astrocytes5	PICALM	1.05998e-59	0.501314	0.851	0.651	8.01135e-56
astrocytes5	FOXN2	1.30771e-59	0.388517	0.513	0.212	9.88366e-56
astrocytes5	ADSS	2.68735e-59	0.311594	0.382	0.125	2.0311e-55
astrocytes5	PPFIBP2	4.44293e-59	0.286787	0.364	0.113	3.35797e-55
astrocytes5	SEMA4D	6.98996e-59	0.474543	0.588	0.282	5.28301e-55
astrocytes5	AC106869.1	2.21218e-57	0.310266	0.391	0.13	1.67196e-53
astrocytes5	GPM6B	3.01975e-57	0.487263	0.989	0.934	2.28232e-53
astrocytes5	CTTNBP2	6.35438e-57	0.413712	0.593	0.273	4.80264e-53
astrocytes5	DICER1	2.46515e-56	0.443406	0.691	0.399	1.86316e-52
astrocytes5	IQCJ-SCHIP1	3.18418e-56	0.413091	0.462	0.174	2.40661e-52
astrocytes5	MAL	9.13672e-56	0.390363	0.501	0.209	6.90553e-52
astrocytes5	EIF1	5.92808e-55	0.418216	0.568	0.268	4.48044e-51
astrocytes5	SPTLC2	1.22268e-54	0.379622	0.481	0.195	9.24099e-51
astrocytes5	TBC1D12	1.35072e-54	0.363481	0.446	0.174	1.02087e-50
astrocytes5	APP	1.3789e-54	0.451594	0.931	0.775	1.04217e-50
astrocytes5	SEMA6A	2.01419e-54	0.398225	0.563	0.255	1.52233e-50
astrocytes5	RHOU	8.07464e-54	0.357345	0.524	0.226	6.10281e-50
astrocytes5	ADAM10	2.27692e-53	0.460711	0.604	0.308	1.72089e-49
astrocytes5	PLEKHA1	3.32378e-53	0.327618	0.416	0.156	2.51211e-49
astrocytes5	LSS	4.64796e-53	0.386763	0.487	0.21	3.51292e-49
astrocytes5	ZNF638	1.02091e-52	0.414824	0.952	0.807	7.71603e-49
astrocytes5	ZNF365	5.90617e-52	0.48438	0.547	0.245	4.46389e-48
astrocytes5	CBR1	1.57166e-51	0.303921	0.423	0.161	1.18786e-47
astrocytes5	ZNF146	1.72593e-51	0.277509	0.375	0.131	1.30446e-47
astrocytes5	HDAC9	5.12149e-51	0.351223	0.439	0.168	3.87082e-47
astrocytes5	TMCC3	6.32336e-51	0.260938	0.357	0.119	4.77919e-47
astrocytes5	MYO1E	9.98341e-51	0.442377	0.579	0.284	7.54546e-47
astrocytes5	PPP2R2A	1.43407e-50	0.39446	0.616	0.324	1.08387e-46
astrocytes5	CPB2-AS1	2.01685e-50	0.346717	0.387	0.141	1.52433e-46
astrocytes5	DCC	2.12309e-50	0.435179	0.318	0.103	1.60464e-46
astrocytes5	PDE8A	3.18523e-50	0.448927	0.929	0.761	2.40739e-46
astrocytes5	ANKUB1	3.42428e-50	0.301895	0.4	0.149	2.58807e-46
astrocytes5	RDX	3.6877e-50	0.494793	0.691	0.45	2.78716e-46
astrocytes5	JUND	6.90161e-50	0.303725	0.421	0.161	5.21624e-46
astrocytes5	TMEM63A	1.03151e-49	0.413784	0.565	0.283	7.79614e-46
astrocytes5	MAP4K4	1.16814e-49	0.377836	0.966	0.899	8.82879e-46
astrocytes5	PSEN1	3.02802e-49	0.424261	0.604	0.327	2.28857e-45
astrocytes5	PACS2	4.21273e-49	0.447735	0.664	0.385	3.18398e-45
astrocytes5	P2RX7	8.69822e-49	0.398165	0.6	0.309	6.57411e-45
astrocytes5	ARAP2	1.08695e-48	0.439532	0.966	0.872	8.21515e-45
astrocytes5	DYNC1I2	1.59104e-48	0.377237	0.517	0.239	1.20251e-44
astrocytes5	MBNL2	1.69757e-47	0.391639	0.924	0.771	1.28302e-43
astrocytes5	SNX30	1.69758e-47	0.274816	0.366	0.131	1.28303e-43
astrocytes5	PHLDB1	2.44389e-47	0.383195	0.65	0.355	1.84709e-43
astrocytes5	IQGAP1	3.54363e-47	0.388931	0.604	0.321	2.67828e-43
astrocytes5	SECISBP2L	5.15407e-47	0.425832	0.625	0.357	3.89545e-43
astrocytes5	ENOX2	5.95078e-47	0.31279	0.375	0.137	4.4976e-43
astrocytes5	KLHL32	7.5022e-47	0.507459	0.858	0.664	5.67017e-43
astrocytes5	RNF144A	9.92526e-47	0.450528	0.636	0.376	7.50151e-43
astrocytes5	B3GAT1	9.93042e-47	0.317668	0.513	0.231	7.50541e-43
astrocytes5	TUBA1A	1.61702e-46	0.47804	0.654	0.374	1.22214e-42
astrocytes5	DUBR	2.55025e-46	0.357982	0.476	0.211	1.92748e-42
astrocytes5	PREX1	4.90023e-46	0.396032	0.728	0.455	3.7036e-42
astrocytes5	ALCAM	5.2624e-46	0.435662	0.934	0.753	3.97732e-42
astrocytes5	FTL	7.01873e-45	0.552843	0.819	0.633	5.30476e-41
astrocytes5	RBPJ	1.1097e-44	0.419065	0.643	0.374	8.38709e-41
astrocytes5	RNF13	1.35851e-44	0.423878	0.689	0.422	1.02676e-40
astrocytes5	INF2	3.98365e-44	0.2684	0.359	0.133	3.01085e-40
astrocytes5	CHD7	1.40123e-43	0.399678	0.545	0.278	1.05905e-39
astrocytes5	PPP1R21	1.4078e-43	0.357318	0.579	0.305	1.06402e-39
astrocytes5	DLC1	2.63776e-43	0.492889	0.803	0.584	1.99362e-39
astrocytes5	NCAM2	2.98073e-43	0.358749	1	0.989	2.25284e-39
astrocytes5	TTYH2	3.93992e-43	0.395185	0.661	0.394	2.97779e-39
astrocytes5	C9orf3	4.11972e-43	0.418904	0.879	0.703	3.11368e-39
astrocytes5	RCAN2	6.68233e-43	0.429591	0.515	0.254	5.05051e-39
astrocytes5	USP54	1.81801e-42	0.375423	0.888	0.688	1.37405e-38
astrocytes5	FMNL2	4.98631e-42	0.335154	0.998	0.988	3.76866e-38
astrocytes5	COLGALT2	2.89744e-41	0.428368	0.606	0.344	2.18989e-37
astrocytes5	TARSL2	3.63516e-41	0.363557	0.549	0.292	2.74745e-37
astrocytes5	EPN2	6.15222e-41	0.36666	0.723	0.46	4.64985e-37
astrocytes5	NT5DC1	1.27977e-40	0.417039	0.636	0.375	9.67248e-37
astrocytes5	WIPF1	2.4095e-40	0.318771	0.494	0.227	1.8211e-36
astrocytes5	ROBO1	1.08647e-39	0.441314	0.641	0.377	8.21152e-36
astrocytes5	HNRNPDL	1.13881e-39	0.353386	0.682	0.431	8.60714e-36
astrocytes5	DUSP16	1.2006e-39	0.305449	0.455	0.205	9.07414e-36
astrocytes5	GNAO1	4.07108e-39	0.406445	0.89	0.733	3.07692e-35
astrocytes5	PRR5L	4.52495e-39	0.359673	0.483	0.234	3.41996e-35
astrocytes5	C1QTNF3-AMACR	7.15567e-39	0.349346	0.517	0.265	5.40826e-35
astrocytes5	SEMA3B	8.93046e-39	0.281859	0.416	0.179	6.74964e-35
astrocytes5	C1GALT1	2.04913e-38	0.258835	0.387	0.161	1.54873e-34
astrocytes5	AL139383.1	4.23678e-38	0.298066	0.373	0.15	3.20216e-34
astrocytes5	ELAVL3	5.10274e-38	0.334666	0.556	0.293	3.85665e-34
astrocytes5	JAKMIP3	6.0119e-38	0.297882	0.396	0.171	4.54379e-34
astrocytes5	FBXO32	8.63401e-38	0.269653	0.38	0.156	6.52558e-34
astrocytes5	CACNA2D1	1.09947e-37	0.39027	0.787	0.593	8.30983e-34
astrocytes5	YWHAQ	1.16559e-37	0.319405	0.467	0.225	8.80951e-34
astrocytes5	ZNF708	3.07367e-37	0.360168	0.572	0.325	2.32308e-33
astrocytes5	ZNF565	3.44963e-37	0.266963	0.359	0.148	2.60723e-33
astrocytes5	EXOC6B	5.63554e-37	0.371236	0.934	0.824	4.25934e-33
astrocytes5	STMN1	1.77803e-36	0.314762	0.412	0.184	1.34383e-32
astrocytes5	ACTN4	1.92533e-36	0.333333	0.577	0.319	1.45516e-32
astrocytes5	NUTM2A-AS1	2.33045e-36	0.374895	0.741	0.513	1.76135e-32
astrocytes5	MTMR2	2.62793e-35	0.295416	0.487	0.244	1.98619e-31
astrocytes5	LINC00862	2.6327e-35	0.264245	0.352	0.144	1.98979e-31
astrocytes5	ATG13	4.65454e-35	0.258293	0.394	0.175	3.5179e-31
astrocytes5	HIPK2	5.62981e-35	0.333105	0.913	0.772	4.25501e-31
astrocytes5	CDKL1	9.20855e-35	0.346397	0.524	0.273	6.95982e-31
astrocytes5	MTUS1	1.39264e-34	0.362349	0.849	0.72	1.05255e-30
astrocytes5	CCDC88A	1.9013e-34	0.337655	0.954	0.882	1.437e-30
astrocytes5	SH3D19	2.65365e-34	0.395409	0.641	0.392	2.00563e-30
astrocytes5	NFASC	4.06206e-34	0.359021	0.87	0.665	3.0701e-30
astrocytes5	USP32	5.43681e-34	0.359941	0.62	0.391	4.10914e-30
astrocytes5	LAMP1	6.09477e-34	0.302025	0.478	0.247	4.60643e-30
astrocytes5	NAPEPLD	1.16119e-33	0.269949	0.435	0.208	8.77624e-30
astrocytes5	ELF2	1.48626e-33	0.345506	0.789	0.573	1.12331e-29
astrocytes5	GTDC1	1.53433e-33	0.382027	0.531	0.296	1.15965e-29
astrocytes5	ANAPC5	2.12419e-33	0.281201	0.531	0.286	1.60547e-29
astrocytes5	CPEB2	3.76571e-33	0.400357	0.551	0.33	2.84612e-29
astrocytes5	MICAL3	4.30374e-33	0.35633	0.654	0.42	3.25277e-29
astrocytes5	PCDH9-AS2	1.89113e-32	0.411872	0.494	0.271	1.42931e-28
astrocytes5	GAS7	3.34217e-32	0.294007	0.522	0.278	2.52601e-28
astrocytes5	GPRC5B	4.28912e-32	0.30313	0.941	0.85	3.24172e-28
astrocytes5	RPS15	5.44074e-32	0.268485	0.357	0.155	4.11211e-28
astrocytes5	HBS1L	1.65004e-31	0.270366	0.446	0.224	1.2471e-27
astrocytes5	ITCH	1.78294e-31	0.322325	0.673	0.441	1.34755e-27
astrocytes5	SIRT2	2.03961e-31	0.295664	0.531	0.298	1.54154e-27
astrocytes5	NLK	7.24789e-31	0.328173	0.565	0.341	5.47796e-27
astrocytes5	EFHD1	1.44033e-30	0.347045	0.641	0.409	1.0886e-26
astrocytes5	UBE2E2	1.63911e-30	0.39667	0.81	0.66	1.23884e-26
astrocytes5	FAM13B	1.66139e-30	0.356832	0.577	0.364	1.25568e-26
astrocytes5	PKD2	2.52133e-30	0.31211	0.508	0.283	1.90562e-26
astrocytes5	B2M	3.91267e-30	0.281269	0.476	0.249	2.95719e-26
astrocytes5	EVA1C	7.83973e-30	0.281292	0.485	0.255	5.92527e-26
astrocytes5	SNX1	9.22001e-30	0.262531	0.492	0.264	6.96848e-26
astrocytes5	GRID1	9.23031e-30	0.337044	0.927	0.839	6.97627e-26
astrocytes5	CDC42BPA	1.12572e-29	0.303941	0.897	0.781	8.5082e-26
astrocytes5	RPL13	1.13082e-29	0.274021	0.449	0.233	8.54671e-26
astrocytes5	AC109927.1	1.88704e-29	0.256441	0.309	0.128	1.42622e-25
astrocytes5	SERPINI1	3.24059e-29	0.278433	0.43	0.218	2.44924e-25
astrocytes5	COL4A5	4.23645e-29	0.356275	0.67	0.469	3.20191e-25
astrocytes5	RPL28	4.44213e-29	0.262618	0.352	0.158	3.35736e-25
astrocytes5	SGMS1	6.00474e-29	0.336633	0.746	0.563	4.53838e-25
astrocytes5	CNOT2	6.09804e-29	0.31593	0.586	0.371	4.6089e-25
astrocytes5	LIMCH1	9.95655e-29	0.276581	0.973	0.926	7.52516e-25
astrocytes5	TANC2	3.23816e-28	0.365544	0.597	0.383	2.4474e-24
astrocytes5	ENOX1	3.46492e-28	0.367191	0.89	0.758	2.61879e-24
astrocytes5	SLC25A13	4.16169e-28	0.389467	0.636	0.433	3.14541e-24
astrocytes5	ARID5B	7.15494e-28	0.258556	0.481	0.255	5.4077e-24
astrocytes5	SNCA	7.25903e-28	0.268435	0.323	0.141	5.48638e-24
astrocytes5	PPP4R2	1.03255e-27	0.289324	0.439	0.238	7.80401e-24
astrocytes5	RNF130	5.07215e-27	0.302045	0.824	0.671	3.83353e-23
astrocytes5	CYTH1	6.0775e-27	0.262402	0.503	0.283	4.59338e-23
astrocytes5	BBS9	8.12697e-27	0.330165	0.746	0.564	6.14236e-23
astrocytes5	LRRC1	1.29886e-26	0.317546	0.597	0.396	9.81681e-23
astrocytes5	CEP170	1.44663e-26	0.312798	0.68	0.495	1.09336e-22
astrocytes5	ATXN1	1.80947e-26	0.275676	0.973	0.886	1.3676e-22
astrocytes5	STXBP3	2.71273e-26	0.255042	0.467	0.258	2.05028e-22
astrocytes5	MYO5A	3.40535e-26	0.320478	0.568	0.363	2.57377e-22
astrocytes5	SGK3	7.47158e-26	0.287934	0.833	0.682	5.64702e-22
astrocytes5	COPA	1.02749e-25	0.269379	0.513	0.302	7.7658e-22
astrocytes5	GNG7	1.05857e-25	0.271905	0.773	0.56	8.00065e-22
astrocytes5	HTRA1	1.47739e-25	0.313814	0.666	0.483	1.11661e-21
astrocytes5	ELL2	2.07264e-25	0.322559	0.666	0.452	1.5665e-21
astrocytes5	ZFYVE16	3.80208e-25	0.28599	0.62	0.41	2.87361e-21
astrocytes5	MYO6	4.30379e-25	0.273933	0.815	0.67	3.25281e-21
astrocytes5	UVRAG	5.38782e-25	0.271091	0.59	0.379	4.07211e-21
astrocytes5	AKAP6	1.31028e-24	0.271229	0.966	0.886	9.90306e-21
astrocytes5	SRPK2	3.60717e-24	0.292829	0.826	0.689	2.7263e-20
astrocytes5	RAP1A	5.58525e-24	0.257584	0.483	0.284	4.22133e-20
astrocytes5	CPQ	6.79566e-24	0.283438	0.911	0.792	5.13616e-20
astrocytes5	RICTOR	2.67643e-23	0.29069	0.613	0.421	2.02285e-19
astrocytes5	ACTB	2.81255e-23	0.286652	0.654	0.446	2.12573e-19
astrocytes5	SSH2	3.07444e-23	0.306121	0.792	0.651	2.32367e-19
astrocytes5	PHACTR3	4.37533e-23	0.269364	0.867	0.732	3.30688e-19
astrocytes5	CDK17	8.63521e-23	0.272088	0.535	0.343	6.52649e-19
astrocytes5	KNOP1	1.58552e-22	0.275285	0.49	0.296	1.19834e-18
astrocytes5	DENND5A	1.87946e-22	0.272537	0.54	0.341	1.4205e-18
astrocytes5	KIF6	2.16699e-22	0.269266	0.547	0.336	1.63781e-18
astrocytes5	PTPRJ	4.98028e-22	0.300894	0.643	0.45	3.7641e-18
astrocytes5	OSBPL1A	5.11253e-22	0.267458	0.819	0.678	3.86405e-18
astrocytes5	USP47	5.53299e-22	0.266217	0.764	0.617	4.18184e-18
astrocytes5	SCARB2	5.57827e-22	0.263588	0.551	0.356	4.21606e-18
astrocytes5	TACC1	8.09467e-22	0.270656	0.668	0.494	6.11795e-18
astrocytes5	MT-ND3	9.2066e-22	0.31729	0.975	0.932	6.95835e-18
astrocytes5	ANKH	1.24684e-21	0.312807	0.606	0.422	9.42358e-18
astrocytes5	PRKACB	1.33002e-21	0.28461	0.696	0.51	1.00523e-17
astrocytes5	LINC01505	1.70502e-21	0.406122	0.288	0.135	1.28866e-17
astrocytes5	WNK1	2.73961e-21	0.278378	0.741	0.582	2.0706e-17
astrocytes5	KTN1	9.29218e-21	0.269113	0.581	0.4	7.02303e-17
astrocytes5	TIAM1	1.20839e-20	0.25565	0.515	0.319	9.13298e-17
astrocytes5	MOB3B	1.30688e-20	0.274202	0.833	0.703	9.87743e-17
astrocytes5	MGAT5	7.87952e-20	0.312574	0.616	0.443	5.95534e-16
astrocytes5	AC006148.1	9.20978e-19	0.31661	0.439	0.266	6.96075e-15
astrocytes5	IGF1R	1.82611e-18	0.293155	0.831	0.72	1.38018e-14
astrocytes5	SLC22A15	4.61251e-18	0.252113	0.57	0.385	3.48614e-14
astrocytes5	ANKIB1	7.54122e-18	0.251365	0.815	0.699	5.69965e-14
astrocytes5	ZNF704	9.6796e-18	0.296	0.604	0.437	7.31584e-14
astrocytes5	BACH2	1.02464e-17	0.280551	0.533	0.355	7.74422e-14
astrocytes5	FCHSD2	2.78055e-17	0.353408	0.648	0.531	2.10154e-13
astrocytes5	OTUD7A	4.57373e-17	0.279787	0.959	0.858	3.45683e-13
astrocytes5	S100B	4.89114e-12	0.280411	0.522	0.381	3.69672e-08
astrocytes5	CHI3L1	5.99565e-07	0.356255	0.609	0.526	0.00453151
astrocytes5	RBFOX1	0.00122225	0.293308	0.325	0.267	1

## Sheet: Microglia markers (SN)
Markers of microglia subpopulations based on snRNA-seq data
Cluster	Gene/Marker	p-value (Wilcoxon Rank Sum test)	Ln-fold change in average expression	Percentage of the cells expressing the marker in the designated cluster	Percentage of cells expressing the marker in the remaining clusters	Adjusted p-value (Bonferroni correction)
microglia0	APOE	2.65134e-176	0.25748	0.956	0.814	1.69978e-172
microglia0	SPP1	6.1684e-127	0.345306	0.95	0.833	3.95456e-123
microglia0	FCGR3A	2.32921e-94	0.263856	0.66	0.461	1.49326e-90
microglia0	VSIG4	2.02595e-75	0.258309	0.471	0.294	1.29884e-71
microglia0	NCK2	1.21711e-67	0.255593	0.878	0.768	7.80292e-64
microglia0	TMEM163	4.61608e-22	0.352544	0.382	0.307	2.95937e-18
microglia1	SYT1	0	0.959222	0.774	0.271	0
microglia1	MAP1B	0	0.946956	0.831	0.467	0
microglia1	ALDH1A1	0	0.855095	0.638	0.17	0
microglia1	UCHL1	0	0.799821	0.815	0.372	0
microglia1	PEG10	0	0.631879	0.612	0.174	0
microglia1	SNAP25	0	0.598955	0.609	0.22	0
microglia1	STMN2	0	0.505401	0.51	0.153	0
microglia1	TUBB2A	0	0.499815	0.479	0.122	0
microglia1	SLC18A2	3.27145e-307	0.494859	0.397	0.088	2.09733e-303
microglia1	ATP1B1	6.35438e-297	0.624295	0.669	0.306	4.07379e-293
microglia1	NEFM	3.51031e-284	0.505313	0.475	0.147	2.25046e-280
microglia1	NEFL	3.91976e-267	0.502343	0.498	0.172	2.51296e-263
microglia1	SCG2	2.45039e-233	0.454746	0.433	0.14	1.57094e-229
microglia1	SV2C	1.03292e-231	0.386781	0.339	0.084	6.62206e-228
microglia1	TUBA1A	8.64725e-229	0.46396	0.619	0.298	5.54375e-225
microglia1	SLC6A3	1.28322e-222	0.34541	0.311	0.071	8.22671e-219
microglia1	GAP43	1.53174e-220	0.335549	0.377	0.108	9.81999e-217
microglia1	FRMD4A	7.72133e-215	0.359322	0.999	0.992	4.95015e-211
microglia1	THY1	5.9253e-209	0.319472	0.324	0.083	3.79871e-205
microglia1	BEX1	2.6565e-206	0.314318	0.354	0.1	1.70308e-202
microglia1	CALY	9.90392e-204	0.304972	0.316	0.079	6.3494e-200
microglia1	TH	3.01039e-200	0.308011	0.323	0.085	1.92996e-196
microglia1	PEBP1	2.91628e-196	0.411639	0.585	0.286	1.86963e-192
microglia1	CKB	3.56532e-195	0.391848	0.493	0.206	2.28573e-191
microglia1	NDRG4	2.12291e-194	0.329303	0.351	0.105	1.361e-190
microglia1	RASGEF1C	3.08557e-191	0.511044	0.827	0.644	1.97816e-187
microglia1	AP003481.1	7.08365e-189	0.43113	0.501	0.204	4.54133e-185
microglia1	CCDC26	1.15581e-183	0.660731	0.744	0.503	7.40988e-180
microglia1	UBB	2.65241e-181	0.393531	0.615	0.326	1.70046e-177
microglia1	HSP90AA1	3.80907e-179	0.550973	0.929	0.8	2.442e-175
microglia1	DYNC1I1	2.12701e-175	0.311348	0.333	0.101	1.36363e-171
microglia1	SYNDIG1	1.34828e-174	0.432876	0.952	0.831	8.64385e-171
microglia1	DNER	3.02638e-174	0.390142	0.382	0.137	1.94021e-170
microglia1	EEF1A2	1.80295e-171	0.273255	0.312	0.091	1.15587e-167
microglia1	RAB3C	1.18482e-168	0.252397	0.282	0.075	7.59586e-165
microglia1	SNCG	2.71159e-166	0.28428	0.364	0.124	1.7384e-162
microglia1	KCNJ6	3.33849e-161	0.271463	0.301	0.089	2.14031e-157
microglia1	CPE	7.02317e-161	0.318243	0.411	0.163	4.50255e-157
microglia1	RCAN2	4.67989e-159	0.274205	0.338	0.113	3.00027e-155
microglia1	ROBO2	9.32138e-159	0.363859	0.379	0.142	5.97593e-155
microglia1	CADPS	7.65485e-158	0.261791	0.291	0.085	4.90752e-154
microglia1	DKK3	1.77171e-152	0.285033	0.309	0.1	1.13584e-148
microglia1	NRXN3	1.33214e-150	0.310167	0.459	0.202	8.54034e-147
microglia1	GAPDH	3.58857e-149	0.384111	0.746	0.518	2.30063e-145
microglia1	OLR1	5.63698e-149	0.480767	0.653	0.414	3.61387e-145
microglia1	ZFP36L1	4.04178e-147	0.409697	0.917	0.836	2.59119e-143
microglia1	NEFH	6.22366e-147	0.290124	0.301	0.097	3.98999e-143
microglia1	FOS	5.36085e-142	0.401337	0.365	0.144	3.43684e-138
microglia1	DSTN	2.65868e-141	0.299728	0.434	0.194	1.70448e-137
microglia1	ABCC4	7.4161e-133	0.326461	0.958	0.886	4.75446e-129
microglia1	FOXP2	8.67981e-132	0.33434	0.817	0.58	5.56463e-128
microglia1	YWHAG	8.02935e-125	0.346915	0.582	0.353	5.14762e-121
microglia1	STXBP1	4.34385e-124	0.257985	0.3	0.109	2.78484e-120
microglia1	KIF21A	5.73834e-124	0.251293	0.278	0.095	3.67885e-120
microglia1	MDH1	9.24131e-123	0.293049	0.419	0.199	5.92461e-119
microglia1	MAP1A	2.8326e-122	0.256372	0.337	0.134	1.81598e-118
microglia1	TUBA1B	6.67037e-121	0.344043	0.809	0.652	4.27637e-117
microglia1	MAP2	1.12589e-116	0.250947	0.369	0.16	7.21809e-113
microglia1	CX3CR1	1.06136e-114	0.419165	0.778	0.647	6.80435e-111
microglia1	SERINC1	1.15e-108	0.350197	0.544	0.336	7.37263e-105
microglia1	UBC	9.37909e-106	0.38401	0.703	0.542	6.01293e-102
microglia1	KCNIP1	4.6893e-105	0.307799	0.864	0.696	3.00631e-101
microglia1	PLD3	9.78895e-104	0.313203	0.558	0.343	6.27569e-100
microglia1	TERF2IP	1.61686e-101	0.286924	0.465	0.258	1.03657e-97
microglia1	ACTG1	1.69927e-101	0.286009	0.599	0.38	1.0894e-97
microglia1	HSPA8	9.41e-99	0.283572	0.464	0.257	6.03275e-95
microglia1	NAV3	3.28134e-97	0.278673	0.973	0.833	2.10367e-93
microglia1	PRDM11	1.80696e-95	0.306057	0.395	0.201	1.15844e-91
microglia1	CALM1	2.5271e-94	0.296973	0.574	0.371	1.62012e-90
microglia1	SLC2A3	5.47652e-94	0.547819	0.347	0.17	3.511e-90
microglia1	CYFIP1	2.80685e-93	0.293918	0.953	0.911	1.79947e-89
microglia1	GPR183	1.92755e-92	0.364236	0.31	0.14	1.23575e-88
microglia1	PDE4D	2.50471e-88	0.282131	0.482	0.267	1.60577e-84
microglia1	INPP5D	1.06206e-87	0.252036	0.981	0.961	6.80885e-84
microglia1	XACT	1.74545e-85	0.438712	0.333	0.155	1.11901e-81
microglia1	MT-CO1	8.09277e-85	0.25804	0.934	0.877	5.18828e-81
microglia1	RTN4	1.49885e-84	0.28513	0.936	0.895	9.60915e-81
microglia1	DLEU7-AS1	2.30679e-84	0.262203	0.83	0.723	1.47888e-80
microglia1	DUSP1	7.76953e-83	0.283335	0.37	0.189	4.98105e-79
microglia1	PREPL	1.03044e-79	0.252435	0.396	0.218	6.60615e-76
microglia1	RTN3	2.3268e-78	0.292775	0.598	0.412	1.49171e-74
microglia1	CD83	3.54224e-77	0.3645	0.265	0.117	2.27093e-73
microglia1	GNAS	2.69484e-74	0.262239	0.879	0.826	1.72766e-70
microglia1	ST6GALNAC3	1.45221e-72	0.269706	0.926	0.828	9.31011e-69
microglia1	HSP90AB1	6.07001e-64	0.312052	0.745	0.632	3.89148e-60
microglia1	MIR646HG	8.29609e-63	0.262466	0.802	0.692	5.31862e-59
microglia1	AC008691.1	1.48626e-60	0.356744	0.545	0.39	9.5284e-57
microglia1	AC120193.1	6.50761e-59	0.255464	0.551	0.391	4.17203e-55
microglia1	HIST1H2AC	8.81287e-56	0.510619	0.675	0.627	5.64993e-52
microglia1	MAGI3	1.44698e-51	0.296765	0.413	0.274	9.2766e-48
microglia1	DLEU7	8.9499e-50	0.276945	0.67	0.57	5.73778e-46
microglia1	SRGN	3.94656e-48	0.435899	0.656	0.58	2.53014e-44
microglia1	CPA6	1.17377e-46	0.261046	0.281	0.159	7.52503e-43
microglia1	RTTN	6.57235e-44	0.403888	0.702	0.658	4.21354e-40
microglia1	GRID2	3.02352e-37	0.512801	0.51	0.433	1.93838e-33
microglia2	FRMD4A	2.30284e-158	0.345494	1	0.992	1.47635e-154
microglia2	ARHGAP15	3.1043e-156	0.367198	0.993	0.981	1.99016e-152
microglia2	DOCK8	6.83324e-150	0.324879	0.998	0.99	4.38079e-146
microglia2	CELF2	9.53532e-143	0.315644	0.999	0.992	6.1131e-139
microglia2	HS3ST4	8.37467e-140	0.469526	0.955	0.888	5.369e-136
microglia2	JAZF1	3.83428e-116	0.388682	0.956	0.9	2.45816e-112
microglia2	SSH2	9.47906e-112	0.308268	0.994	0.986	6.07702e-108
microglia2	AC244021.1	4.13376e-109	0.448111	0.831	0.725	2.65016e-105
microglia2	ANKRD44	9.71418e-107	0.269225	0.998	0.983	6.22776e-103
microglia2	KCNIP1	1.08552e-102	0.438517	0.834	0.717	6.95924e-99
microglia2	CPED1	2.90706e-101	0.352379	0.9	0.819	1.86372e-97
microglia2	SYNDIG1	3.14189e-92	0.392804	0.921	0.849	2.01427e-88
microglia2	LDLRAD4	4.01445e-87	0.275891	0.996	0.985	2.57366e-83
microglia2	ABR	1.11767e-83	0.257442	0.989	0.965	7.16536e-80
microglia2	MAML2	9.1106e-82	0.288487	0.986	0.978	5.8408e-78
microglia2	ST6GALNAC3	5.69275e-81	0.392647	0.922	0.838	3.64962e-77
microglia2	ADAM28	8.4339e-80	0.258421	0.981	0.935	5.40697e-76
microglia2	SLC8A1	2.08223e-79	0.280815	0.993	0.973	1.33492e-75
microglia2	CSGALNACT1	4.96383e-73	0.345816	0.904	0.863	3.18231e-69
microglia2	AOAH	7.62762e-73	0.279107	0.941	0.914	4.89006e-69
microglia2	OXR1	4.24176e-71	0.383935	0.951	0.911	2.71939e-67
microglia2	IGSF21	6.07433e-70	0.314549	0.81	0.684	3.89425e-66
microglia2	LINC02232	1.87429e-68	0.310305	0.846	0.757	1.20161e-64
microglia2	ARHGAP22	3.37202e-68	0.26442	0.966	0.946	2.16181e-64
microglia2	RUNX1	7.56272e-66	0.299494	0.968	0.937	4.84846e-62
microglia2	PCNX2	4.92544e-65	0.250227	0.906	0.84	3.1577e-61
microglia2	RUNX2	1.49236e-63	0.284434	0.848	0.778	9.56753e-60
microglia2	AC074327.1	1.08313e-62	0.333853	0.917	0.865	6.94393e-59
microglia2	FP236383.1	1.5425e-61	0.335645	0.865	0.815	9.88897e-58
microglia2	KHDRBS3	1.91305e-61	0.373256	0.776	0.674	1.22645e-57
microglia2	P2RY12	4.97403e-56	0.312603	0.815	0.767	3.18885e-52
microglia2	CCND3	9.96356e-56	0.290352	0.723	0.619	6.38764e-52
microglia2	FOXP2	2.53158e-52	0.355736	0.716	0.624	1.623e-48
microglia2	FP671120.1	4.46591e-52	0.357455	0.903	0.886	2.8631e-48
microglia2	CTTNBP2	1.77306e-50	0.260688	0.816	0.741	1.13671e-46
microglia2	RASGEF1C	1.31709e-48	0.302198	0.76	0.675	8.44389e-45
microglia2	AC008691.1	8.8293e-46	0.455821	0.523	0.408	5.66047e-42
microglia2	ZEB1	5.6136e-37	0.275357	0.443	0.308	3.59888e-33
microglia2	SDK1	1.74315e-34	0.321145	0.697	0.646	1.11754e-30
microglia2	SRGAP1	4.08588e-34	0.277205	0.843	0.82	2.61946e-30
microglia2	CACNA1A	5.34034e-34	0.287984	0.645	0.557	3.42369e-30
microglia2	AP003481.1	7.64696e-34	0.263399	0.387	0.256	4.90246e-30
microglia2	XIST	1.75071e-27	0.296556	0.293	0.185	1.12238e-23
microglia2	XACT	2.86514e-17	0.375167	0.265	0.186	1.83684e-13
microglia3	DIRC3	0	1.25746	0.591	0.163	0
microglia3	IQGAP2	0	0.934894	0.622	0.148	0
microglia3	STARD13	1.13614e-302	1.06586	0.866	0.523	7.2838e-299
microglia3	CD163	1.42198e-301	0.910987	0.519	0.123	9.1163e-298
microglia3	GPNMB	8.25593e-290	0.931785	0.56	0.156	5.29288e-286
microglia3	CPM	7.84189e-282	1.12008	0.833	0.482	5.02744e-278
microglia3	FMN1	2.41288e-266	0.897728	0.931	0.775	1.5469e-262
microglia3	SH3PXD2A	2.98648e-257	0.551107	0.548	0.158	1.91463e-253
microglia3	SLC38A6	2.01291e-249	0.599685	0.389	0.08	1.29048e-245
microglia3	RGL1	5.20977e-249	0.930578	0.587	0.197	3.33999e-245
microglia3	MCTP1	1.08086e-235	0.594501	0.422	0.099	6.92939e-232
microglia3	ATG7	1.0274e-229	0.681725	0.958	0.848	6.58664e-226
microglia3	DAPK1	1.93187e-222	0.528619	0.387	0.088	1.23852e-218
microglia3	MITF	7.25318e-212	0.746072	0.8	0.476	4.65001e-208
microglia3	KCNMA1	1.98054e-194	0.727678	0.942	0.9	1.26972e-190
microglia3	RBM47	6.64323e-193	0.592852	0.958	0.848	4.25897e-189
microglia3	FCGR2B	6.7653e-187	0.343673	0.355	0.084	4.33724e-183
microglia3	DPYD	9.75071e-181	0.637652	0.96	0.794	6.25118e-177
microglia3	ABCA1	6.46231e-169	0.629534	0.752	0.428	4.14298e-165
microglia3	GAS7	3.99746e-164	0.521833	0.681	0.328	2.56277e-160
microglia3	C20orf194	3.64939e-156	0.52362	0.901	0.74	2.33962e-152
microglia3	FRMD4B	1.92899e-152	0.626196	0.9	0.766	1.23667e-148
microglia3	ZNF804A	4.83984e-150	0.629159	0.566	0.242	3.10282e-146
microglia3	NHSL1	3.49508e-146	0.862533	0.816	0.633	2.2407e-142
microglia3	MERTK	8.807e-145	0.628404	0.869	0.694	5.64617e-141
microglia3	TPRG1	1.24435e-144	0.707012	0.454	0.166	7.97754e-141
microglia3	SPIRE1	2.43852e-142	0.512425	0.63	0.322	1.56334e-138
microglia3	SPATS2L	1.12084e-141	0.489772	0.615	0.29	7.1857e-138
microglia3	RAP2B	1.87651e-141	0.280344	0.306	0.079	1.20303e-137
microglia3	PLXND1	2.12685e-140	0.347421	0.511	0.205	1.36352e-136
microglia3	IQGAP1	2.93015e-138	0.410673	0.564	0.247	1.87852e-134
microglia3	DMXL2	3.24888e-130	0.482594	0.672	0.379	2.08285e-126
microglia3	ABCC5	9.98335e-130	0.418607	0.56	0.262	6.40032e-126
microglia3	PRKCE	7.90251e-128	0.646955	0.711	0.428	5.0663e-124
microglia3	SAMD4A	2.85246e-126	0.658643	0.707	0.445	1.82871e-122
microglia3	LGMN	8.34436e-117	0.601265	0.403	0.159	5.34957e-113
microglia3	NPL	1.72809e-114	0.529334	0.879	0.768	1.10788e-110
microglia3	CPNE8	3.03214e-113	0.337894	0.3	0.091	1.9439e-109
microglia3	MTSS1	1.7628e-112	0.712883	0.773	0.582	1.13013e-108
microglia3	MAFB	9.81645e-112	0.3639	0.562	0.266	6.29333e-108
microglia3	KCNJ5	1.67161e-110	0.283946	0.413	0.16	1.07167e-106
microglia3	FAM20A	1.47315e-109	0.347807	0.29	0.086	9.44437e-106
microglia3	TNFAIP2	2.61485e-103	0.310335	0.454	0.198	1.67638e-99
microglia3	SLC1A3	7.91902e-102	0.374226	0.984	0.981	5.07688e-98
microglia3	CD163L1	3.85902e-98	0.391103	0.328	0.117	2.47402e-94
microglia3	FNIP2	1.93477e-93	0.491896	0.793	0.637	1.24038e-89
microglia3	PDGFC	9.92609e-93	0.489433	0.644	0.396	6.36362e-89
microglia3	SDCBP	3.30512e-91	0.348969	0.611	0.35	2.11891e-87
microglia3	THRB	4.6209e-91	0.409162	0.315	0.115	2.96246e-87
microglia3	NOTCH2	3.98162e-88	0.333064	0.608	0.354	2.55262e-84
microglia3	NEAT1	6.99251e-88	0.351471	1	0.999	4.4829e-84
microglia3	SERINC5	8.38705e-88	0.329627	0.463	0.224	5.37694e-84
microglia3	MYO1E	3.17617e-86	0.573139	0.697	0.495	2.03624e-82
microglia3	DENND4C	1.02738e-85	0.35962	0.687	0.443	6.58655e-82
microglia3	MFHAS1	1.79771e-84	0.264204	0.294	0.105	1.15251e-80
microglia3	MAN1A1	3.25318e-84	0.519016	0.72	0.512	2.08562e-80
microglia3	FNDC3B	7.7306e-84	0.394618	0.848	0.71	4.95609e-80
microglia3	SUSD1	7.95121e-83	0.359677	0.48	0.24	5.09752e-79
microglia3	FCHO2	1.71823e-82	0.475582	0.576	0.342	1.10156e-78
microglia3	PPARG	3.51701e-82	0.450619	0.556	0.317	2.25475e-78
microglia3	MYO5A	8.08464e-82	0.448999	0.772	0.609	5.18306e-78
microglia3	ASAH1	9.33351e-81	0.365001	0.804	0.655	5.98371e-77
microglia3	ARHGAP18	1.00733e-79	0.425966	0.575	0.345	6.45801e-76
microglia3	GYPC	5.68696e-79	0.277353	0.493	0.25	3.64591e-75
microglia3	NRP2	7.11622e-78	0.339996	0.554	0.319	4.56221e-74
microglia3	ACSL1	3.19567e-77	0.412481	0.801	0.626	2.04875e-73
microglia3	SNX24	4.61016e-77	0.363349	0.637	0.405	2.95557e-73
microglia3	SELENOP	5.39309e-76	0.599899	0.33	0.14	3.45751e-72
microglia3	MS4A4A	5.40723e-76	0.404285	0.355	0.161	3.46657e-72
microglia3	MYO1D	7.21875e-76	0.409713	0.358	0.158	4.62794e-72
microglia3	CDK14	2.70179e-75	0.363832	0.295	0.117	1.73212e-71
microglia3	LITAF	3.56346e-75	0.287208	0.493	0.26	2.28453e-71
microglia3	EPS15	1.78092e-74	0.387176	0.813	0.696	1.14175e-70
microglia3	DIP2C	2.44155e-74	0.335202	0.49	0.256	1.56528e-70
microglia3	TRIM14	9.33184e-74	0.292296	0.51	0.28	5.98264e-70
microglia3	ITSN1	1.24747e-72	0.516447	0.455	0.247	7.9975e-69
microglia3	VPS8	1.61497e-72	0.321131	0.818	0.679	1.03536e-68
microglia3	SLC18B1	2.61955e-72	0.330501	0.459	0.243	1.6794e-68
microglia3	FKBP5	1.41674e-71	0.431468	0.943	0.886	9.08272e-68
microglia3	AC009690.1	1.01017e-69	0.326062	0.494	0.278	6.47621e-66
microglia3	RNF13	4.18208e-69	0.33164	0.875	0.796	2.68113e-65
microglia3	RAB20	1.02931e-68	0.281473	0.426	0.215	6.59891e-65
microglia3	CADM1	2.37579e-67	0.403436	0.404	0.202	1.52312e-63
microglia3	EDA	7.86201e-67	0.448211	0.468	0.257	5.04033e-63
microglia3	TPCN1	1.05978e-66	0.27574	0.622	0.384	6.79427e-63
microglia3	ZNF438	1.32313e-66	0.336066	0.541	0.318	8.48258e-63
microglia3	MFSD1	2.1069e-66	0.260257	0.649	0.41	1.35073e-62
microglia3	FARP1	6.6222e-66	0.326346	0.552	0.326	4.24549e-62
microglia3	IGF2R	2.70523e-65	0.274805	0.594	0.365	1.73432e-61
microglia3	CYTH1	1.32496e-64	0.322216	0.782	0.615	8.49433e-61
microglia3	ASAP1	3.49234e-64	0.412055	0.74	0.581	2.23894e-60
microglia3	RASA2	1.79854e-62	0.279057	0.619	0.397	1.15304e-58
microglia3	PEAK1	4.05617e-62	0.414169	0.763	0.635	2.60041e-58
microglia3	COL4A3BP	4.6766e-62	0.315984	0.71	0.531	2.99817e-58
microglia3	TBC1D16	5.72679e-62	0.353458	0.569	0.362	3.67144e-58
microglia3	WWP1	1.5694e-61	0.396531	0.525	0.322	1.00615e-57
microglia3	KLHL6	1.29795e-60	0.304711	0.555	0.341	8.32115e-57
microglia3	RBMS1	2.89065e-60	0.400416	0.679	0.498	1.85319e-56
microglia3	TFEC	5.51471e-60	0.28223	0.818	0.673	3.53548e-56
microglia3	KLF7	4.61193e-59	0.275011	0.501	0.291	2.95671e-55
microglia3	IFI44L	1.23449e-58	0.398716	0.54	0.325	7.91434e-55
microglia3	MS4A4E	8.51424e-58	0.347399	0.303	0.139	5.45848e-54
microglia3	LIPA	2.42244e-56	0.329264	0.534	0.333	1.55303e-52
microglia3	RALGAPA2	3.65622e-56	0.344319	0.807	0.722	2.344e-52
microglia3	MGAT1	2.34546e-55	0.301804	0.566	0.366	1.50368e-51
microglia3	IFI44	3.79619e-55	0.258778	0.424	0.232	2.43374e-51
microglia3	TANC2	1.90845e-54	0.409633	0.875	0.875	1.22351e-50
microglia3	MGLL	2.17512e-54	0.268963	0.415	0.224	1.39447e-50
microglia3	NRP1	3.48865e-54	0.534599	0.461	0.282	2.23657e-50
microglia3	FCGR2A	4.53949e-54	0.265639	0.66	0.459	2.91027e-50
microglia3	SLC2A9	2.75634e-53	0.283397	0.568	0.362	1.76709e-49
microglia3	AGFG1	4.2989e-51	0.369844	0.579	0.388	2.75602e-47
microglia3	FMNL2	5.15206e-51	0.324213	0.968	0.945	3.30299e-47
microglia3	RASGRP3	9.21318e-51	0.259884	0.422	0.237	5.90657e-47
microglia3	AP2A2	1.34006e-48	0.266739	0.528	0.338	8.5911e-45
microglia3	GPD2	3.61368e-48	0.280756	0.697	0.529	2.31673e-44
microglia3	TMCC1	4.48732e-47	0.300941	0.79	0.683	2.87682e-43
microglia3	AC007262.2	1.53443e-46	0.335133	0.488	0.308	9.83721e-43
microglia3	ESR1	3.32281e-46	0.251516	0.38	0.209	2.13025e-42
microglia3	SCARB1	4.00399e-46	0.252992	0.585	0.403	2.56696e-42
microglia3	EPSTI1	6.94304e-46	0.347476	0.642	0.49	4.45118e-42
microglia3	AL158071.4	2.17382e-45	0.31475	0.451	0.278	1.39364e-41
microglia3	SPIDR	2.21151e-45	0.297829	0.872	0.808	1.4178e-41
microglia3	ZBTB16	5.39105e-45	0.373222	0.487	0.311	3.4562e-41
microglia3	ST7	5.01293e-44	0.254088	0.302	0.154	3.21379e-40
microglia3	PIK3R5	6.79566e-43	0.262476	0.851	0.781	4.3567e-39
microglia3	MSR1	4.71202e-42	0.31156	0.666	0.53	3.02088e-38
microglia3	RASSF3	3.18886e-41	0.260696	0.512	0.345	2.04438e-37
microglia3	ACER3	5.39648e-41	0.256	0.802	0.699	3.45968e-37
microglia3	GSAP	7.2555e-41	0.257537	0.69	0.552	4.6515e-37
microglia3	CYP27A1	1.38655e-40	0.326847	0.422	0.26	8.88917e-37
microglia3	PDE4B	3.20086e-40	0.432249	0.74	0.669	2.05207e-36
microglia3	SGMS1	2.74505e-37	0.276844	0.761	0.67	1.75985e-33
microglia3	STAB1	6.05827e-37	0.269714	0.356	0.213	3.88396e-33
microglia3	BICD1	1.87856e-36	0.28412	0.579	0.422	1.20435e-32
microglia3	PDE3B	9.55004e-36	0.344764	0.8	0.741	6.12253e-32
microglia3	GTDC1	2.19281e-35	0.291971	0.637	0.509	1.40581e-31
microglia3	RNF144B	4.416e-35	0.264249	0.516	0.353	2.8311e-31
microglia3	UGCG	5.47968e-35	0.267076	0.701	0.59	3.51302e-31
microglia3	BNC2	1.34407e-33	0.285203	0.881	0.859	8.61682e-30
microglia3	LINC00278	1.48462e-32	0.433966	0.526	0.434	9.51791e-29
microglia3	RBPJ	1.67751e-32	0.331451	0.687	0.565	1.07545e-28
microglia3	TRPS1	6.26066e-30	0.346084	0.722	0.658	4.01371e-26
microglia3	PTPRM	1.51337e-25	0.284572	0.465	0.336	9.70223e-22
microglia3	CSGALNACT1	3.16163e-23	0.297606	0.854	0.873	2.02692e-19
microglia3	SLC9A9	6.97051e-14	0.266567	0.957	0.978	4.46879e-10
microglia3	XIST	7.55274e-13	0.259034	0.275	0.195	4.84206e-09
microglia4	FTL	0	1.69901	1	0.868	0
microglia4	FTH1	0	1.48525	0.987	0.633	0
microglia4	RPL13	9.11963e-307	1.10972	0.978	0.638	5.8466e-303
microglia4	TMSB4X	1.14867e-302	1.15751	0.997	0.849	7.36414e-299
microglia4	RPLP1	2.16511e-295	1.31389	0.822	0.411	1.38805e-291
microglia4	RPS19	2.61314e-284	1.04799	0.97	0.615	1.67528e-280
microglia4	RPL10	2.25164e-273	1.27473	0.806	0.416	1.44353e-269
microglia4	RPLP2	2.9363e-272	1.14627	0.714	0.263	1.88246e-268
microglia4	RPS15	3.83959e-263	1.06885	0.782	0.359	2.46156e-259
microglia4	TMSB10	1.10236e-248	1.13587	0.782	0.387	7.06725e-245
microglia4	RPL11	4.96439e-248	1.11816	0.772	0.389	3.18267e-244
microglia4	RPL32	9.07713e-247	1.1242	0.671	0.25	5.81935e-243
microglia4	RPL19	6.14455e-243	1.10789	0.718	0.313	3.93927e-239
microglia4	APOE	2.7966e-236	1.2953	0.976	0.846	1.7929e-232
microglia4	RPL41	7.05359e-233	1.07598	0.712	0.311	4.52205e-229
microglia4	C1QB	3.32064e-227	0.967894	0.978	0.739	2.12886e-223
microglia4	RPS18	8.96455e-226	0.935481	0.646	0.239	5.74718e-222
microglia4	RPL28	2.442e-220	1.02098	0.749	0.369	1.56557e-216
microglia4	TPT1	5.73422e-220	1.02344	0.939	0.571	3.67621e-216
microglia4	PLEKHA7	1.1399e-214	1.00796	0.652	0.263	7.30791e-211
microglia4	FAU	1.99098e-207	0.873194	0.625	0.228	1.27642e-203
microglia4	RPS14	1.65957e-206	0.928567	0.667	0.283	1.06395e-202
microglia4	C1QC	1.85306e-203	0.849358	0.889	0.521	1.188e-199
microglia4	RPS27	2.0709e-198	0.750855	0.509	0.145	1.32766e-194
microglia4	RPL29	2.27459e-195	0.887573	0.658	0.291	1.45824e-191
microglia4	RPS3	3.88147e-194	0.927573	0.735	0.399	2.48841e-190
microglia4	RPL8	1.07674e-192	0.896405	0.667	0.297	6.90296e-189
microglia4	RPS25	3.17287e-188	0.822416	0.601	0.233	2.03413e-184
microglia4	RPS11	1.40098e-182	0.904956	0.665	0.318	8.98165e-179
microglia4	RPS4X	3.98563e-180	0.912491	0.595	0.237	2.55519e-176
microglia4	RPL23A	4.04356e-179	0.796584	0.566	0.208	2.59233e-175
microglia4	RPS2	4.76977e-175	0.868869	0.683	0.334	3.0579e-171
microglia4	C1QA	7.99372e-170	0.899126	0.782	0.454	5.12477e-166
microglia4	APOC1	2.86153e-165	0.977182	0.626	0.28	1.83453e-161
microglia4	RPL13A	9.91813e-164	0.870162	0.715	0.408	6.35851e-160
microglia4	ACTB	1.78232e-162	0.76926	0.962	0.74	1.14264e-158
microglia4	RPS24	3.48475e-162	0.928863	0.672	0.367	2.23408e-158
microglia4	S100A11	2.00101e-161	0.780434	0.574	0.228	1.28285e-157
microglia4	RPL27A	5.05002e-160	0.842359	0.618	0.292	3.23757e-156
microglia4	RPS8	5.05589e-159	0.796559	0.645	0.318	3.24133e-155
microglia4	AIF1	1.41671e-158	0.738127	0.509	0.178	9.08255e-155
microglia4	RPS23	5.26165e-155	0.901935	0.629	0.313	3.37324e-151
microglia4	RPL7A	1.38267e-152	0.791293	0.619	0.287	8.86433e-149
microglia4	CD74	1.23712e-144	0.676108	0.984	0.884	7.9312e-141
microglia4	RPL14	5.80982e-141	0.780664	0.608	0.306	3.72468e-137
microglia4	RPS12	3.94137e-140	0.732932	0.576	0.26	2.52681e-136
microglia4	RPL18	3.12695e-138	0.809554	0.657	0.357	2.00469e-134
microglia4	RPL23	1.19154e-137	0.669252	0.525	0.213	7.63896e-134
microglia4	RPL36	4.8864e-137	0.653574	0.532	0.215	3.13267e-133
microglia4	RPL38	6.53842e-137	0.619936	0.476	0.168	4.19178e-133
microglia4	AMBRA1	3.11296e-136	0.649402	0.877	0.573	1.99572e-132
microglia4	UBA52	3.74512e-136	0.693185	0.551	0.241	2.40099e-132
microglia4	RPS9	5.54494e-136	0.762683	0.69	0.425	3.55486e-132
microglia4	CD14	1.38221e-135	0.965674	0.695	0.403	8.86134e-132
microglia4	CYBA	1.91751e-135	0.788598	0.822	0.551	1.22931e-131
microglia4	RPL3	1.21258e-134	0.744162	0.632	0.334	7.77384e-131
microglia4	GAPDH	1.27468e-131	0.655113	0.849	0.552	8.17197e-128
microglia4	HLA-DRA	1.5043e-131	0.668421	0.97	0.714	9.64404e-128
microglia4	RPL35	8.18494e-128	0.651214	0.536	0.229	5.24737e-124
microglia4	RPL15	2.45553e-127	0.719046	0.661	0.4	1.57424e-123
microglia4	RPL30	1.84373e-124	0.74506	0.545	0.256	1.18202e-120
microglia4	RPL37A	2.51005e-124	0.796956	0.62	0.357	1.60919e-120
microglia4	OOEP	9.61086e-120	0.600658	0.419	0.145	6.16152e-116
microglia4	CD81	1.78686e-117	0.574239	0.902	0.611	1.14556e-113
microglia4	RPS16	2.94236e-117	0.644588	0.517	0.228	1.88635e-113
microglia4	RPL10A	7.43375e-117	0.566594	0.502	0.213	4.76577e-113
microglia4	RPL35A	8.48138e-117	0.595473	0.476	0.189	5.43741e-113
microglia4	RPS7	8.99541e-117	0.604611	0.537	0.251	5.76696e-113
microglia4	BAIAP2L1	4.50371e-116	0.602129	0.464	0.183	2.88733e-112
microglia4	SPP1	5.40304e-115	0.944248	0.971	0.859	3.46389e-111
microglia4	TXNRD1	4.98909e-114	0.773441	0.669	0.444	3.19851e-110
microglia4	SERF2	3.35277e-112	0.72298	0.602	0.329	2.14946e-108
microglia4	HLA-DRB1	9.85459e-112	0.757637	0.781	0.514	6.31778e-108
microglia4	RPS6	1.71446e-111	0.802103	0.576	0.322	1.09914e-107
microglia4	B2M	6.41343e-111	0.605039	0.981	0.806	4.11165e-107
microglia4	RPS27A	6.47336e-110	0.736543	0.569	0.31	4.15007e-106
microglia4	EEF1A1	4.34393e-106	0.769359	0.657	0.443	2.78489e-102
microglia4	HAMP	6.43428e-106	0.72609	0.406	0.144	4.12501e-102
microglia4	TYROBP	1.9791e-103	0.662668	0.577	0.317	1.2688e-99
microglia4	RPS20	1.2672e-102	0.632834	0.468	0.21	8.12402e-99
microglia4	MECOM	2.97732e-102	0.419167	0.336	0.102	1.90876e-98
microglia4	RPL27	1.57143e-100	0.568561	0.464	0.202	1.00744e-96
microglia4	PLCG2	1.35685e-99	0.60062	0.984	0.973	8.69875e-96
microglia4	PFDN5	1.39566e-98	0.518058	0.435	0.176	8.94757e-95
microglia4	RPL34	1.7074e-97	0.567522	0.47	0.21	1.09461e-93
microglia4	RPS29	4.70896e-96	0.629681	0.51	0.256	3.01892e-92
microglia4	EEF1B2	2.94976e-95	0.504	0.454	0.195	1.89109e-91
microglia4	RACK1	1.14219e-94	0.620765	0.538	0.287	7.32259e-91
microglia4	CD63	3.20224e-94	0.653266	0.525	0.269	2.05296e-90
microglia4	ATP5F1E	5.99293e-91	0.612032	0.527	0.277	3.84207e-87
microglia4	EIF1	2.35621e-88	0.618491	0.598	0.385	1.51057e-84
microglia4	PTMA	4.90848e-88	0.629828	0.648	0.442	3.14683e-84
microglia4	APOO	5.20708e-88	0.687632	0.558	0.338	3.33826e-84
microglia4	RPS13	8.26033e-88	0.480433	0.37	0.139	5.2957e-84
microglia4	CST3	5.68351e-87	0.664969	0.634	0.409	3.6437e-83
microglia4	MAMDC2	9.58781e-84	0.453365	0.407	0.166	6.14674e-80
microglia4	LAPTM5	9.79197e-83	0.464888	0.95	0.728	6.27763e-79
microglia4	RPL24	1.83645e-81	0.470506	0.424	0.191	1.17735e-77
microglia4	RPS28	1.38705e-80	0.519964	0.399	0.171	8.89237e-77
microglia4	TOMM7	1.68504e-74	0.385524	0.363	0.145	1.08028e-70
microglia4	NACA	1.06884e-72	0.572909	0.523	0.319	6.85231e-69
microglia4	TUBA1B	5.98533e-71	0.407744	0.92	0.671	3.83719e-67
microglia4	XPO5	1.18491e-70	0.530522	0.499	0.283	7.59644e-67
microglia4	CLIC1	1.51119e-70	0.381307	0.314	0.118	9.68824e-67
microglia4	RPL7	4.5025e-70	0.480768	0.421	0.204	2.88656e-66
microglia4	NBEAL1	9.2378e-70	0.57104	0.586	0.391	5.92235e-66
microglia4	RPL37	1.67403e-69	0.578497	0.487	0.268	1.07322e-65
microglia4	PABPC1	3.35786e-69	0.377507	0.893	0.646	2.15272e-65
microglia4	PPIB	4.86144e-69	0.441693	0.356	0.151	3.11667e-65
microglia4	RPS5	2.12038e-68	0.460926	0.388	0.178	1.35938e-64
microglia4	HLA-DPA1	1.34453e-66	0.565179	0.645	0.456	8.6198e-63
microglia4	HSP90AB1	1.16955e-65	0.388807	0.888	0.64	7.49796e-62
microglia4	RPL36AL	1.67607e-65	0.419735	0.371	0.166	1.07453e-61
microglia4	YBX1	2.01877e-62	0.528751	0.438	0.24	1.29423e-58
microglia4	CHCHD3	1.49388e-61	0.349119	0.922	0.674	9.57727e-58
microglia4	ARMC9	4.40788e-61	0.521084	0.38	0.183	2.82589e-57
microglia4	BST2	3.06939e-60	0.481382	0.435	0.235	1.96778e-56
microglia4	ZNF90	4.5979e-59	0.449735	0.432	0.23	2.94771e-55
microglia4	LINC00486	7.05313e-57	0.407941	0.839	0.648	4.52176e-53
microglia4	CALR	2.58342e-56	0.531862	0.445	0.254	1.65623e-52
microglia4	AL136454.1	4.04341e-56	0.312541	0.274	0.105	2.59223e-52
microglia4	RPL6	8.2135e-56	0.4849	0.513	0.334	5.26567e-52
microglia4	HSPA1A	1.9368e-55	0.436833	0.863	0.621	1.24168e-51
microglia4	ATP5MC2	1.1211e-48	0.388027	0.402	0.221	7.18736e-45
microglia4	BDNF-AS	2.11321e-47	0.304095	0.313	0.142	1.35478e-43
microglia4	PFN1	3.62341e-47	0.404192	0.341	0.171	2.32297e-43
microglia4	CD68	1.05428e-43	0.40238	0.428	0.256	6.75897e-40
microglia4	VAMP8	1.45513e-43	0.281594	0.255	0.108	9.32881e-40
microglia4	RPL12	2.06769e-43	0.298565	0.313	0.151	1.3256e-39
microglia4	FCGR3A	5.12079e-43	0.382942	0.675	0.507	3.28294e-39
microglia4	RPL21	7.30629e-42	0.323512	0.32	0.159	4.68406e-38
microglia4	UBC	2.26308e-41	0.309617	0.773	0.566	1.45086e-37
microglia4	TSPO	6.95862e-41	0.370903	0.339	0.181	4.46117e-37
microglia4	HLA-DPB1	1.46531e-40	0.463703	0.548	0.412	9.39407e-37
microglia4	ACSL1	9.8738e-40	0.290843	0.877	0.628	6.33009e-36
microglia4	CTSB	1.78625e-39	0.323752	0.976	0.862	1.14516e-35
microglia4	RPL5	1.9521e-39	0.420417	0.483	0.344	1.25149e-35
microglia4	SRGN	3.70141e-39	0.272409	0.834	0.578	2.37297e-35
microglia4	HSPA5	3.34238e-38	0.597706	0.41	0.259	2.1428e-34
microglia4	HSP90B1	4.15967e-37	0.57478	0.478	0.344	2.66676e-33
microglia4	HLA-E	2.63295e-36	0.320139	0.742	0.574	1.68799e-32
microglia4	HLA-B	5.05328e-36	0.43341	0.542	0.422	3.23966e-32
microglia4	CSTB	7.01423e-35	0.278217	0.274	0.134	4.49682e-31
microglia4	RPS3A	7.79583e-35	0.315414	0.302	0.158	4.99791e-31
microglia4	RPSA	5.47203e-34	0.386832	0.424	0.284	3.50812e-30
microglia4	C3	1.2236e-33	0.32982	0.96	0.865	7.8445e-30
microglia4	FCGR1A	5.92517e-33	0.4193	0.452	0.318	3.79863e-29
microglia4	SAT1	1.27691e-31	0.354941	0.981	0.893	8.18627e-28
microglia4	PSAP	6.03113e-31	0.333473	0.965	0.856	3.86656e-27
microglia4	COX7C	1.06912e-29	0.294506	0.324	0.187	6.85416e-26
microglia4	SH3BGRL3	5.60378e-29	0.285413	0.275	0.148	3.59258e-25
microglia4	FPR1	8.37833e-29	0.330153	0.291	0.164	5.37135e-25
microglia4	PTPN2	1.61105e-28	0.302361	0.767	0.596	1.03284e-24
microglia4	UQCR10	4.88986e-28	0.272889	0.27	0.145	3.13489e-24
microglia4	HLA-A	6.47308e-28	0.413214	0.52	0.415	4.14989e-24
microglia4	RPLP0	9.53455e-28	0.355557	0.384	0.259	6.1126e-24
microglia4	GSTP1	1.01817e-27	0.277847	0.255	0.135	6.52747e-24
microglia4	MT2A	1.45599e-26	0.333575	0.275	0.153	9.33434e-23
microglia4	EEF1D	3.71807e-26	0.340804	0.4	0.278	2.38365e-22
microglia4	HLA-DRB5	6.37286e-26	0.368193	0.353	0.231	4.08564e-22
microglia4	TREM2	6.489e-26	0.350186	0.391	0.274	4.1601e-22
microglia4	RPL4	3.30838e-25	0.290573	0.368	0.246	2.121e-21
microglia4	UQCRB	3.34276e-23	0.282291	0.31	0.196	2.14304e-19
microglia4	CEBPD	5.28847e-23	0.597825	0.48	0.382	3.39044e-19
microglia4	FCER1G	5.53349e-23	0.287856	0.319	0.204	3.54752e-19
microglia4	HSPB1	1.55307e-22	0.296518	0.332	0.21	9.95672e-19
microglia4	ZFP36	3.53858e-21	0.374717	0.322	0.214	2.26859e-17
microglia4	RPL31	3.33553e-20	0.279167	0.36	0.254	2.13841e-16
microglia4	COX4I1	9.91091e-20	0.284229	0.353	0.248	6.35389e-16
microglia4	HLA-C	2.0484e-18	0.314629	0.426	0.341	1.31323e-14
microglia4	CFL1	2.82534e-18	0.278319	0.373	0.274	1.81132e-14
microglia4	SLC16A3	7.31202e-18	0.277432	0.298	0.199	4.68774e-14
microglia4	AP003086.2	1.1853e-17	0.253019	0.61	0.496	7.59899e-14
microglia4	GPX4	1.62346e-17	0.276209	0.315	0.217	1.0408e-13
microglia4	LINGO1	2.73151e-17	0.336604	0.38	0.291	1.75117e-13
microglia4	TMEM176B	7.85768e-17	0.303794	0.339	0.251	5.03756e-13
microglia4	SLC26A3	1.11171e-16	0.304683	0.368	0.28	7.1272e-13
microglia4	NPC2	1.05843e-15	0.257131	0.383	0.298	6.78558e-12
microglia4	ITGB2	3.17564e-15	0.294941	0.473	0.412	2.0359e-11
microglia4	DDIT4	9.67075e-15	0.326671	0.255	0.168	6.19992e-11
microglia4	CEBPB	4.45759e-14	0.294569	0.414	0.345	2.85776e-10
microglia4	ATP6V0B	9.30673e-13	0.2773	0.4	0.338	5.96655e-09
microglia4	VSIG4	1.14301e-10	0.256635	0.405	0.342	7.32785e-07
microglia4	AC011933.4	2.80215e-08	0.250025	0.315	0.268	0.000179646
microglia4	JUNB	2.72076e-07	0.270985	0.251	0.199	0.00174428
microglia4	RGS1	8.42696e-06	0.254017	0.35	0.308	0.0540252
microglia5	MAGI2	0	1.97501	0.889	0.18	0
microglia5	NCAM2	0	1.94448	0.883	0.12	0
microglia5	PEX5L	0	1.82477	0.757	0.113	0
microglia5	SLC24A2	0	1.79694	0.736	0.092	0
microglia5	PTPRD	0	1.71179	0.783	0.122	0
microglia5	MAP7	0	1.62842	0.848	0.1	0
microglia5	NTM	0	1.62393	0.812	0.119	0
microglia5	FRMD5	0	1.61798	0.827	0.109	0
microglia5	TTLL7	0	1.50152	0.721	0.1	0
microglia5	PRUNE2	0	1.47048	0.718	0.087	0
microglia5	NKAIN2	0	1.34263	0.727	0.101	0
microglia5	LIMCH1	0	1.24142	0.792	0.088	0
microglia5	DOCK1	0	1.09318	0.783	0.087	0
microglia5	GNAO1	0	0.981082	0.698	0.088	0
microglia5	MAPT	0	0.935417	0.78	0.094	0
microglia5	PPP2R2B	8.37265e-308	2.01411	0.853	0.167	5.36771e-304
microglia5	NCAM1	4.34325e-305	1.43073	0.874	0.172	2.78446e-301
microglia5	USP54	2.36961e-293	0.91077	0.713	0.098	1.51916e-289
microglia5	EDIL3	1.56397e-291	1.76375	0.73	0.115	1.00266e-287
microglia5	TRIM2	3.89042e-291	1.16768	0.786	0.13	2.49415e-287
microglia5	ST18	3.46873e-288	1.92584	0.739	0.119	2.2238e-284
microglia5	ANKS1B	1.11606e-281	1.01565	0.724	0.109	7.15509e-278
microglia5	TMTC2	1.98138e-276	1.53177	0.839	0.168	1.27026e-272
microglia5	ADGRL3	2.91598e-271	1.15326	0.754	0.124	1.86944e-267
microglia5	PCDH9	5.01771e-271	2.79058	0.959	0.316	3.21685e-267
microglia5	AKAP6	3.83938e-269	1.0692	0.768	0.134	2.46143e-265
microglia5	UNC5C	8.25529e-268	1.23604	0.695	0.103	5.29247e-264
microglia5	PHLPP1	5.09978e-264	1.42718	0.865	0.195	3.26947e-260
microglia5	OTUD7A	6.25822e-264	0.965385	0.713	0.108	4.01214e-260
microglia5	GPM6B	1.09925e-256	1.60102	0.83	0.186	7.04729e-253
microglia5	ERBB4	1.01131e-253	1.63273	0.821	0.185	6.48354e-250
microglia5	NEO1	3.60415e-252	0.775248	0.692	0.104	2.31062e-248
microglia5	RNF220	5.55733e-252	1.68781	0.798	0.173	3.5628e-248
microglia5	IL1RAPL1	5.26383e-245	2.34235	0.792	0.183	3.37464e-241
microglia5	ANK3	6.71111e-241	1.34717	0.71	0.128	4.3025e-237
microglia5	CADM2	1.03655e-237	2.06252	0.944	0.344	6.6453e-234
microglia5	SPOCK3	3.42129e-230	1.46726	0.707	0.136	2.19339e-226
microglia5	PLEKHH1	6.1162e-227	0.766057	0.639	0.099	3.92109e-223
microglia5	CTNNA3	1.65309e-225	1.81914	0.792	0.186	1.05979e-221
microglia5	SCD5	3.17617e-225	0.918895	0.783	0.164	2.03625e-221
microglia5	NLGN1	1.16957e-218	1.32323	0.633	0.108	7.4981e-215
microglia5	CTNND2	1.48336e-216	1.43087	0.733	0.152	9.50983e-213
microglia5	AGAP1	2.02467e-214	1.2629	0.859	0.237	1.29801e-210
microglia5	SLAIN1	1.57419e-211	0.984343	0.657	0.117	1.00921e-207
microglia5	TF	4.0744e-200	1.30816	0.754	0.181	2.6121e-196
microglia5	NPAS3	8.80884e-190	1.55803	0.886	0.301	5.64735e-186
microglia5	NDRG1	6.78334e-189	0.803255	0.607	0.109	4.3488e-185
microglia5	DLG2	4.06121e-188	1.51402	0.924	0.356	2.60364e-184
microglia5	SLC44A1	1.62868e-187	1.71626	0.903	0.356	1.04415e-183
microglia5	PHYHIPL	2.44942e-185	0.77364	0.592	0.103	1.57032e-181
microglia5	ADD3	1.11225e-184	0.632404	0.589	0.098	7.13063e-181
microglia5	HIP1	1.62365e-176	0.765732	0.642	0.125	1.04092e-172
microglia5	DNAJC6	6.47815e-175	1.03553	0.707	0.168	4.15314e-171
microglia5	LRP1B	7.96679e-169	1.63476	0.789	0.254	5.10751e-165
microglia5	FAM107B	8.50767e-167	0.780317	0.648	0.137	5.45427e-163
microglia5	CNP	1.25088e-165	0.908753	0.607	0.124	8.0194e-162
microglia5	CADM1	1.89172e-155	0.81481	0.774	0.21	1.21278e-151
microglia5	CDK18	4.04814e-153	0.767044	0.633	0.146	2.59526e-149
microglia5	DPP6	2.90777e-150	1.02404	0.654	0.163	1.86417e-146
microglia5	LSAMP	3.25851e-150	1.68689	0.765	0.25	2.08903e-146
microglia5	NFIX	1.26164e-147	0.454661	0.534	0.095	8.08841e-144
microglia5	PPFIA2	2.29561e-145	0.615961	0.522	0.096	1.47172e-141
microglia5	TNIK	5.39846e-144	0.781416	0.513	0.094	3.46095e-140
microglia5	SH3D19	9.65861e-144	0.590526	0.537	0.103	6.19214e-140
microglia5	CRYAB	2.83608e-141	0.807833	0.598	0.136	1.81821e-137
microglia5	TSPAN5	8.88273e-141	0.552869	0.578	0.115	5.69472e-137
microglia5	TMEM144	2.88551e-138	1.14066	0.768	0.266	1.8499e-134
microglia5	DIP2C	9.92994e-135	0.893272	0.786	0.27	6.36608e-131
microglia5	PXK	2.8835e-134	0.893755	0.689	0.206	1.84861e-130
microglia5	CTNNA2	2.37072e-130	1.20259	0.496	0.101	1.51987e-126
microglia5	TJP1	4.77299e-130	0.767258	0.795	0.276	3.05996e-126
microglia5	SLC12A2	5.59848e-129	0.74774	0.557	0.126	3.58919e-125
microglia5	SPTBN1	1.47969e-127	0.559789	0.639	0.161	9.4863e-124
microglia5	PDZD2	5.85205e-125	0.568	0.499	0.099	3.75175e-121
microglia5	ASTN2	1.23603e-124	0.743643	0.584	0.138	7.92417e-121
microglia5	QDPR	2.10595e-120	1.12717	0.704	0.253	1.35012e-116
microglia5	MXI1	1.0609e-117	0.465447	0.504	0.104	6.80141e-114
microglia5	DMD	1.54182e-117	0.65809	0.56	0.135	9.8846e-114
microglia5	SCD	8.72269e-117	0.732248	0.528	0.122	5.59211e-113
microglia5	HDAC2-AS2	9.6688e-116	0.694498	0.537	0.124	6.19867e-112
microglia5	KCNMB4	1.07731e-115	0.641379	0.548	0.128	6.90666e-112
microglia5	PDE4B	1.92915e-113	1.12658	0.965	0.669	1.23678e-109
microglia5	PKP4	3.7295e-113	0.768963	0.607	0.168	2.39098e-109
microglia5	SELENOP	3.97854e-112	1.05261	0.566	0.151	2.55064e-108
microglia5	BBS2	1.26422e-111	0.425298	0.537	0.122	8.10492e-108
microglia5	PLCL1	2.42634e-111	1.21159	0.818	0.36	1.55552e-107
microglia5	LANCL1	1.08417e-110	0.612675	0.548	0.137	6.95059e-107
microglia5	ADGRB3	2.18481e-109	0.98409	0.754	0.276	1.40068e-105
microglia5	PLP1	2.47155e-108	1.99989	0.85	0.494	1.58451e-104
microglia5	CCP110	2.36002e-105	0.555258	0.54	0.137	1.51301e-101
microglia5	DNM3	1.30432e-103	1.00211	0.78	0.35	8.36201e-100
microglia5	KIF1B	2.28157e-103	0.746669	0.789	0.336	1.46271e-99
microglia5	ATP8A1	2.48715e-103	0.896192	0.636	0.216	1.59451e-99
microglia5	TNRC6C	6.18383e-103	0.540085	0.622	0.179	3.96445e-99
microglia5	SUN2	1.0177e-102	0.614881	0.581	0.167	6.52445e-99
microglia5	ERBIN	2.60457e-99	0.924385	0.965	0.774	1.66979e-95
microglia5	ARAP2	1.19245e-98	0.836978	0.804	0.367	7.64478e-95
microglia5	MYO1D	5.11874e-97	0.60546	0.595	0.171	3.28163e-93
microglia5	ROBO1	6.60248e-96	0.540372	0.537	0.138	4.23285e-92
microglia5	ZCCHC24	1.96151e-91	0.492799	0.56	0.159	1.25752e-87
microglia5	MYO6	1.22433e-89	0.548803	0.616	0.197	7.84917e-86
microglia5	DOCK5	1.69959e-89	0.850973	0.9	0.581	1.0896e-85
microglia5	CLDND1	3.35924e-89	0.724797	0.575	0.185	2.15361e-85
microglia5	USP31	5.44983e-88	0.600834	0.499	0.137	3.49388e-84
microglia5	TTYH2	5.29631e-87	0.530113	0.572	0.179	3.39546e-83
microglia5	ANKRD28	5.37124e-87	0.40013	0.469	0.113	3.4435e-83
microglia5	CAMK2N1	6.84991e-87	0.448279	0.472	0.118	4.39148e-83
microglia5	ANK2	1.16216e-86	0.796686	0.836	0.445	7.45058e-83
microglia5	APP	3.71819e-85	0.705615	0.745	0.335	2.38373e-81
microglia5	NRXN3	1.94881e-84	0.987141	0.636	0.256	1.24938e-80
microglia5	MICAL3	2.13442e-84	0.499753	0.554	0.167	1.36838e-80
microglia5	DST	1.85928e-83	0.686796	0.982	0.858	1.19199e-79
microglia5	CLIC4	1.06283e-82	0.395081	0.463	0.114	6.81382e-79
microglia5	MBP	1.19652e-82	1.00317	0.935	0.821	7.67087e-79
microglia5	PBX1	1.50236e-82	0.549881	0.528	0.156	9.63163e-79
microglia5	CRTC3	6.84103e-82	0.381732	0.437	0.105	4.38578e-78
microglia5	PPM1H	4.27477e-81	0.472644	0.478	0.129	2.74056e-77
microglia5	PIP4K2A	2.68275e-80	0.958689	0.933	0.776	1.71991e-76
microglia5	SIK3	7.16014e-80	0.757918	0.93	0.697	4.59037e-76
microglia5	LRRC4C	3.72107e-79	0.658697	0.481	0.13	2.38558e-75
microglia5	NCKAP5	7.09942e-78	0.869426	0.918	0.678	4.55144e-74
microglia5	NT5DC1	1.62184e-77	0.511211	0.551	0.171	1.03976e-73
microglia5	NDRG2	7.11935e-77	0.474348	0.557	0.181	4.56422e-73
microglia5	NTRK2	2.07809e-76	0.791777	0.428	0.115	1.33226e-72
microglia5	KAZN	4.72071e-76	0.70031	0.563	0.192	3.02645e-72
microglia5	LMCD1-AS1	6.30387e-76	0.602611	0.543	0.166	4.04141e-72
microglia5	CNTNAP2	4.54865e-74	1.22261	0.604	0.26	2.91614e-70
microglia5	GPC5	1.46847e-73	1.37278	0.434	0.124	9.41433e-70
microglia5	DOCK3	4.22697e-73	0.574411	0.633	0.234	2.70991e-69
microglia5	TARSL2	1.40657e-72	0.418178	0.513	0.156	9.0175e-69
microglia5	MAPK10	4.03129e-72	0.874032	0.545	0.192	2.58446e-68
microglia5	FRYL	1.62525e-71	0.789663	0.912	0.719	1.04195e-67
microglia5	MAN2A1	5.92926e-71	1.0346	0.856	0.689	3.80125e-67
microglia5	SPARC	2.60349e-70	0.367765	0.393	0.098	1.6691e-66
microglia5	NXPE3	1.59639e-68	0.341449	0.419	0.111	1.02344e-64
microglia5	PDK4	3.27672e-68	0.337388	0.437	0.116	2.10071e-64
microglia5	DNAJB2	1.26233e-67	0.290513	0.372	0.089	8.0928e-64
microglia5	MOB3B	1.16997e-66	0.533616	0.639	0.248	7.50071e-63
microglia5	CLASP2	1.65117e-66	0.626704	0.915	0.695	1.05856e-62
microglia5	LAMP2	2.27436e-66	0.720661	0.677	0.34	1.45809e-62
microglia5	CPOX	2.23963e-63	0.333522	0.381	0.099	1.43583e-59
microglia5	C9orf3	2.98079e-63	0.535153	0.733	0.347	1.91098e-59
microglia5	PLA2G16	2.93952e-62	0.476554	0.563	0.219	1.88453e-58
microglia5	MAP4K5	1.31644e-61	0.643523	0.733	0.403	8.43969e-58
microglia5	HIPK2	1.68034e-61	0.514719	0.786	0.401	1.07727e-57
microglia5	AGPAT4	2.91553e-61	0.436594	0.419	0.124	1.86915e-57
microglia5	ZBTB20	8.76865e-61	0.527866	0.982	0.928	5.62158e-57
microglia5	APBA2	1.01003e-60	0.346976	0.437	0.127	6.47532e-57
microglia5	CASTOR3	4.88029e-60	0.308782	0.44	0.131	3.12876e-56
microglia5	FUT8	1.12198e-59	0.598757	0.721	0.367	7.193e-56
microglia5	SEPT7	1.76272e-59	0.702657	0.765	0.506	1.13008e-55
microglia5	GAB1	2.91855e-58	0.739783	0.833	0.557	1.87108e-54
microglia5	RYBP	3.24262e-58	0.52564	0.616	0.263	2.07884e-54
microglia5	DNER	5.28566e-58	0.365019	0.537	0.189	3.38863e-54
microglia5	SLC22A23	5.32544e-58	0.467486	0.622	0.249	3.41414e-54
microglia5	RORA	5.75694e-58	1.27056	0.428	0.14	3.69078e-54
microglia5	RHOBTB3	7.38833e-58	0.404335	0.466	0.154	4.73666e-54
microglia5	TOB2	6.77347e-56	0.273868	0.346	0.09	4.34247e-52
microglia5	ABHD17B	1.01604e-55	0.310957	0.396	0.114	6.51381e-52
microglia5	CD9	3.83854e-55	0.293019	0.352	0.094	2.46088e-51
microglia5	QKI	5.2126e-55	0.432244	1	0.995	3.3418e-51
microglia5	IQCJ-SCHIP1	6.71794e-55	0.343906	0.367	0.102	4.30687e-51
microglia5	BTBD3	8.23306e-55	0.281086	0.387	0.11	5.27822e-51
microglia5	NAV1	2.55477e-54	0.440273	0.537	0.204	1.63787e-50
microglia5	DLG1	1.94505e-53	0.649956	0.824	0.627	1.24697e-49
microglia5	ZHX3	2.45096e-52	0.459536	0.525	0.204	1.57131e-48
microglia5	ZDHHC20	3.42433e-52	0.564324	0.589	0.26	2.19534e-48
microglia5	NAPEPLD	1.8202e-51	0.297543	0.422	0.134	1.16693e-47
microglia5	IGF1R	2.59301e-51	0.496904	0.613	0.263	1.66238e-47
microglia5	TMEM165	1.43872e-50	0.590945	0.833	0.633	9.22361e-47
microglia5	TECPR2	2.87978e-49	0.333543	0.455	0.16	1.84623e-45
microglia5	NAV2	6.08812e-49	0.658573	0.651	0.302	3.90309e-45
microglia5	OLMALINC	1.93643e-48	0.339113	0.443	0.154	1.24145e-44
microglia5	SYT11	2.88663e-48	0.367808	0.493	0.188	1.85062e-44
microglia5	PARD3B	7.77692e-48	0.479741	0.499	0.188	4.98578e-44
microglia5	CAB39L	1.06439e-47	0.26683	0.355	0.104	6.82384e-44
microglia5	ADIPOR2	1.06726e-47	0.508456	0.642	0.331	6.84221e-44
microglia5	CECR2	1.11477e-47	0.283721	0.416	0.134	7.1468e-44
microglia5	ZNF608	3.2029e-47	0.285017	0.378	0.115	2.05338e-43
microglia5	ZBTB16	6.00464e-46	0.420715	0.689	0.322	3.84958e-42
microglia5	TMEM63A	1.06897e-45	0.347642	0.51	0.204	6.85316e-42
microglia5	AC106791.1	3.38011e-45	0.279344	0.355	0.108	2.16699e-41
microglia5	KNOP1	5.66788e-45	0.288366	0.343	0.103	3.63368e-41
microglia5	SORT1	1.06566e-44	0.507588	0.848	0.645	6.83195e-41
microglia5	EMC10	3.76627e-44	0.276038	0.358	0.112	2.41456e-40
microglia5	MTUS1	3.81784e-44	0.483299	0.716	0.413	2.44761e-40
microglia5	PTK2	8.62752e-44	0.447701	0.88	0.602	5.5311e-40
microglia5	EPN2	1.21682e-43	0.439976	0.607	0.292	7.80104e-40
microglia5	PDE8A	1.3263e-43	0.4751	0.853	0.644	8.50292e-40
microglia5	SGK1	2.12572e-43	0.547529	0.804	0.53	1.3628e-39
microglia5	PCGF5	4.62238e-43	0.403412	0.525	0.224	2.96341e-39
microglia5	CPEB2	1.00614e-42	0.385078	0.545	0.245	6.45034e-39
microglia5	HPSE2	1.0596e-42	1.33919	0.328	0.108	6.79309e-39
microglia5	TOM1L2	1.09699e-42	0.380932	0.554	0.247	7.03278e-39
microglia5	KIF13A	1.83271e-42	0.371076	0.613	0.279	1.17495e-38
microglia5	MEGF9	3.82173e-42	0.370461	0.534	0.23	2.45011e-38
microglia5	TSC22D4	8.74271e-42	0.360219	0.469	0.191	5.60495e-38
microglia5	ZHX2	1.36258e-41	0.416311	0.587	0.267	8.73552e-38
microglia5	GPHN	1.45181e-41	0.496616	0.824	0.575	9.30753e-38
microglia5	TESK2	3.29515e-41	0.276924	0.372	0.123	2.11252e-37
microglia5	LPGAT1	3.935e-41	0.468276	0.633	0.335	2.52273e-37
microglia5	ARHGAP1	7.94314e-41	0.250271	0.37	0.123	5.09235e-37
microglia5	PON2	8.56164e-41	0.317613	0.419	0.158	5.48887e-37
microglia5	WWOX	4.81639e-40	0.512392	0.965	0.798	3.08779e-36
microglia5	S100B	2.25573e-39	0.354259	0.384	0.135	1.44615e-35
microglia5	ACTN4	4.2866e-39	0.313263	0.475	0.197	2.74814e-35
microglia5	SIRT2	4.53044e-39	0.289188	0.396	0.146	2.90447e-35
microglia5	ALCAM	4.81427e-39	0.449711	0.886	0.621	3.08643e-35
microglia5	PDE4DIP	6.79501e-39	0.604983	0.654	0.368	4.35628e-35
microglia5	AHI1	8.85041e-39	0.348256	0.592	0.278	5.674e-35
microglia5	PDE4D	1.98037e-38	0.490319	0.61	0.312	1.26962e-34
microglia5	RDX	6.2873e-38	0.464229	0.66	0.374	4.03079e-34
microglia5	SECISBP2L	4.97153e-37	0.38243	0.56	0.282	3.18725e-33
microglia5	ZNF708	8.79216e-37	0.347294	0.522	0.246	5.63665e-33
microglia5	DPP10	8.84656e-37	0.845501	0.296	0.095	5.67153e-33
microglia5	INSR	9.09352e-37	0.346718	0.534	0.245	5.82985e-33
microglia5	RALGPS1	1.59623e-36	0.326636	0.469	0.196	1.02334e-32
microglia5	DENND5B	2.87337e-36	0.259642	0.372	0.133	1.84212e-32
microglia5	SAMD12	9.29852e-36	0.472657	0.692	0.397	5.96128e-32
microglia5	PLCB1	4.1935e-35	0.667717	0.284	0.095	2.68845e-31
microglia5	ITPKB	4.87969e-35	0.536839	0.651	0.378	3.12837e-31
microglia5	C1QTNF3-AMACR	1.94535e-34	0.333377	0.434	0.18	1.24716e-30
microglia5	MBNL2	4.35267e-34	0.358613	0.886	0.684	2.7905e-30
microglia5	CRADD	2.79263e-33	0.343747	0.572	0.267	1.79036e-29
microglia5	MAGI1	4.06761e-33	0.390217	0.595	0.304	2.60774e-29
microglia5	FNBP1	1.83725e-32	0.403874	0.716	0.452	1.17786e-28
microglia5	PTBP2	7.3039e-32	0.361241	0.733	0.466	4.68253e-28
microglia5	GPM6A	1.15816e-31	0.805906	0.328	0.13	7.42494e-28
microglia5	THRB	6.18258e-31	0.278876	0.358	0.134	3.96366e-27
microglia5	ZNF532	7.88257e-31	0.257613	0.516	0.244	5.05351e-27
microglia5	TUBB4A	2.26953e-30	0.270509	0.364	0.146	1.45499e-26
microglia5	MIR181A1HG	5.04435e-30	0.36	0.545	0.283	3.23394e-26
microglia5	TMEM161B-AS1	1.33555e-29	0.385945	0.548	0.292	8.56223e-26
microglia5	EXOC6B	2.81966e-29	0.395767	0.853	0.653	1.80768e-25
microglia5	TRPM3	5.38295e-29	1.47307	0.34	0.147	3.45101e-25
microglia5	SERPINI1	6.27111e-29	0.258374	0.361	0.146	4.02041e-25
microglia5	SOX5	8.35328e-29	0.786085	0.343	0.147	5.35529e-25
microglia5	GLUL	9.05041e-29	0.358393	0.66	0.389	5.80222e-25
microglia5	AGTPBP1	1.82644e-28	0.393775	0.692	0.438	1.17093e-24
microglia5	RCAN2	1.14229e-27	0.318638	0.378	0.164	7.32324e-24
microglia5	SLC39A11	1.22875e-27	0.463426	0.859	0.7	7.87752e-24
microglia5	PWWP2A	1.52419e-27	0.259552	0.449	0.208	9.77158e-24
microglia5	NRG3	2.02211e-27	1.4671	0.355	0.165	1.29637e-23
microglia5	AFDN	2.83517e-27	0.280608	0.499	0.246	1.81763e-23
microglia5	ATP1A2	2.88333e-27	0.566553	0.273	0.103	1.8485e-23
microglia5	CLU	3.21757e-27	0.377965	0.49	0.257	2.06279e-23
microglia5	FMNL2	4.57243e-27	0.340361	0.994	0.946	2.93139e-23
microglia5	SPARCL1	5.72872e-27	0.490894	0.334	0.143	3.67268e-23
microglia5	GPR75-ASB3	1.98743e-26	0.357235	0.428	0.208	1.27414e-22
microglia5	ZKSCAN1	3.91439e-26	0.283566	0.548	0.294	2.50951e-22
microglia5	ARHGAP5	5.36754e-26	0.281249	0.616	0.347	3.44113e-22
microglia5	AGO2	5.81149e-26	0.257558	0.44	0.213	3.72574e-22
microglia5	ARHGAP21	6.94488e-26	0.298017	0.935	0.805	4.45236e-22
microglia5	AC016831.7	9.44953e-26	0.377796	0.95	0.894	6.05809e-22
microglia5	SLC38A2	1.05916e-25	0.420823	0.648	0.451	6.79025e-22
microglia5	CCDC88A	1.24479e-25	0.304917	0.927	0.773	7.98034e-22
microglia5	PRKACB	1.41994e-25	0.344351	0.572	0.332	9.10324e-22
microglia5	FAM155A	1.57202e-25	0.592468	0.305	0.128	1.00782e-21
microglia5	SRPK2	2.42051e-25	0.296422	0.821	0.601	1.55179e-21
microglia5	LPIN1	2.94169e-25	0.396409	0.343	0.151	1.88592e-21
microglia5	SHTN1	4.19273e-25	0.337221	0.947	0.903	2.68796e-21
microglia5	ZFYVE16	1.34142e-24	0.325826	0.616	0.381	8.59988e-21
microglia5	PPA1	2.00219e-24	0.393378	0.499	0.273	1.2836e-20
microglia5	TMEM135	3.87826e-24	0.281808	0.443	0.22	2.48635e-20
microglia5	DPYSL2	4.17975e-24	0.293443	0.85	0.649	2.67964e-20
microglia5	TLE4	4.25506e-24	0.350367	0.657	0.403	2.72792e-20
microglia5	IQGAP1	1.00036e-23	0.28721	0.516	0.281	6.4133e-20
microglia5	RBFOX1	2.44536e-23	0.43493	0.284	0.115	1.56772e-19
microglia5	BBS9	3.16701e-23	0.313986	0.628	0.384	2.03037e-19
microglia5	AC006059.1	3.31225e-23	0.30494	0.419	0.207	2.12349e-19
microglia5	PPP1R12B	1.1973e-22	0.288907	0.648	0.393	7.67589e-19
microglia5	AUTS2	1.54926e-22	0.318966	0.941	0.787	9.9323e-19
microglia5	NFIA	2.81302e-22	0.351219	0.897	0.75	1.80342e-18
microglia5	PTMA	2.86176e-22	0.380306	0.657	0.453	1.83468e-18
microglia5	STMN1	2.88907e-22	0.265255	0.355	0.164	1.85218e-18
microglia5	PACS2	4.22292e-22	0.269683	0.622	0.39	2.70732e-18
microglia5	KLHL24	5.10273e-22	0.259062	0.61	0.369	3.27136e-18
microglia5	FRMD4B	5.43366e-22	0.316916	0.918	0.779	3.48352e-18
microglia5	NRXN1	6.3046e-22	0.904484	0.361	0.188	4.04188e-18
microglia5	ANKIB1	7.39807e-22	0.318964	0.669	0.445	4.74291e-18
microglia5	SPAG9	1.08701e-20	0.267121	0.642	0.417	6.96885e-17
microglia5	MAPRE2	1.17487e-20	0.314579	0.613	0.412	7.53207e-17
microglia5	KAT2B	1.817e-20	0.253013	0.63	0.389	1.16488e-16
microglia5	DYNC1I1	2.04401e-20	0.264972	0.331	0.155	1.31041e-16
microglia5	YWHAQ	4.14093e-20	0.253399	0.455	0.248	2.65475e-16
microglia5	CDC14B	4.23006e-20	0.261539	0.557	0.329	2.71189e-16
microglia5	NCOA7	5.32649e-20	0.309234	0.666	0.451	3.41481e-16
microglia5	NRCAM	5.81932e-20	0.463383	0.282	0.127	3.73076e-16
microglia5	SLC20A2	6.96808e-20	0.25887	0.519	0.3	4.46724e-16
microglia5	LRIG1	1.57619e-19	0.258133	0.413	0.214	1.0105e-15
microglia5	TNRC6A	3.2345e-19	0.38986	0.842	0.709	2.07364e-15
microglia5	PSEN1	3.33033e-19	0.253694	0.592	0.371	2.13507e-15
microglia5	TULP4	3.83315e-19	0.309744	0.666	0.449	2.45743e-15
microglia5	CAMTA1	5.155e-19	0.326789	0.63	0.422	3.30487e-15
microglia5	MACF1	5.86474e-19	0.392114	0.95	0.872	3.75988e-15
microglia5	HTRA1	6.02553e-19	0.273465	0.636	0.425	3.86297e-15
microglia5	ATP1B1	9.54775e-19	0.351147	0.587	0.394	6.12106e-15
microglia5	KIF13B	1.68313e-18	0.297435	0.616	0.411	1.07905e-14
microglia5	VRK2	1.71275e-18	0.301475	0.595	0.393	1.09804e-14
microglia5	HMGB1	2.39265e-18	0.258711	0.61	0.399	1.53393e-14
microglia5	DICER1	2.64867e-18	0.252063	0.636	0.424	1.69806e-14
microglia5	SPON1	8.88306e-18	0.320095	0.296	0.136	5.69493e-14
microglia5	ATP2B4	9.90276e-18	0.273909	0.405	0.219	6.34866e-14
microglia5	FTH1	1.47051e-17	0.344549	0.777	0.659	9.42741e-14
microglia5	SEM1	3.47666e-17	0.281938	0.469	0.276	2.22888e-13
microglia5	MVB12B	4.42516e-17	0.270457	0.83	0.694	2.83697e-13
microglia5	LRP4	7.80597e-17	0.262865	0.572	0.384	5.00441e-13
microglia5	ANKH	1.9492e-16	0.250392	0.554	0.346	1.24963e-12
microglia5	CDK19	6.2165e-16	0.311575	0.76	0.63	3.9854e-12
microglia5	AMD1	6.86652e-15	0.253795	0.516	0.335	4.40212e-11
microglia5	CNTN1	9.10492e-15	0.623971	0.29	0.158	5.83717e-11
microglia5	AHCYL1	1.2693e-14	0.370944	0.437	0.283	8.13746e-11
microglia5	SYNE1	4.12405e-14	0.304917	0.37	0.217	2.64393e-10
microglia5	MARCH1	4.21562e-14	0.317311	0.906	0.907	2.70264e-10
microglia5	TUBA1A	6.58193e-14	0.273466	0.548	0.375	4.21967e-10
microglia5	LPAR1	2.04488e-13	0.283842	0.619	0.455	1.31097e-09
microglia5	MIR99AHG	4.49079e-13	0.359442	0.886	0.776	2.87904e-09
microglia5	GFAP	8.24155e-13	0.493805	0.367	0.229	5.28366e-09
microglia5	CPE	2.93031e-12	0.35422	0.364	0.222	1.87862e-08
microglia5	DTNA	4.74208e-12	0.460372	0.856	0.758	3.04015e-08
microglia5	GLIS3	4.83057e-12	0.46928	0.355	0.219	3.09688e-08
microglia5	PLEKHA5	5.32238e-12	0.365149	0.419	0.274	3.41218e-08
microglia5	OPHN1	1.95514e-11	0.256088	0.37	0.222	1.25344e-07
microglia5	CHI3L1	7.12738e-11	0.29677	0.314	0.178	4.56937e-07
microglia5	MSI2	3.59154e-10	0.35057	0.71	0.631	2.30254e-06
microglia5	PITPNC1	5.95559e-09	0.794433	0.402	0.309	3.81813e-05
microglia5	CAMK2G	2.53461e-08	0.310447	0.387	0.28	0.000162494
microglia5	CSMD1	4.37465e-06	0.373591	0.279	0.187	0.0280459
microglia5	CABLES1	0.000222916	0.319803	0.337	0.27	1

## Sheet: Oligodendrocyte markers (SN)
Markers of oligodendrocyte subpopulations based on snRNA-seq data
Cluster	Gene/Marker	p-value (Wilcoxon Rank Sum test)	Ln-fold change in average expression	Percentage of the cells expressing the marker in the designated cluster	Percentage of cells expressing the marker in the remaining clusters	Adjusted p-value (Bonferroni correction)
oligos0	SLC38A2	0	0.529862	0.883	0.607	0
oligos0	QDPR	0	0.426511	0.997	0.946	0
oligos0	LAMP2	0	0.415642	0.985	0.918	0
oligos0	MID1IP1	0	0.401494	0.56	0.286	0
oligos0	AMER2	0	0.396763	0.977	0.877	0
oligos0	SUN2	0	0.394091	0.924	0.743	0
oligos0	ERBIN	0	0.390284	0.999	0.994	0
oligos0	PLXDC2	0	0.387309	0.886	0.631	0
oligos0	NDRG2	0	0.387171	0.697	0.423	0
oligos0	NFIB	0	0.385664	0.751	0.499	0
oligos0	RGCC	0	0.356644	0.748	0.497	0
oligos0	GPRC5B	0	0.354023	0.979	0.908	0
oligos0	KCNMB4	0	0.35205	0.878	0.696	0
oligos0	FKBP5	0	0.34454	0.804	0.573	0
oligos0	SPOCK1	0	0.339152	0.981	0.911	0
oligos0	LRP4	0	0.335618	0.749	0.504	0
oligos0	CCP110	0	0.333687	0.902	0.74	0
oligos0	SLC6A15	0	0.332559	0.525	0.309	0
oligos0	SGK1	0	0.313856	0.965	0.853	0
oligos0	KIAA0930	0	0.303473	0.612	0.396	0
oligos0	ERBB4	0	0.292087	0.988	0.913	0
oligos0	CLMN	0	0.290307	0.994	0.954	0
oligos0	FCHSD2	0	0.278499	0.766	0.52	0
oligos0	NDRG1	0	0.268902	0.96	0.883	0
oligos0	RELN	0	0.260985	0.272	0.109	0
oligos0	PHYHIPL	3.0914e-305	0.337142	0.849	0.707	2.22055e-301
oligos0	ZBTB16	1.91565e-286	0.281207	0.831	0.663	1.37601e-282
oligos0	LINC00844	2.99579e-281	0.280304	0.502	0.305	2.15188e-277
oligos0	RDX	2.99554e-270	0.266643	0.935	0.86	2.1517e-266
oligos0	CPQ	1.5925e-260	0.276363	0.92	0.84	1.14389e-256
oligos0	PPA1	1.82415e-246	0.287475	0.807	0.651	1.31028e-242
oligos0	KANK1	2.54414e-222	0.260943	0.76	0.591	1.82746e-218
oligos0	ZNF365	2.90596e-158	0.27619	0.626	0.485	2.08735e-154
oligos1	RBFOX1	0	1.74541	0.794	0.312	0
oligos1	MACROD2	0	0.84198	0.584	0.205	0
oligos1	AFF3	0	0.805276	0.496	0.075	0
oligos1	RASGRF1	0	0.800018	0.853	0.314	0
oligos1	FSTL5	0	0.783391	0.478	0.078	0
oligos1	MSRA	0	0.747498	0.718	0.285	0
oligos1	COL18A1	0	0.734072	0.696	0.147	0
oligos1	LINC00609	0	0.713713	0.987	0.78	0
oligos1	NRXN1	0	0.697928	0.571	0.341	0
oligos1	KCTD8	0	0.604658	0.919	0.675	0
oligos1	SLC35F3	0	0.603073	0.502	0.129	0
oligos1	ACTN2	0	0.603004	0.655	0.162	0
oligos1	ABCA6	0	0.599232	0.495	0.175	0
oligos1	TMEM178A	0	0.585444	0.385	0.04	0
oligos1	SCCPDH	0	0.562638	0.588	0.157	0
oligos1	SNX24	0	0.547663	0.605	0.205	0
oligos1	FBXO32	0	0.545947	0.78	0.483	0
oligos1	CALN1	0	0.541902	0.553	0.249	0
oligos1	SPP1	0	0.538623	0.972	0.927	0
oligos1	SEMA5A	0	0.533506	0.709	0.337	0
oligos1	SELENOP	0	0.521234	0.942	0.874	0
oligos1	INPP5F	0	0.517238	0.625	0.25	0
oligos1	CCSER1	0	0.50801	0.262	0.078	0
oligos1	ZDHHC14	0	0.504837	0.861	0.588	0
oligos1	DHCR24	0	0.502505	0.629	0.258	0
oligos1	PCLO	0	0.502042	0.52	0.161	0
oligos1	PLEKHG1	0	0.499545	0.571	0.201	0
oligos1	FGD4	0	0.497524	0.652	0.261	0
oligos1	NEAT1	0	0.493917	0.997	0.99	0
oligos1	LGR4	0	0.484283	0.562	0.21	0
oligos1	ENPP6	0	0.482584	0.622	0.226	0
oligos1	DPYSL5	0	0.480018	0.924	0.692	0
oligos1	ANKRD18A	0	0.472872	0.531	0.195	0
oligos1	FAM95C	0	0.472647	0.555	0.198	0
oligos1	CPXM2	0	0.471369	0.439	0.064	0
oligos1	BACE2	0	0.470174	0.49	0.165	0
oligos1	GAS2	0	0.466642	0.532	0.183	0
oligos1	CPS1	0	0.461917	0.259	0.098	0
oligos1	LRP2	0	0.459608	0.898	0.661	0
oligos1	C2CD2	0	0.453977	0.468	0.081	0
oligos1	DPP6	0	0.450001	0.9	0.724	0
oligos1	MDGA2	0	0.449466	0.626	0.407	0
oligos1	SAMD4A	0	0.44742	0.46	0.189	0
oligos1	ACSBG1	0	0.446041	0.308	0.094	0
oligos1	KANK4	0	0.445772	0.439	0.078	0
oligos1	SETBP1	0	0.44352	0.426	0.092	0
oligos1	TOX3	0	0.44298	0.478	0.132	0
oligos1	TLN2	0	0.436004	0.615	0.259	0
oligos1	RASGRF2	0	0.434271	0.889	0.678	0
oligos1	MBOAT1	0	0.434075	0.412	0.059	0
oligos1	KCNK1	0	0.431724	0.606	0.337	0
oligos1	RANBP17	0	0.428201	0.375	0.092	0
oligos1	MGAT5	0	0.426932	0.892	0.74	0
oligos1	ZDHHC20	0	0.423928	0.949	0.84	0
oligos1	HIVEP3	0	0.42384	0.741	0.442	0
oligos1	TMEM163	0	0.422756	0.271	0.042	0
oligos1	AL589740.1	0	0.414537	0.736	0.528	0
oligos1	CNTNAP2	0	0.412083	0.961	0.894	0
oligos1	CRYBG3	0	0.410102	0.663	0.368	0
oligos1	FAM171A1	0	0.409529	0.909	0.672	0
oligos1	DTNA	0	0.407771	0.88	0.652	0
oligos1	PCSK6	0	0.407554	0.978	0.922	0
oligos1	KCNQ1OT1	0	0.400687	0.805	0.602	0
oligos1	GPR158	0	0.399458	0.374	0.134	0
oligos1	DLC1	0	0.391254	0.982	0.899	0
oligos1	SCD	0	0.390598	0.912	0.851	0
oligos1	TF	0	0.390324	1	0.994	0
oligos1	SLC25A29	0	0.389639	0.566	0.253	0
oligos1	PEA15	0	0.388609	0.589	0.297	0
oligos1	USP31	0	0.386384	0.882	0.751	0
oligos1	RELL1	0	0.385211	0.389	0.062	0
oligos1	SORL1	0	0.385033	0.741	0.426	0
oligos1	TANC2	0	0.384785	0.91	0.72	0
oligos1	ST6GALNAC3	0	0.384765	0.988	0.941	0
oligos1	NEGR1	0	0.383146	0.895	0.71	0
oligos1	SERPINI1	0	0.382236	0.719	0.5	0
oligos1	CDKN1C	0	0.377525	0.737	0.508	0
oligos1	MAN2A1	0	0.376705	0.999	0.995	0
oligos1	THRB	0	0.373183	0.385	0.109	0
oligos1	RAB30	0	0.37109	0.869	0.706	0
oligos1	LRRC63	0	0.37097	0.754	0.504	0
oligos1	AC004690.2	0	0.370692	0.585	0.281	0
oligos1	MVB12B	0	0.370297	0.985	0.925	0
oligos1	TTLL5	0	0.36782	0.645	0.382	0
oligos1	LMCD1-AS1	0	0.367727	0.911	0.776	0
oligos1	ITGAV	0	0.365898	0.624	0.291	0
oligos1	STAT2	0	0.364925	0.555	0.233	0
oligos1	EFR3B	0	0.362588	0.582	0.249	0
oligos1	EPB41L2	0	0.361948	0.908	0.756	0
oligos1	STMN1	0	0.361295	0.755	0.563	0
oligos1	TNFRSF21	0	0.357296	0.403	0.106	0
oligos1	SNX29	0	0.350535	0.897	0.742	0
oligos1	JAKMIP3	0	0.34718	0.683	0.405	0
oligos1	MYLK	0	0.346591	0.515	0.209	0
oligos1	TNS1	0	0.345786	0.632	0.355	0
oligos1	SYNJ2	0	0.343409	0.991	0.946	0
oligos1	PLEKHA6	0	0.342195	0.432	0.131	0
oligos1	SGCD	0	0.340457	0.826	0.631	0
oligos1	ANLN	0	0.337291	0.984	0.924	0
oligos1	TLK1	0	0.33409	0.499	0.195	0
oligos1	RPS6KA2	0	0.33346	0.733	0.516	0
oligos1	CEP170	0	0.330603	0.926	0.79	0
oligos1	RAPGEF5	0	0.327646	0.994	0.966	0
oligos1	RNF180	0	0.327603	0.384	0.093	0
oligos1	HYDIN	0	0.325605	0.503	0.258	0
oligos1	TENM4	0	0.325461	0.341	0.073	0
oligos1	SFMBT2	0	0.320829	0.674	0.425	0
oligos1	EPHB2	0	0.32002	0.578	0.279	0
oligos1	AC114485.1	0	0.319688	0.276	0.073	0
oligos1	BRMS1L	0	0.319408	0.652	0.37	0
oligos1	NKAIN2	0	0.318836	0.995	0.967	0
oligos1	GPHN	0	0.318248	0.976	0.915	0
oligos1	FMN1	0	0.315001	0.322	0.133	0
oligos1	ARHGAP12	0	0.314968	0.545	0.281	0
oligos1	RASSF8	0	0.314786	0.528	0.275	0
oligos1	PAPSS1	0	0.314557	0.604	0.342	0
oligos1	SGSM1	0	0.314188	0.393	0.123	0
oligos1	CDK14	0	0.313966	0.394	0.144	0
oligos1	SLC25A13	0	0.313842	0.94	0.835	0
oligos1	CTDSPL	0	0.309647	0.339	0.084	0
oligos1	ZNF521	0	0.309252	0.57	0.313	0
oligos1	SSBP3	0	0.308547	0.659	0.405	0
oligos1	PACS2	0	0.308453	0.921	0.788	0
oligos1	RNF152	0	0.308452	0.386	0.12	0
oligos1	VOPP1	0	0.308252	0.375	0.088	0
oligos1	PRELID2	0	0.30752	0.285	0.083	0
oligos1	PRKCA	0	0.307283	0.839	0.676	0
oligos1	PPM1E	0	0.306674	0.312	0.097	0
oligos1	TTTY14	0	0.306456	0.327	0.143	0
oligos1	HAPLN2	0	0.3062	0.916	0.755	0
oligos1	AL162511.1	0	0.305664	0.465	0.169	0
oligos1	RAI14	0	0.30554	0.469	0.205	0
oligos1	SOBP	0	0.302927	0.848	0.677	0
oligos1	ABHD5	0	0.302176	0.432	0.165	0
oligos1	TMEM178B	0	0.301591	0.401	0.18	0
oligos1	SLC39A11	0	0.300329	0.969	0.885	0
oligos1	KIF5C	0	0.300188	0.903	0.733	0
oligos1	PPP2R2C	0	0.299112	0.524	0.258	0
oligos1	GALNT15	0	0.298974	0.497	0.268	0
oligos1	FMNL2	0	0.298282	1	0.999	0
oligos1	AL662796.1	0	0.297594	0.374	0.146	0
oligos1	HEG1	0	0.295207	0.471	0.201	0
oligos1	RASAL2	0	0.292506	0.468	0.225	0
oligos1	SH3KBP1	0	0.292489	0.743	0.544	0
oligos1	CDK18	0	0.290915	0.979	0.935	0
oligos1	CD164	0	0.284792	0.515	0.248	0
oligos1	PDE4D	0	0.284376	0.909	0.765	0
oligos1	KIAA0586	0	0.283242	0.519	0.261	0
oligos1	SVIP	0	0.282833	0.816	0.62	0
oligos1	GATB	0	0.281911	0.41	0.138	0
oligos1	FLNB	0	0.280095	0.475	0.21	0
oligos1	AC239809.3	0	0.279072	0.516	0.275	0
oligos1	GPIHBP1	0	0.278713	0.413	0.142	0
oligos1	MAP2	0	0.276502	0.456	0.229	0
oligos1	AC027117.2	0	0.274819	0.391	0.137	0
oligos1	SASH1	0	0.274063	0.935	0.84	0
oligos1	FNTB	0	0.273605	0.367	0.113	0
oligos1	SYPL1	0	0.273072	0.514	0.26	0
oligos1	TUBB2B	0	0.271368	0.354	0.112	0
oligos1	EPS8	0	0.271286	0.46	0.233	0
oligos1	GLCE	0	0.269876	0.525	0.303	0
oligos1	HECTD4	0	0.2668	0.749	0.557	0
oligos1	SNAP91	0	0.266276	0.331	0.13	0
oligos1	GTF2IRD1	0	0.264057	0.388	0.151	0
oligos1	PI16	0	0.263707	0.469	0.233	0
oligos1	TRAK1	0	0.262373	0.44	0.191	0
oligos1	MTHFD1L	0	0.261822	0.324	0.115	0
oligos1	TPCN1	0	0.261068	0.555	0.318	0
oligos1	FMO5	0	0.26002	0.319	0.108	0
oligos1	SMAD9	0	0.257304	0.281	0.053	0
oligos1	EPB41L3	0	0.255933	0.571	0.327	0
oligos1	FTX	0	0.252828	0.988	0.953	0
oligos1	MIR4300HG	0	0.250936	0.288	0.086	0
oligos1	TBC1D12	5.30085e-305	0.278074	0.815	0.663	3.8076e-301
oligos1	LGR5	9.30112e-300	0.268575	0.527	0.305	6.681e-296
oligos1	MAPRE2	2.64531e-299	0.268606	0.922	0.837	1.90012e-295
oligos1	CLDND1	1.37843e-288	0.284854	0.964	0.927	9.90129e-285
oligos1	PDK4	4.86553e-286	0.253076	0.511	0.299	3.49491e-282
oligos1	PBX3	1.46422e-285	0.291588	0.71	0.53	1.05175e-281
oligos1	LINC01505	1.5753e-276	0.624176	0.62	0.473	1.13154e-272
oligos1	CNTNAP4	1.27314e-269	0.288767	0.963	0.901	9.14499e-266
oligos1	ZNF652	5.14118e-260	0.281794	0.843	0.734	3.69291e-256
oligos1	UBA6-AS1	6.66321e-257	0.28557	0.489	0.29	4.78618e-253
oligos1	TMEM117	2.64271e-250	0.254713	0.573	0.368	1.89826e-246
oligos1	MAPK10	5.71488e-245	0.258053	0.79	0.65	4.105e-241
oligos1	SMYD3	1.34217e-223	0.265592	0.57	0.384	9.64078e-220
oligos1	ERC1	8.10655e-214	0.262587	0.715	0.567	5.82293e-210
oligos1	MOBP	8.90747e-143	0.274889	0.96	0.954	6.39824e-139
oligos2	SYT1	0	1.00353	0.752	0.23	0
oligos2	ALDH1A1	0	0.866602	0.595	0.118	0
oligos2	UCHL1	0	0.610282	0.804	0.499	0
oligos2	SNAP25	0	0.591124	0.6	0.227	0
oligos2	PEG10	0	0.568383	0.594	0.236	0
oligos2	STMN2	0	0.527279	0.517	0.136	0
oligos2	NEFL	0	0.51713	0.492	0.149	0
oligos2	SLC18A2	0	0.492107	0.375	0.079	0
oligos2	MAP1B	0	0.481274	0.956	0.87	0
oligos2	TUBB2A	0	0.475091	0.458	0.133	0
oligos2	SCG2	0	0.471544	0.423	0.122	0
oligos2	GALNTL6	0	0.466929	0.316	0.098	0
oligos2	OPALIN	0	0.466876	0.587	0.294	0
oligos2	NEFM	0	0.460473	0.443	0.165	0
oligos2	SVEP1	0	0.414843	0.553	0.28	0
oligos2	NRXN3	0	0.399121	0.977	0.904	0
oligos2	YWHAG	0	0.381832	0.575	0.34	0
oligos2	TUBA1B	0	0.379556	0.694	0.491	0
oligos2	MT-CO1	0	0.377134	0.947	0.868	0
oligos2	PPP2R2B	0	0.364133	0.998	0.991	0
oligos2	SLC6A3	0	0.359849	0.304	0.059	0
oligos2	SV2C	0	0.354411	0.3	0.069	0
oligos2	THY1	0	0.346487	0.35	0.087	0
oligos2	NDRG4	0	0.338407	0.358	0.111	0
oligos2	CALY	0	0.333123	0.325	0.074	0
oligos2	CNTN1	0	0.327881	0.308	0.115	0
oligos2	ATP6V1B2	0	0.320919	0.402	0.19	0
oligos2	TH	0	0.314404	0.31	0.073	0
oligos2	GAP43	0	0.313478	0.349	0.096	0
oligos2	ANK3	0	0.312182	0.996	0.978	0
oligos2	BASP1	0	0.304448	0.319	0.083	0
oligos2	KCNJ6	0	0.302752	0.291	0.073	0
oligos2	SLC2A13	0	0.296769	0.323	0.114	0
oligos2	NEFH	0	0.292174	0.282	0.076	0
oligos2	BEX1	0	0.291825	0.391	0.154	0
oligos2	SIK3	0	0.291762	0.999	0.995	0
oligos2	FGF12	0	0.265332	0.31	0.107	0
oligos2	SNCG	0	0.262739	0.331	0.109	0
oligos2	EEF1A2	0	0.256393	0.3	0.094	0
oligos2	GNAS	1.83133e-306	0.367213	0.765	0.619	1.31545e-302
oligos2	KCNAB1	6.19383e-305	0.413669	0.419	0.203	4.44903e-301
oligos2	NSF	2.01548e-295	0.34032	0.553	0.338	1.44772e-291
oligos2	LINC01608	2.22708e-285	0.312616	0.902	0.742	1.59971e-281
oligos2	MDH1	2.36371e-280	0.276134	0.419	0.219	1.69785e-276
oligos2	ROBO2	9.75656e-276	0.28441	0.374	0.176	7.00814e-272
oligos2	PLD3	2.34425e-274	0.31862	0.583	0.382	1.68388e-270
oligos2	CPE	1.58606e-260	0.274991	0.413	0.219	1.13927e-256
oligos2	ANO4	6.29414e-222	0.275741	0.921	0.797	4.52108e-218
oligos2	ADAMTS18	9.77657e-214	0.28887	0.393	0.214	7.02251e-210
oligos2	HHIP	6.01197e-192	0.258011	0.914	0.826	4.3184e-188
oligos2	TMEFF2	8.29151e-188	0.275145	0.952	0.911	5.95579e-184
oligos2	POLR2F	1.30472e-183	0.258405	0.887	0.809	9.37181e-180
oligos2	PKM	3.13652e-174	0.251981	0.389	0.236	2.25296e-170
oligos2	TNIK	1.35211e-171	0.298468	0.606	0.451	9.71222e-168
oligos2	PDE1A	1.85016e-141	0.322897	0.574	0.443	1.32897e-137
oligos2	FCHSD2	9.64541e-132	0.26765	0.687	0.556	6.9283e-128
oligos2	LINC01170	1.68074e-101	0.279531	0.703	0.62	1.20728e-97
oligos3	CTNNA2	0	1.37693	0.692	0.538	0
oligos3	LAMA2	0	0.890507	0.797	0.398	0
oligos3	XIST	0	0.801364	0.676	0.38	0
oligos3	GRIN2A	0	0.693764	0.549	0.171	0
oligos3	KCNAB1	0	0.68068	0.479	0.205	0
oligos3	FCHSD2	0	0.637243	0.854	0.536	0
oligos3	ROR1	0	0.602186	0.475	0.145	0
oligos3	LRRC7	0	0.595004	0.569	0.268	0
oligos3	PALM2	0	0.576316	0.858	0.664	0
oligos3	SVEP1	0	0.576276	0.625	0.283	0
oligos3	CTNND2	0	0.567241	0.97	0.763	0
oligos3	PLXDC2	0	0.557856	0.89	0.662	0
oligos3	LINC01608	0	0.547906	0.946	0.744	0
oligos3	ANK3	0	0.537105	0.999	0.979	0
oligos3	AUTS2	0	0.537056	0.989	0.919	0
oligos3	ASTN2	0	0.531726	0.81	0.611	0
oligos3	ANO4	0	0.50679	0.944	0.8	0
oligos3	PPFIA2	0	0.502823	0.874	0.741	0
oligos3	KCNH8	0	0.494595	0.984	0.92	0
oligos3	NLGN1	0	0.493012	0.975	0.88	0
oligos3	OPALIN	0	0.486803	0.675	0.296	0
oligos3	PPP2R2B	0	0.462493	0.997	0.992	0
oligos3	PLCL2	0	0.406999	0.374	0.112	0
oligos3	CREB5	0	0.397903	0.972	0.927	0
oligos3	FRY	0	0.39356	0.368	0.149	0
oligos3	DYSF	0	0.385138	0.59	0.286	0
oligos3	ERBB4	0	0.372934	0.984	0.923	0
oligos3	NFASC	0	0.372926	0.984	0.913	0
oligos3	SIK3	0	0.371699	1	0.995	0
oligos3	RORB	0	0.352474	0.284	0.085	0
oligos3	ANK2	0	0.350366	0.989	0.98	0
oligos3	BAALC	0	0.349482	0.384	0.14	0
oligos3	ST3GAL6	0	0.341954	0.379	0.144	0
oligos3	MATN2	0	0.334877	0.472	0.204	0
oligos3	MARCH1	0	0.331389	0.994	0.984	0
oligos3	LRP6	0	0.322525	0.606	0.333	0
oligos3	MCAM	0	0.322336	0.465	0.18	0
oligos3	SEMA6D	0	0.319304	0.566	0.298	0
oligos3	PTK2	0	0.318409	0.99	0.979	0
oligos3	EXOC6B	0	0.31548	0.979	0.958	0
oligos3	GREM1	0	0.310105	0.422	0.185	0
oligos3	LINC01792	0	0.291084	0.473	0.21	0
oligos3	TRIM2	0	0.284729	0.996	0.991	0
oligos3	IL1RAPL1	0	0.282474	1	1	0
oligos3	FRMD5	0	0.276814	0.999	0.997	0
oligos3	KCNK10	0	0.272876	0.294	0.092	0
oligos3	NRXN3	2.26132e-304	0.432614	0.959	0.911	1.62431e-300
oligos3	CD82	3.08719e-301	0.252647	0.482	0.226	2.21753e-297
oligos3	TMEM132C	4.47133e-301	0.320124	0.354	0.14	3.21176e-297
oligos3	TIAM1	1.11696e-294	0.398311	0.745	0.542	8.02309e-291
oligos3	ROBO1	1.76003e-288	0.370615	0.886	0.782	1.26423e-284
oligos3	LPAR1	2.11391e-286	0.329325	0.938	0.896	1.51842e-282
oligos3	FAM126A	9.2328e-285	0.335462	0.52	0.278	6.63192e-281
oligos3	DUSP10	3.12711e-281	0.299012	0.434	0.207	2.2462e-277
oligos3	PDE8A	1.42562e-261	0.284999	0.987	0.978	1.02402e-257
oligos3	DISC1	3.24889e-252	0.267609	0.318	0.129	2.33368e-248
oligos3	MIR181A1HG	7.99098e-249	0.324056	0.887	0.822	5.73992e-245
oligos3	FAM196B	1.28479e-248	0.309887	0.481	0.25	9.22867e-245
oligos3	HHIP	2.52734e-242	0.325736	0.908	0.831	1.81539e-238
oligos3	LINC00461	3.01499e-241	0.269679	0.398	0.191	2.16567e-237
oligos3	SV2B	6.23719e-241	0.253225	0.254	0.094	4.48018e-237
oligos3	RUNX1T1	3.40205e-235	0.28063	0.308	0.129	2.44369e-231
oligos3	GRAMD2B	5.80492e-235	0.261037	0.494	0.27	4.16968e-231
oligos3	CADM2	1.77753e-234	0.290803	1	0.997	1.2768e-230
oligos3	TRIM9	3.09024e-234	0.334116	0.666	0.457	2.21972e-230
oligos3	CSMD2	3.91156e-232	0.297262	0.478	0.255	2.80968e-228
oligos3	DCC	1.8697e-231	0.558479	0.453	0.248	1.343e-227
oligos3	PALM2-AKAP2	2.05916e-222	0.269672	0.541	0.306	1.47909e-218
oligos3	TNIK	1.53967e-221	0.333748	0.664	0.45	1.10594e-217
oligos3	COBL	1.64695e-216	0.254936	0.962	0.924	1.183e-212
oligos3	LTBP1	2.17321e-210	0.277009	0.308	0.136	1.56102e-206
oligos3	ARPP21	4.30214e-210	0.292816	0.455	0.246	3.09023e-206
oligos3	CERCAM	5.0219e-198	0.269124	0.918	0.858	3.60723e-194
oligos3	COL4A5	6.06424e-196	0.278135	0.932	0.915	4.35594e-192
oligos3	PPP3CA	2.0068e-188	0.28817	0.551	0.337	1.44149e-184
oligos3	FIGN	3.50658e-183	0.333021	0.594	0.392	2.51878e-179
oligos3	SPOCK1	1.07213e-182	0.259159	0.977	0.92	7.70114e-179
oligos3	PDZD2	8.48866e-178	0.31482	0.557	0.354	6.09741e-174
oligos3	DLEU2	3.47221e-177	0.271342	0.877	0.83	2.49409e-173
oligos3	SLIT2	1.41978e-175	0.373337	0.421	0.235	1.01983e-171
oligos3	HIVEP2	3.85902e-175	0.254439	0.479	0.28	2.77193e-171
oligos3	CCNH	1.17531e-169	0.288184	0.876	0.829	8.44226e-166
oligos3	KANK1	7.39092e-163	0.292804	0.752	0.614	5.3089e-159
oligos3	CLIC4	4.94502e-157	0.267073	0.746	0.628	3.55201e-153
oligos3	KLHL32	1.82243e-150	0.252502	0.963	0.959	1.30905e-146
oligos3	SH3D19	3.49941e-148	0.252644	0.877	0.832	2.51362e-144
oligos3	PRKD1	5.97951e-147	0.271611	0.498	0.315	4.29508e-143
oligos3	PLPPR1	4.40275e-146	0.261439	0.486	0.303	3.1625e-142
oligos3	TMEFF2	1.73374e-144	0.284207	0.927	0.917	1.24535e-140
oligos3	LSAMP	1.79253e-140	0.271101	0.94	0.931	1.28758e-136
oligos3	LURAP1L-AS1	1.55906e-134	0.355282	0.433	0.28	1.11987e-130
oligos3	CDH19	9.05693e-134	0.252189	0.761	0.657	6.50559e-130
oligos3	SIPA1L1	5.9388e-131	0.254197	0.75	0.648	4.26584e-127
oligos3	FNIP2	3.29733e-130	0.266771	0.719	0.608	2.36847e-126
oligos3	ADD1	2.33175e-126	0.251431	0.807	0.75	1.67489e-122
oligos3	DUSP16	6.59361e-126	0.283129	0.641	0.511	4.73619e-122
oligos3	CSMD3	2.7319e-122	0.267226	0.47	0.307	1.96232e-118
oligos3	AL354809.1	1.77678e-108	0.306375	0.595	0.473	1.27626e-104
oligos3	PTPRM	1.48523e-102	0.388808	0.427	0.293	1.06684e-98
oligos3	AC006059.1	1.56037e-102	0.299889	0.653	0.557	1.12081e-98
oligos3	EFCAB11	3.72714e-98	0.271683	0.332	0.207	2.67721e-94
oligos3	DMD	1.02918e-91	0.270359	0.794	0.775	7.39257e-88
oligos3	HDAC2-AS2	2.15173e-89	0.259843	0.849	0.832	1.54558e-85
oligos3	NAALADL2	2.04841e-73	0.281677	0.758	0.751	1.47137e-69
oligos3	MAML2	1.80754e-65	0.306144	0.641	0.605	1.29835e-61
oligos3	ESRRG	1.48633e-45	0.259352	0.554	0.502	1.06763e-41
oligos4	SLC5A11	0	0.454917	0.978	0.914	0
oligos4	OTUD7A	0	0.430999	0.984	0.937	0
oligos4	PCDH9	0	0.31942	1	1	0
oligos4	RNF220	1.12369e-235	0.278773	1	0.999	8.0715e-232
oligos4	DOCK5	5.97064e-217	0.273021	0.999	0.988	4.28871e-213
oligos4	HIP1	7.856e-215	0.372493	0.945	0.882	5.64296e-211
oligos4	FP236383.1	7.15172e-202	0.49548	0.867	0.813	5.13708e-198
oligos4	DST	1.12261e-172	0.256171	0.999	0.999	8.0637e-169
oligos4	L3MBTL4	6.0341e-170	0.392301	0.771	0.615	4.3343e-166
oligos4	KIRREL3	7.73358e-166	0.337059	0.972	0.938	5.55503e-162
oligos4	DPYD	4.02685e-162	0.277155	0.995	0.985	2.89249e-158
oligos4	DSCAML1	1.80752e-157	0.288187	0.979	0.949	1.29834e-153
oligos4	FP671120.1	5.22324e-157	0.523745	0.894	0.869	3.75185e-153
oligos4	SAMD12	1.32995e-153	0.289326	0.975	0.916	9.55301e-150
oligos4	AC026316.5	1.37609e-140	0.384632	0.951	0.898	9.88443e-137
oligos4	DOCK3	1.11528e-130	0.259647	0.966	0.902	8.01107e-127
oligos4	GREB1L	1.43623e-123	0.325967	0.56	0.384	1.03164e-119
oligos4	SLC22A23	1.39942e-119	0.252524	0.946	0.89	1.0052e-115
oligos4	GNG7	1.58823e-117	0.29794	0.881	0.8	1.14082e-113
oligos4	FHIT	4.98872e-117	0.28019	0.973	0.929	3.5834e-113
oligos4	GPI	6.64181e-110	0.271746	0.506	0.344	4.77081e-106
oligos4	SLC22A15	7.61332e-110	0.263549	0.81	0.732	5.46865e-106
oligos4	DAPK2	2.93612e-105	0.253411	0.521	0.355	2.10901e-101
oligos4	ZHX2	3.22591e-104	0.257083	0.84	0.746	2.31717e-100
oligos4	ANKRD18A	1.73316e-103	0.278803	0.422	0.26	1.24493e-99
oligos4	MT-ND4	2.11679e-96	0.258482	0.931	0.914	1.52049e-92
oligos4	LINC00854	8.83995e-90	0.273211	0.344	0.206	6.34974e-86
oligos4	EVA1C	1.59824e-89	0.264268	0.705	0.606	1.14802e-85
oligos4	AC106869.1	4.04829e-83	0.278978	0.49	0.35	2.90789e-79
oligos4	KCNQ1OT1	3.85483e-74	0.254526	0.721	0.643	2.76892e-70
oligos4	AC012593.1	8.87689e-73	0.354691	0.635	0.536	6.37627e-69
oligos4	XIST	2.90003e-25	0.338816	0.457	0.418	2.08309e-21
oligos4	AC100801.1	7.25393e-20	0.282217	0.302	0.243	5.2105e-16
oligos4	GRID2	1.12035e-17	0.250088	0.476	0.437	8.04749e-14
oligos5	CRYAB	0	1.49046	1	0.802	0
oligos5	S100B	0	1.45347	0.99	0.644	0
oligos5	FTH1	0	1.45033	1	0.888	0
oligos5	FTL	0	1.38996	0.999	0.839	0
oligos5	GAPDH	0	1.07021	0.992	0.699	0
oligos5	PPP1R14A	0	1.05957	0.902	0.511	0
oligos5	MARCKSL1	0	0.959067	0.957	0.566	0
oligos5	NKX6-2	0	0.900761	0.982	0.693	0
oligos5	FEZ1	0	0.896696	0.996	0.808	0
oligos5	PLCG2	0	0.857546	0.997	0.942	0
oligos5	RPL10	0	0.846465	0.645	0.357	0
oligos5	SVIP	0	0.842755	0.966	0.638	0
oligos5	MAG	0	0.840588	0.998	0.84	0
oligos5	C4orf48	0	0.835187	0.563	0.244	0
oligos5	RPL28	0	0.835135	0.616	0.33	0
oligos5	RPS15	0	0.829478	0.638	0.346	0
oligos5	MT3	0	0.794165	0.543	0.289	0
oligos5	RPLP1	0	0.79073	0.602	0.322	0
oligos5	TSC22D4	0	0.785263	0.897	0.553	0
oligos5	STMN4	0	0.784743	0.848	0.48	0
oligos5	ACTB	0	0.778915	0.995	0.762	0
oligos5	LGALS1	0	0.774897	0.411	0.131	0
oligos5	S100A6	0	0.766884	0.46	0.214	0
oligos5	FIS1	0	0.75941	0.587	0.34	0
oligos5	CDKN1C	0	0.752512	0.899	0.53	0
oligos5	EIF1	0	0.727706	0.954	0.635	0
oligos5	RPL13	0	0.709398	0.738	0.463	0
oligos5	SERF2	0	0.698627	0.527	0.277	0
oligos5	DYNC1I2	0	0.690529	0.965	0.678	0
oligos5	APLP1	0	0.686622	0.997	0.848	0
oligos5	TUBA1A	0	0.686111	0.999	0.877	0
oligos5	PPDPF	0	0.681222	0.462	0.219	0
oligos5	PTMA	0	0.679345	0.998	0.873	0
oligos5	SELENOP	0	0.673473	0.998	0.88	0
oligos5	S100A1	0	0.665615	0.385	0.122	0
oligos5	CLU	0	0.662461	0.783	0.496	0
oligos5	GSTP1	0	0.646534	0.468	0.202	0
oligos5	FAU	0	0.646325	0.485	0.225	0
oligos5	RPL41	0	0.643775	0.468	0.192	0
oligos5	SELENOW	0	0.64031	0.9	0.601	0
oligos5	HAPLN2	0	0.630328	0.986	0.775	0
oligos5	APOD	0	0.617912	0.908	0.603	0
oligos5	TMSB4X	0	0.604564	0.841	0.553	0
oligos5	CKB	0	0.598946	0.884	0.587	0
oligos5	PEBP1	0	0.543835	0.991	0.783	0
oligos5	ACTG1	0	0.543292	0.875	0.566	0
oligos5	LINC00486	0	0.510446	0.949	0.742	0
oligos5	UBB	0	0.506564	0.856	0.587	0
oligos5	STMN1	0	0.498693	0.876	0.582	0
oligos5	HSP90AB1	0	0.488313	0.976	0.741	0
oligos5	RPL11	2.21649e-305	0.653832	0.531	0.312	1.5921e-301
oligos5	RPLP2	9.88221e-304	0.594487	0.436	0.206	7.09839e-300
oligos5	UBC	5.46668e-303	0.496491	0.823	0.555	3.92672e-299
oligos5	ELOB	2.20011e-292	0.498334	0.381	0.159	1.58034e-288
oligos5	PRDX1	2.26524e-291	0.680369	0.562	0.37	1.62712e-287
oligos5	TF	1.56949e-290	0.404591	1	0.995	1.12736e-286
oligos5	CD81	2.92021e-281	0.642112	0.595	0.408	2.09759e-277
oligos5	KTN1	6.17352e-276	0.444603	0.898	0.65	4.43444e-272
oligos5	RPL19	4.77043e-271	0.582518	0.485	0.271	3.4266e-267
oligos5	RPL3	7.7525e-266	0.584641	0.468	0.257	5.56862e-262
oligos5	MT2A	2.09129e-258	0.623461	0.421	0.208	1.50217e-254
oligos5	ITM2B	8.56785e-257	0.40825	0.912	0.66	6.15429e-253
oligos5	ETFB	2.31869e-256	0.492642	0.379	0.171	1.66551e-252
oligos5	CAMK2N1	5.64559e-254	0.440918	0.912	0.668	4.05523e-250
oligos5	SPP1	1.01562e-253	0.428488	0.999	0.932	7.2952e-250
oligos5	SNORC	4.28337e-252	0.575113	0.333	0.136	3.07674e-248
oligos5	CNP	2.34562e-250	0.400432	0.999	0.93	1.68486e-246
oligos5	SIRT2	8.1286e-250	0.432748	0.855	0.617	5.83877e-246
oligos5	CSRP1	6.71183e-249	0.450317	0.925	0.702	4.82111e-245
oligos5	RABAC1	3.68416e-239	0.510758	0.425	0.223	2.64633e-235
oligos5	TUBB2B	5.99844e-239	0.672954	0.349	0.152	4.30868e-235
oligos5	CMTM5	3.68767e-235	0.52816	0.413	0.215	2.64885e-231
oligos5	ATP5ME	2.43606e-232	0.585851	0.47	0.278	1.74982e-228
oligos5	RPL13A	4.39205e-232	0.566781	0.475	0.286	3.15481e-228
oligos5	KLK6	7.25256e-225	0.625845	0.517	0.35	5.20951e-221
oligos5	ATP6V0B	1.68589e-222	0.585249	0.509	0.341	1.21097e-218
oligos5	TBCB	2.02654e-221	0.557384	0.47	0.289	1.45566e-217
oligos5	RPL7A	4.73294e-221	0.508362	0.394	0.203	3.39967e-217
oligos5	B2M	2.13186e-219	0.425743	0.763	0.525	1.53132e-215
oligos5	RPL32	4.04912e-218	0.534694	0.438	0.246	2.90848e-214
oligos5	RPS2	3.83474e-214	0.508751	0.396	0.207	2.7545e-210
oligos5	DPYSL2	3.03929e-213	0.375877	0.997	0.936	2.18312e-209
oligos5	SEPT4	2.57648e-211	0.405927	0.798	0.59	1.85068e-207
oligos5	RPL8	1.1609e-208	0.536785	0.425	0.242	8.33874e-205
oligos5	TMEM59	5.55959e-207	0.393879	0.787	0.566	3.99345e-203
oligos5	RPS27	4.46316e-203	0.422386	0.305	0.131	3.20588e-199
oligos5	GPX4	2.8605e-201	0.507399	0.398	0.217	2.0547e-197
oligos5	RPL18	3.19091e-201	0.52789	0.465	0.29	2.29203e-197
oligos5	PLEKHB1	2.3941e-197	0.397121	0.759	0.552	1.71968e-193
oligos5	GPM6B	4.04197e-190	0.292151	1	0.994	2.90334e-186
oligos5	CBR1	1.64845e-188	0.402	0.745	0.551	1.18408e-184
oligos5	TUBB4A	1.76219e-181	0.366398	0.876	0.629	1.26578e-177
oligos5	HSPA2	5.47809e-181	0.343875	0.825	0.571	3.93491e-177
oligos5	RPL38	7.80122e-180	0.421959	0.34	0.169	5.60362e-176
oligos5	RPS9	4.74246e-176	0.529442	0.505	0.362	3.40651e-172
oligos5	GJC2	1.14679e-173	0.511064	0.409	0.245	8.23737e-170
oligos5	JUND	4.75509e-173	0.432807	0.653	0.487	3.41558e-169
oligos5	CSTB	1.49549e-172	0.385235	0.296	0.135	1.07421e-168
oligos5	RPSA	5.95082e-172	0.506971	0.427	0.267	4.27447e-168
oligos5	PCDH9-AS2	1.56342e-165	0.358647	0.789	0.553	1.12301e-161
oligos5	CD63	8.64478e-161	0.446572	0.384	0.223	6.20954e-157
oligos5	PRMT2	4.98515e-157	0.336331	0.793	0.585	3.58084e-153
oligos5	C1orf122	2.02167e-156	0.503017	0.433	0.288	1.45216e-152
oligos5	TMBIM6	2.82812e-155	0.313218	0.825	0.603	2.03144e-151
oligos5	RPS25	1.7949e-152	0.420431	0.358	0.202	1.28928e-148
oligos5	PSAP	2.45634e-151	0.312181	0.948	0.745	1.76439e-147
oligos5	ATP5MC2	7.84648e-150	0.464964	0.406	0.257	5.63613e-146
oligos5	NDUFB2	8.54657e-145	0.4252	0.35	0.199	6.139e-141
oligos5	RPS18	2.10021e-143	0.392934	0.322	0.171	1.50858e-139
oligos5	NDUFS7	4.04507e-143	0.436397	0.386	0.24	2.90558e-139
oligos5	HTRA1	1.38832e-142	0.318499	0.968	0.768	9.97232e-139
oligos5	RNASE1	1.77566e-141	0.51244	0.481	0.359	1.27546e-137
oligos5	UCHL1	1.51527e-140	0.296521	0.773	0.535	1.08842e-136
oligos5	PMP22	9.91536e-140	0.297586	0.863	0.647	7.1222e-136
oligos5	GJB1	3.3658e-137	0.485681	0.429	0.294	2.41765e-133
oligos5	RPS14	3.96514e-136	0.421882	0.375	0.231	2.84816e-132
oligos5	PLA2G16	3.18411e-135	0.319021	0.988	0.853	2.28715e-131
oligos5	GUK1	5.24799e-135	0.443083	0.395	0.257	3.76963e-131
oligos5	NENF	3.42447e-131	0.455064	0.409	0.277	2.4598e-127
oligos5	CALM1	6.50162e-131	0.309498	0.98	0.806	4.67011e-127
oligos5	TUBA1B	2.6995e-128	0.334544	0.705	0.511	1.93905e-124
oligos5	SON	1.39364e-127	0.287932	0.917	0.728	1.00105e-123
oligos5	PPIB	6.48047e-127	0.374825	0.321	0.181	4.65492e-123
oligos5	SEC62	1.15312e-123	0.412468	0.575	0.458	8.28289e-120
oligos5	RPS3	1.79953e-119	0.454227	0.419	0.296	1.29261e-115
oligos5	RPS11	1.83402e-119	0.402705	0.365	0.231	1.31738e-115
oligos5	COX5B	2.67842e-119	0.387528	0.328	0.192	1.92391e-115
oligos5	TKT	1.60346e-118	0.465512	0.428	0.309	1.15177e-114
oligos5	PLP1	1.91384e-118	0.317007	1	0.996	1.37471e-114
oligos5	RPS5	1.32102e-114	0.336818	0.301	0.168	9.48891e-111
oligos5	DHCR24	3.31252e-114	0.530174	0.453	0.336	2.37939e-110
oligos5	NUPR1	7.26728e-114	0.4349	0.28	0.149	5.22009e-110
oligos5	LAMP1	1.16431e-113	0.355828	0.613	0.483	8.36322e-110
oligos5	COPS9	9.9885e-112	0.326227	0.273	0.145	7.17474e-108
oligos5	EEF1A1	3.44378e-109	0.483355	0.479	0.392	2.47367e-105
oligos5	COMT	1.00213e-108	0.405329	0.385	0.263	7.19829e-105
oligos5	AAK1	1.18202e-108	0.26809	0.82	0.625	8.49047e-105
oligos5	H3F3B	9.44898e-108	0.281422	0.739	0.558	6.7872e-104
oligos5	RASGEF1B	1.70237e-105	0.259938	0.854	0.665	1.22281e-101
oligos5	PLLP	3.62516e-104	0.326103	0.862	0.695	2.60395e-100
oligos5	MGST3	1.05598e-103	0.444632	0.404	0.292	7.58508e-100
oligos5	RPL37A	2.31139e-103	0.429753	0.426	0.318	1.66027e-99
oligos5	METRN	4.05694e-103	0.428223	0.386	0.274	2.9141e-99
oligos5	RACK1	1.23605e-101	0.384932	0.357	0.237	8.87852e-98
oligos5	RPS4X	5.37223e-101	0.354993	0.33	0.207	3.85888e-97
oligos5	TOMM7	1.36159e-100	0.342801	0.298	0.176	9.78028e-97
oligos5	MT-ND3	2.04326e-100	0.271658	0.997	0.911	1.46767e-96
oligos5	RPL35	9.81274e-99	0.335646	0.29	0.169	7.04849e-95
oligos5	ATP5F1E	1.28136e-98	0.404543	0.374	0.259	9.20397e-95
oligos5	MTDH	1.51062e-98	0.256464	0.887	0.686	1.08508e-94
oligos5	RPS16	4.29556e-98	0.323838	0.291	0.169	3.0855e-94
oligos5	RPL36	1.10328e-97	0.359491	0.302	0.182	7.92484e-94
oligos5	TTYH1	6.63098e-95	0.449244	0.457	0.381	4.76303e-91
oligos5	TALDO1	8.76826e-95	0.427945	0.43	0.339	6.29824e-91
oligos5	ERMN	3.89696e-94	0.263992	0.987	0.802	2.79919e-90
oligos5	RPS19	3.1837e-93	0.418717	0.385	0.277	2.28685e-89
oligos5	RPL29	4.5303e-91	0.398702	0.355	0.246	3.25412e-87
oligos5	FKBP2	1.23824e-90	0.292078	0.263	0.148	8.89425e-87
oligos5	MYLK	1.75923e-88	0.408976	0.38	0.273	1.26366e-84
oligos5	RNH1	4.6246e-88	0.423692	0.431	0.345	3.32185e-84
oligos5	PLPP2	4.14149e-85	0.405845	0.438	0.357	2.97483e-81
oligos5	TMEM125	5.04268e-85	0.359657	0.34	0.232	3.62215e-81
oligos5	QDPR	5.25525e-84	0.333472	0.995	0.955	3.77485e-80
oligos5	RPS23	9.75899e-84	0.3569	0.349	0.243	7.00988e-80
oligos5	PHGDH	4.96778e-83	0.397879	0.364	0.264	3.56836e-79
oligos5	RPL27A	3.8439e-81	0.359524	0.347	0.244	2.76108e-77
oligos5	RPL35A	3.92908e-81	0.298157	0.27	0.162	2.82226e-77
oligos5	NDUFB7	7.87607e-80	0.285335	0.272	0.164	5.65738e-76
oligos5	COX4I1	1.49595e-79	0.359211	0.368	0.269	1.07454e-75
oligos5	SARAF	5.94641e-79	0.276763	0.618	0.504	4.27131e-75
oligos5	SRP14	5.00912e-78	0.391466	0.43	0.351	3.59805e-74
oligos5	ELOVL1	1.67857e-77	0.390684	0.407	0.324	1.20571e-73
oligos5	UBA52	3.57206e-76	0.33185	0.306	0.204	2.56581e-72
oligos5	VWA1	1.96609e-75	0.382446	0.395	0.309	1.41225e-71
oligos5	AC010894.3	5.50931e-75	0.372185	0.399	0.314	3.95734e-71
oligos5	RPS19BP1	2.59828e-74	0.282228	0.252	0.15	1.86634e-70
oligos5	CD9	2.47417e-73	0.353521	0.55	0.463	1.77719e-69
oligos5	RPL30	3.21717e-73	0.344479	0.347	0.251	2.31089e-69
oligos5	TXNRD1	5.60311e-73	0.399831	0.417	0.339	4.02471e-69
oligos5	PCSK1N	6.1167e-73	0.382058	0.301	0.202	4.39362e-69
oligos5	ATOX1	8.37742e-73	0.321423	0.307	0.206	6.0175e-69
oligos5	RPS12	2.90771e-70	0.308847	0.281	0.182	2.08861e-66
oligos5	RPS29	1.97772e-69	0.338643	0.322	0.229	1.42059e-65
oligos5	PDE5A	5.97229e-66	0.351373	0.33	0.237	4.2899e-62
oligos5	PCDH9-AS1	1.31793e-63	0.290705	0.286	0.19	9.46671e-60
oligos5	PFDN2	5.86949e-63	0.318971	0.322	0.234	4.21605e-59
oligos5	RPS24	1.23126e-62	0.318576	0.323	0.234	8.84416e-59
oligos5	LGALS3BP	6.85676e-62	0.37726	0.375	0.301	4.92521e-58
oligos5	KIF1A	6.11983e-60	0.332388	0.529	0.464	4.39587e-56
oligos5	RPS8	8.41361e-59	0.314343	0.3	0.214	6.0435e-55
oligos5	RPL15	1.11841e-58	0.380139	0.433	0.385	8.03355e-55
oligos5	TECR	1.4695e-56	0.354457	0.364	0.295	1.05554e-52
oligos5	EDF1	5.33556e-56	0.288573	0.27	0.185	3.83253e-52
oligos5	BOK	1.58555e-55	0.315687	0.511	0.453	1.1389e-51
oligos5	TMEM151A	2.91761e-53	0.33806	0.384	0.322	2.09572e-49
oligos5	USP39	2.12504e-52	0.312287	0.322	0.248	1.52642e-48
oligos5	MYL6	2.33323e-51	0.281975	0.278	0.198	1.67596e-47
oligos5	LAMTOR1	2.04361e-50	0.269108	0.268	0.187	1.46792e-46
oligos5	NMT1	6.32715e-50	0.300881	0.343	0.273	4.54479e-46
oligos5	RPL14	1.0989e-49	0.307539	0.326	0.254	7.89341e-46
oligos5	NME3	6.93936e-49	0.281127	0.303	0.228	4.98454e-45
oligos5	RPL23A	8.81788e-48	0.279928	0.288	0.21	6.33388e-44
oligos5	PSMD8	1.09412e-47	0.257256	0.256	0.179	7.85907e-44
oligos5	ABHD17A	5.24126e-47	0.326674	0.374	0.323	3.7648e-43
oligos5	SEZ6L2	2.12551e-45	0.284679	0.306	0.234	1.52676e-41
oligos5	CFL1	4.66802e-45	0.325697	0.381	0.332	3.35304e-41
oligos5	MAP1LC3A	8.47044e-45	0.255874	0.255	0.179	6.08432e-41
oligos5	MTCH1	4.77816e-44	0.293947	0.492	0.453	3.43215e-40
oligos5	SELENOS	1.26208e-43	0.252416	0.262	0.187	9.06556e-40
oligos5	HEPN1	2.54316e-43	0.312948	0.389	0.34	1.82675e-39
oligos5	DYNLL1	3.1934e-43	0.350202	0.441	0.415	2.29382e-39
oligos5	SSNA1	1.57167e-42	0.253678	0.261	0.188	1.12893e-38
oligos5	MAPK8IP1	3.91345e-40	0.321808	0.403	0.37	2.81103e-36
oligos5	SOD1	1.7224e-39	0.325578	0.393	0.357	1.2372e-35
oligos5	PAQR6	8.28942e-39	0.269791	0.281	0.216	5.95429e-35
oligos5	ROGDI	1.43858e-38	0.273711	0.316	0.257	1.03333e-34
oligos5	DSTN	9.03553e-37	0.320836	0.402	0.372	6.49022e-33
oligos5	HLA-A	1.2618e-36	0.272161	0.263	0.199	9.06354e-33
oligos5	TMEM258	2.27649e-34	0.258408	0.27	0.211	1.6352e-30
oligos5	RPS7	6.35002e-34	0.264843	0.277	0.218	4.56122e-30
oligos5	RPS27A	2.38515e-31	0.270058	0.302	0.25	1.71325e-27
oligos5	CHADL	1.11032e-30	0.310462	0.377	0.357	7.9754e-27
oligos5	EIF2S2	1.17521e-30	0.26965	0.317	0.269	8.44151e-27
oligos5	LINGO1	3.24135e-30	0.34411	0.38	0.356	2.32826e-26
oligos5	BAIAP2L2	5.51236e-30	0.277407	0.26	0.209	3.95953e-26
oligos5	EID1	8.90085e-30	0.280675	0.434	0.422	6.39348e-26
oligos5	RPL6	2.58106e-29	0.270276	0.31	0.264	1.85397e-25
oligos5	PHLDA3	2.58349e-28	0.254698	0.283	0.235	1.85572e-24
oligos5	PAQR4	3.21463e-27	0.250868	0.304	0.262	2.30907e-23
oligos5	HSPA1A	1.09001e-26	0.256769	0.381	0.34	7.82952e-23
oligos5	DDX24	1.54081e-25	0.286542	0.395	0.386	1.10676e-21
oligos5	GABARAPL2	6.97595e-25	0.258688	0.335	0.306	5.01083e-21
oligos5	ANKUB1	3.22451e-23	0.27179	0.386	0.367	2.31616e-19
oligos5	SLC25A29	5.74917e-19	0.263987	0.345	0.326	4.12963e-15
oligos5	AP003086.2	5.2432e-17	0.25652	0.342	0.327	3.76619e-13
oligos5	PEA15	6.06952e-12	0.259896	0.356	0.368	4.35973e-08
