# Supplementary material for: Unravelling cell type-specific responses to Parkinson’s Disease at single cell resolution
Source: Mol Neurodegener. 2024 Jan 20;19:7. doi: 10.1186/s13024-023-00699-0 (PMC10799528; doi:10.1186/s13024-023-00699-0)
Supplement: Supplementary file 6 — Additional file 6: Supplementary Table 6. Pathway (GO and KEGG) over-representation analysis on the cell type markers reported in Supplementary Table 5. [file 13024_2023_699_MOESM6_ESM.xlsx]

## Sheet: Pathways in neurons
GO and KEGG enrichment analysis of markers enriched in neuronal subpopulations
Pathway	Ontology	ID	Description	Gene ratio	Background ratio	p-value	Adjusted p-value (Benjamini-Hochberg correction)	Gene names	Number of genes	Subtype	Group
GO:0046034	BP	GO:0046034	ATP metabolic process	51/615	273/18800	2.19245195786236e-24	9.21268312693763e-21	ATP6V1B2/GAPDH/HSPA8/ATP1B1/LDHA/ATP5F1B/PKM/ATP5F1A/PGAM1/PINK1/GHITM/ENO1/ATP6V1A/SNCA/PGK1/ENO2/TPI1/VCP/CHCHD2/TMSB4X/HK1/ATP5PB/APP/COX4I1/ATP5MC3/ISCU/ATP5IF1/PARK7/NDUFA4/PFKM/OGDHL/NDUFS2/NDUFS5/SLC2A6/COX7C/NDUFA5/NDUFB10/UQCRC1/ATP5F1D/DNM1L/PARP1/SDHA/ATP5PF/UQCRC2/UQCRB/ATP5F1E/UQCRH/CYCS/UQCR10/DLD/NDUFA10	51	neurons0	Energy production
GO:0006091	BP	GO:0006091	generation of precursor metabolites and energy	60/615	494/18800	1.2221424179315e-18	2.56772122007409e-15	GAPDH/MDH1/LDHA/ATP5F1B/PKM/ATP5F1A/PGAM1/PINK1/GHITM/ENO1/SNCA/PGK1/ENO2/QDPR/TKT/BNIP3/TPI1/SLC25A4/VCP/CHCHD2/HK1/ATP5PB/ALDH2/APP/COX4I1/GYG1/ISCU/ATP5IF1/PARK7/MDH2/CISD1/NDUFA4/AKR1B1/PFKM/OGDHL/NDUFS2/ACO2/NDUFS5/SLC2A6/COX7C/TALDO1/SUCLA2/NDUFA5/NDUFB10/UQCRC1/ATP5F1D/COX6C/SDHA/ATP5PF/UQCRC2/PYGL/UQCRB/MT3/ATP5F1E/UQCRH/PTGES3/CYCS/UQCR10/DLD/NDUFA10	60	neurons0	Energy production
GO:0009060	BP	GO:0009060	aerobic respiration	35/615	187/18800	4.04675545822217e-17	5.66815547848319e-14	MDH1/ATP5F1B/ATP5F1A/PINK1/GHITM/SNCA/BNIP3/VCP/CHCHD2/ATP5PB/COX4I1/ISCU/PARK7/MDH2/NDUFA4/OGDHL/NDUFS2/ACO2/NDUFS5/COX7C/SUCLA2/NDUFA5/NDUFB10/UQCRC1/ATP5F1D/SDHA/ATP5PF/UQCRC2/UQCRB/ATP5F1E/UQCRH/CYCS/UQCR10/DLD/NDUFA10	35	neurons0
GO:0006119	BP	GO:0006119	oxidative phosphorylation	29/615	139/18800	1.03623966739475e-15	1.08856977059819e-12	ATP5F1B/ATP5F1A/PINK1/GHITM/SNCA/VCP/CHCHD2/ATP5PB/COX4I1/ISCU/PARK7/NDUFA4/NDUFS2/NDUFS5/COX7C/NDUFA5/NDUFB10/UQCRC1/ATP5F1D/SDHA/ATP5PF/UQCRC2/UQCRB/ATP5F1E/UQCRH/CYCS/UQCR10/DLD/NDUFA10	29	neurons0	Oxidative stress
GO:0030705	BP	GO:0030705	cytoskeleton-dependent intracellular transport	34/615	197/18800	1.48602698543537e-15	1.24885707855989e-12	UCHL1/TUBA1A/TUBA1B/NEFL/HSPA8/UBB/MAP1B/KLC1/TUBB/CALY/NEFH/SOD1/KIF3A/SYT4/DYNC1H1/MAP1A/CLIP3/ACTR10/KIF5A/KIF3C/APP/DYNC1I1/KIFAP3/PAFAH1B1/LRPPRC/CDC42/KIF1A/ARL8A/ARL8B/HSBP1/KLC2/OPA1/AP3M2/ARMCX3	34	neurons0
GO:0006457	BP	GO:0006457	protein folding	35/615	212/18800	2.32532895133599e-15	1.62850537558564e-12	HSP90AA1/HSP90AB1/HSPA8/CANX/DNAJA1/CCT5/HSPA9/PPIA/CLU/HSPD1/HSPA4/ST13/HSPA5/CCT6A/CCT3/FKBP4/HSPA4L/CCT7/DNAJB6/PDIA3/CCT8/ERP29/TCP1/CCT2/DNAJA2/CALR/VBP1/HSP90B1/HSPH1/HSPA13/AHSA1/CDC37/TTC1/PTGES3/CCT4	35	neurons0	Unfolded protein response
GO:0010970	BP	GO:0010970	transport along microtubule	30/615	157/18800	4.12196426405521e-15	2.47435626250857e-12	UCHL1/NEFL/HSPA8/UBB/MAP1B/KLC1/CALY/NEFH/SOD1/KIF3A/DYNC1H1/MAP1A/CLIP3/ACTR10/KIF5A/KIF3C/APP/DYNC1I1/KIFAP3/PAFAH1B1/LRPPRC/CDC42/KIF1A/ARL8A/ARL8B/HSBP1/KLC2/OPA1/AP3M2/ARMCX3	30	neurons0
GO:0045333	BP	GO:0045333	cellular respiration	36/615	231/18800	5.91095368376441e-15	3.10472842239726e-12	MDH1/ATP5F1B/ATP5F1A/PINK1/GHITM/SNCA/BNIP3/VCP/CHCHD2/ATP5PB/COX4I1/ISCU/PARK7/MDH2/CISD1/NDUFA4/OGDHL/NDUFS2/ACO2/NDUFS5/COX7C/SUCLA2/NDUFA5/NDUFB10/UQCRC1/ATP5F1D/SDHA/ATP5PF/UQCRC2/UQCRB/ATP5F1E/UQCRH/CYCS/UQCR10/DLD/NDUFA10	36	neurons0
GO:0008088	BP	GO:0008088	axo-dendritic transport	21/615	78/18800	4.39833053908248e-14	2.05353165835829e-11	UCHL1/NEFL/HSPA8/KLC1/CALY/SOD1/KIF3A/DYNC1H1/MAP1A/ACTR10/KIF5A/APP/PAFAH1B1/KIF1A/ARL8A/ARL8B/HSBP1/KLC2/OPA1/AP3M2/ARMCX3	21	neurons0
GO:0099003	BP	GO:0099003	vesicle-mediated transport in synapse	32/615	197/18800	5.97793007708445e-14	2.51192621839088e-11	SLC18A2/TH/ACTG1/CALY/PREPL/STXBP1/CANX/SNAP25/SYT4/VPS35/SNCA/ACTB/CALM3/RAB3A/SNCG/AP2M1/SYT1/NAPB/SV2A/DNAJC6/SYN1/CPLX2/CLCN3/SYNJ1/CLSTN1/NSG1/ATP2A2/DNM1/SYP/PACSIN1/PRKAR1B/RAB3GAP1	32	neurons0
GO:0015980	BP	GO:0015980	energy derivation by oxidation of organic compounds	41/615	321/18800	8.10754137660022e-14	3.09708080586128e-11	MDH1/ATP5F1B/ATP5F1A/PINK1/GHITM/SNCA/BNIP3/VCP/CHCHD2/ATP5PB/COX4I1/GYG1/ISCU/PARK7/MDH2/CISD1/NDUFA4/PFKM/OGDHL/NDUFS2/ACO2/NDUFS5/COX7C/SUCLA2/NDUFA5/NDUFB10/UQCRC1/ATP5F1D/SDHA/ATP5PF/UQCRC2/PYGL/UQCRB/MT3/ATP5F1E/UQCRH/PTGES3/CYCS/UQCR10/DLD/NDUFA10	41	neurons0	Oxidative stress
GO:0016241	BP	GO:0016241	regulation of macroautophagy	27/615	158/18800	1.62665903701012e-12	5.26367380507123e-10	UCHL1/ATP6V1B2/GAPDH/PINK1/ATP6V0B/MOAP1/ATP6V1E1/ATP6V1A/VPS35/ATP6V0E2/ATP6V0D1/SCOC/VDAC1/BNIP3/SLC25A4/ATP6V1G1/ATP6V1D/OPTN/ATP6V1C1/PAFAH1B2/CAPNS1/UBQLN2/ATP6V1H/RHEB/ATP13A2/LARP1/RAB3GAP1	27	neurons0
GO:0016236	BP	GO:0016236	macroautophagy	38/615	306/18800	1.62845691256369e-12	5.26367380507123e-10	UCHL1/ATP6V1B2/GAPDH/PINK1/ATP6V0B/MOAP1/ATP6V1E1/ATP6V1A/VPS35/ATP6V0E2/ATP6V0D1/CALM1/SCOC/VDAC1/BNIP3/SLC25A4/ATP6V1G1/VCP/MAP1LC3B/ATP6V1D/OPTN/GABARAPL2/SQSTM1/ATP6V1C1/MAP1LC3A/PAFAH1B2/GABARAPL1/ATP2A2/CAPNS1/UBQLN2/ATP6V1H/RHEB/RETREG1/ARL8B/CDC37/ATP13A2/LARP1/RAB3GAP1	38	neurons0
GO:0099111	BP	GO:0099111	microtubule-based transport	30/615	198/18800	2.35989511956568e-12	7.08305663743929e-10	UCHL1/NEFL/HSPA8/UBB/MAP1B/KLC1/CALY/NEFH/SOD1/KIF3A/DYNC1H1/MAP1A/CLIP3/ACTR10/KIF5A/KIF3C/APP/DYNC1I1/KIFAP3/PAFAH1B1/LRPPRC/CDC42/KIF1A/ARL8A/ARL8B/HSBP1/KLC2/OPA1/AP3M2/ARMCX3	30	neurons0
GO:0072384	BP	GO:0072384	organelle transport along microtubule	20/615	85/18800	2.7941866369881e-12	7.82744816574934e-10	UCHL1/NEFL/UBB/MAP1B/NEFH/KIF3A/DYNC1H1/ACTR10/KIF5A/KIF3C/DYNC1I1/KIFAP3/PAFAH1B1/LRPPRC/CDC42/KIF1A/HSBP1/OPA1/AP3M2/ARMCX3	20	neurons0
GO:0021762	BP	GO:0021762	substantia nigra development	15/615	44/18800	4.24152787139923e-12	1.11314834455543e-09	CKB/ACTB/CALM3/CALM1/INA/BASP1/DYNLL1/ATP5PB/YWHAH/YWHAE/YWHAQ/HSPA5/SYNGR3/CDC42/ATP5PF	15	neurons0
GO:0019693	BP	GO:0019693	ribose phosphate metabolic process	43/615	394/18800	4.50345593941987e-12	1.11314834455543e-09	GAPDH/LDHA/ATP5F1B/PKM/ATP5F1A/PGAM1/PINK1/ACOT7/ENO1/ATP6V1A/SNCA/PGK1/ENO2/TKT/TPI1/VCP/TMSB4X/RAN/HINT1/HK1/ATP5PB/GUCY1B1/PRPS1/APP/ACSL4/ACLY/ATP5MC3/ACSL3/RFK/PFKM/OGDHL/SLC2A6/SUCLA2/ATP5F1D/PARP1/HPRT1/ATP5PF/OPA1/PYGL/ELOVL5/ATP5F1E/HMGCS1/DLD	43	neurons0
GO:0061077	BP	GO:0061077	chaperone-mediated protein folding	18/615	70/18800	6.83915627508792e-12	1.59656303710664e-09	HSPA8/CCT5/HSPA9/CLU/ST13/HSPA5/CCT6A/CCT3/FKBP4/CCT7/DNAJB6/CCT8/TCP1/CCT2/HSPH1/HSPA13/PTGES3/CCT4	18	neurons0	Unfolded protein response
GO:0099504	BP	GO:0099504	synaptic vesicle cycle	28/615	183/18800	1.00764576977392e-11	2.22848817083684e-09	SLC18A2/TH/ACTG1/PREPL/STXBP1/CANX/SNAP25/SYT4/SNCA/ACTB/CALM3/RAB3A/SNCG/AP2M1/SYT1/NAPB/SV2A/DNAJC6/SYN1/CPLX2/CLCN3/SYNJ1/ATP2A2/DNM1/SYP/PACSIN1/PRKAR1B/RAB3GAP1	28	neurons0
GO:0042773	BP	GO:0042773	ATP synthesis coupled electron transport	20/615	92/18800	1.34147790165072e-11	2.68423340130301e-09	PINK1/GHITM/SNCA/CHCHD2/COX4I1/ISCU/PARK7/NDUFA4/NDUFS2/NDUFS5/COX7C/NDUFA5/NDUFB10/SDHA/UQCRB/UQCRH/CYCS/UQCR10/DLD/NDUFA10	20	neurons0
GO:0042775	BP	GO:0042775	mitochondrial ATP synthesis coupled electron transport	20/615	92/18800	1.34147790165072e-11	2.68423340130301e-09	PINK1/GHITM/SNCA/CHCHD2/COX4I1/ISCU/PARK7/NDUFA4/NDUFS2/NDUFS5/COX7C/NDUFA5/NDUFB10/SDHA/UQCRB/UQCRH/CYCS/UQCR10/DLD/NDUFA10	20	neurons0
GO:0098930	BP	GO:0098930	axonal transport	17/615	64/18800	1.49165792152669e-11	2.84906663011597e-09	UCHL1/NEFL/CALY/SOD1/KIF3A/DYNC1H1/MAP1A/ACTR10/KIF5A/PAFAH1B1/KIF1A/ARL8A/ARL8B/HSBP1/OPA1/AP3M2/ARMCX3	17	neurons0
GO:0010506	BP	GO:0010506	regulation of autophagy	38/615	336/18800	2.83555075456978e-11	5.18042794378358e-09	UCHL1/ATP6V1B2/GAPDH/PSAP/EEF1A2/PINK1/ATP6V0B/MOAP1/ATP6V1E1/ATP6V1A/VPS35/SNCA/ATP6V0E2/ATP6V0D1/SCOC/VDAC1/BNIP3/SLC25A4/ATP6V1G1/ATP6V1D/RRAGA/OPTN/EIF4G2/ATP6V1C1/EIF4G1/PARK7/PAFAH1B2/CISD1/CAPNS1/UBQLN2/ATP6V1H/RHEB/DNM1L/ATP13A2/MT3/LARP1/TMEM59/RAB3GAP1	38	neurons0
GO:1904851	BP	GO:1904851	positive regulation of establishment of protein localization to telomere	8/615	10/18800	5.32652686883391e-11	9.32586079285003e-09	CCT5/CCT6A/CCT3/CCT7/CCT8/TCP1/CCT2/CCT4	8	neurons0
GO:1902600	BP	GO:1902600	proton transmembrane transport	23/615	133/18800	5.72092034207517e-11	9.61572291095994e-09	ATP6V1B2/ATP1A1/ATP5F1B/ATP6V1E1/ATP6V1A/ATP6V0E2/ATP6V0D1/SLC25A4/SLC25A3/ATP6V1G1/TMSB4X/COX4I1/SLC9A6/ATP6V1F/ATP6V1C1/CLCN3/PARK7/NDUFA4/ATP6V1H/CLCN4/UQCRC1/UQCRH/UQCR10	23	neurons0
GO:0009150	BP	GO:0009150	purine ribonucleotide metabolic process	39/615	366/18800	9.42482021057002e-11	1.52319594326212e-08	GAPDH/LDHA/ATP5F1B/PKM/ATP5F1A/PGAM1/PINK1/ACOT7/ENO1/ATP6V1A/SNCA/PGK1/ENO2/TPI1/VCP/TMSB4X/RAN/HINT1/HK1/ATP5PB/GUCY1B1/APP/ACSL4/ACLY/ATP5MC3/ACSL3/PFKM/OGDHL/SLC2A6/SUCLA2/ATP5F1D/PARP1/HPRT1/ATP5PF/OPA1/ELOVL5/ATP5F1E/HMGCS1/DLD	39	neurons0
GO:0009259	BP	GO:0009259	ribonucleotide metabolic process	40/615	384/18800	1.07673190474663e-10	1.67571387546124e-08	GAPDH/LDHA/ATP5F1B/PKM/ATP5F1A/PGAM1/PINK1/ACOT7/ENO1/ATP6V1A/SNCA/PGK1/ENO2/TPI1/VCP/TMSB4X/RAN/HINT1/HK1/ATP5PB/GUCY1B1/APP/ACSL4/ACLY/ATP5MC3/ACSL3/RFK/PFKM/OGDHL/SLC2A6/SUCLA2/ATP5F1D/PARP1/HPRT1/ATP5PF/OPA1/ELOVL5/ATP5F1E/HMGCS1/DLD	40	neurons0
GO:0048857	BP	GO:0048857	neural nucleus development	16/615	64/18800	1.61210591347339e-10	2.419310374434e-08	CKB/ACTB/CALM3/CALM1/INA/BASP1/DYNLL1/ATP5PB/YWHAH/YWHAE/YWHAQ/HSPA5/SYNGR3/CDC42/ATP5PF/CDK5R2	16	neurons0
GO:0019646	BP	GO:0019646	aerobic electron transport chain	18/615	84/18800	1.8295209396043e-10	2.49102415838784e-08	PINK1/SNCA/COX4I1/ISCU/PARK7/NDUFA4/NDUFS2/NDUFS5/COX7C/NDUFA5/NDUFB10/SDHA/UQCRB/UQCRH/CYCS/UQCR10/DLD/NDUFA10	18	neurons0
GO:0070203	BP	GO:0070203	regulation of establishment of protein localization to telomere	8/615	11/18800	1.89701982552144e-10	2.49102415838784e-08	CCT5/CCT6A/CCT3/CCT7/CCT8/TCP1/CCT2/CCT4	8	neurons0
GO:1904869	BP	GO:1904869	regulation of protein localization to Cajal body	8/615	11/18800	1.89701982552144e-10	2.49102415838784e-08	CCT5/CCT6A/CCT3/CCT7/CCT8/TCP1/CCT2/CCT4	8	neurons0
GO:1904871	BP	GO:1904871	positive regulation of protein localization to Cajal body	8/615	11/18800	1.89701982552144e-10	2.49102415838784e-08	CCT5/CCT6A/CCT3/CCT7/CCT8/TCP1/CCT2/CCT4	8	neurons0
GO:0006163	BP	GO:0006163	purine nucleotide metabolic process	40/615	394/18800	2.34214867511989e-10	2.98233597965266e-08	GAPDH/LDHA/ATP5F1B/PKM/ATP5F1A/PGAM1/PINK1/ACOT7/ENO1/ATP6V1A/SNCA/PGK1/ENO2/TPI1/VCP/TMSB4X/RAN/HINT1/HK1/ATP5PB/GUCY1B1/PRPS1/APP/ACSL4/ACLY/ATP5MC3/ACSL3/PFKM/OGDHL/SLC2A6/SUCLA2/ATP5F1D/PARP1/HPRT1/ATP5PF/OPA1/ELOVL5/ATP5F1E/HMGCS1/DLD	40	neurons0
GO:1903829	BP	GO:1903829	positive regulation of protein localization	43/615	446/18800	2.52264872503399e-10	3.11769704193907e-08	HSP90AB1/RTN4/PGRMC1/PINK1/PRNP/SYT11/VPS35/ACHE/CCT5/PPIA/NPTN/MAP1A/TMEM30A/CLIP3/RAN/YWHAE/TMEM35A/ACSL4/CCT6A/CCT3/BCAP31/CD81/SQSTM1/PCSK1/ACSL3/CCT7/TCAF1/PARK7/CCT8/TCP1/PFKM/CCT2/CLSTN3/LRRC8A/VSNL1/CDC42/DNM1L/PARP1/APBB1/ATP13A2/TOMM70/RUFY3/CCT4	43	neurons0
GO:0050808	BP	GO:0050808	synapse organization	41/615	419/18800	4.26831414880614e-10	5.12441601522383e-08	TUBA1A/NEFL/ACTG1/HSPA8/PGRMC1/MAP1B/TUBB/NEFH/PRNP/VPS35/SNCA/ACTB/DNER/YWHAZ/RAB3A/ACHE/SNCG/VCP/INA/NPTN/CFL1/SDCBP/SPOCK2/GAP43/APP/CBLN1/SYN1/EIF4G1/L1CAM/CLSTN1/ARF1/PIN1/SLITRK4/PAFAH1B1/CLSTN3/CDC42/KIF1A/PCDH8/TPBG/LRRN3/CAMK2B	41	neurons0
GO:0090150	BP	GO:0090150	establishment of protein localization to membrane	31/615	259/18800	4.80643197271015e-10	5.61017420814668e-08	HSP90AA1/ATP1B1/PREPL/SRP14/PRNP/NSF/MOAP1/SNAP25/VPS35/CALM3/SDCBP/HSPA4/HSPA5/ATP6AP1/OPTN/ACSL3/TCAF1/REEP1/CLSTN1/NSG1/GDI1/SEC62/CAMLG/NACAD/REEP2/RAB11A/SGTB/EMC7/SRP72/TOMM70/RAB3GAP1	31	neurons0
GO:0051656	BP	GO:0051656	establishment of organelle localization	40/615	404/18800	4.95074461614706e-10	5.62244023704052e-08	UCHL1/NEFL/UBB/MAP1B/NEFH/PINK1/STXBP1/SYT11/KIF3A/SYT4/SNCA/YWHAZ/RAB3A/DYNC1H1/ACTR10/RAN/CFL1/KIF5A/SDCBP/KIF3C/DYNC1I1/KPNB1/CPLX2/SDC1/KIFAP3/SYNJ1/DCTN2/PAFAH1B1/LRPPRC/CDC42/MAP4/KIF1A/RAB11A/HSBP1/OPA1/DNM1/ATP13A2/AP3M2/RPS15/ARMCX3	40	neurons0
GO:0070202	BP	GO:0070202	regulation of establishment of protein localization to chromosome	8/615	12/18800	5.52781652121954e-10	5.66533781028403e-08	CCT5/CCT6A/CCT3/CCT7/CCT8/TCP1/CCT2/CCT4	8	neurons0
GO:1903405	BP	GO:1903405	protein localization to nuclear body	8/615	12/18800	5.52781652121954e-10	5.66533781028403e-08	CCT5/CCT6A/CCT3/CCT7/CCT8/TCP1/CCT2/CCT4	8	neurons0
GO:1904816	BP	GO:1904816	positive regulation of protein localization to chromosome, telomeric region	8/615	12/18800	5.52781652121954e-10	5.66533781028403e-08	CCT5/CCT6A/CCT3/CCT7/CCT8/TCP1/CCT2/CCT4	8	neurons0
GO:1904867	BP	GO:1904867	protein localization to Cajal body	8/615	12/18800	5.52781652121954e-10	5.66533781028403e-08	CCT5/CCT6A/CCT3/CCT7/CCT8/TCP1/CCT2/CCT4	8	neurons0
GO:0022904	BP	GO:0022904	respiratory electron transport chain	20/615	113/18800	6.70418990584634e-10	6.70738237723007e-08	PINK1/GHITM/SNCA/CHCHD2/COX4I1/ISCU/PARK7/NDUFA4/NDUFS2/NDUFS5/COX7C/NDUFA5/NDUFB10/SDHA/UQCRB/UQCRH/CYCS/UQCR10/DLD/NDUFA10	20	neurons0
GO:0046390	BP	GO:0046390	ribose phosphate biosynthetic process	26/615	191/18800	7.6855667620099e-10	7.51040733348038e-08	ATP5F1B/ATP5F1A/PINK1/ACOT7/ENO1/ATP6V1A/SNCA/TKT/VCP/TMSB4X/ATP5PB/GUCY1B1/PRPS1/ACSL4/ACLY/ATP5MC3/ACSL3/RFK/ATP5F1D/PARP1/HPRT1/ATP5PF/PYGL/ELOVL5/ATP5F1E/DLD	26	neurons0
GO:0007409	BP	GO:0007409	axonogenesis	41/615	430/18800	9.29976000216321e-10	8.88127080206587e-08	HSP90AA1/UCHL1/HSP90AB1/NEFL/RTN4/PGRMC1/MAP1B/THY1/NEFH/RET/STXBP1/ACTB/STMN1/TUBB2B/RAB3A/APLP2/NPTN/MAP1A/ATL1/KIF5A/GAP43/APP/NDN/SLC9A6/EIF4G2/L1CAM/POU3F2/GDI1/NR4A2/DPYSL2/CCK/RAC1/SLITRK4/PAFAH1B1/BSG/RAB11A/APBB1/CDK5R2/MT3/OLFM1/RUFY3	41	neurons0
GO:0072521	BP	GO:0072521	purine-containing compound metabolic process	40/615	416/18800	1.17273947723671e-09	1.09507806296636e-07	GAPDH/LDHA/ATP5F1B/PKM/ATP5F1A/PGAM1/PINK1/ACOT7/ENO1/ATP6V1A/SNCA/PGK1/ENO2/TPI1/VCP/TMSB4X/RAN/HINT1/HK1/ATP5PB/GUCY1B1/PRPS1/APP/ACSL4/ACLY/ATP5MC3/ACSL3/PFKM/OGDHL/SLC2A6/SUCLA2/ATP5F1D/PARP1/HPRT1/ATP5PF/OPA1/ELOVL5/ATP5F1E/HMGCS1/DLD	40	neurons0
GO:0070198	BP	GO:0070198	protein localization to chromosome, telomeric region	11/615	30/18800	1.30340318992247e-09	1.19063047914223e-07	TERF2IP/CCT5/CCT6A/CCT3/CCT7/CCT8/TCP1/CCT2/XRCC5/TPP1/CCT4	11	neurons0
GO:0050804	BP	GO:0050804	modulation of chemical synaptic transmission	40/615	429/18800	2.8636917730083e-09	2.5602623042938e-07	YWHAG/MAP1B/PREPL/RGS4/PINK1/STXBP1/PRNP/SYT11/SNAP25/SYT4/SNCA/TUBB2B/CALM3/RAB3A/ACHE/SNCG/NPTN/MAP1A/SYT1/NCDN/YWHAH/APP/CBLN1/SYN1/SQSTM1/CPLX2/CLSTN1/ARF1/NSG1/ATP2A2/TPRG1L/CLSTN3/PAIP2/DNM1/SYP/GRIN1/SYNGR1/PRKAR1B/CAMK2B/RAB3GAP1	40	neurons0
GO:0007018	BP	GO:0007018	microtubule-based movement	38/615	395/18800	3.03635416807982e-09	2.60689322711414e-07	UCHL1/NEFL/HSPA8/UBB/MAP1B/KLC1/CALY/KIF21A/NEFH/SOD1/KIF3A/DYNC1H1/MAP1A/CLIP3/ACTR10/KIF5A/KIF3C/APP/DYNC1I1/KPNB1/DYNLT3/KIFAP3/DYNC1LI1/DYNC1LI2/PAFAH1B1/LRPPRC/CDC42/MAP4/KIF1A/ARL8A/ARL8B/HSBP1/KLC2/OPA1/AP3M2/KIF2A/DYNLRB1/ARMCX3	38	neurons0
GO:0099177	BP	GO:0099177	regulation of trans-synaptic signaling	40/615	430/18800	3.06202159585874e-09	2.60689322711414e-07	YWHAG/MAP1B/PREPL/RGS4/PINK1/STXBP1/PRNP/SYT11/SNAP25/SYT4/SNCA/TUBB2B/CALM3/RAB3A/ACHE/SNCG/NPTN/MAP1A/SYT1/NCDN/YWHAH/APP/CBLN1/SYN1/SQSTM1/CPLX2/CLSTN1/ARF1/NSG1/ATP2A2/TPRG1L/CLSTN3/PAIP2/DNM1/SYP/GRIN1/SYNGR1/PRKAR1B/CAMK2B/RAB3GAP1	40	neurons0
GO:1904814	BP	GO:1904814	regulation of protein localization to chromosome, telomeric region	8/615	14/18800	3.16400653457451e-09	2.60689322711414e-07	CCT5/CCT6A/CCT3/CCT7/CCT8/TCP1/CCT2/CCT4	8	neurons0
GO:1990173	BP	GO:1990173	protein localization to nucleoplasm	8/615	14/18800	3.16400653457451e-09	2.60689322711414e-07	CCT5/CCT6A/CCT3/CCT7/CCT8/TCP1/CCT2/CCT4	8	neurons0
GO:0050821	BP	GO:0050821	protein stabilization	25/615	191/18800	3.7183953379365e-09	3.0047494634633e-07	HSP90AA1/HSP90AB1/GAPDH/RTN4/ATP1B1/PINK1/STXBP1/CCT5/CLU/HSPD1/CCT6A/CCT3/CCT7/PARK7/CCT8/PIN1/TCP1/CCT2/CALR/CAMLG/CDC37/MT3/PTGES3/USP7/CCT4	25	neurons0
GO:0006836	BP	GO:0006836	neurotransmitter transport	26/615	207/18800	4.40007056315423e-09	3.48850877478756e-07	SLC18A2/SLC6A3/TH/PREPL/STXBP1/SV2C/SYT11/SNAP25/SYT4/SNCA/CALM3/RAB3A/SNCG/SYT1/NAPB/SV2A/SYN1/SYNGR3/CPLX2/SYNJ1/PARK7/SV2B/ATP2A2/SYP/SLC6A15/RAB3GAP1	26	neurons0
GO:0031647	BP	GO:0031647	regulation of protein stability	32/615	300/18800	4.58050333554949e-09	3.56431018814425e-07	HSP90AA1/HSP90AB1/GAPDH/RTN4/HSPA8/ATP1B1/PINK1/STXBP1/PRNP/VPS35/SNCA/CCT5/CLU/HSPD1/CCT6A/CCT3/CD81/SERF2/CCT7/PARK7/CCT8/PIN1/TCP1/CCT2/CALR/CAMLG/CDC37/STUB1/MT3/PTGES3/USP7/CCT4	32	neurons0
GO:0022900	BP	GO:0022900	electron transport chain	23/615	167/18800	5.84186610987915e-09	4.46318570794767e-07	PINK1/GHITM/SNCA/QDPR/CHCHD2/ALDH2/COX4I1/ISCU/PARK7/NDUFA4/AKR1B1/NDUFS2/NDUFS5/COX7C/NDUFA5/NDUFB10/SDHA/UQCRB/UQCRH/CYCS/UQCR10/DLD/NDUFA10	23	neurons0
GO:1904874	BP	GO:1904874	positive regulation of telomerase RNA localization to Cajal body	8/615	15/18800	6.58572758271827e-09	4.94164773260396e-07	CCT5/CCT6A/CCT3/CCT7/CCT8/TCP1/CCT2/CCT4	8	neurons0
GO:0008090	BP	GO:0008090	retrograde axonal transport	9/615	21/18800	8.36973207581046e-09	6.17010775132553e-07	NEFL/CALY/SOD1/DYNC1H1/MAP1A/ACTR10/KIF5A/PAFAH1B1/KIF1A	9	neurons0
GO:1904951	BP	GO:1904951	positive regulation of establishment of protein localization	32/615	309/18800	9.42288381040275e-09	6.82671685712282e-07	HSP90AB1/PINK1/PRNP/VPS35/ACHE/CCT5/PPIA/TMEM30A/RAN/YWHAE/ACSL4/CCT6A/CCT3/BCAP31/CD81/PCSK1/ACSL3/CCT7/TCAF1/CCT8/TCP1/PFKM/CCT2/LRRC8A/VSNL1/CDC42/DNM1L/APBB1/ATP13A2/TOMM70/RUFY3/CCT4	32	neurons0
GO:0009117	BP	GO:0009117	nucleotide metabolic process	42/615	487/18800	1.14523743897055e-08	8.15641986195637e-07	GAPDH/LDHA/ATP5F1B/PKM/ATP5F1A/PGAM1/PINK1/ACOT7/ENO1/ATP6V1A/SNCA/PGK1/ENO2/TPI1/VCP/TMSB4X/RAN/HINT1/HK1/ATP5PB/GUCY1B1/PRPS1/APP/ACSL4/ACLY/ATP5MC3/ACSL3/RFK/PARK7/PFKM/OGDHL/SLC2A6/SUCLA2/ATP5F1D/PARP1/HPRT1/ATP5PF/OPA1/ELOVL5/ATP5F1E/HMGCS1/DLD	42	neurons0
GO:0006753	BP	GO:0006753	nucleoside phosphate metabolic process	42/615	495/18800	1.83095511433518e-08	1.28227889840607e-06	GAPDH/LDHA/ATP5F1B/PKM/ATP5F1A/PGAM1/PINK1/ACOT7/ENO1/ATP6V1A/SNCA/PGK1/ENO2/TPI1/VCP/TMSB4X/RAN/HINT1/HK1/ATP5PB/GUCY1B1/PRPS1/APP/ACSL4/ACLY/ATP5MC3/ACSL3/RFK/PARK7/PFKM/OGDHL/SLC2A6/SUCLA2/ATP5F1D/PARP1/HPRT1/ATP5PF/OPA1/ELOVL5/ATP5F1E/HMGCS1/DLD	42	neurons0
GO:0010498	BP	GO:0010498	proteasomal protein catabolic process	42/615	496/18800	1.93990541363979e-08	1.33630861444498e-06	UCHL1/HSP90AB1/UBB/FBXO2/PINK1/CANX/SKP1/VCP/PITHD1/MAP1A/CLU/PSMD2/SDCBP/USP5/PSMA7/PSMB5/HSPA5/BCAP31/PSMD8/RHBDD2/GABARAPL2/PSMC1/PRPF19/PARK7/RNF187/UBQLN2/CALR/CAMLG/HSP90B1/PSMA4/KBTBD6/SGTB/PSMD1/STUB1/UBE4A/DDB1/PSMD4/ELOB/JKAMP/PSMC6/USP14/USP7	42	neurons0
GO:0061564	BP	GO:0061564	axon development	41/615	479/18800	2.12542754305334e-08	1.4404913767597e-06	HSP90AA1/UCHL1/HSP90AB1/NEFL/RTN4/PGRMC1/MAP1B/THY1/NEFH/RET/STXBP1/ACTB/STMN1/TUBB2B/RAB3A/APLP2/NPTN/MAP1A/ATL1/KIF5A/GAP43/APP/NDN/SLC9A6/EIF4G2/L1CAM/POU3F2/GDI1/NR4A2/DPYSL2/CCK/RAC1/SLITRK4/PAFAH1B1/BSG/RAB11A/APBB1/CDK5R2/MT3/OLFM1/RUFY3	41	neurons0
GO:0051131	BP	GO:0051131	chaperone-mediated protein complex assembly	9/615	23/18800	2.19428090061954e-08	1.46355053085767e-06	HSP90AA1/HSP90AB1/CLU/HSPD1/TMEM35A/HSPA4/CCT2/STUB1/PTGES3	9	neurons0
GO:0000422	BP	GO:0000422	autophagy of mitochondrion	16/615	88/18800	2.30617515297755e-08	1.49085353735564e-06	PINK1/VDAC1/BNIP3/SLC25A4/MAP1LC3B/OPTN/GABARAPL2/SQSTM1/ATP5IF1/MAP1LC3A/PARK7/GABARAPL1/DNM1L/RETREG1/CDC37/ATP13A2	16	neurons0
GO:0061726	BP	GO:0061726	mitochondrion disassembly	16/615	88/18800	2.30617515297755e-08	1.49085353735564e-06	PINK1/VDAC1/BNIP3/SLC25A4/MAP1LC3B/OPTN/GABARAPL2/SQSTM1/ATP5IF1/MAP1LC3A/PARK7/GABARAPL1/DNM1L/RETREG1/CDC37/ATP13A2	16	neurons0
GO:0070200	BP	GO:0070200	establishment of protein localization to telomere	8/615	17/18800	2.34746624791246e-08	1.49455351117094e-06	CCT5/CCT6A/CCT3/CCT7/CCT8/TCP1/CCT2/CCT4	8	neurons0
GO:0042416	BP	GO:0042416	dopamine biosynthetic process	7/615	12/18800	2.66099585170512e-08	1.66109526957279e-06	SLC6A3/TH/VPS35/SNCA/ALDH2/PARK7/NR4A2	7	neurons0
GO:0034976	BP	GO:0034976	response to endoplasmic reticulum stress	28/615	257/18800	2.68811228774274e-08	1.66109526957279e-06	SERINC3/FBXO2/CANX/VCP/CLU/HSPA5/BCAP31/TMBIM6/GRINA/RHBDD2/EIF4G1/PDIA3/PARK7/ERP29/ATP2A2/UBQLN2/CALR/HSP90B1/ATP2A3/SGTB/DDX3X/STUB1/OPA1/UBE4A/JKAMP/SCAMP5/PSMC6/USP14	28	neurons0
GO:0006754	BP	GO:0006754	ATP biosynthetic process	13/615	57/18800	2.82350915782474e-08	1.71947615669269e-06	ATP5F1B/ATP5F1A/PINK1/ENO1/ATP6V1A/VCP/TMSB4X/ATP5PB/ATP5MC3/ATP5F1D/PARP1/ATP5PF/ATP5F1E	13	neurons0
GO:0030901	BP	GO:0030901	midbrain development	16/615	90/18800	3.21840635037702e-08	1.91818266721583e-06	CKB/ACTB/CALM3/CALM1/INA/BASP1/DYNLL1/ATP5PB/YWHAH/YWHAE/YWHAQ/HSPA5/SYNGR3/NR4A2/CDC42/ATP5PF	16	neurons0
GO:0072594	BP	GO:0072594	establishment of protein localization to organelle	38/615	431/18800	3.24109874755649e-08	1.91818266721583e-06	HSP90AA1/HSP90AB1/HSPA8/SRP14/PINK1/MOAP1/DNAJA1/CALM3/CCT5/CLU/RAN/HK1/HSPD1/HSPA4/HSPA5/RANBP6/CCT6A/CCT3/BCAP31/SPCS1/KPNB1/SPCS3/SQSTM1/CCT7/ATP5IF1/CCT8/TCP1/NCOA4/SEC62/CCT2/RAB11A/SGTB/SCARB2/TOMM20/SRP72/TOMM70/CCT4/RAB3GAP1	38	neurons0
GO:0048167	BP	GO:0048167	regulation of synaptic plasticity	24/615	198/18800	3.47772862351916e-08	2.02964106611493e-06	YWHAG/MAP1B/STXBP1/PRNP/SNAP25/SYT4/SNCA/RAB3A/NPTN/MAP1A/NCDN/YWHAH/APP/CBLN1/SQSTM1/CPLX2/ARF1/NSG1/PAIP2/SYP/GRIN1/SYNGR1/CAMK2B/RAB3GAP1	24	neurons0
GO:0009260	BP	GO:0009260	ribonucleotide biosynthetic process	23/615	184/18800	3.76240472728967e-08	2.16570200877688e-06	ATP5F1B/ATP5F1A/PINK1/ACOT7/ENO1/ATP6V1A/SNCA/VCP/TMSB4X/ATP5PB/GUCY1B1/ACSL4/ACLY/ATP5MC3/ACSL3/RFK/ATP5F1D/PARP1/HPRT1/ATP5PF/ELOVL5/ATP5F1E/DLD	23	neurons0
GO:0009152	BP	GO:0009152	purine ribonucleotide biosynthetic process	22/615	170/18800	3.95751471273359e-08	2.24722659769007e-06	ATP5F1B/ATP5F1A/PINK1/ACOT7/ENO1/ATP6V1A/SNCA/VCP/TMSB4X/ATP5PB/GUCY1B1/ACSL4/ACLY/ATP5MC3/ACSL3/ATP5F1D/PARP1/HPRT1/ATP5PF/ELOVL5/ATP5F1E/DLD	22	neurons0
GO:1904872	BP	GO:1904872	regulation of telomerase RNA localization to Cajal body	8/615	18/18800	4.10447793709737e-08	2.29960217222442e-06	CCT5/CCT6A/CCT3/CCT7/CCT8/TCP1/CCT2/CCT4	8	neurons0
GO:0009205	BP	GO:0009205	purine ribonucleoside triphosphate metabolic process	15/615	82/18800	5.81837839887788e-08	3.21695079369538e-06	ATP5F1B/ATP5F1A/PINK1/ENO1/ATP6V1A/VCP/TMSB4X/RAN/ATP5PB/ATP5MC3/ATP5F1D/PARP1/ATP5PF/OPA1/ATP5F1E	15	neurons0
GO:0006605	BP	GO:0006605	protein targeting	31/615	317/18800	6.06514073117269e-08	3.30983394186853e-06	HSP90AA1/HSPA8/YWHAG/YWHAB/SRP14/PINK1/PRNP/YWHAZ/CLU/HSPD1/SDCBP/YWHAE/YWHAQ/HSPA4/HSPA5/BCAP31/SPCS1/SPCS3/TCAF1/ATP5IF1/GDI1/NCOA4/SEC62/NACAD/SGTB/CDC37/SCARB2/TOMM20/SRP72/TOMM70/SYNGR1	31	neurons0
GO:0048488	BP	GO:0048488	synaptic vesicle endocytosis	13/615	61/18800	6.71525711761763e-08	3.48648022974463e-06	ACTG1/CANX/SNCA/ACTB/CALM3/SNCG/AP2M1/SYT1/DNAJC6/SYNJ1/DNM1/SYP/PACSIN1	13	neurons0
GO:0140238	BP	GO:0140238	presynaptic endocytosis	13/615	61/18800	6.71525711761763e-08	3.48648022974463e-06	ACTG1/CANX/SNCA/ACTB/CALM3/SNCG/AP2M1/SYT1/DNAJC6/SYNJ1/DNM1/SYP/PACSIN1	13	neurons0
GO:0090670	BP	GO:0090670	RNA localization to Cajal body	8/615	19/18800	6.88666965894346e-08	3.48648022974463e-06	CCT5/CCT6A/CCT3/CCT7/CCT8/TCP1/CCT2/CCT4	8	neurons0
GO:0090671	BP	GO:0090671	telomerase RNA localization to Cajal body	8/615	19/18800	6.88666965894346e-08	3.48648022974463e-06	CCT5/CCT6A/CCT3/CCT7/CCT8/TCP1/CCT2/CCT4	8	neurons0
GO:0090672	BP	GO:0090672	telomerase RNA localization	8/615	19/18800	6.88666965894346e-08	3.48648022974463e-06	CCT5/CCT6A/CCT3/CCT7/CCT8/TCP1/CCT2/CCT4	8	neurons0
GO:0090685	BP	GO:0090685	RNA localization to nucleus	8/615	19/18800	6.88666965894346e-08	3.48648022974463e-06	CCT5/CCT6A/CCT3/CCT7/CCT8/TCP1/CCT2/CCT4	8	neurons0
GO:0034643	BP	GO:0034643	establishment of mitochondrion localization, microtubule-mediated	9/615	26/18800	7.68308355798596e-08	3.79815495419494e-06	UCHL1/NEFL/UBB/MAP1B/ACTR10/LRPPRC/HSBP1/OPA1/ARMCX3	9	neurons0
GO:0047497	BP	GO:0047497	mitochondrion transport along microtubule	9/615	26/18800	7.68308355798596e-08	3.79815495419494e-06	UCHL1/NEFL/UBB/MAP1B/ACTR10/LRPPRC/HSBP1/OPA1/ARMCX3	9	neurons0
GO:1903008	BP	GO:1903008	organelle disassembly	18/615	121/18800	7.96059400285581e-08	3.88958325581397e-06	KLC1/PINK1/VDAC1/BNIP3/SLC25A4/VCP/MAP1LC3B/OPTN/GABARAPL2/SQSTM1/ATP5IF1/MAP1LC3A/PARK7/GABARAPL1/DNM1L/RETREG1/CDC37/ATP13A2	18	neurons0
GO:0006164	BP	GO:0006164	purine nucleotide biosynthetic process	23/615	192/18800	8.34355116260466e-08	4.02983930865112e-06	ATP5F1B/ATP5F1A/PINK1/ACOT7/ENO1/ATP6V1A/SNCA/VCP/TMSB4X/ATP5PB/GUCY1B1/PRPS1/ACSL4/ACLY/ATP5MC3/ACSL3/ATP5F1D/PARP1/HPRT1/ATP5PF/ELOVL5/ATP5F1E/DLD	23	neurons0
GO:0036465	BP	GO:0036465	synaptic vesicle recycling	14/615	73/18800	8.64532066966358e-08	4.12814061976436e-06	ACTG1/CANX/SNCA/ACTB/CALM3/RAB3A/SNCG/AP2M1/SYT1/DNAJC6/SYNJ1/DNM1/SYP/PACSIN1	14	neurons0
GO:0030433	BP	GO:0030433	ubiquitin-dependent ERAD pathway	15/615	86/18800	1.12685345330823e-07	5.32026765258562e-06	FBXO2/CANX/VCP/HSPA5/BCAP31/RHBDD2/UBQLN2/CALR/HSP90B1/SGTB/STUB1/UBE4A/JKAMP/PSMC6/USP14	15	neurons0
GO:0009144	BP	GO:0009144	purine nucleoside triphosphate metabolic process	15/615	87/18800	1.32109478905973e-07	6.16804478180999e-06	ATP5F1B/ATP5F1A/PINK1/ENO1/ATP6V1A/VCP/TMSB4X/RAN/ATP5PB/ATP5MC3/ATP5F1D/PARP1/ATP5PF/OPA1/ATP5F1E	15	neurons0
GO:0001505	BP	GO:0001505	regulation of neurotransmitter levels	24/615	213/18800	1.40994354925214e-07	6.51053054281045e-06	SLC18A2/SLC6A3/TH/PREPL/STXBP1/SYT11/SNAP25/SYT4/SNCA/CALM3/RAB3A/ACHE/SNCG/SYT1/NAPB/SV2A/SYN1/SYNGR3/CPLX2/SYNJ1/PARK7/ATP2A2/SYP/RAB3GAP1	24	neurons0
GO:0043254	BP	GO:0043254	regulation of protein-containing complex assembly	35/615	401/18800	1.4575577669382e-07	6.65723667029816e-06	HSP90AA1/HSPA8/MAP1B/STMN2/CALY/PINK1/STXBP1/VPS35/SNCA/STMN1/TUBB4A/RAB3A/VCP/CLU/CLIP3/NAPB/TMSB4X/VDAC2/HSPA5/FKBP4/EIF4G1/SPTAN1/PARK7/MAPRE3/CYFIP2/RAC1/CAND1/CDC42/PARP1/CKAP5/DDX3X/STUB1/TPPP/CAPZA2/PSMC6	35	neurons0
GO:0070972	BP	GO:0070972	protein localization to endoplasmic reticulum	14/615	77/18800	1.74116484768102e-07	7.86706955909211e-06	RTN4/SRP14/HSPA5/BCAP31/SPCS1/SPCS3/GABARAPL2/SEC62/BCAP29/SGTB/VAPA/MIA3/SRP72/RAB3GAP1	14	neurons0
GO:0022411	BP	GO:0022411	cellular component disassembly	38/615	460/18800	1.76197393451081e-07	7.87639837533447e-06	HSPA8/MAP1B/STMN2/KLC1/DSTN/PINK1/NSF/STMN1/CALM1/VDAC1/BNIP3/SLC25A4/VCP/MAP1LC3B/MAP1A/NAPB/DNAJC6/CFL1/OPTN/GABARAPL2/SQSTM1/SPTAN1/ATP5IF1/MAP1LC3A/SYNJ1/STMN3/PARK7/GABARAPL1/ATP2A2/PAFAH1B1/SET/DNM1L/RETREG1/CKAP5/CDC37/ATP13A2/CAPZA2/KIF2A	38	neurons0
GO:0009199	BP	GO:0009199	ribonucleoside triphosphate metabolic process	15/615	89/18800	1.80308376976816e-07	7.9753242111219e-06	ATP5F1B/ATP5F1A/PINK1/ENO1/ATP6V1A/VCP/TMSB4X/RAN/ATP5PB/ATP5MC3/ATP5F1D/PARP1/ATP5PF/OPA1/ATP5F1E	15	neurons0
GO:0072522	BP	GO:0072522	purine-containing compound biosynthetic process	23/615	202/18800	2.12014844619111e-07	9.28006642801567e-06	ATP5F1B/ATP5F1A/PINK1/ACOT7/ENO1/ATP6V1A/SNCA/VCP/TMSB4X/ATP5PB/GUCY1B1/PRPS1/ACSL4/ACLY/ATP5MC3/ACSL3/ATP5F1D/PARP1/HPRT1/ATP5PF/ELOVL5/ATP5F1E/DLD	23	neurons0
GO:0051654	BP	GO:0051654	establishment of mitochondrion localization	9/615	29/18800	2.255332239506e-07	9.77000625814868e-06	UCHL1/NEFL/UBB/MAP1B/ACTR10/LRPPRC/HSBP1/OPA1/ARMCX3	9	neurons0
GO:0009206	BP	GO:0009206	purine ribonucleoside triphosphate biosynthetic process	13/615	68/18800	2.60018166634113e-07	1.11489422060872e-05	ATP5F1B/ATP5F1A/PINK1/ENO1/ATP6V1A/VCP/TMSB4X/ATP5PB/ATP5MC3/ATP5F1D/PARP1/ATP5PF/ATP5F1E	13	neurons0
GO:0042176	BP	GO:0042176	regulation of protein catabolic process	34/615	395/18800	3.04906449370736e-07	1.29351868813105e-05	HSP90AA1/HSP90AB1/UBB/EEF1A2/PINK1/NSF/VPS35/SNCA/VCP/PITHD1/MAP1A/CLU/PSMD2/SDCBP/USP5/BCAP31/NDFIP1/CD81/GABARAPL2/ATP5IF1/PSMC1/PARK7/PIN1/UBQLN2/CAMLG/PSMD3/PSMD1/STUB1/DDB1/ELOB/ATP13A2/PSMC6/USP14/USP7	34	neurons0
GO:0007004	BP	GO:0007004	telomere maintenance via telomerase	13/615	69/18800	3.10912392911082e-07	1.29351868813105e-05	HSP90AA1/HSP90AB1/TERF2IP/CCT5/CCT6A/CCT3/CCT7/CCT8/TCP1/CCT2/XRCC5/PTGES3/CCT4	13	neurons0
GO:0009145	BP	GO:0009145	purine nucleoside triphosphate biosynthetic process	13/615	69/18800	3.10912392911082e-07	1.29351868813105e-05	ATP5F1B/ATP5F1A/PINK1/ENO1/ATP6V1A/VCP/TMSB4X/ATP5PB/ATP5MC3/ATP5F1D/PARP1/ATP5PF/ATP5F1E	13	neurons0
GO:0010833	BP	GO:0010833	telomere maintenance via telomere lengthening	14/615	81/18800	3.35062353844494e-07	1.38032550083781e-05	HSP90AA1/HSP90AB1/TERF2IP/CCT5/CCT6A/CCT3/CCT7/CCT8/TCP1/CCT2/XRCC5/PARP1/PTGES3/CCT4	14	neurons0
GO:0006090	BP	GO:0006090	pyruvate metabolic process	16/615	106/18800	3.40525473608254e-07	1.38490639144842e-05	GAPDH/LDHA/PKM/PGAM1/LDHB/ENO1/PGK1/ENO2/VDAC1/TPI1/HK1/APP/PFKM/OGDHL/SLC2A6/DLD	16	neurons0
GO:0061684	BP	GO:0061684	chaperone-mediated autophagy	7/615	16/18800	3.42765979796849e-07	1.38490639144842e-05	HSP90AA1/HSPA8/EEF1A2/SNCA/CLU/STUB1/ATP13A2	7	neurons0
GO:1901998	BP	GO:1901998	toxin transport	10/615	39/18800	3.51988822998103e-07	1.40862574689336e-05	BNIP3/CCT5/HSPA5/CCT3/CCT7/CCT8/TCP1/CCT2/DNM1/CCT4	10	neurons0
GO:0016079	BP	GO:0016079	synaptic vesicle exocytosis	16/615	107/18800	3.88462220509627e-07	1.53970563097674e-05	PREPL/STXBP1/SNAP25/SYT4/SNCA/CALM3/RAB3A/SYT1/NAPB/SV2A/SYN1/CPLX2/SYNJ1/ATP2A2/SYP/RAB3GAP1	16	neurons0
GO:0050807	BP	GO:0050807	regulation of synapse organization	23/615	209/18800	3.92071638540007e-07	1.53970563097674e-05	TUBA1A/HSPA8/PGRMC1/TUBB/PRNP/VPS35/SNCA/YWHAZ/VCP/CFL1/APP/CBLN1/EIF4G1/CLSTN1/SLITRK4/PAFAH1B1/CLSTN3/CDC42/KIF1A/PCDH8/TPBG/LRRN3/CAMK2B	23	neurons0
GO:0006898	BP	GO:0006898	receptor-mediated endocytosis	25/615	246/18800	5.64100827273774e-07	2.19477007055963e-05	CALY/CLTC/CANX/SNAP25/SNCA/ACHE/AP2M1/CLU/DNAJC6/CLTA/SDCBP/AP2A2/CD81/CAP1/AP2A1/SYNJ1/HNRNPK/ARF1/UBQLN2/RAC1/CD63/CLTB/SCARB2/DNM1/AP2S1	25	neurons0
GO:0042026	BP	GO:0042026	protein refolding	8/615	24/18800	5.79661594996307e-07	2.23462203869219e-05	HSP90AA1/HSPA8/DNAJA1/HSPA9/HSPD1/HSPA5/DNAJA2/HSPA13	8	neurons0
GO:0006120	BP	GO:0006120	mitochondrial electron transport, NADH to ubiquinone	11/615	51/18800	6.08338668455241e-07	2.29913865755584e-05	PINK1/SNCA/ISCU/PARK7/NDUFA4/NDUFS2/NDUFS5/NDUFA5/NDUFB10/DLD/NDUFA10	11	neurons0
GO:0015872	BP	GO:0015872	dopamine transport	11/615	51/18800	6.08338668455241e-07	2.29913865755584e-05	SLC18A2/SLC6A3/PINK1/SYT11/SYT4/SNCA/RAB3A/SNCG/SYT1/CHRNA4/PARK7	11	neurons0
GO:2001233	BP	GO:2001233	regulation of apoptotic signaling pathway	32/615	370/18800	6.12811826859245e-07	2.29913865755584e-05	SCG2/UBB/SERINC3/SOD1/PINK1/RET/GHITM/ENO1/DNAJA1/PPP2R1A/SLC25A4/PPIA/CLU/FAIM2/VDAC2/PEA15/MAGED1/BCAP31/TMBIM6/GRINA/ITM2C/SLC25A6/HNRNPK/PDIA3/PARK7/ERP29/TPT1/NR4A2/DNM1L/PARP1/DDX3X/OPA1	32	neurons0
GO:0050803	BP	GO:0050803	regulation of synapse structure or activity	23/615	215/18800	6.48981735447631e-07	2.4132931436734e-05	TUBA1A/HSPA8/PGRMC1/TUBB/PRNP/VPS35/SNCA/YWHAZ/VCP/CFL1/APP/CBLN1/EIF4G1/CLSTN1/SLITRK4/PAFAH1B1/CLSTN3/CDC42/KIF1A/PCDH8/TPBG/LRRN3/CAMK2B	23	neurons0
GO:0006986	BP	GO:0006986	response to unfolded protein	18/615	139/18800	6.69477665494714e-07	2.46767118456911e-05	HSP90AA1/HSP90AB1/HSPA8/DNAJA1/HSPA9/VCP/HSPD1/HSPA4/HSPA5/OPTN/TMBIM6/HSPA4L/RHBDD2/KBTBD6/HSPH1/HSPA13/STUB1/JKAMP	18	neurons0	Unfolded protein response
GO:0046928	BP	GO:0046928	regulation of neurotransmitter secretion	14/615	86/18800	7.17516020414606e-07	2.62174114589754e-05	PREPL/STXBP1/SYT11/SYT4/SNCA/CALM3/RAB3A/SNCG/SYT1/SYN1/CPLX2/ATP2A2/SYP/RAB3GAP1	14	neurons0
GO:0009201	BP	GO:0009201	ribonucleoside triphosphate biosynthetic process	13/615	74/18800	7.24671365238675e-07	2.62505954890768e-05	ATP5F1B/ATP5F1A/PINK1/ENO1/ATP6V1A/VCP/TMSB4X/ATP5PB/ATP5MC3/ATP5F1D/PARP1/ATP5PF/ATP5F1E	13	neurons0
GO:0006278	BP	GO:0006278	RNA-templated DNA biosynthetic process	13/615	75/18800	8.50737720169855e-07	3.03241097498639e-05	HSP90AA1/HSP90AB1/TERF2IP/CCT5/CCT6A/CCT3/CCT7/CCT8/TCP1/CCT2/XRCC5/PTGES3/CCT4	13	neurons0
GO:2001242	BP	GO:2001242	regulation of intrinsic apoptotic signaling pathway	20/615	171/18800	8.52055206806283e-07	3.03241097498639e-05	UBB/SERINC3/SOD1/PINK1/ENO1/DNAJA1/PPIA/CLU/VDAC2/BCAP31/TMBIM6/GRINA/HNRNPK/PARK7/ERP29/TPT1/DNM1L/PARP1/DDX3X/OPA1	20	neurons0
GO:0015837	BP	GO:0015837	amine transport	15/615	100/18800	8.58774169498762e-07	3.03241097498639e-05	SLC18A2/TH/RGS4/PINK1/STXBP1/SYT11/SYT4/SNCA/RAB3A/ARL6IP5/SNCG/SYT1/SV2A/CHRNA4/RAB3GAP1	15	neurons0
GO:0048268	BP	GO:0048268	clathrin coat assembly	7/615	18/18800	9.00504070813618e-07	3.10160654937927e-05	CALY/CLTC/NSG2/CLTA/NSG1/CLTB/AP2S1	7	neurons0
GO:0071786	BP	GO:0071786	endoplasmic reticulum tubular network organization	7/615	18/18800	9.00504070813618e-07	3.10160654937927e-05	RTN4/RTN3/ATL1/REEP1/REEP2/LNPK/RAB3GAP1	7	neurons0
GO:0043161	BP	GO:0043161	proteasome-mediated ubiquitin-dependent protein catabolic process	34/615	414/18800	9.00514038610831e-07	3.10160654937927e-05	UCHL1/HSP90AB1/FBXO2/CANX/SKP1/VCP/MAP1A/CLU/PSMD2/SDCBP/USP5/HSPA5/BCAP31/PSMD8/RHBDD2/PSMC1/PARK7/RNF187/UBQLN2/CALR/CAMLG/HSP90B1/KBTBD6/SGTB/PSMD1/STUB1/UBE4A/DDB1/PSMD4/ELOB/JKAMP/PSMC6/USP14/USP7	34	neurons0
GO:0032212	BP	GO:0032212	positive regulation of telomere maintenance via telomerase	9/615	34/18800	1.02033036564422e-06	3.47604384317151e-05	CCT5/CCT6A/CCT3/CCT7/CCT8/TCP1/CCT2/XRCC5/CCT4	9	neurons0
GO:0051650	BP	GO:0051650	establishment of vesicle localization	20/615	173/18800	1.02577210031715e-06	3.47604384317151e-05	PINK1/SYT11/KIF3A/SYT4/SNCA/RAB3A/DYNC1H1/KIF5A/SDCBP/DYNC1I1/SDC1/KIFAP3/SYNJ1/DCTN2/PAFAH1B1/KIF1A/RAB11A/DNM1/ATP13A2/AP3M2	20	neurons0
GO:0046916	BP	GO:0046916	cellular transition metal ion homeostasis	16/615	115/18800	1.05363163218085e-06	3.54188809473913e-05	SOD1/PRNP/ATP6V1A/ATP6V0D1/ATP6V1G1/APP/SLC22A17/FTL/ATP6AP1/NDFIP1/ISCU/ARF1/NCOA4/FTH1/ATP13A2/MT3	16	neurons0
GO:0051648	BP	GO:0051648	vesicle localization	21/615	189/18800	1.06686756596863e-06	3.55791866047633e-05	PINK1/SYT11/KIF3A/SYT4/SNCA/RAB3A/DYNC1H1/KIF5A/SDCBP/SYN1/DYNC1I1/SDC1/KIFAP3/SYNJ1/DCTN2/PAFAH1B1/KIF1A/RAB11A/DNM1/ATP13A2/AP3M2	21	neurons0
GO:0015986	BP	GO:0015986	proton motive force-driven ATP synthesis	8/615	26/18800	1.16199695475031e-06	3.81461812801625e-05	ATP5F1B/ATP5F1A/ATP6V1A/ATP5PB/ATP5MC3/ATP5F1D/ATP5PF/ATP5F1E	8	neurons0
GO:0070199	BP	GO:0070199	establishment of protein localization to chromosome	8/615	26/18800	1.16199695475031e-06	3.81461812801625e-05	CCT5/CCT6A/CCT3/CCT7/CCT8/TCP1/CCT2/CCT4	8	neurons0
GO:0032984	BP	GO:0032984	protein-containing complex disassembly	24/615	239/18800	1.17495840529362e-06	3.82726761166186e-05	HSPA8/MAP1B/STMN2/KLC1/DSTN/NSF/STMN1/CALM1/BNIP3/VCP/MAP1LC3B/MAP1A/NAPB/DNAJC6/CFL1/SPTAN1/MAP1LC3A/SYNJ1/STMN3/ATP2A2/SET/CKAP5/CAPZA2/KIF2A	24	neurons0
GO:0007269	BP	GO:0007269	neurotransmitter secretion	18/615	145/18800	1.25470284455876e-06	4.02462698689764e-05	PREPL/STXBP1/SYT11/SNAP25/SYT4/SNCA/CALM3/RAB3A/SNCG/SYT1/NAPB/SV2A/SYN1/CPLX2/SYNJ1/ATP2A2/SYP/RAB3GAP1	18	neurons0
GO:0099643	BP	GO:0099643	signal release from synapse	18/615	145/18800	1.25470284455876e-06	4.02462698689764e-05	PREPL/STXBP1/SYT11/SNAP25/SYT4/SNCA/CALM3/RAB3A/SNCG/SYT1/NAPB/SV2A/SYN1/CPLX2/SYNJ1/ATP2A2/SYP/RAB3GAP1	18	neurons0
GO:0035966	BP	GO:0035966	response to topologically incorrect protein	19/615	160/18800	1.26581895096403e-06	4.02952366056881e-05	HSP90AA1/HSP90AB1/HSPA8/DNAJA1/HSPA9/VCP/CLU/HSPD1/HSPA4/HSPA5/OPTN/TMBIM6/HSPA4L/RHBDD2/KBTBD6/HSPH1/HSPA13/STUB1/JKAMP	19	neurons0	Unfolded protein response
GO:0006879	BP	GO:0006879	cellular iron ion homeostasis	12/615	66/18800	1.32107666274902e-06	4.17380762170781e-05	SOD1/ATP6V1A/ATP6V0D1/ATP6V1G1/SLC22A17/FTL/ATP6AP1/NDFIP1/ISCU/NCOA4/FTH1/ATP13A2	12	neurons0	Iron transport
GO:0007006	BP	GO:0007006	mitochondrial membrane organization	16/615	117/18800	1.33275387893811e-06	4.17927746216265e-05	HSP90AA1/PINK1/GHITM/MOAP1/SNCA/CALM3/BNIP3/SLC25A4/HSPA9/VDAC2/HSPA4/IMMT/SLC25A6/ATP5IF1/OPA1/TOMM70	16	neurons0
GO:1903362	BP	GO:1903362	regulation of cellular protein catabolic process	25/615	258/18800	1.36560419531799e-06	4.25056950276014e-05	HSP90AA1/HSP90AB1/UBB/PINK1/VPS35/VCP/PITHD1/MAP1A/CLU/SDCBP/USP5/BCAP31/CD81/GABARAPL2/ATP5IF1/PSMC1/PARK7/UBQLN2/CAMLG/STUB1/ELOB/ATP13A2/PSMC6/USP14/USP7	25	neurons0
GO:0016082	BP	GO:0016082	synaptic vesicle priming	7/615	19/18800	1.38562587244439e-06	4.28117640883187e-05	STXBP1/SNAP25/SNCA/RAB3A/NAPB/SV2A/SYNJ1	7	neurons0
GO:0072583	BP	GO:0072583	clathrin-dependent endocytosis	10/615	45/18800	1.47977568293273e-06	4.53869884648417e-05	CLTC/CANX/AP2M1/DNAJC6/CLTA/AP2A2/AP2A1/UBQLN2/CLTB/AP2S1	10	neurons0
GO:0097193	BP	GO:0097193	intrinsic apoptotic signaling pathway	27/615	295/18800	1.58032159237855e-06	4.81196473273526e-05	UBB/SERINC3/SOD1/PINK1/MOAP1/ENO1/DNAJA1/ARL6IP5/BNIP3/PPIA/CLU/HINT1/VDAC2/BCAP31/TMBIM6/GRINA/CDIP1/HNRNPK/MLLT11/PARK7/ERP29/TPT1/DNM1L/PARP1/ATP2A3/DDX3X/OPA1	27	neurons0
GO:0070997	BP	GO:0070997	neuron death	30/615	353/18800	1.97185029118022e-06	5.96094598815774e-05	HSP90AB1/GAPDH/NEFL/UBB/SOD1/PINK1/STXBP1/PRNP/VPS35/SNCA/ENO2/ARL6IP5/SNCG/BNIP3/CLU/FAIM2/DHCR24/APP/HSPA5/EIF4G1/PSMC1/PARK7/NR4A2/SET/CDC42/NCOA7/RETREG1/PARP1/ATP13A2/MT3	30	neurons0
GO:0006096	BP	GO:0006096	glycolytic process	13/615	81/18800	2.1075965361732e-06	6.32580046071413e-05	GAPDH/LDHA/PKM/PGAM1/ENO1/PGK1/ENO2/TPI1/HK1/APP/PFKM/OGDHL/SLC2A6	13	neurons0
GO:1904358	BP	GO:1904358	positive regulation of telomere maintenance via telomere lengthening	9/615	37/18800	2.21675771763792e-06	6.60625243227982e-05	CCT5/CCT6A/CCT3/CCT7/CCT8/TCP1/CCT2/XRCC5/CCT4	9	neurons0
GO:0006757	BP	GO:0006757	ATP generation from ADP	13/615	82/18800	2.43081229010858e-06	7.19315017115229e-05	GAPDH/LDHA/PKM/PGAM1/ENO1/PGK1/ENO2/TPI1/HK1/APP/PFKM/OGDHL/SLC2A6	13	neurons0
GO:0006887	BP	GO:0006887	exocytosis	30/615	357/18800	2.48170384013555e-06	7.29239128409062e-05	PREPL/SCRN1/STXBP1/NSF/SYT11/SNAP25/SYT4/SNCA/CALM3/RAB3A/SYT1/NAPB/SV2A/SDCBP/SYN1/SYNGR3/CPLX2/SDC1/SYNJ1/ATP2A2/VSNL1/ARL8B/RAB11A/MIA3/SYP/ATP13A2/CDK5R2/SYNGR1/SCAMP5/RAB3GAP1	30	neurons0
GO:0036503	BP	GO:0036503	ERAD pathway	15/615	109/18800	2.62413406959097e-06	7.65736900029253e-05	FBXO2/CANX/VCP/HSPA5/BCAP31/RHBDD2/UBQLN2/CALR/HSP90B1/SGTB/STUB1/UBE4A/JKAMP/PSMC6/USP14	15	neurons0
GO:0031115	BP	GO:0031115	negative regulation of microtubule polymerization	6/615	14/18800	2.87017957409931e-06	8.31758246232091e-05	STMN2/SNCA/STMN1/TUBB4A/CLIP3/FKBP4	6	neurons0
GO:0016050	BP	GO:0016050	vesicle organization	27/615	306/18800	3.17283159993662e-06	9.13167012529703e-05	STXBP1/SYT11/SNAP25/SYT4/SNCA/RAB3A/PTPRN/AP2M1/SYT1/SDCBP/SNX10/SQSTM1/CPLX2/SDC1/CLCN3/SYNJ1/RAB14/PAFAH1B1/LAMTOR1/ARL8B/RAB11A/VAPA/SCARB2/MIA3/DNM1/SYP/ATP13A2	27	neurons0
GO:0009141	BP	GO:0009141	nucleoside triphosphate metabolic process	15/615	111/18800	3.30778440391632e-06	9.45531296956215e-05	ATP5F1B/ATP5F1A/PINK1/ENO1/ATP6V1A/VCP/TMSB4X/RAN/ATP5PB/ATP5MC3/ATP5F1D/PARP1/ATP5PF/OPA1/ATP5F1E	15	neurons0
GO:0008089	BP	GO:0008089	anterograde axonal transport	10/615	49/18800	3.38809913637262e-06	9.61945443989036e-05	NEFL/CALY/SOD1/KIF3A/MAP1A/KIF5A/KIF1A/ARL8A/ARL8B/AP3M2	10	neurons0
GO:0051937	BP	GO:0051937	catecholamine transport	12/615	72/18800	3.44763608402032e-06	9.72279652688147e-05	SLC18A2/SLC6A3/PINK1/SYT11/SYT4/SNCA/ACTB/RAB3A/SNCG/SYT1/CHRNA4/PARK7	12	neurons0
GO:0009142	BP	GO:0009142	nucleoside triphosphate biosynthetic process	13/615	85/18800	3.68000872398208e-06	0.000102591413885368	ATP5F1B/ATP5F1A/PINK1/ENO1/ATP6V1A/VCP/TMSB4X/ATP5PB/ATP5MC3/ATP5F1D/PARP1/ATP5PF/ATP5F1E	13	neurons0
GO:0009165	BP	GO:0009165	nucleotide biosynthetic process	24/615	255/18800	3.68665004680879e-06	0.000102591413885368	ATP5F1B/ATP5F1A/PINK1/ACOT7/ENO1/ATP6V1A/SNCA/VCP/TMSB4X/ATP5PB/GUCY1B1/PRPS1/ACSL4/ACLY/ATP5MC3/ACSL3/RFK/ATP5F1D/PARP1/HPRT1/ATP5PF/ELOVL5/ATP5F1E/DLD	24	neurons0
GO:2000573	BP	GO:2000573	positive regulation of DNA biosynthetic process	12/615	73/18800	4.0047697667303e-06	0.000110710806314478	HSP90AA1/HSP90AB1/CCT5/CCT6A/CCT3/CCT7/CCT8/TCP1/CCT2/XRCC5/PTGES3/CCT4	12	neurons0
GO:0051588	BP	GO:0051588	regulation of neurotransmitter transport	14/615	99/18800	4.06498191688945e-06	0.000111481676941275	PREPL/STXBP1/SYT11/SYT4/SNCA/CALM3/RAB3A/SNCG/SYT1/SYN1/CPLX2/ATP2A2/SYP/RAB3GAP1	14	neurons0
GO:0048168	BP	GO:0048168	regulation of neuronal synaptic plasticity	10/615	50/18800	4.11224653162724e-06	0.000111481676941275	SYT4/SNCA/RAB3A/NPTN/NCDN/APP/SYP/SYNGR1/CAMK2B/RAB3GAP1	10	neurons0
GO:0051646	BP	GO:0051646	mitochondrion localization	10/615	50/18800	4.11224653162724e-06	0.000111481676941275	UCHL1/NEFL/UBB/MAP1B/ACTR10/LRPPRC/DNM1L/HSBP1/OPA1/ARMCX3	10	neurons0
GO:1901293	BP	GO:1901293	nucleoside phosphate biosynthetic process	24/615	257/18800	4.22102111827631e-06	0.000113696991916648	ATP5F1B/ATP5F1A/PINK1/ACOT7/ENO1/ATP6V1A/SNCA/VCP/TMSB4X/ATP5PB/GUCY1B1/PRPS1/ACSL4/ACLY/ATP5MC3/ACSL3/RFK/ATP5F1D/PARP1/HPRT1/ATP5PF/ELOVL5/ATP5F1E/DLD	24	neurons0
GO:0009713	BP	GO:0009713	catechol-containing compound biosynthetic process	7/615	22/18800	4.30479899502473e-06	0.00011448585681705	SLC6A3/TH/VPS35/SNCA/ALDH2/PARK7/NR4A2	7	neurons0
GO:0042423	BP	GO:0042423	catecholamine biosynthetic process	7/615	22/18800	4.30479899502473e-06	0.00011448585681705	SLC6A3/TH/VPS35/SNCA/ALDH2/PARK7/NR4A2	7	neurons0
GO:0061136	BP	GO:0061136	regulation of proteasomal protein catabolic process	20/615	190/18800	4.43065946741346e-06	0.000117092019384097	HSP90AB1/UBB/PINK1/VCP/PITHD1/MAP1A/CLU/SDCBP/USP5/BCAP31/GABARAPL2/PSMC1/PARK7/UBQLN2/CAMLG/STUB1/ELOB/PSMC6/USP14/USP7	20	neurons0
GO:0010638	BP	GO:0010638	positive regulation of organelle organization	36/615	487/18800	4.95747481830185e-06	0.000130195682415652	MAP1B/STMN2/DSTN/PINK1/MOAP1/VPS35/SNCA/DYNC1H1/VDAC1/G3BP2/BNIP3/CCT5/SLC25A4/SYT1/SDCBP/CCT6A/CCT3/CCT7/SDC1/ATP5IF1/SYNJ1/MLLT11/PARK7/CCT8/TCP1/CCT2/RAC1/RAD21/XRCC5/CDC42/DNM1L/CKAP5/CD47/CCT4/LNPK/RAB3GAP1	36	neurons0
GO:0031333	BP	GO:0031333	negative regulation of protein-containing complex assembly	17/615	145/18800	5.42398824440239e-06	0.000141562724242105	STMN2/STXBP1/VPS35/SNCA/STMN1/TUBB4A/CLU/CLIP3/TMSB4X/VDAC2/HSPA5/FKBP4/SPTAN1/PARK7/CDC42/DDX3X/CAPZA2	17	neurons0
GO:0006458	BP	GO:0006458	'de novo' protein folding	9/615	41/18800	5.55435146113663e-06	0.000144070276788248	HSPA8/HSPA9/HSPD1/ST13/HSPA5/CCT2/HSPH1/HSPA13/PTGES3	9	neurons0	Unfolded protein response
GO:0000723	BP	GO:0000723	telomere maintenance	16/615	132/18800	6.62902600269191e-06	0.00016984858087385	HSP90AA1/HSP90AB1/TERF2IP/CCT5/CCT6A/CCT3/XRCC6/CCT7/CCT8/TCP1/CCT2/XRCC5/PARP1/PTGES3/USP7/CCT4	16	neurons0
GO:1900180	BP	GO:1900180	regulation of protein localization to nucleus	16/615	132/18800	6.62902600269191e-06	0.00016984858087385	HSP90AB1/CCT5/RAN/MAGED1/CCT6A/CCT3/CCT7/PARK7/CCT8/PIN1/TCP1/CCT2/SUMO3/PARP1/ATP13A2/CCT4	16	neurons0
GO:0046031	BP	GO:0046031	ADP metabolic process	13/615	90/18800	7.04888479514374e-06	0.000179511599449661	GAPDH/LDHA/PKM/PGAM1/ENO1/PGK1/ENO2/TPI1/HK1/APP/PFKM/OGDHL/SLC2A6	13	neurons0
GO:0072659	BP	GO:0072659	protein localization to plasma membrane	25/615	283/18800	7.15998647725684e-06	0.000180205477340523	PGRMC1/ATP1B1/PREPL/CLTC/STXBP1/PRNP/NSF/VPS35/ACTB/RAB3A/ARL6IP5/AP2M1/CLIP3/ATP6AP1/OPTN/CD81/SQSTM1/ACSL3/NSG1/BSG/RAB11A/TPBG/PACSIN1/TMEM59/SCN3B	25	neurons0
GO:0010821	BP	GO:0010821	regulation of mitochondrion organization	17/615	148/18800	7.16190259777898e-06	0.000180205477340523	PINK1/GHITM/MOAP1/VPS35/VAT1/VDAC1/BNIP3/SLC25A4/CLU/SQSTM1/SLC25A6/ATP5IF1/MLLT11/PARK7/DNM1L/OPA1/ATP13A2	17	neurons0
GO:0051952	BP	GO:0051952	regulation of amine transport	13/615	92/18800	9.02124518977218e-06	0.000225638525520373	RGS4/PINK1/STXBP1/SYT11/SYT4/SNCA/RAB3A/ARL6IP5/SNCG/SYT1/SV2A/CHRNA4/RAB3GAP1	13	neurons0
GO:0045055	BP	GO:0045055	regulated exocytosis	22/615	234/18800	9.46079955107493e-06	0.000235232424340928	PREPL/STXBP1/SYT11/SNAP25/SYT4/SNCA/CALM3/RAB3A/SYT1/NAPB/SV2A/SYN1/SYNGR3/CPLX2/SYNJ1/ATP2A2/ARL8B/SYP/CDK5R2/SYNGR1/SCAMP5/RAB3GAP1	22	neurons0
GO:0048675	BP	GO:0048675	axon extension	15/615	121/18800	9.7231114647193e-06	0.000240332437498532	HSP90AA1/HSP90AB1/RTN4/MAP1B/NDN/SLC9A6/EIF4G2/L1CAM/GDI1/DPYSL2/PAFAH1B1/RAB11A/MT3/OLFM1/RUFY3	15	neurons0
GO:0031113	BP	GO:0031113	regulation of microtubule polymerization	10/615	55/18800	1.01072458935261e-05	0.000246117005545189	MAP1B/STMN2/SNCA/STMN1/TUBB4A/CLIP3/FKBP4/MAPRE3/RAC1/CKAP5	10	neurons0
GO:0042743	BP	GO:0042743	hydrogen peroxide metabolic process	10/615	55/18800	1.01072458935261e-05	0.000246117005545189	SOD1/PINK1/SNCA/PRDX1/PRDX3/GPX3/PARK7/RAC1/PRDX5/MT3	10	neurons0	Oxidative stress
GO:0034502	BP	GO:0034502	protein localization to chromosome	13/615	93/18800	1.01784579140096e-05	0.000246117005545189	TERF2IP/CCT5/VCP/CCT6A/CCT3/CCT7/CCT8/TCP1/CCT2/RAD21/XRCC5/TPP1/CCT4	13	neurons0
GO:0008637	BP	GO:0008637	apoptotic mitochondrial changes	14/615	107/18800	1.02335707053293e-05	0.000246117005545189	PINK1/GHITM/MOAP1/VPS35/BNIP3/SLC25A4/CLU/HSPD1/VDAC2/SLC25A6/ATP5IF1/MLLT11/DNM1L/OPA1	14	neurons0
GO:0070507	BP	GO:0070507	regulation of microtubule cytoskeleton organization	17/615	152/18800	1.02499942813918e-05	0.000246117005545189	MAP1B/STMN2/CLTC/SNCA/STMN1/TUBB4A/DYNC1H1/MAP1A/CLIP3/FKBP4/STMN3/MAPRE3/RAC1/PAFAH1B1/CKAP5/MAP9/TPPP	17	neurons0
GO:0032204	BP	GO:0032204	regulation of telomere maintenance	12/615	80/18800	1.06547583230462e-05	0.000254382354962729	TERF2IP/CCT5/CCT6A/CCT3/CCT7/CCT8/TCP1/CCT2/XRCC5/PARP1/USP7/CCT4	12	neurons0
GO:0000423	BP	GO:0000423	mitophagy	8/615	34/18800	1.07154544144959e-05	0.000254386098585942	PINK1/VDAC1/SLC25A4/MAP1LC3B/OPTN/SQSTM1/RETREG1/CDC37	8	neurons0
GO:0006446	BP	GO:0006446	regulation of translational initiation	12/615	81/18800	1.21412212425023e-05	0.00028661467225278	EIF4A2/EIF4G2/EIF4G1/EIF1/EIF5/EIF1B/PAIP2/DDX1/DDX3X/UHMK1/CSDE1/LARP1	12	neurons0
GO:0055076	BP	GO:0055076	transition metal ion homeostasis	16/615	139/18800	1.28922039923313e-05	0.000301459176942007	SOD1/PRNP/ATP6V1A/ATP6V0D1/ATP6V1G1/APP/SLC22A17/FTL/ATP6AP1/NDFIP1/ISCU/ARF1/NCOA4/FTH1/ATP13A2/MT3	16	neurons0
GO:0017157	BP	GO:0017157	regulation of exocytosis	20/615	204/18800	1.29135297119375e-05	0.000301459176942007	PREPL/STXBP1/NSF/SYT11/SYT4/SNCA/CALM3/RAB3A/SYT1/SDCBP/SYN1/CPLX2/SDC1/ATP2A2/VSNL1/SYP/ATP13A2/CDK5R2/SCAMP5/RAB3GAP1	20	neurons0
GO:0032386	BP	GO:0032386	regulation of intracellular transport	27/615	332/18800	1.42343611505165e-05	0.000330365138204344	HSP90AB1/MAP1B/NDRG4/CALY/NEFH/PINK1/PRNP/VPS35/DYNC1H1/REEP5/TMEM30A/RAN/YWHAE/BCAP31/CD81/MAP2K2/TCAF1/ATP5IF1/PARK7/GDI1/CDC42/REEP2/RANGAP1/UHMK1/ATP13A2/RUFY3/USP7	27	neurons0
GO:1990138	BP	GO:1990138	neuron projection extension	18/615	172/18800	1.43090088417874e-05	0.000330365138204344	HSP90AA1/HSP90AB1/RTN4/MAP1B/SYT4/SYT1/NDN/SLC9A6/EIF4G2/L1CAM/CYFIP2/GDI1/DPYSL2/PAFAH1B1/RAB11A/MT3/OLFM1/RUFY3	18	neurons0
GO:0034975	BP	GO:0034975	protein folding in endoplasmic reticulum	5/615	11/18800	1.44567401377932e-05	0.000331952033109328	CANX/HSPA5/PDIA3/CALR/HSP90B1	5	neurons0	Unfolded protein response
GO:1903050	BP	GO:1903050	regulation of proteolysis involved in cellular protein catabolic process	21/615	223/18800	1.4651207323385e-05	0.000334588984635129	HSP90AB1/UBB/PINK1/VCP/PITHD1/MAP1A/CLU/SDCBP/USP5/BCAP31/GABARAPL2/ATP5IF1/PSMC1/PARK7/UBQLN2/CAMLG/STUB1/ELOB/PSMC6/USP14/USP7	21	neurons0
GO:0048499	BP	GO:0048499	synaptic vesicle membrane organization	7/615	26/18800	1.48144989540367e-05	0.000336489322188445	STXBP1/SNAP25/RAB3A/SYT1/CPLX2/SYP/SYNGR1	7	neurons0
GO:0015844	BP	GO:0015844	monoamine transport	12/615	83/18800	1.56664718127758e-05	0.000353927497619806	SLC18A2/SLC6A3/PINK1/SYT11/SYT4/SNCA/ACTB/RAB3A/SNCG/SYT1/CHRNA4/PARK7	12	neurons0
GO:0019896	BP	GO:0019896	axonal transport of mitochondrion	6/615	18/18800	1.58620109316169e-05	0.000356428716228098	UCHL1/NEFL/ACTR10/HSBP1/OPA1/ARMCX3	6	neurons0
GO:0030100	BP	GO:0030100	regulation of endocytosis	20/615	208/18800	1.71879914541535e-05	0.000384169894097623	CALY/SYT11/SYT4/SNCA/CALM3/AP2M1/CLU/CLIP3/DNAJC6/SDCBP/SYNJ1/HNRNPK/ARF1/UBQLN2/RAC1/CD63/CDC42/AP2S1/PACSIN1/SCAMP5	20	neurons0
GO:0051223	BP	GO:0051223	regulation of protein transport	35/615	495/18800	1.73942297904763e-05	0.00038672250571207	HSP90AB1/HSPA8/PINK1/PRNP/SNAP25/SYT4/DNAJA1/VPS35/ACHE/PPIA/TMEM30A/RAN/YWHAE/ACSL4/BCAP31/NDFIP1/CD81/PCSK1/ACSL3/TCAF1/ATP5IF1/PARK7/ERP29/GDI1/PFKM/LRRC8A/VSNL1/CDC42/DNM1L/RANGAP1/APBB1/UHMK1/ATP13A2/TOMM70/RUFY3	35	neurons0
GO:1900182	BP	GO:1900182	positive regulation of protein localization to nucleus	12/615	84/18800	1.77422399660941e-05	0.000392383643881723	HSP90AB1/CCT5/RAN/CCT6A/CCT3/CCT7/PARK7/CCT8/TCP1/CCT2/PARP1/CCT4	12	neurons0
GO:0051881	BP	GO:0051881	regulation of mitochondrial membrane potential	11/615	71/18800	1.80832591569908e-05	0.000397831701453798	UBB/SOD1/PINK1/ARL6IP5/BNIP3/VCP/PRDX3/ATP5IF1/MLLT11/PARK7/PARP1	11	neurons0
GO:1990778	BP	GO:1990778	protein localization to cell periphery	27/615	337/18800	1.85938088143142e-05	0.000406933253321606	PGRMC1/ATP1B1/PREPL/CLTC/STXBP1/PRNP/NSF/SNAP25/VPS35/ACTB/RAB3A/ARL6IP5/AP2M1/CLIP3/ATP6AP1/OPTN/CD81/SQSTM1/ACSL3/CLSTN1/NSG1/BSG/RAB11A/TPBG/PACSIN1/TMEM59/SCN3B	27	neurons0
GO:0048588	BP	GO:0048588	developmental cell growth	21/615	227/18800	1.91793244545436e-05	0.000417572649523276	HSP90AA1/HSP90AB1/RTN4/MAP1B/RGS4/SYT4/SYT1/APP/NDN/SLC9A6/EIF4G2/L1CAM/CYFIP2/GDI1/DPYSL2/PAFAH1B1/RAB11A/TOMM70/MT3/OLFM1/RUFY3	21	neurons0
GO:0055072	BP	GO:0055072	iron ion homeostasis	12/615	85/18800	2.00538396223317e-05	0.00043436203140741	SOD1/ATP6V1A/ATP6V0D1/ATP6V1G1/SLC22A17/FTL/ATP6AP1/NDFIP1/ISCU/NCOA4/FTH1/ATP13A2	12	neurons0
GO:0006165	BP	GO:0006165	nucleoside diphosphate phosphorylation	13/615	99/18800	2.02789600358601e-05	0.000436985590106073	GAPDH/LDHA/PKM/PGAM1/ENO1/PGK1/ENO2/TPI1/HK1/APP/PFKM/OGDHL/SLC2A6	13	neurons0
GO:1903320	BP	GO:1903320	regulation of protein modification by small protein conjugation or removal	22/615	246/18800	2.07592320403142e-05	0.000441235583679253	HSP90AA1/HSP90AB1/UBB/FBXO2/PINK1/DNAJA1/SKP1/VCP/PPIA/HSPA5/NDFIP1/SQSTM1/PARK7/UBE2V2/PIN1/CAMLG/OTUB1/UBE2N/TOLLIP/DDX3X/STUB1/RPS15	22	neurons0
GO:0014046	BP	GO:0014046	dopamine secretion	8/615	37/18800	2.0896211602135e-05	0.000441235583679253	PINK1/SYT11/SYT4/SNCA/RAB3A/SNCG/SYT1/CHRNA4	8	neurons0
GO:0014059	BP	GO:0014059	regulation of dopamine secretion	8/615	37/18800	2.0896211602135e-05	0.000441235583679253	PINK1/SYT11/SYT4/SNCA/RAB3A/SNCG/SYT1/CHRNA4	8	neurons0
GO:0051084	BP	GO:0051084	'de novo' post-translational protein folding	8/615	37/18800	2.0896211602135e-05	0.000441235583679253	HSPA8/HSPA9/ST13/HSPA5/CCT2/HSPH1/HSPA13/PTGES3	8	neurons0	Unfolded protein response
GO:0042776	BP	GO:0042776	proton motive force-driven mitochondrial ATP synthesis	6/615	19/18800	2.25434194204657e-05	0.000472960128492559	ATP5F1B/ATP5F1A/ATP5PB/ATP5F1D/ATP5PF/ATP5F1E	6	neurons0
GO:0046939	BP	GO:0046939	nucleotide phosphorylation	13/615	100/18800	2.26237472220381e-05	0.000472960128492559	GAPDH/LDHA/PKM/PGAM1/ENO1/PGK1/ENO2/TPI1/HK1/APP/PFKM/OGDHL/SLC2A6	13	neurons0
GO:0099188	BP	GO:0099188	postsynaptic cytoskeleton organization	5/615	12/18800	2.41157555704393e-05	0.000501655469836564	NEFL/ACTG1/NEFH/ACTB/INA	5	neurons0
GO:0031396	BP	GO:0031396	regulation of protein ubiquitination	20/615	213/18800	2.42949358431372e-05	0.000502893204004249	HSP90AA1/HSP90AB1/UBB/FBXO2/PINK1/DNAJA1/SKP1/PPIA/HSPA5/NDFIP1/SQSTM1/PARK7/UBE2V2/PIN1/CAMLG/OTUB1/UBE2N/DDX3X/STUB1/RPS15	20	neurons0
GO:1904356	BP	GO:1904356	regulation of telomere maintenance via telomere lengthening	10/615	61/18800	2.6125977933102e-05	0.000538143918014188	CCT5/CCT6A/CCT3/CCT7/CCT8/TCP1/CCT2/XRCC5/PARP1/CCT4	10	neurons0
GO:0031110	BP	GO:0031110	regulation of microtubule polymerization or depolymerization	12/615	88/18800	2.86342580786205e-05	0.000586932450957871	MAP1B/STMN2/SNCA/STMN1/TUBB4A/MAP1A/CLIP3/FKBP4/STMN3/MAPRE3/RAC1/CKAP5	12	neurons0
GO:0009135	BP	GO:0009135	purine nucleoside diphosphate metabolic process	13/615	103/18800	3.11412571104661e-05	0.000629636825296347	GAPDH/LDHA/PKM/PGAM1/ENO1/PGK1/ENO2/TPI1/HK1/APP/PFKM/OGDHL/SLC2A6	13	neurons0
GO:0009179	BP	GO:0009179	purine ribonucleoside diphosphate metabolic process	13/615	103/18800	3.11412571104661e-05	0.000629636825296347	GAPDH/LDHA/PKM/PGAM1/ENO1/PGK1/ENO2/TPI1/HK1/APP/PFKM/OGDHL/SLC2A6	13	neurons0
GO:0042053	BP	GO:0042053	regulation of dopamine metabolic process	6/615	20/18800	3.13170148707607e-05	0.000629636825296347	SLC6A3/VPS35/ALDH2/PARK7/NR4A2/HPRT1	6	neurons0
GO:0042069	BP	GO:0042069	regulation of catecholamine metabolic process	6/615	20/18800	3.13170148707607e-05	0.000629636825296347	SLC6A3/VPS35/ALDH2/PARK7/NR4A2/HPRT1	6	neurons0
GO:0051261	BP	GO:0051261	protein depolymerization	14/615	118/18800	3.15732101059584e-05	0.000631764899358273	HSPA8/MAP1B/STMN2/DSTN/STMN1/MAP1A/DNAJC6/CFL1/SPTAN1/SYNJ1/STMN3/CKAP5/CAPZA2/KIF2A	14	neurons0
GO:1903532	BP	GO:1903532	positive regulation of secretion by cell	23/615	274/18800	3.71315066602474e-05	0.000739462516523032	PINK1/STXBP1/SYT4/VPS35/SNCA/RAB3A/ACHE/PPIA/SYT1/SDCBP/ACSL4/PCSK1/SDC1/PFKM/LRRC8A/VSNL1/DNM1L/APBB1/ATP13A2/SELENOT/CDK5R2/SCAMP5/RAB3GAP1	23	neurons0
GO:0051222	BP	GO:0051222	positive regulation of protein transport	24/615	293/18800	3.76086507986715e-05	0.000745431842717065	HSP90AB1/PINK1/PRNP/VPS35/ACHE/PPIA/TMEM30A/RAN/YWHAE/ACSL4/BCAP31/CD81/PCSK1/ACSL3/TCAF1/PFKM/LRRC8A/VSNL1/CDC42/DNM1L/APBB1/ATP13A2/TOMM70/RUFY3	24	neurons0
GO:0006413	BP	GO:0006413	translational initiation	14/615	120/18800	3.81549008756037e-05	0.000749606086832017	EIF4A2/EIF4G2/EIF4G1/EIF1/EIF5/EIF1B/PAIP2/DDX1/DDX3X/UHMK1/EIF1AX/CSDE1/EIF3A/LARP1	14	neurons0
GO:0017158	BP	GO:0017158	regulation of calcium ion-dependent exocytosis	8/615	40/18800	3.81760358358048e-05	0.000749606086832017	STXBP1/SYT11/SYT4/SYT1/ATP2A2/CDK5R2/SCAMP5/RAB3GAP1	8	neurons0
GO:1901214	BP	GO:1901214	regulation of neuron death	25/615	313/18800	3.95827264858006e-05	0.000772726079291996	HSP90AB1/NEFL/UBB/SOD1/PINK1/STXBP1/PRNP/VPS35/SNCA/ENO2/SNCG/CLU/FAIM2/DHCR24/EIF4G1/PSMC1/PARK7/NR4A2/SET/CDC42/NCOA7/RETREG1/PARP1/ATP13A2/MT3	25	neurons0
GO:0034504	BP	GO:0034504	protein localization to nucleus	24/615	294/18800	3.97212834666995e-05	0.000772726079291996	HSP90AB1/SKP1/CCT5/RAN/YWHAE/MAGED1/RANBP6/CCT6A/CCT3/KPNB1/SQSTM1/CCT7/DNAJB6/PARK7/CCT8/PIN1/TCP1/CCT2/CALR/SUMO3/PARP1/RANGAP1/ATP13A2/CCT4	24	neurons0
GO:0001975	BP	GO:0001975	response to amphetamine	7/615	30/18800	4.09164681477695e-05	0.000788674308059301	SLC18A2/TH/SOD1/RGS4/CALM3/NR4A2/HPRT1	7	neurons0
GO:0006734	BP	GO:0006734	NADH metabolic process	7/615	30/18800	4.09164681477695e-05	0.000788674308059301	MDH1/ENO1/ENO2/VCP/HK1/MDH2/PFKM	7	neurons0
GO:0032206	BP	GO:0032206	positive regulation of telomere maintenance	9/615	52/18800	4.23304553379582e-05	0.000812203531187672	CCT5/CCT6A/CCT3/CCT7/CCT8/TCP1/CCT2/XRCC5/CCT4	9	neurons0
GO:0007339	BP	GO:0007339	binding of sperm to zona pellucida	8/615	41/18800	4.60843229569364e-05	0.000872973035734043	CCT5/VDAC2/CCT3/CCT7/CCT8/TCP1/CCT2/CCT4	8	neurons0
GO:0046688	BP	GO:0046688	response to copper ion	8/615	41/18800	4.60843229569364e-05	0.000872973035734043	SOD1/PRNP/SNCA/APP/MAP1LC3A/PARK7/ATP5F1D/MT3	8	neurons0
GO:0017156	BP	GO:0017156	calcium-ion regulated exocytosis	10/615	65/18800	4.61208981277862e-05	0.000872973035734043	STXBP1/SYT11/SYT4/RAB3A/SYT1/ATP2A2/ARL8B/CDK5R2/SCAMP5/RAB3GAP1	10	neurons0
GO:0007033	BP	GO:0007033	vacuole organization	18/615	188/18800	4.74048490296695e-05	0.000893251908621844	PINK1/MOAP1/VPS35/MAP1LC3B/ATP6AP2/GABARAPL2/MAP1LC3A/GABARAPL1/RAB14/ATP2A2/UBQLN2/LAMTOR1/ARL8B/SCARB2/ATP13A2/MT3/TPP1/RAB3GAP1	18	neurons0
GO:0032210	BP	GO:0032210	regulation of telomere maintenance via telomerase	9/615	53/18800	4.95271992646184e-05	0.000929077193347887	CCT5/CCT6A/CCT3/CCT7/CCT8/TCP1/CCT2/XRCC5/CCT4	9	neurons0
GO:0031109	BP	GO:0031109	microtubule polymerization or depolymerization	14/615	123/18800	5.0278222395897e-05	0.000938973735589152	MAP1B/STMN2/SNCA/STMN1/TUBB4A/MAP1A/CLIP3/FKBP4/STMN3/MAPRE3/RAC1/CKAP5/TPPP/KIF2A	14	neurons0
GO:0051047	BP	GO:0051047	positive regulation of secretion	24/615	300/18800	5.4794350100752e-05	0.0010187869872715	PINK1/STXBP1/SYT4/VPS35/SNCA/RAB3A/ACHE/PPIA/SYT1/SDCBP/ACSL4/PCSK1/ACSL3/SDC1/PFKM/LRRC8A/VSNL1/DNM1L/APBB1/ATP13A2/SELENOT/CDK5R2/SCAMP5/RAB3GAP1	24	neurons0
GO:0042417	BP	GO:0042417	dopamine metabolic process	8/615	42/18800	5.53122078321713e-05	0.00102388501017966	SLC6A3/TH/VPS35/SNCA/ALDH2/PARK7/NR4A2/HPRT1	8	neurons0
GO:0001919	BP	GO:0001919	regulation of receptor recycling	6/615	22/18800	5.70099170186987e-05	0.00104609463455272	NSF/SNCA/ACHE/OPTN/NSG1/LAMTOR1	6	neurons0
GO:0031338	BP	GO:0031338	regulation of vesicle fusion	6/615	22/18800	5.70099170186987e-05	0.00104609463455272	STXBP1/SYT4/SNCA/RAB3A/SYT1/CPLX2	6	neurons0
GO:0051054	BP	GO:0051054	positive regulation of DNA metabolic process	22/615	263/18800	5.7393102471592e-05	0.00104854702863317	HSP90AA1/HSP90AB1/ACTB/CCT5/MORF4L2/CCT6A/CCT3/CCT7/MORF4L1/CCT8/UBE2V2/TCP1/CCT2/EXOSC6/XRCC5/CDC42/PARP1/UBE2N/PTGES3/SMARCA5/USP7/CCT4	22	neurons0
GO:0042982	BP	GO:0042982	amyloid precursor protein metabolic process	12/615	95/18800	6.19130848820411e-05	0.0011262284964257	RTN4/ITM2B/RTN3/PRNP/ACHE/CLU/RTN1/DHCR24/SLC2A13/ITM2C/NSG1/PIN1	12	neurons0
GO:0051085	BP	GO:0051085	chaperone cofactor-dependent protein refolding	7/615	32/18800	6.3911524047302e-05	0.00115756993123605	HSPA8/HSPA9/ST13/HSPA5/HSPH1/HSPA13/PTGES3	7	neurons0	Unfolded protein response
GO:1905897	BP	GO:1905897	regulation of response to endoplasmic reticulum stress	11/615	82/18800	7.14662600088836e-05	0.00128884645732759	SERINC3/CLU/HSPA5/BCAP31/TMBIM6/GRINA/PARK7/ERP29/UBQLN2/OPA1/USP14	11	neurons0
GO:0048169	BP	GO:0048169	regulation of long-term neuronal synaptic plasticity	6/615	23/18800	7.50084376161212e-05	0.00134694638830317	SNCA/NPTN/APP/SYP/SYNGR1/CAMK2B	6	neurons0
GO:0009185	BP	GO:0009185	ribonucleoside diphosphate metabolic process	13/615	112/18800	7.55917650656462e-05	0.00135164509279083	GAPDH/LDHA/PKM/PGAM1/ENO1/PGK1/ENO2/TPI1/HK1/APP/PFKM/OGDHL/SLC2A6	13	neurons0
GO:2000300	BP	GO:2000300	regulation of synaptic vesicle exocytosis	9/615	56/18800	7.75975621789927e-05	0.00138163117066156	PREPL/SYT4/CALM3/RAB3A/SYT1/SYN1/ATP2A2/SYP/RAB3GAP1	9	neurons0
GO:0001881	BP	GO:0001881	receptor recycling	7/615	33/18800	7.88477135488217e-05	0.00139796663431286	NSF/SNCA/ACHE/OPTN/NSG1/CAMLG/LAMTOR1	7	neurons0
GO:0045921	BP	GO:0045921	positive regulation of exocytosis	11/615	83/18800	7.99912276499555e-05	0.00141228209489543	STXBP1/SYT4/SNCA/RAB3A/SYT1/SDCBP/SDC1/VSNL1/ATP13A2/CDK5R2/SCAMP5	11	neurons0
GO:0048172	BP	GO:0048172	regulation of short-term neuronal synaptic plasticity	5/615	15/18800	8.42615367654557e-05	0.00147527907286852	SYT4/RAB3A/SYP/SYNGR1/RAB3GAP1	5	neurons0
GO:0098969	BP	GO:0098969	neurotransmitter receptor transport to postsynaptic membrane	5/615	15/18800	8.42615367654557e-05	0.00147527907286852	SNAP25/VPS35/CLSTN1/NSG1/RAB11A	5	neurons0
GO:0032200	BP	GO:0032200	telomere organization	16/615	162/18800	8.5256579449803e-05	0.00148650683339449	HSP90AA1/HSP90AB1/TERF2IP/CCT5/CCT6A/CCT3/XRCC6/CCT7/CCT8/TCP1/CCT2/XRCC5/PARP1/PTGES3/USP7/CCT4	16	neurons0
GO:0023061	BP	GO:0023061	signal release	31/615	451/18800	8.80711085831235e-05	0.00152923470357969	PREPL/CPE/PINK1/STXBP1/SYT11/SNAP25/SYT4/VPS35/SNCA/SCG5/CALM3/RAB3A/PTPRN/SNCG/SYT1/NAPB/SV2A/CHRNA4/ACSL4/SYN1/CPLX2/SYNJ1/PARK7/ATP2A2/PFKM/LRRC8A/VSNL1/SYP/SELENOT/SELENOM/RAB3GAP1	31	neurons0
GO:0046785	BP	GO:0046785	microtubule polymerization	11/615	84/18800	8.93712120954693e-05	0.00154542318199655	MAP1B/STMN2/SNCA/STMN1/TUBB4A/CLIP3/FKBP4/MAPRE3/RAC1/CKAP5/TPPP	11	neurons0
GO:0007416	BP	GO:0007416	synapse assembly	17/615	180/18800	9.0507112785704e-05	0.00155865118002266	MAP1B/VPS35/SNCA/DNER/ACHE/NPTN/SDCBP/SPOCK2/GAP43/APP/CBLN1/EIF4G1/CLSTN1/SLITRK4/CLSTN3/TPBG/LRRN3	17	neurons0
GO:0099173	BP	GO:0099173	postsynapse organization	16/615	163/18800	9.17358096897583e-05	0.00157336274414843	NEFL/ACTG1/HSPA8/NEFH/PRNP/VPS35/ACTB/INA/CFL1/GAP43/CBLN1/ARF1/PAFAH1B1/CDC42/KIF1A/CAMK2B	16	neurons0
GO:0047496	BP	GO:0047496	vesicle transport along microtubule	8/615	45/18800	9.26626126310137e-05	0.00158279796046959	KIF3A/DYNC1H1/KIF5A/DYNC1I1/KIFAP3/PAFAH1B1/KIF1A/AP3M2	8	neurons0
GO:0045861	BP	GO:0045861	negative regulation of proteolysis	26/615	350/18800	9.35919853370746e-05	0.00159220049549145	HSP90AB1/GAPDH/PEBP1/SERPINI1/PRNP/SNCA/PCSK1N/APLP2/MAP1A/SDCBP/SPOCK2/DHCR24/APP/CTSB/GABARAPL2/PRDX3/DNAJB6/PARK7/CAMLG/DDX3X/PRDX5/MT3/TMEM59/CSTB/USP14/USP7	26	neurons0
GO:0051973	BP	GO:0051973	positive regulation of telomerase activity	7/615	34/18800	9.65116325836467e-05	0.00162216752046593	HSP90AA1/HSP90AB1/TCP1/CCT2/XRCC5/PTGES3/CCT4	7	neurons0
GO:0099174	BP	GO:0099174	regulation of presynapse organization	7/615	34/18800	9.65116325836467e-05	0.00162216752046593	VPS35/SNCA/APP/CBLN1/EIF4G1/SLITRK4/CLSTN3	7	neurons0
GO:1905606	BP	GO:1905606	regulation of presynapse assembly	7/615	34/18800	9.65116325836467e-05	0.00162216752046593	VPS35/SNCA/APP/CBLN1/EIF4G1/SLITRK4/CLSTN3	7	neurons0
GO:0052547	BP	GO:0052547	regulation of peptidase activity	31/615	456/18800	0.000107622552803463	0.00180171301545877	GAPDH/PEBP1/SERPINI1/PINK1/PRNP/SNCA/PCSK1N/APLP2/BEX3/ARL6IP5/VCP/MTCH1/HSPD1/SPOCK2/DHCR24/APP/CTSB/BCAP31/PRDX3/DNAJB6/PARK7/CYFIP2/ATP2A3/DDX3X/ATP13A2/PRDX5/GRIN1/MT3/CSTB/CYCS/USP14	31	neurons0
GO:0090199	BP	GO:0090199	regulation of release of cytochrome c from mitochondria	8/615	46/18800	0.00010899240613916	0.00181740512141567	PINK1/GHITM/MOAP1/BNIP3/CLU/MLLT11/DNM1L/OPA1	8	neurons0
GO:0032271	BP	GO:0032271	regulation of protein polymerization	18/615	201/18800	0.000112778239187403	0.00187309945085166	HSP90AA1/MAP1B/STMN2/PINK1/SNCA/STMN1/TUBB4A/CLIP3/TMSB4X/VDAC2/FKBP4/SPTAN1/MAPRE3/CYFIP2/RAC1/CKAP5/TPPP/CAPZA2	18	neurons0
GO:0098877	BP	GO:0098877	neurotransmitter receptor transport to plasma membrane	5/615	16/18800	0.000119272906921687	0.00196543041131345	SNAP25/VPS35/CLSTN1/NSG1/RAB11A	5	neurons0
GO:1903540	BP	GO:1903540	establishment of protein localization to postsynaptic membrane	5/615	16/18800	0.000119272906921687	0.00196543041131345	SNAP25/VPS35/CLSTN1/NSG1/RAB11A	5	neurons0
GO:0010639	BP	GO:0010639	negative regulation of organelle organization	26/615	356/18800	0.000123243916152824	0.00202293334247722	TERF2IP/MAP1B/STMN2/PINK1/GHITM/SNCA/VAT1/STMN1/TUBB4A/BNIP3/SLC25A4/CLU/CLIP3/TMSB4X/FKBP4/SLC25A6/SPTAN1/GDI2/DYNC1LI1/RAD21/PARP1/MAP4/OPA1/AURKAIP1/CAPZA2/SMARCA5	26	neurons0
GO:2001243	BP	GO:2001243	negative regulation of intrinsic apoptotic signaling pathway	12/615	102/18800	0.00012436266957872	0.00202700906945695	PINK1/ENO1/DNAJA1/PPIA/CLU/VDAC2/TMBIM6/GRINA/PARK7/TPT1/DDX3X/OPA1	12	neurons0
GO:0032469	BP	GO:0032469	endoplasmic reticulum calcium ion homeostasis	6/615	25/18800	0.000124457006168466	0.00202700906945695	APP/RAP1GDS1/BCAP31/TMBIM6/GRINA/ATP2A2	6	neurons0
GO:0016239	BP	GO:0016239	positive regulation of macroautophagy	10/615	73/18800	0.000126640457638681	0.00205460696138123	PINK1/MOAP1/SCOC/VDAC1/BNIP3/SLC25A4/OPTN/PAFAH1B2/LARP1/RAB3GAP1	10	neurons0
GO:0007029	BP	GO:0007029	endoplasmic reticulum organization	11/615	88/18800	0.000136882180224913	0.00221222662040417	RTN4/RTN3/REEP5/ATL1/REEP1/CAMLG/REEP2/MIA3/EMC7/LNPK/RAB3GAP1	11	neurons0
GO:0016049	BP	GO:0016049	cell growth	32/615	484/18800	0.000139903148623528	0.00225238709009986	HSP90AA1/HSP90AB1/RTN4/MAP1B/RGS4/ENO1/SYT4/PPP2R1A/SYT1/CCDC85B/SDCBP/APP/NDN/SLC9A6/EIF4G2/EIF4G1/L1CAM/CLSTN1/CYFIP2/GDI1/DPYSL2/PAFAH1B1/CLSTN3/CDC42/LAMTOR1/RAB11A/DDX3X/TOMM70/MT3/OLFM1/RUFY3/TSPYL2	32	neurons0
GO:0032435	BP	GO:0032435	negative regulation of proteasomal ubiquitin-dependent protein catabolic process	7/615	36/18800	0.000141502244577572	0.002260419846455	HSP90AB1/MAP1A/SDCBP/PARK7/CAMLG/USP14/USP7	7	neurons0
GO:1903146	BP	GO:1903146	regulation of autophagy of mitochondrion	7/615	36/18800	0.000141502244577572	0.002260419846455	PINK1/VDAC1/BNIP3/SLC25A4/PARK7/DNM1L/ATP13A2	7	neurons0
GO:0016052	BP	GO:0016052	carbohydrate catabolic process	15/615	152/18800	0.00014201590658356	0.002260419846455	GAPDH/LDHA/PKM/PGAM1/ENO1/PGK1/ENO2/TPI1/HK1/APP/PFKM/OGDHL/SLC2A6/SCARB2/PYGL	15	neurons0
GO:1903578	BP	GO:1903578	regulation of ATP metabolic process	11/615	89/18800	0.000151655154044316	0.00240473568790269	PGAM1/PINK1/ENO1/SNCA/VCP/TMSB4X/APP/ATP5IF1/SLC2A6/DNM1L/PARP1	11	neurons0	Energy production
GO:0007051	BP	GO:0007051	spindle organization	17/615	188/18800	0.000154138560385265	0.00243492567946948	TUBB/CLTC/STMN1/DYNC1H1/PPP2R1A/VCP/RAN/SBDS/KPNB1/DCTN2/MAPRE3/MAP4/RAB11A/CKAP5/MAP9/TPPP/KIF2A	17	neurons0
GO:0010822	BP	GO:0010822	positive regulation of mitochondrion organization	10/615	75/18800	0.000159356375261765	0.00250792317921325	PINK1/MOAP1/VPS35/VDAC1/BNIP3/SLC25A4/ATP5IF1/MLLT11/PARK7/DNM1L	10	neurons0
GO:0032434	BP	GO:0032434	regulation of proteasomal ubiquitin-dependent protein catabolic process	14/615	137/18800	0.000162338151530781	0.00254531683855351	HSP90AB1/VCP/MAP1A/CLU/SDCBP/USP5/BCAP31/PARK7/UBQLN2/CAMLG/STUB1/ELOB/USP14/USP7	14	neurons0
GO:0045956	BP	GO:0045956	positive regulation of calcium ion-dependent exocytosis	5/615	17/18800	0.000164438767314884	0.00254971107105956	STXBP1/SYT4/SYT1/CDK5R2/SCAMP5	5	neurons0
GO:0048791	BP	GO:0048791	calcium ion-regulated exocytosis of neurotransmitter	5/615	17/18800	0.000164438767314884	0.00254971107105956	STXBP1/SYT4/SYT1/ATP2A2/RAB3GAP1	5	neurons0
GO:1900037	BP	GO:1900037	regulation of cellular response to hypoxia	5/615	17/18800	0.000164438767314884	0.00254971107105956	PINK1/ENO1/CHCHD2/TMBIM6/DDAH1	5	neurons0
GO:0035036	BP	GO:0035036	sperm-egg recognition	8/615	49/18800	0.000172824763263643	0.00266010862723014	CCT5/VDAC2/CCT3/CCT7/CCT8/TCP1/CCT2/CCT4	8	neurons0
GO:0072599	BP	GO:0072599	establishment of protein localization to endoplasmic reticulum	8/615	49/18800	0.000172824763263643	0.00266010862723014	SRP14/HSPA5/SPCS1/SPCS3/SEC62/SGTB/SRP72/RAB3GAP1	8	neurons0
GO:0052548	BP	GO:0052548	regulation of endopeptidase activity	29/615	426/18800	0.000173960774003878	0.00266782179694998	GAPDH/PEBP1/SERPINI1/PRNP/SNCA/PCSK1N/APLP2/BEX3/ARL6IP5/VCP/MTCH1/HSPD1/SPOCK2/DHCR24/APP/BCAP31/PRDX3/DNAJB6/PARK7/CYFIP2/ATP2A3/DDX3X/ATP13A2/PRDX5/GRIN1/MT3/CSTB/CYCS/USP14	29	neurons0
GO:0008344	BP	GO:0008344	adult locomotory behavior	10/615	76/18800	0.000178214638483715	0.00272311967603117	UCHL1/SNCA/SNCG/CEND1/APP/CLCN3/PARK7/NR4A2/PAFAH1B1/CSTB	10	neurons0
GO:1901215	BP	GO:1901215	negative regulation of neuron death	18/615	209/18800	0.00018444931210236	0.00280817394729752	HSP90AB1/NEFL/SOD1/PINK1/STXBP1/VPS35/SNCA/ENO2/FAIM2/EIF4G1/PSMC1/PARK7/NR4A2/SET/NCOA7/RETREG1/ATP13A2/MT3	18	neurons0
GO:0097237	BP	GO:0097237	cellular response to toxic substance	13/615	123/18800	0.000196986430917211	0.00298822015420261	ALDH1A1/SOD1/PINK1/SELENOW/PRDX1/GPX4/PRDX3/GPX3/PARK7/MGST3/SELENOT/PRDX5/MT3	13	neurons0
GO:0007626	BP	GO:0007626	locomotory behavior	17/615	192/18800	0.000198608399207884	0.00298960894139678	SLC18A2/UCHL1/SLC6A3/TH/SOD1/SNAP25/VPS35/SNCA/SNCG/CEND1/APP/CLCN3/PARK7/NR4A2/PAFAH1B1/HPRT1/CSTB	17	neurons0
GO:1903363	BP	GO:1903363	negative regulation of cellular protein catabolic process	10/615	77/18800	0.000198914911594933	0.00298960894139678	HSP90AB1/VPS35/MAP1A/SDCBP/GABARAPL2/PARK7/CAMLG/ATP13A2/USP14/USP7	10	neurons0
GO:0099054	BP	GO:0099054	presynapse assembly	8/615	50/18800	0.000199923872568419	0.00298960894139678	VPS35/SNCA/SDCBP/APP/CBLN1/EIF4G1/SLITRK4/CLSTN3	8	neurons0
GO:1901799	BP	GO:1901799	negative regulation of proteasomal protein catabolic process	8/615	50/18800	0.000199923872568419	0.00298960894139678	HSP90AB1/MAP1A/SDCBP/GABARAPL2/PARK7/CAMLG/USP14/USP7	8	neurons0
GO:0044089	BP	GO:0044089	positive regulation of cellular component biogenesis	32/615	494/18800	0.00020250130280385	0.00301741302972262	HSP90AA1/MAP1B/THY1/CALY/PINK1/MOAP1/SNCA/DYNC1H1/G3BP2/VCP/CLU/SDCBP/CBLN1/SDC1/EIF4G1/CLSTN1/PARK7/RAC1/SLITRK4/CAND1/CLSTN3/CDC42/CKAP5/DDX3X/STUB1/TPBG/ATP13A2/LRRN3/TPPP/CD47/PSMC6/RAB3GAP1	32	neurons0
GO:0000338	BP	GO:0000338	protein deneddylation	4/615	10/18800	0.000203473655291477	0.00302118833757875	COPS4/COPS7A/COPS8/GPS1	4	neurons0
GO:2001234	BP	GO:2001234	negative regulation of apoptotic signaling pathway	19/615	230/18800	0.000212000705428598	0.00313671466271467	SCG2/PINK1/GHITM/ENO1/DNAJA1/SLC25A4/PPIA/CLU/FAIM2/VDAC2/PEA15/TMBIM6/GRINA/SLC25A6/PARK7/TPT1/NR4A2/DDX3X/OPA1	19	neurons0
GO:0007052	BP	GO:0007052	mitotic spindle organization	13/615	124/18800	0.000213614659063742	0.00314950455223103	CLTC/STMN1/DYNC1H1/VCP/RAN/SBDS/KPNB1/DCTN2/MAP4/RAB11A/CKAP5/MAP9/KIF2A	13	neurons0
GO:0048284	BP	GO:0048284	organelle fusion	14/615	141/18800	0.000219950815011862	0.00323158505132813	STXBP1/SYT11/SNAP25/SYT4/SNCA/VAT1/RAB3A/BNIP3/SYT1/CPLX2/ARL8B/MIGA1/OPA1/ATP13A2	14	neurons0
GO:0030516	BP	GO:0030516	regulation of axon extension	11/615	93/18800	0.000225054656657118	0.00329505110548157	RTN4/MAP1B/EIF4G2/L1CAM/GDI1/DPYSL2/PAFAH1B1/RAB11A/MT3/OLFM1/RUFY3	11	neurons0
GO:0006979	BP	GO:0006979	response to oxidative stress	29/615	433/18800	0.000228968624591199	0.00334071583518131	SOD1/PINK1/PRNP/SNCA/PTPRN/ARL6IP5/BNIP3/CHCHD2/PPIA/CHRNA4/PRDX1/DHCR24/PSMB5/APP/NFE2L1/GPX4/PRDX3/SDC1/GPX3/MAP1LC3A/PARK7/NR4A2/ATP2A2/NDUFS2/NCOA7/PARP1/ATP13A2/PRDX5/MT3	29	neurons0	Oxidative stress
GO:0010823	BP	GO:0010823	negative regulation of mitochondrion organization	8/615	51/18800	0.000230414361877972	0.00334986088172757	PINK1/GHITM/VAT1/BNIP3/SLC25A4/CLU/SLC25A6/OPA1	8	neurons0
GO:0070585	BP	GO:0070585	protein localization to mitochondrion	13/615	125/18800	0.000231431062968548	0.00334986088172757	HSP90AA1/PINK1/MOAP1/DNAJA1/CALM3/HK1/HSPD1/HSPA4/BCAP31/ATP5IF1/DNM1L/TOMM20/TOMM70	13	neurons0
GO:0051962	BP	GO:0051962	positive regulation of nervous system development	21/615	270/18800	0.000231987033932109	0.00334986088172757	NEFL/MAP1B/NPTN/CBLN1/EIF4G2/L1CAM/SYNJ1/CLSTN1/PRPF19/GDI1/SLITRK4/PAFAH1B1/CLSTN3/RHEB/XRCC5/RAB11A/TPBG/LRRN3/NAP1L1/RUFY3/CAMK2B	21	neurons0
GO:0042401	BP	GO:0042401	cellular biogenic amine biosynthetic process	7/615	39/18800	0.000239486167042638	0.00343454223178555	SLC6A3/TH/VPS35/SNCA/ALDH2/PARK7/NR4A2	7	neurons0
GO:0045773	BP	GO:0045773	positive regulation of axon extension	7/615	39/18800	0.000239486167042638	0.00343454223178555	MAP1B/EIF4G2/L1CAM/GDI1/PAFAH1B1/RAB11A/RUFY3	7	neurons0
GO:0010038	BP	GO:0010038	response to metal ion	25/615	351/18800	0.000243009791882426	0.00347322158329916	SLC6A3/TH/ACTG1/SOD1/PRNP/SYT11/SYT4/SNCA/CALM3/CALM1/BNIP3/SYT1/APP/HSPA5/PCSK1/SDC1/MAP1LC3A/PARK7/GDI1/CALR/BSG/ATP5F1D/PARP1/ATP13A2/MT3	25	neurons0
GO:0060560	BP	GO:0060560	developmental growth involved in morphogenesis	19/615	234/18800	0.00026420847562157	0.00374376179531249	HSP90AA1/HSP90AB1/RTN4/MAP1B/SYT4/SYT1/APP/NDN/SLC9A6/EIF4G2/L1CAM/CYFIP2/GDI1/DPYSL2/PAFAH1B1/RAB11A/MT3/OLFM1/RUFY3	19	neurons0
GO:0097479	BP	GO:0097479	synaptic vesicle localization	8/615	52/18800	0.000264611435794338	0.00374376179531249	PINK1/SNCA/RAB3A/KIF5A/SYN1/SYNJ1/DNM1/AP3M2	8	neurons0
GO:0099172	BP	GO:0099172	presynapse organization	8/615	52/18800	0.000264611435794338	0.00374376179531249	VPS35/SNCA/SDCBP/APP/CBLN1/EIF4G1/SLITRK4/CLSTN3	8	neurons0
GO:0043648	BP	GO:0043648	dicarboxylic acid metabolic process	11/615	95/18800	0.000271799079236674	0.00382561187161758	MDH1/OAT/GOT1/ACLY/GOT2/MDH2/OGDHL/AASDHPPT/GLS/SUCLA2/SDHA	11	neurons0
GO:0008361	BP	GO:0008361	regulation of cell size	16/615	179/18800	0.000272217503477786	0.00382561187161758	HSP90AB1/RTN4/MAP1B/RET/EIF4G2/CLCN3/L1CAM/GDI1/DPYSL2/RAC1/PAFAH1B1/LRRC8A/RAB11A/MT3/OLFM1/RUFY3	16	neurons0
GO:0009309	BP	GO:0009309	amine biosynthetic process	7/615	40/18800	0.000282188316086511	0.00391338384222944	SLC6A3/TH/VPS35/SNCA/ALDH2/PARK7/NR4A2	7	neurons0
GO:0031111	BP	GO:0031111	negative regulation of microtubule polymerization or depolymerization	7/615	40/18800	0.000282188316086511	0.00391338384222944	MAP1B/STMN2/SNCA/STMN1/TUBB4A/CLIP3/FKBP4	7	neurons0
GO:0048489	BP	GO:0048489	synaptic vesicle transport	7/615	40/18800	0.000282188316086511	0.00391338384222944	PINK1/SNCA/RAB3A/KIF5A/SYNJ1/DNM1/AP3M2	7	neurons0
GO:0051955	BP	GO:0051955	regulation of amino acid transport	7/615	40/18800	0.000282188316086511	0.00391338384222944	RGS4/STXBP1/SYT4/SNCA/ARL6IP5/SV2A/RAB3GAP1	7	neurons0
GO:1902903	BP	GO:1902903	regulation of supramolecular fiber organization	26/615	376/18800	0.000291807323625475	0.00403212180143827	ACTG1/HSPA8/MAP1B/STMN2/DSTN/RGS4/SNCA/STMN1/TUBB4A/MAP1A/CLU/CLIP3/TMSB4X/APP/FKBP4/SPTAN1/ARF1/PARK7/MAPRE3/CYFIP2/RAC1/VBP1/CDC42/CKAP5/CAPZA2/CD47	26	neurons0
GO:0098780	BP	GO:0098780	response to mitochondrial depolarisation	5/615	19/18800	0.000292669478686024	0.00403212180143827	PINK1/OPTN/SQSTM1/ATP5IF1/CDC37	5	neurons0
GO:1902414	BP	GO:1902414	protein localization to cell junction	11/615	96/18800	0.000298083721733613	0.00408780097763033	ACTG1/KIF3A/SNAP25/VPS35/ACTB/MAP1A/KIF5A/CLSTN1/NSG1/CLSTN3/RAB11A	11	neurons0
GO:1902430	BP	GO:1902430	negative regulation of amyloid-beta formation	6/615	29/18800	0.000298656568332344	0.00408780097763033	RTN4/RTN3/PRNP/CLU/RTN1/PIN1	6	neurons0
GO:0032272	BP	GO:0032272	negative regulation of protein polymerization	10/615	81/18800	0.000303053939710601	0.00413452160605177	STMN2/SNCA/STMN1/TUBB4A/CLIP3/TMSB4X/VDAC2/FKBP4/SPTAN1/CAPZA2	10	neurons0
GO:0006122	BP	GO:0006122	mitochondrial electron transport, ubiquinol to cytochrome c	4/615	11/18800	0.000311483321093581	0.00419504139498471	UQCRB/UQCRH/CYCS/UQCR10	4	neurons0
GO:0006735	BP	GO:0006735	NADH regeneration	4/615	11/18800	0.000311483321093581	0.00419504139498471	ENO1/ENO2/HK1/PFKM	4	neurons0
GO:0061621	BP	GO:0061621	canonical glycolysis	4/615	11/18800	0.000311483321093581	0.00419504139498471	ENO1/ENO2/HK1/PFKM	4	neurons0
GO:0061718	BP	GO:0061718	glucose catabolic process to pyruvate	4/615	11/18800	0.000311483321093581	0.00419504139498471	ENO1/ENO2/HK1/PFKM	4	neurons0
GO:0021700	BP	GO:0021700	developmental maturation	22/615	296/18800	0.00031447340715605	0.00422178037338569	NEFL/MAP1B/RET/STXBP1/YWHAZ/RAB3A/PTPRN/PPP2R1A/CEND1/ATP6AP2/MTCH1/SNX10/APP/CLCN3/CLSTN1/AKR1B1/NR4A2/CD63/SYP/CDK5R2/CAMK2B/DLD	22	neurons0
GO:0051258	BP	GO:0051258	protein polymerization	21/615	277/18800	0.000327895808327224	0.00438302360605902	HSP90AA1/NEFL/MAP1B/STMN2/PINK1/SNCA/STMN1/TUBB4A/CLIP3/TMSB4X/VDAC2/GPX4/FKBP4/SPTAN1/MAPRE3/CYFIP2/RAC1/DNM1L/CKAP5/TPPP/CAPZA2	21	neurons0
GO:0031623	BP	GO:0031623	receptor internalization	12/615	113/18800	0.000328570308402806	0.00438302360605902	CALY/CLTC/SNAP25/SNCA/ACHE/AP2M1/SDCBP/CD81/ARF1/UBQLN2/CD63/DNM1	12	neurons0
GO:0009132	BP	GO:0009132	nucleoside diphosphate metabolic process	13/615	130/18800	0.000340836471766915	0.00453226219735626	GAPDH/LDHA/PKM/PGAM1/ENO1/PGK1/ENO2/TPI1/HK1/APP/PFKM/OGDHL/SLC2A6	13	neurons0
GO:0042744	BP	GO:0042744	hydrogen peroxide catabolic process	6/615	30/18800	0.000363091593378489	0.00481296806112432	SNCA/PRDX1/PRDX3/GPX3/PRDX5/MT3	6	neurons0	Oxidative stress
GO:0042391	BP	GO:0042391	regulation of membrane potential	28/615	425/18800	0.00038027447773177	0.00502488476549968	UBB/ATP1B1/ATP1A1/SOD1/RGS4/PINK1/SNCA/CALM3/CALM1/ARL6IP5/BNIP3/VCP/CHRNA4/YWHAH/YWHAE/APP/CBLN1/PRDX3/ATP5IF1/MLLT11/PARK7/ATP2A2/PARP1/GRIN1/SCN2B/SCN3B/DLD/RAB3GAP1	28	neurons0
GO:0051402	BP	GO:0051402	neuron apoptotic process	19/615	241/18800	0.000382899333007416	0.00504370845547699	HSP90AB1/GAPDH/NEFL/SOD1/PINK1/STXBP1/PRNP/SNCA/BNIP3/FAIM2/APP/HSPA5/PARK7/NR4A2/SET/CDC42/RETREG1/PARP1/MT3	19	neurons0
GO:1990748	BP	GO:1990748	cellular detoxification	12/615	115/18800	0.000386494882568012	0.0050751609267212	ALDH1A1/SOD1/SELENOW/PRDX1/GPX4/PRDX3/GPX3/PARK7/MGST3/SELENOT/PRDX5/MT3	12	neurons0
GO:0009988	BP	GO:0009988	cell-cell recognition	9/615	69/18800	0.000398213929039313	0.00521275679072646	CCT5/VDAC2/CCT3/CD81/CCT7/CCT8/TCP1/CCT2/CCT4	9	neurons0
GO:0031331	BP	GO:0031331	positive regulation of cellular catabolic process	29/615	449/18800	0.000416474681538916	0.00543486525411964	HSP90AA1/PINK1/MOAP1/VPS35/SNCA/SCOC/VDAC1/BNIP3/SLC25A4/VCP/CLU/USP5/APP/OPTN/BCAP31/CD81/ATP5IF1/PSMC1/PARK7/PAFAH1B2/UBQLN2/STUB1/ELOB/CSDE1/GRSF1/LARP1/TMEM59/PSMC6/RAB3GAP1	29	neurons0
GO:1901617	BP	GO:1901617	organic hydroxy compound biosynthetic process	19/615	243/18800	0.00042436000992396	0.00552049098242622	SLC6A3/TH/DKK3/SOD1/VPS35/SNCA/QDPR/ASAH1/ALDH2/DHCR24/GOT1/CYB5R1/ACLY/PARK7/IDI1/NR4A2/CYB5R3/HMGCS1/FDFT1	19	neurons0
GO:0098869	BP	GO:0098869	cellular oxidant detoxification	11/615	100/18800	0.000425663750191836	0.00552049098242622	SOD1/SELENOW/PRDX1/GPX4/PRDX3/GPX3/PARK7/MGST3/SELENOT/PRDX5/MT3	11	neurons0	Oxidative stress
GO:0006099	BP	GO:0006099	tricarboxylic acid cycle	6/615	31/18800	0.000437904879890775	0.00566177324708012	MDH1/MDH2/OGDHL/ACO2/SUCLA2/SDHA	6	neurons0
GO:0001836	BP	GO:0001836	release of cytochrome c from mitochondria	8/615	56/18800	0.000445416149129225	0.00569608192981527	PINK1/GHITM/MOAP1/BNIP3/CLU/MLLT11/DNM1L/OPA1	8	neurons0
GO:0050433	BP	GO:0050433	regulation of catecholamine secretion	8/615	56/18800	0.000445416149129225	0.00569608192981527	PINK1/SYT11/SYT4/SNCA/RAB3A/SNCG/SYT1/CHRNA4	8	neurons0
GO:0051438	BP	GO:0051438	regulation of ubiquitin-protein transferase activity	8/615	56/18800	0.000445416149129225	0.00569608192981527	PINK1/SKP1/PARK7/PIN1/DNM1L/UBE2N/STUB1/RPS15	8	neurons0
GO:1902850	BP	GO:1902850	microtubule cytoskeleton organization involved in mitosis	14/615	151/18800	0.000445980712734228	0.00569608192981527	CLTC/STMN1/DYNC1H1/VCP/RAN/SBDS/KPNB1/DCTN2/PAFAH1B1/MAP4/RAB11A/CKAP5/MAP9/KIF2A	14	neurons0
GO:0014075	BP	GO:0014075	response to amine	7/615	43/18800	0.00044809162427946	0.00570570001582512	SLC18A2/TH/SOD1/RGS4/CALM3/NR4A2/HPRT1	7	neurons0
GO:0006995	BP	GO:0006995	cellular response to nitrogen starvation	4/615	12/18800	0.000455167103855153	0.00572638374371064	MAP1LC3B/GABARAPL2/MAP1LC3A/GABARAPL1	4	neurons0
GO:0016188	BP	GO:0016188	synaptic vesicle maturation	4/615	12/18800	0.000455167103855153	0.00572638374371064	STXBP1/RAB3A/CLCN3/SYP	4	neurons0
GO:0036295	BP	GO:0036295	cellular response to increased oxygen levels	4/615	12/18800	0.000455167103855153	0.00572638374371064	ATP6V1A/ATP6V0D1/ATP6V1G1/ATP6AP1	4	neurons0
GO:0043562	BP	GO:0043562	cellular response to nitrogen levels	4/615	12/18800	0.000455167103855153	0.00572638374371064	MAP1LC3B/GABARAPL2/MAP1LC3A/GABARAPL1	4	neurons0
GO:0043467	BP	GO:0043467	regulation of generation of precursor metabolites and energy	13/615	134/18800	0.000457536248023169	0.00573900690803987	PGAM1/PINK1/GHITM/SNCA/BNIP3/VCP/CHCHD2/APP/ISCU/PARK7/CISD1/NDUFA4/SLC2A6	13	neurons0	Energy production
GO:0010975	BP	GO:0010975	regulation of neuron projection development	28/615	431/18800	0.000474950247193646	0.0059397051747253	NEFL/RTN4/MAP1B/STMN2/NDRG4/THY1/SERPINI1/RET/SNAP25/NPTN/TMEM30A/CFL1/YWHAH/HSPA5/FKBP4/ITM2C/EIF4G2/L1CAM/POU3F2/GDI1/PAFAH1B1/KIF1A/RAB11A/SCARB2/MT3/RUFY3/PACSIN1/CAMK2B	28	neurons0
GO:0031629	BP	GO:0031629	synaptic vesicle fusion to presynaptic active zone membrane	5/615	21/18800	0.000485146708094168	0.006049218004189	STXBP1/SNAP25/RAB3A/SYT1/CPLX2	5	neurons0
GO:0099518	BP	GO:0099518	vesicle cytoskeletal trafficking	9/615	71/18800	0.000493900422229567	0.00614014666925634	KIF3A/SYT4/DYNC1H1/KIF5A/DYNC1I1/KIFAP3/PAFAH1B1/KIF1A/AP3M2	9	neurons0
GO:0050432	BP	GO:0050432	catecholamine secretion	8/615	57/18800	0.0005035234571463	0.00624131435672198	PINK1/SYT11/SYT4/SNCA/RAB3A/SNCG/SYT1/CHRNA4	8	neurons0
GO:1903573	BP	GO:1903573	negative regulation of response to endoplasmic reticulum stress	7/615	44/18800	0.000518031053249436	0.00639664461464249	CLU/HSPA5/TMBIM6/GRINA/PARK7/OPA1/USP14	7	neurons0
GO:0009636	BP	GO:0009636	response to toxic substance	19/615	247/18800	0.000519099432078317	0.00639664461464249	ALDH1A1/SLC18A2/NEFL/TH/MAP1B/SOD1/PINK1/SELENOW/PRDX1/GPX4/PRDX3/SDC1/GPX3/PARK7/MGST3/SELENOT/PRDX5/MT3/SCN2B	19	neurons0
GO:1902235	BP	GO:1902235	regulation of endoplasmic reticulum stress-induced intrinsic apoptotic signaling pathway	6/615	32/18800	0.000524211038931577	0.00644074498710669	SERINC3/TMBIM6/GRINA/PARK7/ERP29/OPA1	6	neurons0
GO:2000278	BP	GO:2000278	regulation of DNA biosynthetic process	12/615	119/18800	0.000528494991521414	0.00647444884656846	HSP90AA1/HSP90AB1/CCT5/CCT6A/CCT3/CCT7/CCT8/TCP1/CCT2/XRCC5/PTGES3/CCT4	12	neurons0
GO:0009306	BP	GO:0009306	protein secretion	24/615	350/18800	0.000555028253945968	0.00677973466011907	SCG2/CANX/SNAP25/SYT4/VPS35/RAB3A/PTPRN/ACHE/SNCG/PPIA/ACSL4/CBLN1/PCSK1/PARK7/ERP29/PFKM/PAFAH1B1/LRRC8A/VSNL1/DNM1L/APBB1/MIA3/ATP13A2/SELENOT	24	neurons0
GO:2000116	BP	GO:2000116	regulation of cysteine-type endopeptidase activity	18/615	229/18800	0.000559580082564691	0.00681552320851255	SNCA/BEX3/ARL6IP5/VCP/MTCH1/HSPD1/DHCR24/BCAP31/PRDX3/DNAJB6/PARK7/CYFIP2/ATP2A3/DDX3X/PRDX5/GRIN1/MT3/CYCS	18	neurons0
GO:0006584	BP	GO:0006584	catecholamine metabolic process	8/615	58/18800	0.000567620502312248	0.00687360619802901	SLC6A3/TH/VPS35/SNCA/ALDH2/PARK7/NR4A2/HPRT1	8	neurons0
GO:0009712	BP	GO:0009712	catechol-containing compound metabolic process	8/615	58/18800	0.000567620502312248	0.00687360619802901	SLC6A3/TH/VPS35/SNCA/ALDH2/PARK7/NR4A2/HPRT1	8	neurons0
GO:0072655	BP	GO:0072655	establishment of protein localization to mitochondrion	12/615	120/18800	0.000570151368899908	0.00688441394286613	HSP90AA1/PINK1/MOAP1/DNAJA1/CALM3/HK1/HSPD1/HSPA4/BCAP31/ATP5IF1/TOMM20/TOMM70	12	neurons0
GO:0032886	BP	GO:0032886	regulation of microtubule-based process	19/615	249/18800	0.000572976875112969	0.00689870724706217	MAP1B/STMN2/CALY/CLTC/NEFH/SNCA/STMN1/TUBB4A/DYNC1H1/MAP1A/CLIP3/FKBP4/STMN3/MAPRE3/RAC1/PAFAH1B1/CKAP5/MAP9/TPPP	19	neurons0
GO:0032535	BP	GO:0032535	regulation of cellular component size	24/615	351/18800	0.000577928691528612	0.00691867909345649	HSP90AB1/NEFL/RTN4/MAP1B/DSTN/RET/AP2M1/TMSB4X/EIF4G2/CLCN3/L1CAM/SPTAN1/CYFIP2/GDI1/DPYSL2/RAC1/PAFAH1B1/LRRC8A/RAB11A/ATP13A2/MT3/OLFM1/RUFY3/CAPZA2	24	neurons0
GO:0035592	BP	GO:0035592	establishment of protein localization to extracellular region	24/615	351/18800	0.000577928691528612	0.00691867909345649	SCG2/CANX/SNAP25/SYT4/VPS35/RAB3A/PTPRN/ACHE/SNCG/PPIA/ACSL4/CBLN1/PCSK1/PARK7/ERP29/PFKM/PAFAH1B1/LRRC8A/VSNL1/DNM1L/APBB1/MIA3/ATP13A2/SELENOT	24	neurons0
GO:0045047	BP	GO:0045047	protein targeting to ER	7/615	45/18800	0.000596388397573882	0.00711938649603821	SRP14/HSPA5/SPCS1/SPCS3/SEC62/SGTB/SRP72	7	neurons0
GO:0140029	BP	GO:0140029	exocytic process	9/615	73/18800	0.000607688088806177	0.00723372620159647	STXBP1/SNAP25/SNCA/RAB3A/SYT1/NAPB/SV2A/CPLX2/SYNJ1	9	neurons0
GO:0099500	BP	GO:0099500	vesicle fusion to plasma membrane	5/615	22/18800	0.000611069293704599	0.00725342703996249	STXBP1/SNAP25/RAB3A/SYT1/CPLX2	5	neurons0
GO:0070646	BP	GO:0070646	protein modification by small protein removal	15/615	174/18800	0.000613150090528249	0.00725762445183015	UCHL1/VCP/HINT1/USP11/USP5/PARK7/COPS4/COPS7A/COPS8/OTUB1/GPS1/TAF7/USP22/USP14/USP7	15	neurons0
GO:1902992	BP	GO:1902992	negative regulation of amyloid precursor protein catabolic process	6/615	33/18800	0.000623180666794411	0.00732539769898621	RTN4/RTN3/PRNP/CLU/RTN1/PIN1	6	neurons0
GO:1903715	BP	GO:1903715	regulation of aerobic respiration	6/615	33/18800	0.000623180666794411	0.00732539769898621	PINK1/SNCA/BNIP3/VCP/ISCU/PARK7	6	neurons0
GO:0062197	BP	GO:0062197	cellular response to chemical stress	23/615	332/18800	0.000624105753507154	0.00732539769898621	SOD1/PINK1/DNAJA1/SNCA/ARL6IP5/BNIP3/CHCHD2/PPIA/PRDX1/NFE2L1/PRDX3/MAP1LC3A/PARK7/AKR1B1/NR4A2/ATP2A2/XRCC5/NCOA7/PARP1/DDX3X/ATP13A2/PRDX5/MT3	23	neurons0
GO:0061620	BP	GO:0061620	glycolytic process through glucose-6-phosphate	4/615	13/18800	0.000640515206846926	0.00743493066069277	ENO1/ENO2/HK1/PFKM	4	neurons0
GO:0071287	BP	GO:0071287	cellular response to manganese ion	4/615	13/18800	0.000640515206846926	0.00743493066069277	TH/APP/HSPA5/ATP13A2	4	neurons0
GO:1903599	BP	GO:1903599	positive regulation of autophagy of mitochondrion	4/615	13/18800	0.000640515206846926	0.00743493066069277	VDAC1/BNIP3/SLC25A4/PARK7	4	neurons0
GO:1904925	BP	GO:1904925	positive regulation of autophagy of mitochondrion in response to mitochondrial depolarization	4/615	13/18800	0.000640515206846926	0.00743493066069277	PINK1/OPTN/ATP5IF1/CDC37	4	neurons0
GO:0106027	BP	GO:0106027	neuron projection organization	10/615	89/18800	0.000649761380393625	0.00750081681432421	PRNP/VPS35/MAP1A/CFL1/APP/ARF1/PAFAH1B1/CDC42/KIF1A/CAMK2B	10	neurons0
GO:2001252	BP	GO:2001252	positive regulation of chromosome organization	10/615	89/18800	0.000649761380393625	0.00750081681432421	CCT5/CCT6A/CCT3/CCT7/CCT8/TCP1/CCT2/RAD21/XRCC5/CCT4	10	neurons0
GO:0031334	BP	GO:0031334	positive regulation of protein-containing complex assembly	16/615	194/18800	0.000664835273051915	0.00765380223935383	HSP90AA1/MAP1B/CALY/PINK1/SNCA/VCP/CLU/EIF4G1/PARK7/RAC1/CAND1/CKAP5/DDX3X/STUB1/TPPP/PSMC6	16	neurons0
GO:0007019	BP	GO:0007019	microtubule depolymerization	7/615	46/18800	0.000683869729369858	0.00783002889049631	MAP1B/STMN2/STMN1/MAP1A/STMN3/CKAP5/KIF2A	7	neurons0
GO:0061462	BP	GO:0061462	protein localization to lysosome	7/615	46/18800	0.000683869729369858	0.00783002889049631	RTN4/HSPA8/CLU/CD81/NCOA4/SCARB2/ATP13A2	7	neurons0
GO:1903305	BP	GO:1903305	regulation of regulated secretory pathway	13/615	140/18800	0.00069512251412837	0.00793724131621579	PREPL/STXBP1/SYT11/SYT4/CALM3/RAB3A/SYT1/SYN1/ATP2A2/SYP/CDK5R2/SCAMP5/RAB3GAP1	13	neurons0
GO:0033238	BP	GO:0033238	regulation of cellular amine metabolic process	6/615	34/18800	0.000736038316982432	0.00838166126818477	SLC6A3/VPS35/ALDH2/PARK7/NR4A2/HPRT1	6	neurons0
GO:0006403	BP	GO:0006403	RNA localization	16/615	196/18800	0.000742818855434023	0.00843601305549667	PEG10/G3BP2/CCT5/RAN/CCT6A/CCT3/KPNB1/CCT7/CCT8/TCP1/CCT2/LRPPRC/CKAP5/TOMM20/SSB/CCT4	16	neurons0
GO:2001169	BP	GO:2001169	regulation of ATP biosynthetic process	5/615	23/18800	0.00075997508706251	0.00860758845238993	PINK1/ENO1/VCP/TMSB4X/PARP1	5	neurons0
GO:0042177	BP	GO:0042177	negative regulation of protein catabolic process	12/615	124/18800	0.000765420893435471	0.00864596396294583	HSP90AB1/VPS35/SNCA/MAP1A/SDCBP/GABARAPL2/PARK7/PIN1/CAMLG/ATP13A2/USP14/USP7	12	neurons0
GO:0035304	BP	GO:0035304	regulation of protein dephosphorylation	10/615	91/18800	0.000774791262158958	0.00872834553241807	HSP90AB1/YWHAB/PINK1/CALM3/CALM1/PPIA/YWHAE/PIN1/ARPP19/HSP90B1	10	neurons0
GO:0046189	BP	GO:0046189	phenol-containing compound biosynthetic process	7/615	47/18800	0.000781211719547166	0.00875373772143251	SLC6A3/TH/VPS35/SNCA/ALDH2/PARK7/NR4A2	7	neurons0
GO:0051972	BP	GO:0051972	regulation of telomerase activity	7/615	47/18800	0.000781211719547166	0.00875373772143251	HSP90AA1/HSP90AB1/TCP1/CCT2/XRCC5/PTGES3/CCT4	7	neurons0
GO:0071692	BP	GO:0071692	protein localization to extracellular region	24/615	359/18800	0.000792807718820739	0.00886004796405517	SCG2/CANX/SNAP25/SYT4/VPS35/RAB3A/PTPRN/ACHE/SNCG/PPIA/ACSL4/CBLN1/PCSK1/PARK7/ERP29/PFKM/PAFAH1B1/LRRC8A/VSNL1/DNM1L/APBB1/MIA3/ATP13A2/SELENOT	24	neurons0
GO:0061951	BP	GO:0061951	establishment of protein localization to plasma membrane	8/615	61/18800	0.000800415772743495	0.00892134503201105	PREPL/NSF/VPS35/ATP6AP1/OPTN/ACSL3/NSG1/RAB11A	8	neurons0
GO:0008652	BP	GO:0008652	cellular amino acid biosynthetic process	9/615	76/18800	0.000817805255207223	0.00909105206979035	ALDH1A1/SERINC3/OAT/GOT1/BCAT1/GOT2/PARK7/AASDHPPT/GLS	9	neurons0
GO:0061387	BP	GO:0061387	regulation of extent of cell growth	11/615	108/18800	0.000820069021385207	0.00909216366190142	RTN4/MAP1B/EIF4G2/L1CAM/GDI1/DPYSL2/PAFAH1B1/RAB11A/MT3/OLFM1/RUFY3	11	neurons0
GO:0050806	BP	GO:0050806	positive regulation of synaptic transmission	14/615	161/18800	0.000845844711530462	0.00935326178381842	PINK1/STXBP1/PRNP/SNAP25/SNCA/NPTN/SYT1/APP/SQSTM1/CLSTN1/NSG1/CLSTN3/PAIP2/RAB3GAP1	14	neurons0
GO:0046165	BP	GO:0046165	alcohol biosynthetic process	13/615	143/18800	0.000848389193822935	0.0093567753082519	DKK3/SOD1/SNCA/QDPR/ASAH1/DHCR24/GOT1/ACLY/PARK7/IDI1/CYB5R3/HMGCS1/FDFT1	13	neurons0
GO:0097345	BP	GO:0097345	mitochondrial outer membrane permeabilization	6/615	35/18800	0.000864060227576009	0.0095046625033361	MOAP1/BNIP3/SLC25A4/VDAC2/SLC25A6/ATP5IF1	6	neurons0
GO:0061615	BP	GO:0061615	glycolytic process through fructose-6-phosphate	4/615	14/18800	0.000873631364614107	0.00951036008836393	ENO1/ENO2/HK1/PFKM	4	neurons0
GO:1901857	BP	GO:1901857	positive regulation of cellular respiration	4/615	14/18800	0.000873631364614107	0.00951036008836393	PINK1/VCP/ISCU/PARK7	4	neurons0
GO:1904923	BP	GO:1904923	regulation of autophagy of mitochondrion in response to mitochondrial depolarization	4/615	14/18800	0.000873631364614107	0.00951036008836393	PINK1/OPTN/ATP5IF1/CDC37	4	neurons0
GO:2001171	BP	GO:2001171	positive regulation of ATP biosynthetic process	4/615	14/18800	0.000873631364614107	0.00951036008836393	PINK1/ENO1/VCP/TMSB4X	4	neurons0
GO:1902003	BP	GO:1902003	regulation of amyloid-beta formation	7/615	48/18800	0.000889181058245573	0.00965462223965866	RTN4/RTN3/PRNP/CLU/RTN1/SLC2A13/PIN1	7	neurons0
GO:0051651	BP	GO:0051651	maintenance of location in cell	17/615	219/18800	0.000906166002875053	0.00981368439196127	THY1/ANXA6/PINK1/SNCA/CALM3/CALM1/SKP1/TMSB4X/HK1/HSPA5/FTL/PARK7/PAFAH1B1/CALR/HSP90B1/FTH1/RANGAP1	17	neurons0
GO:0099637	BP	GO:0099637	neurotransmitter receptor transport	5/615	24/18800	0.000934373625034391	0.0100931567413741	SNAP25/VPS35/CLSTN1/NSG1/RAB11A	5	neurons0
GO:0071241	BP	GO:0071241	cellular response to inorganic substance	17/615	221/18800	0.00100196341625329	0.010795513525888	TH/ATP5F1A/SOD1/PRNP/SYT11/SYT4/SNCA/BNIP3/SYT1/GUCY1B1/APP/HSPA5/MAP1LC3A/CALR/PARP1/ATP13A2/MT3	17	neurons0
GO:0008038	BP	GO:0008038	neuron recognition	7/615	49/18800	0.0010085737740759	0.0108112933639462	RTN4/YWHAZ/NPTN/GAP43/APP/NDN/BSG	7	neurons0
GO:2000059	BP	GO:2000059	negative regulation of ubiquitin-dependent protein catabolic process	7/615	49/18800	0.0010085737740759	0.0108112933639462	HSP90AB1/MAP1A/SDCBP/PARK7/CAMLG/USP14/USP7	7	neurons0
GO:0010466	BP	GO:0010466	negative regulation of peptidase activity	19/615	262/18800	0.00105553128823286	0.0112858587103167	GAPDH/PEBP1/SERPINI1/PRNP/SNCA/PCSK1N/APLP2/SPOCK2/DHCR24/APP/CTSB/PRDX3/DNAJB6/PARK7/DDX3X/PRDX5/MT3/CSTB/USP14	19	neurons0
GO:0051560	BP	GO:0051560	mitochondrial calcium ion homeostasis	5/615	25/18800	0.00113685277975087	0.0120381435751793	ANXA6/BNIP3/RAP1GDS1/BCAP31/IMMT	5	neurons0
GO:0043281	BP	GO:0043281	regulation of cysteine-type endopeptidase activity involved in apoptotic process	16/615	204/18800	0.0011375376410295	0.0120381435751793	SNCA/BEX3/ARL6IP5/VCP/MTCH1/HSPD1/DHCR24/BCAP31/PRDX3/DNAJB6/PARK7/ATP2A3/DDX3X/PRDX5/MT3/CYCS	16	neurons0
GO:0071453	BP	GO:0071453	cellular response to oxygen levels	14/615	166/18800	0.00113914332185681	0.0120381435751793	PINK1/ENO1/ATP6V1A/PGK1/ATP6V0D1/BNIP3/ATP6V1G1/CHCHD2/ATP6AP1/TMBIM6/NDUFS2/DDAH1/STUB1/MT3	14	neurons0
GO:2000058	BP	GO:2000058	regulation of ubiquitin-dependent protein catabolic process	14/615	166/18800	0.00113914332185681	0.0120381435751793	HSP90AB1/VCP/MAP1A/CLU/SDCBP/USP5/BCAP31/PARK7/UBQLN2/CAMLG/STUB1/ELOB/USP14/USP7	14	neurons0
GO:0043457	BP	GO:0043457	regulation of cellular respiration	7/615	50/18800	0.00114021445571665	0.0120381435751793	PINK1/SNCA/BNIP3/VCP/ISCU/PARK7/CISD1	7	neurons0
GO:0045862	BP	GO:0045862	positive regulation of proteolysis	24/615	369/18800	0.00115645056143003	0.0121737788830173	PINK1/ENO1/SNCA/BEX3/ARL6IP5/VCP/CLU/MTCH1/HSPD1/USP5/APP/BCAP31/ATP5IF1/PSMC1/CYFIP2/UBQLN2/ATP2A3/DDX3X/STUB1/ELOB/AURKAIP1/GRIN1/CYCS/PSMC6	24	neurons0
GO:0099638	BP	GO:0099638	endosome to plasma membrane protein transport	4/615	15/18800	0.00116067493837725	0.0121737788830173	VPS35/ATP6AP1/NSG1/RAB11A	4	neurons0
GO:0033157	BP	GO:0033157	regulation of intracellular protein transport	17/615	224/18800	0.0011617528158234	0.0121737788830173	HSP90AB1/PINK1/PRNP/TMEM30A/RAN/YWHAE/BCAP31/CD81/TCAF1/ATP5IF1/PARK7/GDI1/CDC42/RANGAP1/UHMK1/ATP13A2/RUFY3	17	neurons0
GO:0031330	BP	GO:0031330	negative regulation of cellular catabolic process	19/615	265/18800	0.00120658117234163	0.0125853119091073	HSP90AB1/PINK1/VPS35/SNCA/MAP1A/SDCBP/RRAGA/GABARAPL2/EIF4G2/EIF4G1/PARK7/CAMLG/LRPPRC/ATP13A2/CSDE1/MT3/LARP1/USP14/USP7	19	neurons0
GO:0034250	BP	GO:0034250	positive regulation of cellular amide metabolic process	14/615	167/18800	0.00120701587324375	0.0125853119091073	PKM/PINK1/EEF2/CLU/SLC2A13/EIF4G2/EIF4G1/DDX3X/C1QBP/UHMK1/FXR1/CSDE1/LARP1/FXR2	14	neurons0
GO:0016126	BP	GO:0016126	sterol biosynthetic process	8/615	65/18800	0.00122395235558468	0.0126988834522638	SOD1/DHCR24/CYB5R1/ACLY/IDI1/CYB5R3/HMGCS1/FDFT1	8	neurons0
GO:1903051	BP	GO:1903051	negative regulation of proteolysis involved in cellular protein catabolic process	8/615	65/18800	0.00122395235558468	0.0126988834522638	HSP90AB1/MAP1A/SDCBP/GABARAPL2/PARK7/CAMLG/USP14/USP7	8	neurons0
GO:0001558	BP	GO:0001558	regulation of cell growth	26/615	415/18800	0.0012604729225509	0.0130455842870909	RTN4/MAP1B/RGS4/ENO1/SYT4/PPP2R1A/SYT1/CCDC85B/SDCBP/EIF4G2/EIF4G1/L1CAM/CLSTN1/GDI1/DPYSL2/PAFAH1B1/CLSTN3/CDC42/LAMTOR1/RAB11A/DDX3X/TOMM70/MT3/OLFM1/RUFY3/TSPYL2	26	neurons0
GO:1905710	BP	GO:1905710	positive regulation of membrane permeability	7/615	51/18800	0.00128495537973644	0.0132662960826843	MOAP1/BNIP3/SLC25A4/VDAC2/SLC25A6/ATP5IF1/MT3	7	neurons0
GO:0036296	BP	GO:0036296	response to increased oxygen levels	5/615	26/18800	0.00137006778485041	0.0140758553348201	ATP6V1A/ATP6V0D1/BNIP3/ATP6V1G1/ATP6AP1	5	neurons0
GO:0090200	BP	GO:0090200	positive regulation of release of cytochrome c from mitochondria	5/615	26/18800	0.00137006778485041	0.0140758553348201	PINK1/MOAP1/BNIP3/MLLT11/DNM1L	5	neurons0
GO:0034620	BP	GO:0034620	cellular response to unfolded protein	10/615	98/18800	0.00137765976892473	0.0141193325585896	HSPA8/HSPA9/VCP/HSPD1/HSPA5/OPTN/TMBIM6/RHBDD2/HSPA13/STUB1	10	neurons0	Unfolded protein response
GO:0051960	BP	GO:0051960	regulation of nervous system development	27/615	440/18800	0.00138731773743808	0.0141837205175543	NEFL/RTN4/MAP1B/THY1/SYT4/NPTN/YWHAH/CBLN1/EIF4G2/L1CAM/SYNJ1/CLSTN1/PRPF19/GDI1/SLITRK4/PAFAH1B1/CLSTN3/RHEB/XRCC5/RAB11A/TPBG/LRRN3/MT3/TPPP/NAP1L1/RUFY3/CAMK2B	27	neurons0
GO:0016032	BP	GO:0016032	viral process	26/615	418/18800	0.00139569282470555	0.0142347117704192	HSP90AB1/HSPA8/CANX/VCP/PPIA/RAN/CFL1/CTSB/SPCS1/SPCS3/CD81/HACD3/HTATSF1/PCBP1/CDC42/BSG/ARL8B/VAPA/DDX3X/SCARB2/DDB1/LGALS1/CSDE1/EIF3A/LARP1/SSB	26	neurons0
GO:0015850	BP	GO:0015850	organic hydroxy compound transport	18/615	248/18800	0.0014004624977338	0.014248773403093	SLC18A2/SLC6A3/PINK1/SYT11/SYT4/SNCA/ACTB/RAB3A/SNCG/SYT1/CLU/SLC10A4/CHRNA4/SLC2A13/PARK7/ARL8B/VAPA/SELENOM	18	neurons0
GO:1901983	BP	GO:1901983	regulation of protein acetylation	9/615	82/18800	0.00141513920845422	0.0143633211447455	TERF2IP/SNCA/WBP2/EID1/NAP1L2/PARK7/SET/TAF7/DDX3X	9	neurons0
GO:1990830	BP	GO:1990830	cellular response to leukemia inhibitory factor	10/615	99/18800	0.00148861859797815	0.0150727116836245	NEFH/INA/SPOCK2/SNX10/NCL/SSTR1/CACYBP/XRCC5/SYNGR1/SMARCA5	10	neurons0
GO:0035418	BP	GO:0035418	protein localization to synapse	8/615	67/18800	0.00149402659937081	0.0150911052176831	SNAP25/VPS35/MAP1A/KIF5A/CLSTN1/NSG1/CLSTN3/RAB11A	8	neurons0
GO:1900044	BP	GO:1900044	regulation of protein K63-linked ubiquitination	4/615	16/18800	0.00150780894886244	0.015168685583544	UBE2V2/OTUB1/UBE2N/DDX3X	4	neurons0
GO:2001235	BP	GO:2001235	positive regulation of apoptotic signaling pathway	12/615	134/18800	0.00150892683815359	0.015168685583544	UBB/SERINC3/SOD1/RET/PPP2R1A/PEA15/MAGED1/BCAP31/ITM2C/PDIA3/PARK7/DNM1L	12	neurons0
GO:0071248	BP	GO:0071248	cellular response to metal ion	15/615	191/18800	0.00158281157356331	0.0158734468546851	TH/SOD1/PRNP/SYT11/SYT4/SNCA/BNIP3/SYT1/APP/HSPA5/MAP1LC3A/CALR/PARP1/ATP13A2/MT3	15	neurons0
GO:0010951	BP	GO:0010951	negative regulation of endopeptidase activity	18/615	251/18800	0.00160146999200617	0.0160223259676427	GAPDH/PEBP1/SERPINI1/PRNP/SNCA/PCSK1N/APLP2/SPOCK2/DHCR24/APP/PRDX3/DNAJB6/PARK7/DDX3X/PRDX5/MT3/CSTB/USP14	18	neurons0
GO:1990823	BP	GO:1990823	response to leukemia inhibitory factor	10/615	100/18800	0.00160672469217662	0.0160367153361667	NEFH/INA/SPOCK2/SNX10/NCL/SSTR1/CACYBP/XRCC5/SYNGR1/SMARCA5	10	neurons0
GO:0016197	BP	GO:0016197	endosomal transport	17/615	231/18800	0.00162048892717855	0.0161357688910054	NDRG4/CALY/PREPL/CLTC/VPS35/NSG2/VCP/RAB6B/ATP6AP1/SQSTM1/NSG1/RAB14/LAMTOR1/ARL8B/RAB11A/ARL1/USP7	17	neurons0
GO:0001963	BP	GO:0001963	synaptic transmission, dopaminergic	5/615	27/18800	0.0016367302173449	0.0161444609701485	SLC6A3/TH/PINK1/SNCA/PARK7	5	neurons0	Dopaminergic synapse
GO:0009065	BP	GO:0009065	glutamine family amino acid catabolic process	5/615	27/18800	0.0016367302173449	0.0161444609701485	OAT/GOT1/GOT2/GLS/DDAH1	5	neurons0
GO:0051953	BP	GO:0051953	negative regulation of amine transport	5/615	27/18800	0.0016367302173449	0.0161444609701485	RGS4/SYT11/SYT4/SNCA/ARL6IP5	5	neurons0
GO:0071280	BP	GO:0071280	cellular response to copper ion	5/615	27/18800	0.0016367302173449	0.0161444609701485	PRNP/SNCA/APP/MAP1LC3A/MT3	5	neurons0
GO:0042987	BP	GO:0042987	amyloid precursor protein catabolic process	8/615	68/18800	0.00164570536314283	0.0161949740888201	RTN4/RTN3/PRNP/CLU/RTN1/DHCR24/SLC2A13/PIN1	8	neurons0
GO:0050770	BP	GO:0050770	regulation of axonogenesis	13/615	154/18800	0.00167394818376255	0.0164344165144165	NEFL/RTN4/MAP1B/THY1/RET/EIF4G2/L1CAM/POU3F2/GDI1/PAFAH1B1/RAB11A/MT3/RUFY3	13	neurons0
GO:0010508	BP	GO:0010508	positive regulation of autophagy	12/615	136/18800	0.0017127630980613	0.0167762949604978	PINK1/MOAP1/SCOC/VDAC1/BNIP3/SLC25A4/OPTN/PARK7/PAFAH1B2/LARP1/TMEM59/RAB3GAP1	12	neurons0
GO:0007338	BP	GO:0007338	single fertilization	13/615	155/18800	0.00177405723020934	0.0173097975345408	STXBP1/RAB3A/CCT5/PITHD1/VDAC2/CCT3/SNU13/CCT7/PARK7/CCT8/TCP1/CCT2/CCT4	13	neurons0
GO:0007007	BP	GO:0007007	inner mitochondrial membrane organization	6/615	40/18800	0.00177958889455536	0.0173097975345408	PINK1/GHITM/HSPA9/IMMT/OPA1/TOMM70	6	neurons0
GO:0007212	BP	GO:0007212	dopamine receptor signaling pathway	6/615	40/18800	0.00177958889455536	0.0173097975345408	CALY/RGS4/VPS35/GNAS/NSG2/NSG1	6	neurons0
GO:0051052	BP	GO:0051052	regulation of DNA metabolic process	28/615	472/18800	0.0018764029739529	0.0182093424862589	HSP90AA1/HSP90AB1/TERF2IP/ACTB/PPP2R1A/CCT5/MORF4L2/CCT6A/CCT3/NDFIP1/CCT7/SUB1/MORF4L1/CCT8/UBE2V2/TCP1/CCT2/EXOSC6/OTUB1/XRCC5/CDC42/PARP1/UBE2N/TSPYL2/PTGES3/SMARCA5/USP7/CCT4	28	neurons0
GO:0006066	BP	GO:0006066	alcohol metabolic process	23/615	361/18800	0.00189566414350916	0.0183538726521324	ALDH1A1/DKK3/SOD1/SNCA/QDPR/TPI1/ASAH1/ALDH2/DHCR24/GOT1/APP/NFE2L1/ACLY/SYNJ1/PARK7/AKR1B1/IDI1/HDLBP/ACO2/MT3/CYB5R3/HMGCS1/FDFT1	23	neurons0
GO:0001956	BP	GO:0001956	positive regulation of neurotransmitter secretion	4/615	17/18800	0.00192115362010784	0.0185579023257314	STXBP1/SNCA/SYT1/RAB3GAP1	4	neurons0
GO:0010720	BP	GO:0010720	positive regulation of cell development	20/615	297/18800	0.00192730452151515	0.018574618347263	NEFL/MAP1B/RET/NPTN/EIF4G2/L1CAM/SYNJ1/PRPF19/GDI1/RAC1/PAFAH1B1/CALR/RHEB/XRCC5/CDC42/RAB11A/C1QBP/NAP1L1/RUFY3/CAMK2B	20	neurons0
GO:1900542	BP	GO:1900542	regulation of purine nucleotide metabolic process	9/615	86/18800	0.00197933408652303	0.0190324069372306	PGAM1/PINK1/ENO1/SNCA/VCP/TMSB4X/APP/SLC2A6/PARP1	9	neurons0
GO:1901607	BP	GO:1901607	alpha-amino acid biosynthetic process	8/615	70/18800	0.00198548739336246	0.0190396279554951	SERINC3/OAT/GOT1/BCAT1/GOT2/PARK7/AASDHPPT/GLS	8	neurons0
GO:1903364	BP	GO:1903364	positive regulation of cellular protein catabolic process	13/615	157/18800	0.00198914723285634	0.0190396279554951	HSP90AA1/VPS35/VCP/CLU/USP5/BCAP31/CD81/ATP5IF1/PSMC1/UBQLN2/STUB1/ELOB/PSMC6	13	neurons0
GO:0051963	BP	GO:0051963	regulation of synapse assembly	10/615	103/18800	0.00200731472122319	0.0191698555876814	VPS35/SNCA/APP/CBLN1/EIF4G1/CLSTN1/SLITRK4/CLSTN3/TPBG/LRRN3	10	neurons0
GO:1902991	BP	GO:1902991	regulation of amyloid precursor protein catabolic process	7/615	55/18800	0.00201287989713589	0.019179413441644	RTN4/RTN3/PRNP/CLU/RTN1/SLC2A13/PIN1	7	neurons0
GO:0072595	BP	GO:0072595	maintenance of protein localization in organelle	6/615	41/18800	0.00202795305446813	0.0192357984985893	PINK1/SKP1/HK1/HSPA5/PARK7/RANGAP1	6	neurons0
GO:1902110	BP	GO:1902110	positive regulation of mitochondrial membrane permeability involved in apoptotic process	6/615	41/18800	0.00202795305446813	0.0192357984985893	MOAP1/BNIP3/SLC25A4/VDAC2/SLC25A6/ATP5IF1	6	neurons0
GO:0098876	BP	GO:0098876	vesicle-mediated transport to the plasma membrane	12/615	139/18800	0.00206052349460317	0.0195007200998255	NDRG4/PREPL/NSF/SNAP25/VPS35/ATP6AP1/OPTN/ACSL3/CLSTN1/NSG1/RAB14/RAB11A	12	neurons0
GO:1903322	BP	GO:1903322	positive regulation of protein modification by small protein conjugation or removal	12/615	140/18800	0.00218852983652268	0.0206656233102658	UBB/PINK1/SKP1/VCP/HSPA5/NDFIP1/UBE2V2/PIN1/UBE2N/TOLLIP/DDX3X/STUB1	12	neurons0
GO:0034205	BP	GO:0034205	amyloid-beta formation	7/615	56/18800	0.00223680328970827	0.0210269517300988	RTN4/RTN3/PRNP/CLU/RTN1/SLC2A13/PIN1	7	neurons0
GO:0097120	BP	GO:0097120	receptor localization to synapse	7/615	56/18800	0.00223680328970827	0.0210269517300988	SNAP25/VPS35/NPTN/KIF5A/CLSTN1/NSG1/RAB11A	7	neurons0
GO:1902175	BP	GO:1902175	regulation of oxidative stress-induced intrinsic apoptotic signaling pathway	5/615	29/18800	0.00228145960954737	0.0213988689270492	SOD1/PINK1/PPIA/PARK7/PARP1	5	neurons0	Oxidative stress
GO:1900371	BP	GO:1900371	regulation of purine nucleotide biosynthetic process	6/615	42/18800	0.00230162937812772	0.0215399702603401	PINK1/ENO1/SNCA/VCP/TMSB4X/PARP1	6	neurons0
GO:0006906	BP	GO:0006906	vesicle fusion	10/615	105/18800	0.00231646975642289	0.0215953254027638	STXBP1/SYT11/SNAP25/SYT4/SNCA/RAB3A/SYT1/CPLX2/ARL8B/ATP13A2	10	neurons0
GO:0006140	BP	GO:0006140	regulation of nucleotide metabolic process	9/615	88/18800	0.00232193687901798	0.0215953254027638	PGAM1/PINK1/ENO1/SNCA/VCP/TMSB4X/APP/SLC2A6/PARP1	9	neurons0
GO:0045727	BP	GO:0045727	positive regulation of translation	12/615	141/18800	0.00232296218040201	0.0215953254027638	PKM/PINK1/EEF2/EIF4G2/EIF4G1/DDX3X/C1QBP/UHMK1/FXR1/CSDE1/LARP1/FXR2	12	neurons0
GO:1903828	BP	GO:1903828	negative regulation of protein localization	15/615	199/18800	0.00236328909834169	0.0219217236009531	CLTC/SYT4/DNAJA1/VPS35/AP2M1/MAP1A/MAGED1/NDFIP1/PARK7/GDI2/ERP29/GDI1/VSNL1/RANGAP1/TMEM59	15	neurons0
GO:0070482	BP	GO:0070482	response to oxygen levels	21/615	324/18800	0.0023881168620778	0.022103231397469	TH/ATP1B1/PINK1/ENO1/ATP6V1A/PGK1/ATP6V0D1/BNIP3/ATP6V1G1/CHCHD2/CHRNA4/GUCY1B1/ATP6AP1/TMBIM6/PIN1/NR4A2/NDUFS2/HSP90B1/DDAH1/STUB1/MT3	21	neurons0
GO:0090493	BP	GO:0090493	catecholamine uptake	4/615	18/18800	0.00240674503339119	0.0222266870995819	SLC6A3/SNCA/ACTB/PARK7	4	neurons0
GO:0031122	BP	GO:0031122	cytoplasmic microtubule organization	7/615	57/18800	0.00247946246626694	0.0228480291299423	DYNC1H1/CLIP3/KPNB1/STMN3/PAFAH1B1/RAB11A/TPPP	7	neurons0
GO:0044070	BP	GO:0044070	regulation of anion transport	9/615	89/18800	0.00251005662261322	0.0230793390114239	RGS4/STXBP1/PRNP/SYT4/SNCA/ARL6IP5/SV2A/TCAF1/RAB3GAP1	9	neurons0
GO:0001504	BP	GO:0001504	neurotransmitter uptake	6/615	43/18800	0.00260220306794096	0.0237705593293215	SLC18A2/SLC6A3/SNAP25/SNCA/SYNGR3/PARK7	6	neurons0
GO:0030808	BP	GO:0030808	regulation of nucleotide biosynthetic process	6/615	43/18800	0.00260220306794096	0.0237705593293215	PINK1/ENO1/SNCA/VCP/TMSB4X/PARP1	6	neurons0
GO:1902686	BP	GO:1902686	mitochondrial outer membrane permeabilization involved in programmed cell death	6/615	43/18800	0.00260220306794096	0.0237705593293215	MOAP1/BNIP3/SLC25A4/VDAC2/SLC25A6/ATP5IF1	6	neurons0
GO:2001056	BP	GO:2001056	positive regulation of cysteine-type endopeptidase activity	12/615	143/18800	0.00261205768738461	0.0238088208294796	SNCA/BEX3/ARL6IP5/VCP/MTCH1/HSPD1/BCAP31/CYFIP2/ATP2A3/DDX3X/GRIN1/CYCS	12	neurons0
GO:0034599	BP	GO:0034599	cellular response to oxidative stress	19/615	284/18800	0.00265748572295042	0.0240836338927019	SOD1/PINK1/SNCA/ARL6IP5/BNIP3/CHCHD2/PPIA/PRDX1/NFE2L1/PRDX3/MAP1LC3A/PARK7/NR4A2/ATP2A2/NCOA7/PARP1/ATP13A2/PRDX5/MT3	19	neurons0	Oxidative stress
GO:0030004	BP	GO:0030004	cellular monovalent inorganic cation homeostasis	10/615	107/18800	0.00266275301808631	0.0240836338927019	ATP1B1/ATP1A1/ATP5F1B/ATP6V0E2/ATP6V0D1/ATP6AP2/ATP6AP1/SLC9A6/CLCN3/ATP6V1H	10	neurons0
GO:0090151	BP	GO:0090151	establishment of protein localization to mitochondrial membrane	5/615	30/18800	0.00266513321278115	0.0240836338927019	HSP90AA1/MOAP1/CALM3/HSPA4/TOMM70	5	neurons0
GO:1902914	BP	GO:1902914	regulation of protein polyubiquitination	5/615	30/18800	0.00266513321278115	0.0240836338927019	PPIA/UBE2V2/OTUB1/UBE2N/DDX3X	5	neurons0
GO:0006839	BP	GO:0006839	mitochondrial transport	14/615	182/18800	0.00270534046341423	0.0243945077838339	HSP90AA1/PINK1/MOAP1/VPS35/BNIP3/SLC25A4/HSPD1/VDAC2/HSPA4/BCAP31/SLC25A6/ATP5IF1/TOMM20/TOMM70	14	neurons0
GO:0006611	BP	GO:0006611	protein export from nucleus	7/615	58/18800	0.00274187214759406	0.024565771352218	HSPA9/RAN/YWHAE/PARK7/CALR/RANGAP1/UHMK1	7	neurons0
GO:0006695	BP	GO:0006695	cholesterol biosynthetic process	7/615	58/18800	0.00274187214759406	0.024565771352218	SOD1/DHCR24/ACLY/IDI1/CYB5R3/HMGCS1/FDFT1	7	neurons0	Cholesterol metabolism
GO:1902653	BP	GO:1902653	secondary alcohol biosynthetic process	7/615	58/18800	0.00274187214759406	0.024565771352218	SOD1/DHCR24/ACLY/IDI1/CYB5R3/HMGCS1/FDFT1	7	neurons0
GO:0030307	BP	GO:0030307	positive regulation of cell growth	13/615	163/18800	0.00276685577859985	0.0246843481564258	MAP1B/SYT4/SYT1/SDCBP/EIF4G2/EIF4G1/L1CAM/GDI1/PAFAH1B1/CDC42/RAB11A/DDX3X/RUFY3	13	neurons0
GO:0061025	BP	GO:0061025	membrane fusion	13/615	163/18800	0.00276685577859985	0.0246843481564258	STXBP1/NSF/SYT11/SNAP25/SYT4/SNCA/RAB3A/SYT1/CPLX2/DNM1L/ARL8B/VAPA/ATP13A2	13	neurons0
GO:0007611	BP	GO:0007611	learning or memory	18/615	264/18800	0.00277741042231069	0.0247260139715032	TH/PGRMC1/NDRG4/PJA2/PRNP/SYT11/SNAP25/SYT4/ARL6IP5/NPTN/MAP1A/APP/SYNJ1/PAFAH1B1/PAIP2/TPBG/GRIN1/PRKAR1B	18	neurons0
GO:0007040	BP	GO:0007040	lysosome organization	8/615	74/18800	0.00282932966815153	0.025081947817664	VPS35/ATP6AP2/RAB14/LAMTOR1/ARL8B/SCARB2/MT3/TPP1	8	neurons0
GO:0080171	BP	GO:0080171	lytic vacuole organization	8/615	74/18800	0.00282932966815153	0.025081947817664	VPS35/ATP6AP2/RAB14/LAMTOR1/ARL8B/SCARB2/MT3/TPP1	8	neurons0
GO:0043524	BP	GO:0043524	negative regulation of neuron apoptotic process	12/615	145/18800	0.0029297631352318	0.025917609882619	HSP90AB1/NEFL/SOD1/PINK1/STXBP1/SNCA/FAIM2/PARK7/NR4A2/SET/RETREG1/MT3	12	neurons0
GO:0014048	BP	GO:0014048	regulation of glutamate secretion	4/615	19/18800	0.0029704985146459	0.0262227620977774	STXBP1/SYT4/SNCA/RAB3GAP1	4	neurons0
GO:0035065	BP	GO:0035065	regulation of histone acetylation	7/615	59/18800	0.00302506493071874	0.0266484755532079	SNCA/WBP2/EID1/NAP1L2/PARK7/SET/TAF7	7	neurons0
GO:0009408	BP	GO:0009408	response to heat	10/615	109/18800	0.00304926536296935	0.026749505334441	HSP90AA1/HSP90AB1/SOD1/DNAJA1/VCP/YWHAE/DNAJB6/DNAJA2/HSBP1/STUB1	10	neurons0
GO:0090174	BP	GO:0090174	organelle membrane fusion	10/615	109/18800	0.00304926536296935	0.026749505334441	STXBP1/SYT11/SNAP25/SYT4/SNCA/RAB3A/SYT1/CPLX2/ARL8B/ATP13A2	10	neurons0
GO:0051235	BP	GO:0051235	maintenance of location	21/615	331/18800	0.0030730413859574	0.0268941574678405	SLC18A2/YWHAB/THY1/ANXA6/PINK1/SNCA/CALM3/CALM1/G3BP2/SKP1/TMSB4X/HK1/HSPA5/FTL/PARK7/PAFAH1B1/CALR/HSP90B1/FTH1/CDS2/RANGAP1	21	neurons0
GO:0140056	BP	GO:0140056	organelle localization by membrane tethering	8/615	75/18800	0.00307855538839393	0.0268941574678405	NDRG4/STXBP1/SNAP25/CALM1/RAB3A/SYT1/CPLX2/ATP2A2	8	neurons0
GO:0002181	BP	GO:0002181	cytoplasmic translation	12/615	146/18800	0.00309997540915998	0.0270250968242536	PKM/RPL15/ZC3H15/EIF4A2/EIF4G1/RPLP1/EIF5/CSDE1/EIF3A/RPS15/UBA52/RPL13	12	neurons0
GO:0050714	BP	GO:0050714	positive regulation of protein secretion	11/615	128/18800	0.00322584106593423	0.0280641493976307	VPS35/ACHE/PPIA/ACSL4/PCSK1/PFKM/LRRC8A/VSNL1/DNM1L/APBB1/ATP13A2	11	neurons0
GO:0048259	BP	GO:0048259	regulation of receptor-mediated endocytosis	10/615	110/18800	0.00325860940364733	0.0282835250886886	AP2M1/CLU/DNAJC6/SDCBP/SYNJ1/HNRNPK/ARF1/UBQLN2/RAC1/CD63	10	neurons0
GO:0008631	BP	GO:0008631	intrinsic apoptotic signaling pathway in response to oxidative stress	6/615	45/18800	0.00329049739237442	0.0282835250886886	SOD1/PINK1/ARL6IP5/PPIA/PARK7/PARP1	6	neurons0	Oxidative stress
GO:0035384	BP	GO:0035384	thioester biosynthetic process	6/615	45/18800	0.00329049739237442	0.0282835250886886	SNCA/ACSL4/ACLY/ACSL3/ELOVL5/DLD	6	neurons0
GO:0071616	BP	GO:0071616	acyl-CoA biosynthetic process	6/615	45/18800	0.00329049739237442	0.0282835250886886	SNCA/ACSL4/ACLY/ACSL3/ELOVL5/DLD	6	neurons0
GO:1900271	BP	GO:1900271	regulation of long-term synaptic potentiation	6/615	45/18800	0.00329049739237442	0.0282835250886886	PRNP/NPTN/APP/SQSTM1/NSG1/PAIP2	6	neurons0
GO:0055074	BP	GO:0055074	calcium ion homeostasis	27/615	468/18800	0.00329144306719865	0.0282835250886886	ATP1B1/THY1/ANXA6/PRNP/SNCA/CALM3/CALM1/BNIP3/NPTN/SV2A/YWHAE/SNX10/APP/RAP1GDS1/BCAP31/IMMT/TMBIM6/GRINA/GNG3/TPT1/ATP2A2/CALR/HSP90B1/ATP2A3/ATP13A2/SELENOT/GRIN1	27	neurons0
GO:0033866	BP	GO:0033866	nucleoside bisphosphate biosynthetic process	7/615	60/18800	0.00333008978234321	0.0283834427290186	ACOT7/SNCA/ACSL4/ACLY/ACSL3/ELOVL5/DLD	7	neurons0
GO:0034030	BP	GO:0034030	ribonucleoside bisphosphate biosynthetic process	7/615	60/18800	0.00333008978234321	0.0283834427290186	ACOT7/SNCA/ACSL4/ACLY/ACSL3/ELOVL5/DLD	7	neurons0
GO:0034033	BP	GO:0034033	purine nucleoside bisphosphate biosynthetic process	7/615	60/18800	0.00333008978234321	0.0283834427290186	ACOT7/SNCA/ACSL4/ACLY/ACSL3/ELOVL5/DLD	7	neurons0
GO:0051205	BP	GO:0051205	protein insertion into membrane	7/615	60/18800	0.00333008978234321	0.0283834427290186	HSP90AA1/MOAP1/HSPA4/REEP1/CAMLG/EMC7/TOMM70	7	neurons0
GO:0061912	BP	GO:0061912	selective autophagy	8/615	76/18800	0.00334452599229825	0.028448781821128	PINK1/VDAC1/SLC25A4/MAP1LC3B/OPTN/SQSTM1/RETREG1/CDC37	8	neurons0
GO:0006637	BP	GO:0006637	acyl-CoA metabolic process	9/615	93/18800	0.00338661077484174	0.0286328741969517	ACOT7/SNCA/ACSL4/ACLY/ACSL3/SUCLA2/ELOVL5/HMGCS1/DLD	9	neurons0
GO:0035383	BP	GO:0035383	thioester metabolic process	9/615	93/18800	0.00338661077484174	0.0286328741969517	ACOT7/SNCA/ACSL4/ACLY/ACSL3/SUCLA2/ELOVL5/HMGCS1/DLD	9	neurons0
GO:0045185	BP	GO:0045185	maintenance of protein location	9/615	93/18800	0.00338661077484174	0.0286328741969517	YWHAB/PINK1/G3BP2/SKP1/TMSB4X/HK1/HSPA5/PARK7/RANGAP1	9	neurons0
GO:0043523	BP	GO:0043523	regulation of neuron apoptotic process	15/615	207/18800	0.00343897814959647	0.0290172413345469	HSP90AB1/NEFL/SOD1/PINK1/STXBP1/PRNP/SNCA/FAIM2/PARK7/NR4A2/SET/CDC42/RETREG1/PARP1/MT3	15	neurons0
GO:1905037	BP	GO:1905037	autophagosome organization	10/615	111/18800	0.00347922749630168	0.0291133483361853	PINK1/MOAP1/MAP1LC3B/GABARAPL2/MAP1LC3A/GABARAPL1/ATP2A2/UBQLN2/ATP13A2/RAB3GAP1	10	neurons0
GO:0008037	BP	GO:0008037	cell recognition	16/615	228/18800	0.00351748180347898	0.0291133483361853	RTN4/YWHAZ/CCT5/NPTN/VDAC2/GAP43/APP/NDN/CCT3/CD81/CCT7/CCT8/TCP1/CCT2/BSG/CCT4	16	neurons0
GO:0030953	BP	GO:0030953	astral microtubule organization	3/615	10/18800	0.00351965277362735	0.0291133483361853	KPNB1/RAB11A/TPPP	3	neurons0
GO:0031943	BP	GO:0031943	regulation of glucocorticoid metabolic process	3/615	10/18800	0.00351965277362735	0.0291133483361853	DKK3/ATP1A1/STUB1	3	neurons0
GO:0043653	BP	GO:0043653	mitochondrial fragmentation involved in apoptotic process	3/615	10/18800	0.00351965277362735	0.0291133483361853	VPS35/BNIP3/DNM1L	3	neurons0
GO:0098887	BP	GO:0098887	neurotransmitter receptor transport, endosome to postsynaptic membrane	3/615	10/18800	0.00351965277362735	0.0291133483361853	VPS35/NSG1/RAB11A	3	neurons0
GO:0098974	BP	GO:0098974	postsynaptic actin cytoskeleton organization	3/615	10/18800	0.00351965277362735	0.0291133483361853	ACTG1/ACTB/INA	3	neurons0
GO:0099639	BP	GO:0099639	neurotransmitter receptor transport, endosome to plasma membrane	3/615	10/18800	0.00351965277362735	0.0291133483361853	VPS35/NSG1/RAB11A	3	neurons0
GO:1990034	BP	GO:1990034	calcium ion export across plasma membrane	3/615	10/18800	0.00351965277362735	0.0291133483361853	CALM3/CALM1/YWHAE	3	neurons0
GO:1990535	BP	GO:1990535	neuron projection maintenance	3/615	10/18800	0.00351965277362735	0.0291133483361853	PRNP/MAP1A/APP	3	neurons0
GO:0045070	BP	GO:0045070	positive regulation of viral genome replication	5/615	32/18800	0.00356923067127531	0.0293501120953011	PPIA/HACD3/DDX3X/DDB1/LARP1	5	neurons0
GO:0051385	BP	GO:0051385	response to mineralocorticoid	5/615	32/18800	0.00356923067127531	0.0293501120953011	NEFL/TH/CALM3/RAN/PARP1	5	neurons0
GO:0051443	BP	GO:0051443	positive regulation of ubiquitin-protein transferase activity	5/615	32/18800	0.00356923067127531	0.0293501120953011	PINK1/SKP1/PIN1/UBE2N/STUB1	5	neurons0
GO:0006007	BP	GO:0006007	glucose catabolic process	4/615	20/18800	0.00361817640165126	0.0293994374496614	ENO1/ENO2/HK1/PFKM	4	neurons0
GO:0010310	BP	GO:0010310	regulation of hydrogen peroxide metabolic process	4/615	20/18800	0.00361817640165126	0.0293994374496614	PINK1/SNCA/RAC1/MT3	4	neurons0	Oxidative stress
GO:1902236	BP	GO:1902236	negative regulation of endoplasmic reticulum stress-induced intrinsic apoptotic signaling pathway	4/615	20/18800	0.00361817640165126	0.0293994374496614	TMBIM6/GRINA/PARK7/OPA1	4	neurons0
GO:1990182	BP	GO:1990182	exosomal secretion	4/615	20/18800	0.00361817640165126	0.0293994374496614	SDCBP/SDC1/RAB11A/ATP13A2	4	neurons0
GO:0043154	BP	GO:0043154	negative regulation of cysteine-type endopeptidase activity involved in apoptotic process	8/615	77/18800	0.00362798208271542	0.0293994374496614	SNCA/DHCR24/PRDX3/DNAJB6/PARK7/DDX3X/PRDX5/MT3	8	neurons0
GO:0050772	BP	GO:0050772	positive regulation of axonogenesis	8/615	77/18800	0.00362798208271542	0.0293994374496614	NEFL/MAP1B/EIF4G2/L1CAM/GDI1/PAFAH1B1/RAB11A/RUFY3	8	neurons0
GO:0086001	BP	GO:0086001	cardiac muscle cell action potential	8/615	77/18800	0.00362798208271542	0.0293994374496614	ATP1B1/ATP1A1/CALM3/CALM1/YWHAE/ATP2A2/SCN2B/SCN3B	8	neurons0
GO:0035303	BP	GO:0035303	regulation of dephosphorylation	11/615	130/18800	0.00363470588235539	0.0293994374496614	HSP90AB1/YWHAB/PINK1/CALM3/CALM1/PPIA/YWHAE/NPNT/PIN1/ARPP19/HSP90B1	11	neurons0
GO:0051604	BP	GO:0051604	protein maturation	20/615	314/18800	0.00364731225526851	0.0293994374496614	CPE/PRNP/ENO1/PGK1/SCG5/PCSK1N/ATP6AP2/HSPD1/DHCR24/SPCS1/SPCS3/PCSK1/CYFIP2/AASDHPPT/SEC11C/CALR/PARP1/STUB1/TMEM59/CYCS	20	neurons0
GO:0035306	BP	GO:0035306	positive regulation of dephosphorylation	7/615	61/18800	0.00365801048729133	0.0293994374496614	HSP90AB1/PINK1/CALM3/CALM1/PPIA/NPNT/PIN1	7	neurons0
GO:0043112	BP	GO:0043112	receptor metabolic process	7/615	61/18800	0.00365801048729133	0.0293994374496614	NSF/SNCA/ACHE/OPTN/NSG1/CAMLG/LAMTOR1	7	neurons0
GO:1902652	BP	GO:1902652	secondary alcohol metabolic process	12/615	149/18800	0.00365918747886075	0.0293994374496614	SOD1/DHCR24/APP/NFE2L1/ACLY/IDI1/HDLBP/ACO2/MT3/CYB5R3/HMGCS1/FDFT1	12	neurons0
GO:0035307	BP	GO:0035307	positive regulation of protein dephosphorylation	6/615	46/18800	0.00368149154182511	0.029465957064284	HSP90AB1/PINK1/CALM3/CALM1/PPIA/PIN1	6	neurons0
GO:0035794	BP	GO:0035794	positive regulation of mitochondrial membrane permeability	6/615	46/18800	0.00368149154182511	0.029465957064284	MOAP1/BNIP3/SLC25A4/VDAC2/SLC25A6/ATP5IF1	6	neurons0
GO:0016482	BP	GO:0016482	cytosolic transport	13/615	169/18800	0.00377705440502618	0.0301160960340038	PREPL/CLTC/SYT4/VPS35/RAB6B/KIF5A/MAP2K2/AP2A1/RAB14/KIF1A/ARL8B/ARL1/USP7	13	neurons0
GO:1902904	BP	GO:1902904	negative regulation of supramolecular fiber organization	13/615	169/18800	0.00377705440502618	0.0301160960340038	HSPA8/MAP1B/STMN2/SNCA/STMN1/TUBB4A/CLU/CLIP3/TMSB4X/FKBP4/SPTAN1/VBP1/CAPZA2	13	neurons0
GO:0098754	BP	GO:0098754	detoxification	12/615	150/18800	0.00386268036233467	0.0307404978835801	ALDH1A1/SOD1/SELENOW/PRDX1/GPX4/PRDX3/GPX3/PARK7/MGST3/SELENOT/PRDX5/MT3	12	neurons0
GO:0072593	BP	GO:0072593	reactive oxygen species metabolic process	16/615	231/18800	0.00399403061396533	0.0317257403400422	SLC18A2/SOD1/PINK1/SNCA/BNIP3/PRDX1/PRDX3/CLCN3/ATP5IF1/GPX3/RFK/PARK7/RAC1/PRDX5/GRIN1/MT3	16	neurons0
GO:0036475	BP	GO:0036475	neuron death in response to oxidative stress	5/615	33/18800	0.00409531102921833	0.0324688621599536	PINK1/ARL6IP5/PARK7/NCOA7/PARP1	5	neurons0	Oxidative stress
GO:0033044	BP	GO:0033044	regulation of chromosome organization	15/615	212/18800	0.00429514695171885	0.0339890913203816	TERF2IP/CCT5/CCT6A/CCT3/CCT7/CCT8/TCP1/DYNC1LI1/CCT2/RAD21/XRCC5/PARP1/SMARCA5/USP7/CCT4	15	neurons0
GO:0045732	BP	GO:0045732	positive regulation of protein catabolic process	16/615	233/18800	0.00434021629389064	0.0342719515493351	HSP90AA1/NSF/VPS35/VCP/CLU/USP5/BCAP31/NDFIP1/CD81/ATP5IF1/PSMC1/UBQLN2/STUB1/DDB1/ELOB/PSMC6	16	neurons0
GO:0090141	BP	GO:0090141	positive regulation of mitochondrial fission	4/615	21/18800	0.00435535985895882	0.0342719515493351	PINK1/VPS35/BNIP3/DNM1L	4	neurons0
GO:0097734	BP	GO:0097734	extracellular exosome biogenesis	4/615	21/18800	0.00435535985895882	0.0342719515493351	SDCBP/SDC1/RAB11A/ATP13A2	4	neurons0
GO:0010952	BP	GO:0010952	positive regulation of peptidase activity	14/615	192/18800	0.00437508320364031	0.0343628030312086	PINK1/SNCA/BEX3/ARL6IP5/VCP/MTCH1/HSPD1/APP/BCAP31/CYFIP2/ATP2A3/DDX3X/GRIN1/CYCS	14	neurons0
GO:0070059	BP	GO:0070059	intrinsic apoptotic signaling pathway in response to endoplasmic reticulum stress	7/615	63/18800	0.0043868591048591	0.0343910111168245	SERINC3/TMBIM6/GRINA/PARK7/ERP29/ATP2A3/OPA1	7	neurons0
GO:0043279	BP	GO:0043279	response to alkaloid	9/615	97/18800	0.00448752253354348	0.0350493860333638	HSP90AB1/SLC6A3/TH/RGS4/PEA15/HSPA5/PCSK1/MAP1LC3A/UQCRC1	9	neurons0
GO:0045807	BP	GO:0045807	positive regulation of endocytosis	9/615	97/18800	0.00448752253354348	0.0350493860333638	CALY/SNCA/AP2M1/CLU/CLIP3/SYNJ1/HNRNPK/CD63/CDC42	9	neurons0
GO:0006874	BP	GO:0006874	cellular calcium ion homeostasis	26/615	456/18800	0.00452366981792808	0.0352661606213985	ATP1B1/THY1/ANXA6/PRNP/SNCA/CALM3/CALM1/BNIP3/NPTN/SV2A/YWHAE/APP/RAP1GDS1/BCAP31/IMMT/TMBIM6/GRINA/GNG3/TPT1/ATP2A2/CALR/HSP90B1/ATP2A3/ATP13A2/SELENOT/GRIN1	26	neurons0
GO:0016574	BP	GO:0016574	histone ubiquitination	6/615	48/18800	0.00456545726062685	0.0354603538061997	SKP1/PARK7/OTUB1/UBE2N/DDB1/USP22	6	neurons0
GO:1902108	BP	GO:1902108	regulation of mitochondrial membrane permeability involved in apoptotic process	6/615	48/18800	0.00456545726062685	0.0354603538061997	MOAP1/BNIP3/SLC25A4/VDAC2/SLC25A6/ATP5IF1	6	neurons0
GO:0019079	BP	GO:0019079	viral genome replication	11/615	134/18800	0.00457648752778785	0.0354607710675884	HSPA8/VCP/PPIA/HACD3/HTATSF1/PCBP1/CDC42/VAPA/DDX3X/DDB1/LARP1	11	neurons0
GO:0008306	BP	GO:0008306	associative learning	8/615	80/18800	0.0045908280487311	0.0354607710675884	PGRMC1/NDRG4/SNAP25/NPTN/MAP1A/APP/TPBG/GRIN1	8	neurons0
GO:0097061	BP	GO:0097061	dendritic spine organization	8/615	80/18800	0.0045908280487311	0.0354607710675884	PRNP/VPS35/CFL1/ARF1/PAFAH1B1/CDC42/KIF1A/CAMK2B	8	neurons0
GO:0016486	BP	GO:0016486	peptide hormone processing	5/615	34/18800	0.00467449597960384	0.0360407928555877	CPE/SCG5/PCSK1N/ATP6AP2/PCSK1	5	neurons0
GO:0006002	BP	GO:0006002	fructose 6-phosphate metabolic process	3/615	11/18800	0.00472271631832751	0.0361472749901862	HK1/PFKM/TALDO1	3	neurons0
GO:0051561	BP	GO:0051561	positive regulation of mitochondrial calcium ion concentration	3/615	11/18800	0.00472271631832751	0.0361472749901862	BNIP3/RAP1GDS1/BCAP31	3	neurons0
GO:0061635	BP	GO:0061635	regulation of protein complex stability	3/615	11/18800	0.00472271631832751	0.0361472749901862	HSPA8/SCOC/SQSTM1	3	neurons0
GO:0075522	BP	GO:0075522	IRES-dependent viral translational initiation	3/615	11/18800	0.00472271631832751	0.0361472749901862	CSDE1/EIF3A/SSB	3	neurons0
GO:0016125	BP	GO:0016125	sterol metabolic process	12/615	154/18800	0.00476952576261306	0.0364391768263638	SOD1/DHCR24/APP/NFE2L1/CYB5R1/ACLY/IDI1/HDLBP/MT3/CYB5R3/HMGCS1/FDFT1	12	neurons0
GO:0032507	BP	GO:0032507	maintenance of protein location in cell	7/615	64/18800	0.00478997418880224	0.0364841426552517	PINK1/SKP1/TMSB4X/HK1/HSPA5/PARK7/RANGAP1	7	neurons0
GO:0071897	BP	GO:0071897	DNA biosynthetic process	14/615	194/18800	0.00479277647446429	0.0364841426552517	HSP90AA1/HSP90AB1/TERF2IP/CCT5/VCP/CCT6A/CCT3/CCT7/CCT8/TCP1/CCT2/XRCC5/PTGES3/CCT4	14	neurons0
GO:0061337	BP	GO:0061337	cardiac conduction	9/615	98/18800	0.00480200303783078	0.0364882762476762	ATP1B1/ATP1A1/CALM3/CALM1/YWHAE/ATP2A2/ATP2A3/SCN2B/SCN3B	9	neurons0
GO:0008202	BP	GO:0008202	steroid metabolic process	20/615	323/18800	0.00498487199334628	0.0378094442527817	DKK3/ATP1A1/SOD1/ASAH1/YWHAH/DHCR24/SULT4A1/APP/NFE2L1/CYB5R1/ACLY/AKR1B1/IDI1/HDLBP/LAMTOR1/STUB1/MT3/CYB5R3/HMGCS1/FDFT1	20	neurons0
GO:0007034	BP	GO:0007034	vacuolar transport	12/615	155/18800	0.00502089375134625	0.0380140460237062	HSPA8/PSAP/PINK1/VPS35/ATP6V0D1/VCP/CLU/NDFIP1/NCOA4/ARL8B/SCARB2/ATP13A2	12	neurons0
GO:0035967	BP	GO:0035967	cellular response to topologically incorrect protein	10/615	117/18800	0.00506367470461788	0.0382689948000078	HSPA8/HSPA9/VCP/HSPD1/HSPA5/OPTN/TMBIM6/RHBDD2/HSPA13/STUB1	10	neurons0	Unfolded protein response
GO:0030534	BP	GO:0030534	adult behavior	11/615	136/18800	0.00511498406916049	0.0385873663529845	UCHL1/SNCA/SNCG/CEND1/CHRNA4/APP/CLCN3/PARK7/NR4A2/PAFAH1B1/CSTB	11	neurons0
GO:0009895	BP	GO:0009895	negative regulation of catabolic process	20/615	324/18800	0.00515571114671923	0.0388249072374807	HSP90AB1/PINK1/VPS35/SNCA/MAP1A/SDCBP/RRAGA/GABARAPL2/EIF4G2/EIF4G1/PARK7/PIN1/CAMLG/LRPPRC/ATP13A2/CSDE1/MT3/LARP1/USP14/USP7	20	neurons0
GO:0010042	BP	GO:0010042	response to manganese ion	4/615	22/18800	0.0051874244290153	0.0389242097334327	TH/APP/HSPA5/ATP13A2	4	neurons0
GO:0051590	BP	GO:0051590	positive regulation of neurotransmitter transport	4/615	22/18800	0.0051874244290153	0.0389242097334327	STXBP1/SNCA/SYT1/RAB3GAP1	4	neurons0
GO:1903539	BP	GO:1903539	protein localization to postsynaptic membrane	5/615	35/18800	0.0053095686049418	0.0397329534566253	SNAP25/VPS35/CLSTN1/NSG1/RAB11A	5	neurons0
GO:0098657	BP	GO:0098657	import into cell	16/615	238/18800	0.0053141170496486	0.0397329534566253	SLC18A2/SLC6A3/ATP1B1/ATP1A1/RGS4/PRNP/SNAP25/SNCA/ACTB/ARL6IP5/SYNGR3/SLC9A6/ACSL3/ISCU/PARK7/LRRC8A	16	neurons0
GO:1903307	BP	GO:1903307	positive regulation of regulated secretory pathway	6/615	50/18800	0.00559652369277913	0.0417701466377583	STXBP1/SYT4/RAB3A/SYT1/CDK5R2/SCAMP5	6	neurons0
GO:0051051	BP	GO:0051051	negative regulation of transport	26/615	464/18800	0.00565100781046101	0.0420875753787277	MAP1B/RGS4/SYT11/SYT4/VPS35/SNCA/CALM3/CALM1/VDAC1/ARL6IP5/SDCBP/YWHAE/PEA15/TMBIM6/NDFIP1/ISCU/PARK7/ERP29/GDI1/UBQLN2/RAC1/VSNL1/RANGAP1/PACSIN1/CD47/SCAMP5	26	neurons0
GO:0006081	BP	GO:0006081	cellular aldehyde metabolic process	7/615	66/18800	0.00567911833406439	0.0420875753787277	ALDH1A1/DKK3/TKT/TPI1/ALDH2/PARK7/TALDO1	7	neurons0
GO:0034605	BP	GO:0034605	cellular response to heat	7/615	66/18800	0.00567911833406439	0.0420875753787277	HSP90AA1/HSP90AB1/VCP/YWHAE/DNAJB6/HSBP1/STUB1	7	neurons0
GO:0050435	BP	GO:0050435	amyloid-beta metabolic process	7/615	66/18800	0.00567911833406439	0.0420875753787277	RTN4/RTN3/PRNP/CLU/RTN1/SLC2A13/PIN1	7	neurons0
GO:0030641	BP	GO:0030641	regulation of cellular pH	8/615	83/18800	0.00573865915056714	0.042453953786414	ATP5F1B/ATP6V0E2/ATP6V0D1/ATP6AP2/ATP6AP1/SLC9A6/CLCN3/ATP6V1H	8	neurons0
GO:0050890	BP	GO:0050890	cognition	19/615	306/18800	0.00593332961691366	0.0438169614240267	TH/PGRMC1/NDRG4/PJA2/PRNP/SYT11/SNAP25/SYT4/ARL6IP5/NPTN/MAP1A/CHRNA4/APP/SYNJ1/PAFAH1B1/PAIP2/TPBG/GRIN1/PRKAR1B	19	neurons0
GO:0062237	BP	GO:0062237	protein localization to postsynapse	5/615	36/18800	0.00600327776312989	0.0439149111797492	SNAP25/VPS35/CLSTN1/NSG1/RAB11A	5	neurons0
GO:0140448	BP	GO:0140448	signaling receptor ligand precursor processing	5/615	36/18800	0.00600327776312989	0.0439149111797492	CPE/SCG5/PCSK1N/ATP6AP2/PCSK1	5	neurons0
GO:0008203	BP	GO:0008203	cholesterol metabolic process	11/615	139/18800	0.00601536843923895	0.0439149111797492	SOD1/DHCR24/APP/NFE2L1/ACLY/IDI1/HDLBP/MT3/CYB5R3/HMGCS1/FDFT1	11	neurons0	Cholesterol metabolism
GO:0048638	BP	GO:0048638	regulation of developmental growth	20/615	329/18800	0.00608388984758478	0.0439149111797492	SLC6A3/RTN4/MAP1B/SOD1/RGS4/SYT4/SYT1/BASP1/APP/EIF4G2/L1CAM/POU3F2/GDI1/DPYSL2/PAFAH1B1/RAB11A/TOMM70/MT3/OLFM1/RUFY3	20	neurons0
GO:0006622	BP	GO:0006622	protein targeting to lysosome	4/615	23/18800	0.00611951902732117	0.0439149111797492	HSPA8/CLU/NCOA4/SCARB2	4	neurons0
GO:0007039	BP	GO:0007039	protein catabolic process in the vacuole	4/615	23/18800	0.00611951902732117	0.0439149111797492	VPS35/CD81/ATP13A2/TPP1	4	neurons0
GO:0008211	BP	GO:0008211	glucocorticoid metabolic process	4/615	23/18800	0.00611951902732117	0.0439149111797492	DKK3/ATP1A1/YWHAH/STUB1	4	neurons0
GO:0140112	BP	GO:0140112	extracellular vesicle biogenesis	4/615	23/18800	0.00611951902732117	0.0439149111797492	SDCBP/SDC1/RAB11A/ATP13A2	4	neurons0
GO:1901984	BP	GO:1901984	negative regulation of protein acetylation	4/615	23/18800	0.00611951902732117	0.0439149111797492	SNCA/PARK7/SET/TAF7	4	neurons0
GO:0001921	BP	GO:0001921	positive regulation of receptor recycling	3/615	12/18800	0.00614523272315163	0.0439149111797492	NSF/SNCA/NSG1	3	neurons0
GO:0006465	BP	GO:0006465	signal peptide processing	3/615	12/18800	0.00614523272315163	0.0439149111797492	SPCS1/SPCS3/SEC11C	3	neurons0
GO:0014049	BP	GO:0014049	positive regulation of glutamate secretion	3/615	12/18800	0.00614523272315163	0.0439149111797492	STXBP1/SYT4/RAB3GAP1	3	neurons0
GO:0032252	BP	GO:0032252	secretory granule localization	3/615	12/18800	0.00614523272315163	0.0439149111797492	SYT4/KIF5A/KIF1A	3	neurons0
GO:0033182	BP	GO:0033182	regulation of histone ubiquitination	3/615	12/18800	0.00614523272315163	0.0439149111797492	PARK7/OTUB1/UBE2N	3	neurons0
GO:0051583	BP	GO:0051583	dopamine uptake involved in synaptic transmission	3/615	12/18800	0.00614523272315163	0.0439149111797492	SLC6A3/SNCA/PARK7	3	neurons0
GO:0051934	BP	GO:0051934	catecholamine uptake involved in synaptic transmission	3/615	12/18800	0.00614523272315163	0.0439149111797492	SLC6A3/SNCA/PARK7	3	neurons0
GO:0098840	BP	GO:0098840	protein transport along microtubule	3/615	12/18800	0.00614523272315163	0.0439149111797492	MAP1A/CLIP3/KIF5A	3	neurons0
GO:0099118	BP	GO:0099118	microtubule-based protein transport	3/615	12/18800	0.00614523272315163	0.0439149111797492	MAP1A/CLIP3/KIF5A	3	neurons0
GO:1904350	BP	GO:1904350	regulation of protein catabolic process in the vacuole	3/615	12/18800	0.00614523272315163	0.0439149111797492	VPS35/CD81/ATP13A2	3	neurons0
GO:0022406	BP	GO:0022406	membrane docking	8/615	84/18800	0.00616606320705665	0.0439149111797492	NDRG4/STXBP1/SNAP25/CALM1/RAB3A/SYT1/CPLX2/ATP2A2	8	neurons0
GO:0051899	BP	GO:0051899	membrane depolarization	8/615	84/18800	0.00616606320705665	0.0439149111797492	CHRNA4/YWHAH/ATP5IF1/MLLT11/PARK7/PARP1/SCN2B/SCN3B	8	neurons0
GO:0007041	BP	GO:0007041	lysosomal transport	10/615	121/18800	0.00640101100088451	0.0454342030839809	HSPA8/PSAP/PINK1/VPS35/VCP/CLU/NCOA4/ARL8B/SCARB2/ATP13A2	10	neurons0
GO:0031398	BP	GO:0031398	positive regulation of protein ubiquitination	10/615	121/18800	0.00640101100088451	0.0454342030839809	UBB/PINK1/SKP1/HSPA5/NDFIP1/UBE2V2/PIN1/UBE2N/DDX3X/STUB1	10	neurons0
GO:0016485	BP	GO:0016485	protein processing	16/615	243/18800	0.00645861879787696	0.0457657945846188	CPE/PRNP/ENO1/PGK1/SCG5/PCSK1N/ATP6AP2/DHCR24/SPCS1/SPCS3/PCSK1/CYFIP2/SEC11C/PARP1/TMEM59/CYCS	16	neurons0
GO:0050769	BP	GO:0050769	positive regulation of neurogenesis	15/615	222/18800	0.00652855521636717	0.046183483197264	NEFL/MAP1B/NPTN/EIF4G2/L1CAM/SYNJ1/PRPF19/GDI1/PAFAH1B1/RHEB/XRCC5/RAB11A/NAP1L1/RUFY3/CAMK2B	15	neurons0
GO:0007032	BP	GO:0007032	endosome organization	8/615	85/18800	0.00661720039986989	0.0466534833561297	SNX10/SQSTM1/CLCN3/SYNJ1/LAMTOR1/RAB11A/SCARB2/DNM1	8	neurons0
GO:2000117	BP	GO:2000117	negative regulation of cysteine-type endopeptidase activity	8/615	85/18800	0.00661720039986989	0.0466534833561297	SNCA/DHCR24/PRDX3/DNAJB6/PARK7/DDX3X/PRDX5/MT3	8	neurons0
GO:1903076	BP	GO:1903076	regulation of protein localization to plasma membrane	9/615	103/18800	0.0066391555205104	0.046729868504497	PGRMC1/CLTC/PRNP/ACTB/AP2M1/CLIP3/SQSTM1/ACSL3/TMEM59	9	neurons0
GO:0072665	BP	GO:0072665	protein localization to vacuole	7/615	68/18800	0.00668625962190624	0.0469042786832221	RTN4/HSPA8/CLU/CD81/NCOA4/SCARB2/ATP13A2	7	neurons0
GO:2000756	BP	GO:2000756	regulation of peptidyl-lysine acetylation	7/615	68/18800	0.00668625962190624	0.0469042786832221	SNCA/WBP2/EID1/NAP1L2/PARK7/SET/TAF7	7	neurons0
GO:0072503	BP	GO:0072503	cellular divalent inorganic cation homeostasis	27/615	494/18800	0.00670699898650704	0.0469713495688376	ATP1B1/THY1/ANXA6/PRNP/SNCA/CALM3/CALM1/BNIP3/NPTN/SV2A/YWHAE/APP/RAP1GDS1/BCAP31/IMMT/TMBIM6/GRINA/GNG3/TPT1/ATP2A2/CALR/HSP90B1/ATP2A3/ATP13A2/SELENOT/GRIN1/MT3	27	neurons0
GO:0045454	BP	GO:0045454	cell redox homeostasis	5/615	37/18800	0.00675832975444116	0.0471735907444548	PRDX1/PRDX3/SELENOT/PRDX5/DLD	5	neurons0
GO:1903580	BP	GO:1903580	positive regulation of ATP metabolic process	5/615	37/18800	0.00675832975444116	0.0471735907444548	PINK1/ENO1/VCP/TMSB4X/APP	5	neurons0	Energy production
GO:0099175	BP	GO:0099175	regulation of postsynapse organization	8/615	86/18800	0.0070928789961106	0.0494266625898122	HSPA8/PRNP/VPS35/CFL1/CBLN1/PAFAH1B1/KIF1A/CAMK2B	8	neurons0
GO:0001778	BP	GO:0001778	plasma membrane repair	4/615	24/18800	0.00715654810777852	0.0495417053523646	ANXA6/SYT11/RAB3A/ARL8B	4	neurons0
GO:0007035	BP	GO:0007035	vacuolar acidification	4/615	24/18800	0.00715654810777852	0.0495417053523646	ATP6V0E2/ATP6V0D1/ATP6AP2/ATP6V1H	4	neurons0
GO:0051156	BP	GO:0051156	glucose 6-phosphate metabolic process	4/615	24/18800	0.00715654810777852	0.0495417053523646	PGAM1/TKT/HK1/TALDO1	4	neurons0
GO:0070841	BP	GO:0070841	inclusion body assembly	4/615	24/18800	0.00715654810777852	0.0495417053523646	VCP/CLU/DNAJB6/PSMC6	4	neurons0
GO:0098656	BP	GO:0098656	anion transmembrane transport	16/615	247/18800	0.00751083674218428	0.0519087763004249	RGS4/PRNP/VDAC1/ARL6IP5/SLC25A4/SLC25A3/VDAC3/VDAC2/SLC9A6/SLC25A6/TCAF1/CLCN3/PCYOX1/SLC25A11/LRRC8A/CLCN7	16	neurons0
GO:0001764	BP	GO:0001764	neuron migration	12/615	164/18800	0.00779025721245683	0.0534445592230618	TUBB2A/MAP1B/TUBB2B/DNER/YWHAE/NDN/NR4A2/CCK/RAC1/PAFAH1B1/CDK5R2/CAMK2B	12	neurons0
GO:0005513	BP	GO:0005513	detection of calcium ion	3/615	13/18800	0.00779664797804304	0.0534445592230618	CALM3/CALM1/SYT1	3	neurons0
GO:0021681	BP	GO:0021681	cerebellar granular layer development	3/615	13/18800	0.00779664797804304	0.0534445592230618	CEND1/FAIM2/CBLN1	3	neurons0
GO:0042921	BP	GO:0042921	glucocorticoid receptor signaling pathway	3/615	13/18800	0.00779664797804304	0.0534445592230618	YWHAH/CALR/PTGES3	3	neurons0
GO:0098814	BP	GO:0098814	spontaneous synaptic transmission	3/615	13/18800	0.00779664797804304	0.0534445592230618	SYT1/APP/NSG1	3	neurons0
GO:0032890	BP	GO:0032890	regulation of organic acid transport	7/615	70/18800	0.00782037126331216	0.0535198697857291	RGS4/STXBP1/SYT4/SNCA/ARL6IP5/SV2A/RAB3GAP1	7	neurons0
GO:0043280	BP	GO:0043280	positive regulation of cysteine-type endopeptidase activity involved in apoptotic process	10/615	125/18800	0.00799789471248097	0.0546457781818619	SNCA/BEX3/ARL6IP5/VCP/MTCH1/HSPD1/BCAP31/ATP2A3/DDX3X/CYCS	10	neurons0
GO:0007612	BP	GO:0007612	learning	11/615	145/18800	0.0081868988473674	0.0558463457088276	TH/PGRMC1/NDRG4/SYT11/SNAP25/NPTN/MAP1A/APP/SYNJ1/TPBG/GRIN1	11	neurons0
GO:0014047	BP	GO:0014047	glutamate secretion	4/615	25/18800	0.00830315674168855	0.0559132445970758	STXBP1/SYT4/SNCA/RAB3GAP1	4	neurons0
GO:0030810	BP	GO:0030810	positive regulation of nucleotide biosynthetic process	4/615	25/18800	0.00830315674168855	0.0559132445970758	PINK1/ENO1/VCP/TMSB4X	4	neurons0
GO:0033119	BP	GO:0033119	negative regulation of RNA splicing	4/615	25/18800	0.00830315674168855	0.0559132445970758	SAP18/TMBIM6/HNRNPK/C1QBP	4	neurons0
GO:0035336	BP	GO:0035336	long-chain fatty-acyl-CoA metabolic process	4/615	25/18800	0.00830315674168855	0.0559132445970758	ACOT7/ACSL4/ACSL3/ELOVL5	4	neurons0
GO:0060074	BP	GO:0060074	synapse maturation	4/615	25/18800	0.00830315674168855	0.0559132445970758	NEFL/YWHAZ/CLSTN1/CAMK2B	4	neurons0
GO:0086064	BP	GO:0086064	cell communication by electrical coupling involved in cardiac conduction	4/615	25/18800	0.00830315674168855	0.0559132445970758	ATP1B1/ATP1A1/CALM3/CALM1	4	neurons0
GO:1900373	BP	GO:1900373	positive regulation of purine nucleotide biosynthetic process	4/615	25/18800	0.00830315674168855	0.0559132445970758	PINK1/ENO1/VCP/TMSB4X	4	neurons0
GO:1903959	BP	GO:1903959	regulation of anion transmembrane transport	4/615	25/18800	0.00830315674168855	0.0559132445970758	RGS4/PRNP/ARL6IP5/TCAF1	4	neurons0
GO:0006334	BP	GO:0006334	nucleosome assembly	10/615	126/18800	0.00844126995460256	0.0566268192506488	TSPYL1/NAP1L5/NAP1L2/NAP1L3/TSPYL4/SET/NAP1L4/NAP1L1/TSPYL2/SMARCA5	10	neurons0
GO:0000045	BP	GO:0000045	autophagosome assembly	9/615	107/18800	0.00846279544253803	0.0566268192506488	PINK1/MOAP1/MAP1LC3B/GABARAPL2/MAP1LC3A/GABARAPL1/ATP2A2/UBQLN2/RAB3GAP1	9	neurons0
GO:0033138	BP	GO:0033138	positive regulation of peptidyl-serine phosphorylation	9/615	107/18800	0.00846279544253803	0.0566268192506488	HSP90AA1/HSP90AB1/TERF2IP/PINK1/RET/SNCA/APP/EIF4G1/PARK7	9	neurons0
GO:0003016	BP	GO:0003016	respiratory system process	5/615	39/18800	0.00846302772237207	0.0566268192506488	YWHAZ/RAB3A/NDN/ZFAND5/GLS	5	neurons0
GO:0019058	BP	GO:0019058	viral life cycle	19/615	317/18800	0.00852347259601039	0.0569405911739836	HSP90AB1/HSPA8/VCP/PPIA/CTSB/SPCS1/CD81/HACD3/HTATSF1/PCBP1/CDC42/BSG/ARL8B/VAPA/DDX3X/SCARB2/DDB1/LGALS1/LARP1	19	neurons0
GO:0071826	BP	GO:0071826	ribonucleoprotein complex subunit organization	14/615	208/18800	0.00870007556709717	0.0580281230681624	HSP90AA1/HSP90AB1/KLC1/VCP/SNU13/STRAP/PRPF19/EIF5/XRCC5/DDX1/LSM4/EIF3A/PTGES3/RPS15	14	neurons0
GO:0031346	BP	GO:0031346	positive regulation of cell projection organization	20/615	341/18800	0.00887873426537606	0.0591258975960542	NEFL/MAP1B/STMN2/NDRG4/SERPINI1/RET/NPTN/TMEM30A/HSPA5/EIF4G2/L1CAM/GDI1/RAC1/PAFAH1B1/CDC42/RAB11A/SCARB2/RUFY3/PACSIN1/CAMK2B	20	neurons0
GO:0016573	BP	GO:0016573	histone acetylation	12/615	167/18800	0.0089407164554874	0.0594444470663894	SNCA/ACTB/WBP2/EID1/NAP1L2/MORF4L2/MORF4L1/PARK7/SET/TAF7/APBB1/USP22	12	neurons0
GO:0031345	BP	GO:0031345	negative regulation of cell projection organization	13/615	188/18800	0.0090753354379235	0.0602441698422662	RTN4/STMN2/THY1/PRNP/YWHAH/FKBP4/ITM2C/GDI2/GDI1/PAFAH1B1/MAP4/MT3/RUFY3	13	neurons0
GO:0000266	BP	GO:0000266	mitochondrial fission	5/615	40/18800	0.00941780469777445	0.0622226656290067	PINK1/VPS35/BNIP3/DNM1L/OPA1	5	neurons0
GO:0044275	BP	GO:0044275	cellular carbohydrate catabolic process	5/615	40/18800	0.00941780469777445	0.0622226656290067	PGAM1/TPI1/PFKM/SCARB2/PYGL	5	neurons0
GO:0051954	BP	GO:0051954	positive regulation of amine transport	5/615	40/18800	0.00941780469777445	0.0622226656290067	PINK1/STXBP1/SYT4/SYT1/RAB3GAP1	5	neurons0
GO:0010882	BP	GO:0010882	regulation of cardiac muscle contraction by calcium ion signaling	4/615	26/18800	0.00956371837020456	0.0628386524444072	ATP1B1/CALM3/CALM1/ATP2A2	4	neurons0
GO:0051204	BP	GO:0051204	protein insertion into mitochondrial membrane	4/615	26/18800	0.00956371837020456	0.0628386524444072	HSP90AA1/MOAP1/HSPA4/TOMM70	4	neurons0
GO:0031958	BP	GO:0031958	corticosteroid receptor signaling pathway	3/615	14/18800	0.00968474341806909	0.0628386524444072	YWHAH/CALR/PTGES3	3	neurons0
GO:0043650	BP	GO:0043650	dicarboxylic acid biosynthetic process	3/615	14/18800	0.00968474341806909	0.0628386524444072	GOT1/GOT2/GLS	3	neurons0
GO:0044794	BP	GO:0044794	positive regulation by host of viral process	3/615	14/18800	0.00968474341806909	0.0628386524444072	HSPA8/CFL1/VAPA	3	neurons0
GO:0051589	BP	GO:0051589	negative regulation of neurotransmitter transport	3/615	14/18800	0.00968474341806909	0.0628386524444072	SYT11/SYT4/SNCA	3	neurons0
GO:0090128	BP	GO:0090128	regulation of synapse maturation	3/615	14/18800	0.00968474341806909	0.0628386524444072	YWHAZ/CLSTN1/CAMK2B	3	neurons0
GO:0090158	BP	GO:0090158	endoplasmic reticulum membrane organization	3/615	14/18800	0.00968474341806909	0.0628386524444072	RTN4/REEP5/ATL1	3	neurons0
GO:0098760	BP	GO:0098760	response to interleukin-7	3/615	14/18800	0.00968474341806909	0.0628386524444072	ATP5F1B/PDIA3/STIP1	3	neurons0
GO:0098761	BP	GO:0098761	cellular response to interleukin-7	3/615	14/18800	0.00968474341806909	0.0628386524444072	ATP5F1B/PDIA3/STIP1	3	neurons0
GO:1902947	BP	GO:1902947	regulation of tau-protein kinase activity	3/615	14/18800	0.00968474341806909	0.0628386524444072	HSP90AA1/HSP90AB1/CLU	3	neurons0
GO:0045806	BP	GO:0045806	negative regulation of endocytosis	6/615	56/18800	0.00970544631994771	0.0628386524444072	SYT11/SDCBP/UBQLN2/RAC1/PACSIN1/SCAMP5	6	neurons0
GO:0099072	BP	GO:0099072	regulation of postsynaptic membrane neurotransmitter receptor levels	6/615	56/18800	0.00970544631994771	0.0628386524444072	CALY/SNAP25/VPS35/CLSTN1/NSG1/RAB11A	6	neurons0
GO:0048639	BP	GO:0048639	positive regulation of developmental growth	12/615	169/18800	0.00977839575476607	0.0632135676331185	SLC6A3/MAP1B/SYT4/SYT1/BASP1/EIF4G2/L1CAM/POU3F2/GDI1/PAFAH1B1/RAB11A/RUFY3	12	neurons0
GO:0006417	BP	GO:0006417	regulation of translation	25/615	463/18800	0.0102403773244282	0.0660984109327913	GAPDH/PKM/PINK1/EEF2/APP/NCL/EIF4A2/EIF4G2/EIF4G1/RPLP1/EIF1/CALR/EIF5/LRPPRC/EIF1B/PAIP2/DDX1/DDX3X/C1QBP/UHMK1/SELENOT/FXR1/CSDE1/LARP1/FXR2	25	neurons0
GO:0090066	BP	GO:0090066	regulation of anatomical structure size	26/615	487/18800	0.0102576700118353	0.066108480659098	HSP90AB1/NEFL/RTN4/MAP1B/DSTN/SOD1/RET/AP2M1/TMSB4X/RAP1GDS1/EIF4G2/CLCN3/L1CAM/SPTAN1/CYFIP2/GDI1/DPYSL2/RAC1/PAFAH1B1/LRRC8A/RAB11A/ATP13A2/MT3/OLFM1/RUFY3/CAPZA2	26	neurons0
GO:0045927	BP	GO:0045927	positive regulation of growth	16/615	256/18800	0.0103831469734104	0.0668146762362487	SLC6A3/MAP1B/SYT4/SYT1/BASP1/SDCBP/EIF4G2/EIF4G1/L1CAM/POU3F2/GDI1/PAFAH1B1/CDC42/RAB11A/DDX3X/RUFY3	16	neurons0
GO:0010976	BP	GO:0010976	positive regulation of neuron projection development	11/615	150/18800	0.0104240388144771	0.0669752463278791	STMN2/NDRG4/SERPINI1/RET/NPTN/TMEM30A/HSPA5/PAFAH1B1/SCARB2/PACSIN1/CAMK2B	11	neurons0
GO:0048278	BP	GO:0048278	vesicle docking	6/615	57/18800	0.0105555620674396	0.0676135240966175	NDRG4/STXBP1/SNAP25/RAB3A/SYT1/CPLX2	6	neurons0
GO:0070534	BP	GO:0070534	protein K63-linked ubiquitination	6/615	57/18800	0.0105555620674396	0.0676135240966175	PRPF19/UBE2V2/OTUB1/UBE2N/DDX3X/STUB1	6	neurons0
GO:0051346	BP	GO:0051346	negative regulation of hydrolase activity	21/615	371/18800	0.0108850657863321	0.0695607408064235	GAPDH/PEBP1/SERPINI1/PRNP/SNCA/PCSK1N/APLP2/SPOCK2/DHCR24/APP/CTSB/TMBIM6/PRDX3/DNAJB6/ATP5IF1/PARK7/DDX3X/PRDX5/MT3/CSTB/USP14	21	neurons0
GO:0002183	BP	GO:0002183	cytoplasmic translational initiation	4/615	27/18800	0.0109423250054845	0.0695607408064235	EIF4A2/EIF4G1/EIF5/EIF3A	4	neurons0
GO:0009651	BP	GO:0009651	response to salt stress	4/615	27/18800	0.0109423250054845	0.0695607408064235	HSP90AB1/TH/AKR1B1/XRCC5	4	neurons0
GO:0034063	BP	GO:0034063	stress granule assembly	4/615	27/18800	0.0109423250054845	0.0695607408064235	DYNC1H1/G3BP2/DDX3X/CSDE1	4	neurons0
GO:0051503	BP	GO:0051503	adenine nucleotide transport	4/615	27/18800	0.0109423250054845	0.0695607408064235	SLC25A4/SLC25A6/LRRC8A/CD47	4	neurons0
GO:0043543	BP	GO:0043543	protein acylation	16/615	258/18800	0.011126265724905	0.0706232153716782	TERF2IP/SNCA/ACTB/WBP2/EID1/CLIP3/NAP1L2/MORF4L2/MORF4L1/PARK7/SET/TAF7/APBB1/DDX3X/USP22/DLD	16	neurons0
GO:1905475	BP	GO:1905475	regulation of protein localization to membrane	12/615	172/18800	0.0111476180419108	0.0706520226426985	PGRMC1/CLTC/PRNP/ACTB/AP2M1/CLIP3/CD81/SQSTM1/ACSL3/TCAF1/GDI1/TMEM59	12	neurons0
GO:0006885	BP	GO:0006885	regulation of pH	8/615	93/18800	0.0111780775651197	0.0707383763985438	ATP5F1B/ATP6V0E2/ATP6V0D1/ATP6AP2/ATP6AP1/SLC9A6/CLCN3/ATP6V1H	8	neurons0
GO:0006809	BP	GO:0006809	nitric oxide biosynthetic process	7/615	75/18800	0.0112698375563353	0.0712118156567231	HSP90AA1/HSP90AB1/CLU/RAC1/DDAH1/CD47/CYB5R3	7	neurons0	Oxidative stress
GO:0006612	BP	GO:0006612	protein targeting to membrane	10/615	132/18800	0.011510117915661	0.072620894116528	SRP14/PRNP/SDCBP/HSPA5/TCAF1/GDI1/SEC62/NACAD/SGTB/SRP72	10	neurons0
GO:0018393	BP	GO:0018393	internal peptidyl-lysine acetylation	12/615	173/18800	0.0116354203377449	0.0733014036869627	SNCA/ACTB/WBP2/EID1/NAP1L2/MORF4L2/MORF4L1/PARK7/SET/TAF7/APBB1/USP22	12	neurons0
GO:0006098	BP	GO:0006098	pentose-phosphate shunt	3/615	15/18800	0.0118157605379921	0.0739937791067701	PGAM1/TKT/TALDO1	3	neurons0
GO:0006620	BP	GO:0006620	post-translational protein targeting to endoplasmic reticulum membrane	3/615	15/18800	0.0118157605379921	0.0739937791067701	HSPA5/SEC62/SGTB	3	neurons0
GO:0070863	BP	GO:0070863	positive regulation of protein exit from endoplasmic reticulum	3/615	15/18800	0.0118157605379921	0.0739937791067701	TMEM30A/BCAP31/CD81	3	neurons0
GO:1903543	BP	GO:1903543	positive regulation of exosomal secretion	3/615	15/18800	0.0118157605379921	0.0739937791067701	SDCBP/SDC1/ATP13A2	3	neurons0
GO:0006473	BP	GO:0006473	protein acetylation	14/615	216/18800	0.0118654854587468	0.0741788333920753	TERF2IP/SNCA/ACTB/WBP2/EID1/NAP1L2/MORF4L2/MORF4L1/PARK7/SET/TAF7/APBB1/DDX3X/USP22	14	neurons0
GO:0018958	BP	GO:0018958	phenol-containing compound metabolic process	9/615	113/18800	0.0118806175328098	0.0741788333920753	SLC6A3/TH/VPS35/SNCA/ALDH2/CTSB/PARK7/NR4A2/HPRT1	9	neurons0
GO:0032409	BP	GO:0032409	regulation of transporter activity	18/615	305/18800	0.0119085045699599	0.0742426353159813	ATP1B1/PINK1/PRNP/SNCA/ACTB/CALM3/CALM1/TMSB4X/YWHAH/YWHAE/APP/SYNGR3/NDFIP1/TCAF1/PARK7/NDUFA4/SCN2B/SCN3B	18	neurons0
GO:0010950	BP	GO:0010950	positive regulation of endopeptidase activity	12/615	174/18800	0.0121394814492072	0.0755705200734352	SNCA/BEX3/ARL6IP5/VCP/MTCH1/HSPD1/BCAP31/CYFIP2/ATP2A3/DDX3X/GRIN1/CYCS	12	neurons0
GO:0008053	BP	GO:0008053	mitochondrial fusion	4/615	28/18800	0.0124427796703595	0.0766635779689893	VAT1/BNIP3/MIGA1/OPA1	4	neurons0
GO:0014072	BP	GO:0014072	response to isoquinoline alkaloid	4/615	28/18800	0.0124427796703595	0.0766635779689893	RGS4/PEA15/PCSK1/MAP1LC3A	4	neurons0
GO:0015868	BP	GO:0015868	purine ribonucleotide transport	4/615	28/18800	0.0124427796703595	0.0766635779689893	SLC25A4/SLC25A6/LRRC8A/CD47	4	neurons0
GO:0019076	BP	GO:0019076	viral release from host cell	4/615	28/18800	0.0124427796703595	0.0766635779689893	PPIA/ARL8B/VAPA/DDB1	4	neurons0
GO:0035890	BP	GO:0035890	exit from host	4/615	28/18800	0.0124427796703595	0.0766635779689893	PPIA/ARL8B/VAPA/DDB1	4	neurons0
GO:0035891	BP	GO:0035891	exit from host cell	4/615	28/18800	0.0124427796703595	0.0766635779689893	PPIA/ARL8B/VAPA/DDB1	4	neurons0
GO:0043278	BP	GO:0043278	response to morphine	4/615	28/18800	0.0124427796703595	0.0766635779689893	RGS4/PEA15/PCSK1/MAP1LC3A	4	neurons0
GO:0043484	BP	GO:0043484	regulation of RNA splicing	11/615	154/18800	0.012529471984333	0.0770846870837004	HSPA8/SAP18/NCL/TMBIM6/HNRNPK/PRPF19/HNRNPH2/C1QBP/FXR1/GRSF1/FXR2	11	neurons0
GO:0009566	BP	GO:0009566	fertilization	13/615	196/18800	0.0125684388064315	0.0772113740710894	STXBP1/RAB3A/CCT5/PITHD1/VDAC2/CCT3/SNU13/CCT7/PARK7/CCT8/TCP1/CCT2/CCT4	13	neurons0
GO:0006475	BP	GO:0006475	internal protein amino acid acetylation	12/615	175/18800	0.012660139179337	0.0775479662267846	SNCA/ACTB/WBP2/EID1/NAP1L2/MORF4L2/MORF4L1/PARK7/SET/TAF7/APBB1/USP22	12	neurons0
GO:0006694	BP	GO:0006694	steroid biosynthetic process	12/615	175/18800	0.012660139179337	0.0775479662267846	DKK3/ATP1A1/SOD1/ASAH1/DHCR24/CYB5R1/ACLY/AKR1B1/IDI1/CYB5R3/HMGCS1/FDFT1	12	neurons0
GO:0048545	BP	GO:0048545	response to steroid hormone	19/615	330/18800	0.0126862898293643	0.0775695043515391	NEFL/TH/HSPA8/ATP1A1/ATP5F1A/CALM3/WBP2/RAN/YWHAH/GOT1/FKBP4/PCSK1/SDC1/PARK7/NCOA4/CALR/TAF7/PARP1/PTGES3	19	neurons0
GO:1903052	BP	GO:1903052	positive regulation of proteolysis involved in cellular protein catabolic process	10/615	134/18800	0.012700575676787	0.0775695043515391	VCP/CLU/USP5/BCAP31/ATP5IF1/PSMC1/UBQLN2/STUB1/ELOB/PSMC6	10	neurons0
GO:0006919	BP	GO:0006919	activation of cysteine-type endopeptidase activity involved in apoptotic process	7/615	77/18800	0.0129184419304086	0.0785575875420797	SNCA/BEX3/VCP/MTCH1/HSPD1/ATP2A3/CYCS	7	neurons0
GO:0051453	BP	GO:0051453	regulation of intracellular pH	7/615	77/18800	0.0129184419304086	0.0785575875420797	ATP5F1B/ATP6V0E2/ATP6V0D1/ATP6AP2/SLC9A6/CLCN3/ATP6V1H	7	neurons0
GO:0090559	BP	GO:0090559	regulation of membrane permeability	7/615	77/18800	0.0129184419304086	0.0785575875420797	MOAP1/BNIP3/SLC25A4/VDAC2/SLC25A6/ATP5IF1/MT3	7	neurons0
GO:0031503	BP	GO:0031503	protein-containing complex localization	11/615	155/18800	0.0131030439326862	0.0795650153253576	CALY/SNAP25/VPS35/NPTN/RAN/KIF5A/FKBP4/CLSTN1/NSG1/RAB11A/RPS15	11	neurons0
GO:0030518	BP	GO:0030518	intracellular steroid hormone receptor signaling pathway	9/615	115/18800	0.0132217519741537	0.0801699881607418	WBP2/YWHAH/FKBP4/PARK7/NCOA4/CALR/TAF7/PARP1/PTGES3	9	neurons0
GO:0032388	BP	GO:0032388	positive regulation of intracellular transport	13/615	198/18800	0.0135854092416428	0.0822563251201485	HSP90AB1/CALY/PINK1/PRNP/DYNC1H1/TMEM30A/RAN/YWHAE/BCAP31/CD81/TCAF1/CDC42/RUFY3	13	neurons0
GO:0090316	BP	GO:0090316	positive regulation of intracellular protein transport	11/615	156/18800	0.0136963104220425	0.0828084840193132	HSP90AB1/PINK1/PRNP/TMEM30A/RAN/YWHAE/BCAP31/CD81/TCAF1/CDC42/RUFY3	11	neurons0
GO:1901800	BP	GO:1901800	positive regulation of proteasomal protein catabolic process	9/615	116/18800	0.0139329528300524	0.0840174355845701	VCP/CLU/USP5/BCAP31/PSMC1/UBQLN2/STUB1/ELOB/PSMC6	9	neurons0
GO:0045981	BP	GO:0045981	positive regulation of nucleotide metabolic process	5/615	44/18800	0.013976246423992	0.0840174355845701	PINK1/ENO1/VCP/TMSB4X/APP	5	neurons0
GO:0051452	BP	GO:0051452	intracellular pH reduction	5/615	44/18800	0.013976246423992	0.0840174355845701	ATP6V0E2/ATP6V0D1/ATP6AP2/CLCN3/ATP6V1H	5	neurons0
GO:1900544	BP	GO:1900544	positive regulation of purine nucleotide metabolic process	5/615	44/18800	0.013976246423992	0.0840174355845701	PINK1/ENO1/VCP/TMSB4X/APP	5	neurons0
GO:0015865	BP	GO:0015865	purine nucleotide transport	4/615	29/18800	0.0140685908800894	0.0841260467484998	SLC25A4/SLC25A6/LRRC8A/CD47	4	neurons0
GO:0019674	BP	GO:0019674	NAD metabolic process	4/615	29/18800	0.0140685908800894	0.0841260467484998	ENO1/ENO2/HK1/PFKM	4	neurons0
GO:1903203	BP	GO:1903203	regulation of oxidative stress-induced neuron death	4/615	29/18800	0.0140685908800894	0.0841260467484998	PINK1/PARK7/NCOA7/PARP1	4	neurons0	Oxidative stress
GO:0033674	BP	GO:0033674	positive regulation of kinase activity	25/615	476/18800	0.014080972051996	0.0841260467484998	HSP90AA1/HSP90AB1/EEF1A2/PINK1/RET/PRNP/SNCA/CALM3/CALM1/PPIA/CLU/MAGED1/XRCC6/CD81/MAP2K2/PARK7/MAPRE3/ERP29/RPLP1/COPS8/XRCC5/CDC42/DDX3X/CDK5R2/MT3	25	neurons0
GO:0006089	BP	GO:0006089	lactate metabolic process	3/615	16/18800	0.014194518597022	0.0841260467484998	LDHA/LDHB/PARK7	3	neurons0
GO:0006878	BP	GO:0006878	cellular copper ion homeostasis	3/615	16/18800	0.014194518597022	0.0841260467484998	PRNP/APP/ARF1	3	neurons0
GO:0015867	BP	GO:0015867	ATP transport	3/615	16/18800	0.014194518597022	0.0841260467484998	SLC25A4/SLC25A6/CD47	3	neurons0
GO:0035067	BP	GO:0035067	negative regulation of histone acetylation	3/615	16/18800	0.014194518597022	0.0841260467484998	SNCA/SET/TAF7	3	neurons0
GO:0046184	BP	GO:0046184	aldehyde biosynthetic process	3/615	16/18800	0.014194518597022	0.0841260467484998	DKK3/TKT/TPI1	3	neurons0
GO:1905906	BP	GO:1905906	regulation of amyloid fibril formation	3/615	16/18800	0.014194518597022	0.0841260467484998	CLU/APP/VBP1	3	neurons0
GO:0045428	BP	GO:0045428	regulation of nitric oxide biosynthetic process	6/615	61/18800	0.0144858160817462	0.0853708263330962	HSP90AA1/HSP90AB1/CLU/RAC1/DDAH1/CD47	6	neurons0	Oxidative stress
GO:0048524	BP	GO:0048524	positive regulation of viral process	6/615	61/18800	0.0144858160817462	0.0853708263330962	PPIA/HACD3/DDX3X/DDB1/LGALS1/LARP1	6	neurons0
GO:1903409	BP	GO:1903409	reactive oxygen species biosynthetic process	6/615	61/18800	0.0144858160817462	0.0853708263330962	SLC18A2/SOD1/SNCA/CLCN3/PARK7/GRIN1	6	neurons0
GO:2001244	BP	GO:2001244	positive regulation of intrinsic apoptotic signaling pathway	6/615	61/18800	0.0144858160817462	0.0853708263330962	UBB/SERINC3/SOD1/BCAP31/PARK7/DNM1L	6	neurons0
GO:0032411	BP	GO:0032411	positive regulation of transporter activity	9/615	117/18800	0.0146720593405053	0.0863473296201726	ATP1B1/PINK1/CALM3/CALM1/TMSB4X/SYNGR3/TCAF1/PARK7/NDUFA4	9	neurons0
GO:0060291	BP	GO:0060291	long-term synaptic potentiation	8/615	98/18800	0.0150107206315909	0.0882168504810417	PRNP/SNAP25/SNCA/NPTN/APP/SQSTM1/NSG1/PAIP2	8	neurons0
GO:1901888	BP	GO:1901888	regulation of cell junction assembly	13/615	201/18800	0.0152279637728963	0.0893685806895392	ACTG1/THY1/VPS35/SNCA/APP/CBLN1/EIF4G1/CLSTN1/RAC1/SLITRK4/CLSTN3/TPBG/LRRN3	13	neurons0
GO:0009266	BP	GO:0009266	response to temperature stimulus	12/615	180/18800	0.0155242156176281	0.0909801311370618	HSP90AA1/HSP90AB1/SOD1/DNAJA1/PCSK1N/VCP/HSPD1/YWHAE/DNAJB6/DNAJA2/HSBP1/STUB1	12	neurons0
GO:0046902	BP	GO:0046902	regulation of mitochondrial membrane permeability	6/615	62/18800	0.0156082352272304	0.0912444712511412	MOAP1/BNIP3/SLC25A4/VDAC2/SLC25A6/ATP5IF1	6	neurons0
GO:0042063	BP	GO:0042063	gliogenesis	17/615	291/18800	0.0156127498404499	0.0912444712511412	RTN4/SOD1/DNER/BNIP3/CLU/GAP43/APP/NDN/SYNJ1/POU3F2/PRPF19/PAFAH1B1/NDUFS2/RHEB/CDK5R2/MT3/TPPP	17	neurons0
GO:0050767	BP	GO:0050767	regulation of neurogenesis	20/615	361/18800	0.0157639463587206	0.092000142499089	NEFL/RTN4/MAP1B/THY1/SYT4/NPTN/YWHAH/EIF4G2/L1CAM/SYNJ1/PRPF19/GDI1/PAFAH1B1/RHEB/XRCC5/RAB11A/MT3/NAP1L1/RUFY3/CAMK2B	20	neurons0
GO:1902115	BP	GO:1902115	regulation of organelle assembly	13/615	202/18800	0.0158078604133792	0.092088802860838	PINK1/MOAP1/DYNC1H1/G3BP2/VDAC3/SDCBP/GAP43/CBLN1/SDC1/GDI2/UBQLN2/MAP4/RAB3GAP1	13	neurons0
GO:0090140	BP	GO:0090140	regulation of mitochondrial fission	4/615	30/18800	0.0158229689827523	0.092088802860838	PINK1/VPS35/BNIP3/DNM1L	4	neurons0
GO:0065004	BP	GO:0065004	protein-DNA complex assembly	13/615	203/18800	0.0164044258698546	0.09511339348657	TSPYL1/NAP1L5/NAP1L2/NAP1L3/TSPYL4/CAND1/SET/TAF7/NAP1L4/NAP1L1/TSPYL2/PSMC6/SMARCA5	13	neurons0
GO:0071383	BP	GO:0071383	cellular response to steroid hormone stimulus	13/615	203/18800	0.0164044258698546	0.09511339348657	HSPA8/ATP1A1/ATP5F1A/WBP2/RAN/YWHAH/FKBP4/PARK7/NCOA4/CALR/TAF7/PARP1/PTGES3	13	neurons0
GO:0006790	BP	GO:0006790	sulfur compound metabolic process	19/615	339/18800	0.0164105688428756	0.09511339348657	SOD1/ACOT7/SNCA/ARL6IP5/B4GAT1/HSPA9/SPOCK2/SULT4A1/ACSL4/GPX4/ACLY/ACSL3/ISCU/PARK7/SUCLA2/ELOVL5/HMGCS1/DLD/CHST1	19	neurons0
GO:0046394	BP	GO:0046394	carboxylic acid biosynthetic process	18/615	316/18800	0.0165476864669244	0.0957760034903806	ALDH1A1/SERINC3/ACOT7/SCD5/OAT/GOT1/BCAT1/GPX4/ACLY/GOT2/PARK7/HACD3/AASDHPPT/GLS/SUCLA2/MGST3/ELOVL5/PTGES3	18	neurons0
GO:0046209	BP	GO:0046209	nitric oxide metabolic process	7/615	81/18800	0.0167234359749439	0.0960552386378677	HSP90AA1/HSP90AB1/CLU/RAC1/DDAH1/CD47/CYB5R3	7	neurons0	Oxidative stress
GO:0015800	BP	GO:0015800	acidic amino acid transport	6/615	63/18800	0.0167894327137958	0.0960552386378677	STXBP1/SYT4/SNCA/ARL6IP5/LRRC8A/RAB3GAP1	6	neurons0
GO:0051965	BP	GO:0051965	positive regulation of synapse assembly	6/615	63/18800	0.0167894327137958	0.0960552386378677	CBLN1/CLSTN1/SLITRK4/CLSTN3/TPBG/LRRN3	6	neurons0
GO:0006103	BP	GO:0006103	2-oxoglutarate metabolic process	3/615	17/18800	0.0168245253777893	0.0960552386378677	GOT1/GOT2/OGDHL	3	neurons0
GO:0051412	BP	GO:0051412	response to corticosterone	3/615	17/18800	0.0168245253777893	0.0960552386378677	NEFL/TH/CALM3	3	neurons0
GO:0071732	BP	GO:0071732	cellular response to nitric oxide	3/615	17/18800	0.0168245253777893	0.0960552386378677	ATP5F1A/GUCY1B1/MT3	3	neurons0	Oxidative stress
GO:0090083	BP	GO:0090083	regulation of inclusion body assembly	3/615	17/18800	0.0168245253777893	0.0960552386378677	CLU/DNAJB6/PSMC6	3	neurons0
GO:0090494	BP	GO:0090494	dopamine uptake	3/615	17/18800	0.0168245253777893	0.0960552386378677	SLC6A3/SNCA/PARK7	3	neurons0
GO:1902916	BP	GO:1902916	positive regulation of protein polyubiquitination	3/615	17/18800	0.0168245253777893	0.0960552386378677	UBE2V2/UBE2N/DDX3X	3	neurons0
GO:1903541	BP	GO:1903541	regulation of exosomal secretion	3/615	17/18800	0.0168245253777893	0.0960552386378677	SDCBP/SDC1/ATP13A2	3	neurons0
GO:0016053	BP	GO:0016053	organic acid biosynthetic process	18/615	318/18800	0.017524699046316	0.0999169408312344	ALDH1A1/SERINC3/ACOT7/SCD5/OAT/GOT1/BCAT1/GPX4/ACLY/GOT2/PARK7/HACD3/AASDHPPT/GLS/SUCLA2/MGST3/ELOVL5/PTGES3	18	neurons0
GO:0005874	CC	GO:0005874	microtubule	70/635	435/19594	3.33090879911849e-29	1.95191255628344e-26	TUBB2A/TUBA1A/TUBA1B/MAP1B/KLC1/TUBB/KIF21A/CLTC/KIF3A/TUBA4A/TUBB4B/STMN1/TUBB2B/TUBB4A/CALM3/CALM1/DYNC1H1/CCT5/MAP1LC3B/MAP1A/CLIP3/DYNLL1/BEX4/KIF5A/KIF3C/CCT6A/CCT3/FKBP4/DYNC1I1/MAP2K2/CCT7/REEP1/DYNLT3/KIFAP3/MAP1LC3A/SYNJ1/DCTN2/CCT8/GABARAPL1/MAPRE3/TCP1/DYNLL2/DYNC1LI1/TPT1/DPYSL2/TBCB/CCT2/DYNC1LI2/PAFAH1B1/TPGS2/LRPPRC/HSPH1/REEP2/DNM1L/MAP4/KIF1A/RAB11A/CKAP5/MAP9/KLC2/OPA1/DNM1/RUSC…	70	neurons0
GO:0150034	CC	GO:0150034	distal axon	46/635	270/19594	1.58143701073194e-20	4.63361044144459e-18	SLC18A2/HSP90AA1/HSP90AB1/NEFL/TH/ACTG1/HSPA8/MAP1B/STMN2/THY1/KLC1/PINK1/PRNP/SNAP25/SNCA/ACTB/ENO2/ATP6V0D1/CALM3/RAB3A/PTPRN/SNCG/BASP1/GAP43/APP/FKBP4/PCSK1/SLC2A13/CPLX2/CLCN3/L1CAM/SYNJ1/STMN3/DCTN2/PAFAH1B1/TPRG1L/APBB1/SYP/TPBG/FXR1/GRIN1/CDK5R2/OLFM1/RUFY3/PACSIN1/FXR2	46	neurons0
GO:0005774	CC	GO:0005774	vacuolar membrane	59/635	449/19594	3.49240907513019e-20	6.82183906008763e-18	HSP90AB1/ATP6V1B2/HSPA8/PLD3/YWHAB/PSAP/EEF1A2/CLTC/ANXA6/ATP6V0B/NSF/SYT11/ATP6V1E1/ATP6V1A/VPS35/ATP6V0E2/ATP6V0D1/ATP6V1G1/MAP1LC3B/AP2M1/TMEM30A/ATP6AP2/ATP6V1D/CLTA/RRAGA/SLC22A17/AP2A2/GABARAPL2/ATP6V1F/ITM2C/ATP6V1C1/CLCN3/CDIP1/AP2A1/MAP1LC3A/GABARAPL1/RAB14/GNB2/AP1B1/CD63/LRRC8A/ATP6V1H/SLC2A6/CLCN4/RHEB/UBA1/ARL8A/LAMTOR1/ARL8B/VAPA/CLCN7/KLC2/SCARB2/ATP13A2/AP2S1/SYNGR1/TMEM59/RAB2A/U…	59	neurons0
GO:0042470	CC	GO:0042470	melanosome	28/635	109/19594	7.69441985191781e-18	9.01786006644767e-16	HSP90AA1/HSP90AB1/ATP6V1B2/TH/HSPA8/YWHAB/ATP1A1/CLTC/ANXA6/CANX/YWHAZ/RAN/PRDX1/SDCBP/YWHAE/HSPA5/CTSB/PDIA3/ERP29/RAC1/CD63/HSP90B1/BSG/NAP1L1/SYNGR1/RAB2A/TPP1/CCT4	28	neurons0
GO:0048770	CC	GO:0048770	pigment granule	28/635	109/19594	7.69441985191781e-18	9.01786006644767e-16	HSP90AA1/HSP90AB1/ATP6V1B2/TH/HSPA8/YWHAB/ATP1A1/CLTC/ANXA6/CANX/YWHAZ/RAN/PRDX1/SDCBP/YWHAE/HSPA5/CTSB/PDIA3/ERP29/RAC1/CD63/HSP90B1/BSG/NAP1L1/SYNGR1/RAB2A/TPP1/CCT4	28	neurons0
GO:0098793	CC	GO:0098793	presynapse	58/635	492/19594	1.34368134256439e-17	1.1979825453072e-15	SLC18A2/SLC6A3/NEFL/TH/ACTG1/HSPA8/YWHAG/STXBP1/SV2C/PRNP/SYT11/CANX/SNAP25/SYT4/VPS35/SNCA/ACTB/ATP6V0D1/CALM3/RAB3A/PTPRN/SNCG/NPTN/AP2M1/RAB6B/SYT1/CADM3/SV2A/DNAJC6/CLTA/GUCY1B1/APP/SYN1/SYNGR3/PCSK1/CPLX2/CLCN3/SYNJ1/PARK7/RABAC1/SV2B/COPS4/TPRG1L/CLTB/CLCN4/DNM1L/PCDH8/C1QBP/DNM1/SYP/TPBG/FXR1/GRIN1/MT3/SYNGR1/PACSIN1/FXR2/SCAMP5	58	neurons0
GO:0005765	CC	GO:0005765	lysosomal membrane	52/635	404/19594	1.63547105161393e-17	1.1979825453072e-15	HSP90AB1/ATP6V1B2/HSPA8/PLD3/PSAP/EEF1A2/CLTC/ANXA6/ATP6V0B/NSF/SYT11/ATP6V1E1/ATP6V1A/VPS35/ATP6V0E2/ATP6V0D1/ATP6V1G1/AP2M1/TMEM30A/ATP6AP2/ATP6V1D/CLTA/RRAGA/AP2A2/ITM2C/ATP6V1C1/CLCN3/CDIP1/AP2A1/RAB14/GNB2/AP1B1/CD63/LRRC8A/ATP6V1H/SLC2A6/CLCN4/RHEB/UBA1/ARL8A/LAMTOR1/ARL8B/VAPA/CLCN7/KLC2/SCARB2/ATP13A2/AP2S1/SYNGR1/TMEM59/RAB2A/UBA52	52	neurons0
GO:0098852	CC	GO:0098852	lytic vacuole membrane	52/635	404/19594	1.63547105161393e-17	1.1979825453072e-15	HSP90AB1/ATP6V1B2/HSPA8/PLD3/PSAP/EEF1A2/CLTC/ANXA6/ATP6V0B/NSF/SYT11/ATP6V1E1/ATP6V1A/VPS35/ATP6V0E2/ATP6V0D1/ATP6V1G1/AP2M1/TMEM30A/ATP6AP2/ATP6V1D/CLTA/RRAGA/AP2A2/ITM2C/ATP6V1C1/CLCN3/CDIP1/AP2A1/RAB14/GNB2/AP1B1/CD63/LRRC8A/ATP6V1H/SLC2A6/CLCN4/RHEB/UBA1/ARL8A/LAMTOR1/ARL8B/VAPA/CLCN7/KLC2/SCARB2/ATP13A2/AP2S1/SYNGR1/TMEM59/RAB2A/UBA52	52	neurons0
GO:0034774	CC	GO:0034774	secretory granule lumen	46/635	322/19594	2.16874348723803e-17	1.35343176629176e-15	HSP90AA1/HSP90AB1/HSPA8/TUBB/PKM/SERPINI1/SRP14/PGAM1/TUBB4B/VAT1/DYNC1H1/EEF2/VCP/PPIA/CLU/TMSB4X/ACTR10/PSMD2/SDCBP/SCG3/APP/FTL/GYG1/XRCC6/ACLY/KPNB1/CAP1/PCSK1/LGALS3BP/PSMD12/SPTAN1/MAGED2/CCT8/PAFAH1B2/GDI2/CCT2/CAND1/ILF2/XRCC5/PSMD3/TOLLIP/DDX3X/PSMD1/PYGL/CSTB/CYB5R3	46	neurons0
GO:0016469	CC	GO:0016469	proton-transporting two-sector ATPase complex	20/635	50/19594	2.30961052268219e-17	1.35343176629176e-15	ATP6V1B2/ATP5F1B/ATP5F1A/ATP6V0B/ATP6V1E1/ATP6V1A/ATP6V0E2/ATP6V0D1/ATP6V1G1/ATP6AP2/ATP5PB/ATP6V1D/ATP6AP1/ATP5MC3/ATP6V1F/ATP6V1C1/ATP6V1H/ATP5F1D/ATP5PF/ATP5F1E	20	neurons0
GO:0060205	CC	GO:0060205	cytoplasmic vesicle lumen	46/635	325/19594	3.13576058139027e-17	1.67050518244973e-15	HSP90AA1/HSP90AB1/HSPA8/TUBB/PKM/SERPINI1/SRP14/PGAM1/TUBB4B/VAT1/DYNC1H1/EEF2/VCP/PPIA/CLU/TMSB4X/ACTR10/PSMD2/SDCBP/SCG3/APP/FTL/GYG1/XRCC6/ACLY/KPNB1/CAP1/PCSK1/LGALS3BP/PSMD12/SPTAN1/MAGED2/CCT8/PAFAH1B2/GDI2/CCT2/CAND1/ILF2/XRCC5/PSMD3/TOLLIP/DDX3X/PSMD1/PYGL/CSTB/CYB5R3	46	neurons0
GO:0031983	CC	GO:0031983	vesicle lumen	46/635	327/19594	3.999419643126e-17	1.95304992572653e-15	HSP90AA1/HSP90AB1/HSPA8/TUBB/PKM/SERPINI1/SRP14/PGAM1/TUBB4B/VAT1/DYNC1H1/EEF2/VCP/PPIA/CLU/TMSB4X/ACTR10/PSMD2/SDCBP/SCG3/APP/FTL/GYG1/XRCC6/ACLY/KPNB1/CAP1/PCSK1/LGALS3BP/PSMD12/SPTAN1/MAGED2/CCT8/PAFAH1B2/GDI2/CCT2/CAND1/ILF2/XRCC5/PSMD3/TOLLIP/DDX3X/PSMD1/PYGL/CSTB/CYB5R3	46	neurons0
GO:0101002	CC	GO:0101002	ficolin-1-rich granule	34/635	185/19594	1.5941317477583e-16	7.1858554168182e-15	HSP90AA1/HSP90AB1/HSPA8/PKM/SRP14/PGAM1/EEF2/VCP/PPIA/ATP6AP2/DYNLL1/ACTR10/ASAH1/PSMD2/CTSB/GYG1/XRCC6/ACLY/KPNB1/AP2A2/PSMD12/CCT8/PAFAH1B2/DYNC1LI1/RAC1/CAND1/ILF2/FTH1/PSMD3/ARL8A/LAMTOR1/DDX3X/PYGL/CSTB	34	neurons0
GO:0005775	CC	GO:0005775	vacuolar lumen	32/635	174/19594	1.23020998247164e-15	5.14930749805986e-14	HSP90AA1/HSPA8/PLD3/PSAP/TUBB/TUBB4B/VAT1/DYNC1H1/NSG2/VCP/ACTR10/ASAH1/SDCBP/CTSB/CTSF/FTL/GYG1/ACLY/IDS/CAP1/SDC1/EPDR1/NSG1/CCT8/GDI2/CCT2/TOLLIP/SCARB2/PSMD1/ATP13A2/CYB5R3/TPP1	32	neurons0
GO:0033178	CC	GO:0033178	proton-transporting two-sector ATPase complex, catalytic domain	13/635	20/19594	2.4261133298946e-15	9.47801607545492e-14	ATP6V1B2/ATP5F1B/ATP5F1A/ATP6V1E1/ATP6V1A/ATP6V1G1/ATP6V1D/ATP6AP1/ATP6V1F/ATP6V1C1/ATP6V1H/ATP5F1D/ATP5F1E	13	neurons0
GO:1904813	CC	GO:1904813	ficolin-1-rich granule lumen	27/635	124/19594	2.67702786542519e-15	9.80461455711975e-14	HSP90AA1/HSP90AB1/HSPA8/PKM/SRP14/PGAM1/EEF2/VCP/PPIA/ACTR10/ASAH1/PSMD2/CTSB/GYG1/XRCC6/ACLY/KPNB1/PSMD12/CCT8/PAFAH1B2/CAND1/ILF2/FTH1/PSMD3/DDX3X/PYGL/CSTB	27	neurons0
GO:0033176	CC	GO:0033176	proton-transporting V-type ATPase complex	13/635	27/19594	5.09182825139453e-13	1.75518315018658e-11	ATP6V1B2/ATP6V0B/ATP6V1E1/ATP6V1A/ATP6V0E2/ATP6V0D1/ATP6V1G1/ATP6AP2/ATP6V1D/ATP6AP1/ATP6V1F/ATP6V1C1/ATP6V1H	13	neurons0
GO:1904115	CC	GO:1904115	axon cytoplasm	18/635	62/19594	5.993582408031e-13	1.95124405061454e-11	UCHL1/NEFL/CALY/SOD1/KIF3A/DYNC1H1/MAP1A/ACTR10/KIF5A/PAFAH1B1/KIF1A/ARL8A/RANGAP1/ARL8B/HSBP1/OPA1/AP3M2/ARMCX3	18	neurons0
GO:0101031	CC	GO:0101031	chaperone complex	14/635	34/19594	9.36064196567618e-13	2.88701904836118e-11	HSP90AB1/HSPA8/CCT5/CCT6A/CCT3/CCT7/CCT8/TCP1/CCT2/CDC37/STUB1/STIP1/PTGES3/CCT4	14	neurons0
GO:0030426	CC	GO:0030426	growth cone	27/635	161/19594	2.11172462698017e-12	6.18735315705189e-11	HSP90AA1/HSP90AB1/NEFL/MAP1B/STMN2/THY1/KLC1/PINK1/SNAP25/SNCA/ENO2/CALM3/BASP1/GAP43/APP/FKBP4/SLC2A13/L1CAM/STMN3/DCTN2/PAFAH1B1/APBB1/FXR1/CDK5R2/OLFM1/RUFY3/FXR2	27	neurons0
GO:0016471	CC	GO:0016471	vacuolar proton-transporting V-type ATPase complex	12/635	25/19594	4.28287673600565e-12	1.19512655585681e-10	ATP6V1B2/ATP6V0B/ATP6V1E1/ATP6V1A/ATP6V0E2/ATP6V0D1/ATP6V1G1/ATP6AP2/ATP6V1D/ATP6V1F/ATP6V1C1/ATP6V1H	12	neurons0
GO:0030427	CC	GO:0030427	site of polarized growth	27/635	167/19594	5.15907505348985e-12	1.37418999152048e-10	HSP90AA1/HSP90AB1/NEFL/MAP1B/STMN2/THY1/KLC1/PINK1/SNAP25/SNCA/ENO2/CALM3/BASP1/GAP43/APP/FKBP4/SLC2A13/L1CAM/STMN3/DCTN2/PAFAH1B1/APBB1/FXR1/CDK5R2/OLFM1/RUFY3/FXR2	27	neurons0
GO:0120111	CC	GO:0120111	neuron projection cytoplasm	20/635	89/19594	5.95158997006161e-12	1.51636161845918e-10	UCHL1/NEFL/CALY/SOD1/CANX/KIF3A/DYNC1H1/MAP1A/ACTR10/KIF5A/PAFAH1B1/KIF1A/ARL8A/RANGAP1/ARL8B/HSBP1/OPA1/UHMK1/AP3M2/ARMCX3	20	neurons0
GO:0033180	CC	GO:0033180	proton-transporting V-type ATPase, V1 domain	9/635	12/19594	7.52184682761761e-12	1.83658426707663e-10	ATP6V1B2/ATP6V1E1/ATP6V1A/ATP6V1G1/ATP6V1D/ATP6AP1/ATP6V1F/ATP6V1C1/ATP6V1H	9	neurons0
GO:0008021	CC	GO:0008021	synaptic vesicle	29/635	196/19594	8.1549125228074e-12	1.91151149534605e-10	SLC18A2/TH/SV2C/SYT11/SNAP25/SYT4/SNCA/ATP6V0D1/CALM3/RAB3A/SYT1/SV2A/CLTA/APP/SYN1/SYNGR3/CLCN3/RABAC1/SV2B/COPS4/TPRG1L/CLTB/CLCN4/DNM1L/SYP/GRIN1/MT3/SYNGR1/SCAMP5	29	neurons0
GO:0043025	CC	GO:0043025	neuronal cell body	47/635	482/19594	1.81792894968694e-11	4.0973321712175e-10	HSP90AA1/UCHL1/HSP90AB1/SLC6A3/TH/UBB/PGRMC1/MAP1B/STMN2/THY1/SERPINI1/CKB/SOD1/RET/SYT11/CANX/SYT4/VPS35/SNCA/ENO2/TUBB4A/DNER/PTPRN/PPP2R1A/SNCG/MAP1A/NCDN/SV2A/KIF5A/CHRNA4/GAP43/APP/NDN/FKBP4/PCSK1/CPLX2/L1CAM/GDI1/PAFAH1B1/CDC42/ATXN10/ELOVL5/ATP13A2/FXR1/OLFM1/RUFY3/FXR2	47	neurons0
GO:0030133	CC	GO:0030133	transport vesicle	42/635	402/19594	2.52805757083051e-11	5.48682124632102e-10	SLC18A2/TH/CLTC/CPE/SV2C/SYT11/ATP6V1A/SNAP25/SYT4/SNCA/ATP6V0D1/CALM3/RAB3A/PTPRN/SYT1/TMEM30A/SV2A/CLTA/SCG3/APP/SYN1/SYNGR3/PCSK1/CLCN3/AP2A1/RABAC1/ERP29/SV2B/RAB14/COPS4/TPRG1L/CLTB/CLCN4/DNM1L/RAB11A/TGOLN2/SYP/ATP13A2/GRIN1/MT3/SYNGR1/SCAMP5	42	neurons0
GO:0098800	CC	GO:0098800	inner mitochondrial membrane protein complex	25/635	155/19594	3.35781690789487e-11	7.02743110009427e-10	ATP5F1B/ATP5F1A/HSPA9/ATP5PB/COX4I1/IMMT/ATP5MC3/SLC25A6/NDUFA4/NDUFS2/NDUFS5/COX7C/NDUFA5/NDUFB10/UQCRC1/ATP5F1D/COX6C/SDHA/ATP5PF/UQCRC2/UQCRB/ATP5F1E/UQCRH/UQCR10/NDUFA10	25	neurons0
GO:0005875	CC	GO:0005875	microtubule associated complex	25/635	160/19594	6.8246510755881e-11	1.37905018286022e-09	MAP1B/KLC1/KIF21A/KIF3A/DYNC1H1/MAP1A/DYNLL1/ACTR10/KIF5A/PEA15/KIF3C/DYNC1I1/DYNLT3/KIFAP3/DCTN2/DYNLL2/DYNC1LI1/DYNC1LI2/ACTR1A/PAFAH1B1/MAP4/KIF1A/KLC2/KIF2A/DYNLRB1	25	neurons0
GO:0070382	CC	GO:0070382	exocytic vesicle	29/635	214/19594	7.30377834171506e-11	1.42667136941501e-09	SLC18A2/TH/SV2C/SYT11/SNAP25/SYT4/SNCA/ATP6V0D1/CALM3/RAB3A/SYT1/SV2A/CLTA/APP/SYN1/SYNGR3/CLCN3/RABAC1/SV2B/COPS4/TPRG1L/CLTB/CLCN4/DNM1L/SYP/GRIN1/MT3/SYNGR1/SCAMP5	29	neurons0
GO:0044306	CC	GO:0044306	neuron projection terminus	22/635	129/19594	1.6775451274699e-10	3.13233008132269e-09	SLC18A2/UCHL1/TH/ACTG1/HSPA8/PRNP/SNCA/ACTB/ATP6V0D1/RAB3A/PTPRN/SNCG/SYT1/PCSK1/CPLX2/CLCN3/SYNJ1/TPRG1L/SYP/TPBG/GRIN1/PACSIN1	22	neurons0
GO:0000221	CC	GO:0000221	vacuolar proton-transporting V-type ATPase, V1 domain	8/635	11/19594	1.76394014818514e-10	3.13233008132269e-09	ATP6V1B2/ATP6V1E1/ATP6V1A/ATP6V1G1/ATP6V1D/ATP6V1F/ATP6V1C1/ATP6V1H	8	neurons0
GO:0005832	CC	GO:0005832	chaperonin-containing T-complex	8/635	11/19594	1.76394014818514e-10	3.13233008132269e-09	CCT5/CCT6A/CCT3/CCT7/CCT8/TCP1/CCT2/CCT4	8	neurons0
GO:0031968	CC	GO:0031968	organelle outer membrane	29/635	232/19594	5.16068500063954e-10	8.89459238345522e-09	UBB/PGRMC1/PINK1/MOAP1/ENO1/VAT1/UBC/VDAC1/BNIP3/HSPA9/VDAC3/HK1/MTCH1/VDAC2/ACSL4/IMMT/ATP5MC3/ACSL3/CISD1/LRPPRC/DNM1L/MIGA1/OPA1/TOMM20/TOMM70/MT3/CYB5R3/UBA52/ARMCX3	29	neurons0
GO:0043679	CC	GO:0043679	axon terminus	20/635	113/19594	5.74990045257157e-10	9.62697618630554e-09	SLC18A2/TH/ACTG1/HSPA8/PRNP/SNCA/ACTB/ATP6V0D1/RAB3A/PTPRN/SNCG/PCSK1/CPLX2/CLCN3/SYNJ1/TPRG1L/SYP/TPBG/GRIN1/PACSIN1	20	neurons0
GO:0019867	CC	GO:0019867	outer membrane	29/635	234/19594	6.33076532743547e-10	1.00349676827339e-08	UBB/PGRMC1/PINK1/MOAP1/ENO1/VAT1/UBC/VDAC1/BNIP3/HSPA9/VDAC3/HK1/MTCH1/VDAC2/ACSL4/IMMT/ATP5MC3/ACSL3/CISD1/LRPPRC/DNM1L/MIGA1/OPA1/TOMM20/TOMM70/MT3/CYB5R3/UBA52/ARMCX3	29	neurons0
GO:0005741	CC	GO:0005741	mitochondrial outer membrane	27/635	205/19594	6.3360717450709e-10	1.00349676827339e-08	UBB/PGRMC1/PINK1/MOAP1/VAT1/UBC/VDAC1/BNIP3/HSPA9/VDAC3/HK1/MTCH1/VDAC2/ACSL4/IMMT/ATP5MC3/ACSL3/CISD1/DNM1L/MIGA1/OPA1/TOMM20/TOMM70/MT3/CYB5R3/UBA52/ARMCX3	27	neurons0
GO:0031300	CC	GO:0031300	intrinsic component of organelle membrane	40/635	412/19594	6.90062865860355e-10	1.06414957735307e-08	RTN4/SARAF/ITM2B/PINK1/SV2C/CANX/GHITM/SYT4/RAB3A/BNIP3/B4GAT1/SLC25A4/HSPA9/SLC25A3/SYT1/SV2A/RTN1/HSPA5/SLC22A17/BCAP31/IMMT/SYN1/SPCS1/RHBDD2/PDIA3/HACD3/SEC62/CALR/CAMLG/LRRC8A/RETREG1/TOMM20/ELOVL5/EMC7/SYP/ATP13A2/TOMM70/SYNGR1/LNPK/ARMCX3	40	neurons0
GO:0031301	CC	GO:0031301	integral component of organelle membrane	38/635	382/19594	9.37169370910797e-10	1.40815705475315e-08	RTN4/SARAF/ITM2B/PINK1/SV2C/CANX/GHITM/SYT4/BNIP3/B4GAT1/SLC25A4/HSPA9/SLC25A3/SYT1/SV2A/RTN1/HSPA5/SLC22A17/BCAP31/IMMT/SPCS1/RHBDD2/PDIA3/HACD3/SEC62/CALR/CAMLG/LRRC8A/RETREG1/TOMM20/ELOVL5/EMC7/SYP/ATP13A2/TOMM70/SYNGR1/LNPK/ARMCX3	38	neurons0
GO:0005766	CC	GO:0005766	primary lysosome	23/635	155/19594	1.12655854140263e-09	1.6101544030779e-08	PSAP/TUBB/TUBB4B/VAT1/DYNC1H1/VCP/TMEM30A/ACTR10/SDCBP/FTL/ACLY/CAP1/CCT8/GDI2/CCT2/CD63/ARL8A/TOLLIP/LAMTOR1/VAPA/PSMD1/SYNGR1/CYB5R3	23	neurons0
GO:0042582	CC	GO:0042582	azurophil granule	23/635	155/19594	1.12655854140263e-09	1.6101544030779e-08	PSAP/TUBB/TUBB4B/VAT1/DYNC1H1/VCP/TMEM30A/ACTR10/SDCBP/FTL/ACLY/CAP1/CCT8/GDI2/CCT2/CD63/ARL8A/TOLLIP/LAMTOR1/VAPA/PSMD1/SYNGR1/CYB5R3	23	neurons0
GO:0098978	CC	GO:0098978	glutamatergic synapse	34/635	319/19594	1.22868758717409e-09	1.71431172877147e-08	HSPA8/CALY/STXBP1/CANX/SNAP25/SYT4/VPS35/PRKAR1A/ACTB/YWHAZ/PPP2R1A/VCP/NPTN/AP2M1/SYT1/NAPB/SV2A/GUCY1B1/CBLN1/CPLX2/CLCN3/CLSTN1/NSG1/PIN1/DYNLL2/RAC1/SLITRK4/CLSTN3/PCDH8/RAB11A/C1QBP/DNM1/FXR1/PRKAR1B	34	neurons0	Glutamatergic synapse
GO:1905368	CC	GO:1905368	peptidase complex	19/635	111/19594	2.77814801173174e-09	3.7860342671507e-08	VCP/PSMD2/PSMA7/PSMB5/SPCS1/PSMD8/SPCS3/PSMD12/PSMC1/CAPNS1/SEC11C/PSMA4/PSMD3/PSMD1/PSMD4/TXNL1/USP22/PSMC6/USP14	19	neurons0
GO:0030132	CC	GO:0030132	clathrin coat of coated pit	8/635	14/19594	2.94437001455447e-09	3.92136551938391e-08	CLTC/AP2M1/CLTA/AP2A2/AP2A1/SYNJ1/CLTB/AP2S1	8	neurons0
GO:0000502	CC	GO:0000502	proteasome complex	14/635	59/19594	4.22915863165944e-09	5.50730435144985e-08	VCP/PSMD2/PSMA7/PSMB5/PSMD8/PSMD12/PSMC1/PSMA4/PSMD3/PSMD1/PSMD4/TXNL1/PSMC6/USP14	14	neurons0
GO:0030672	CC	GO:0030672	synaptic vesicle membrane	18/635	103/19594	5.15455497954417e-09	6.42674301704868e-08	SLC18A2/SV2C/SYT4/SNCA/CALM3/RAB3A/SYT1/SV2A/CLTA/SYN1/SYNGR3/SV2B/TPRG1L/CLTB/DNM1L/SYP/SYNGR1/SCAMP5	18	neurons0
GO:0099501	CC	GO:0099501	exocytic vesicle membrane	18/635	103/19594	5.15455497954417e-09	6.42674301704868e-08	SLC18A2/SV2C/SYT4/SNCA/CALM3/RAB3A/SYT1/SV2A/CLTA/SYN1/SYNGR3/SV2B/TPRG1L/CLTB/DNM1L/SYP/SYNGR1/SCAMP5	18	neurons0
GO:0099568	CC	GO:0099568	cytoplasmic region	29/635	259/19594	6.73475225493043e-09	8.2220100445609e-08	UCHL1/NEFL/CALY/SOD1/CANX/KIF3A/PRKAR1A/TUBB4A/DYNC1H1/MAP1LC3B/MAP1A/ACTR10/KIF5A/CLTA/GUCY1B1/KIFAP3/ACTR1A/PAFAH1B1/CLTB/MAP4/KIF1A/ARL8A/RANGAP1/ARL8B/HSBP1/OPA1/UHMK1/AP3M2/ARMCX3	29	neurons0
GO:0098798	CC	GO:0098798	mitochondrial protein-containing complex	30/635	281/19594	1.12367058243068e-08	1.34381828837629e-07	ATP5F1B/ATP5F1A/VDAC1/SLC25A4/HSPA9/ATP5PB/COX4I1/IMMT/ATP5MC3/SLC25A6/NDUFA4/NDUFS2/NDUFS5/COX7C/NDUFA5/NDUFB10/UQCRC1/ATP5F1D/COX6C/SDHA/ATP5PF/UQCRC2/TOMM20/UQCRB/TOMM70/ATP5F1E/UQCRH/UQCR10/DLD/NDUFA10	30	neurons0
GO:1905369	CC	GO:1905369	endopeptidase complex	15/635	79/19594	3.061683076841e-08	3.58829256605766e-07	VCP/PSMD2/PSMA7/PSMB5/PSMD8/PSMD12/PSMC1/CAPNS1/PSMA4/PSMD3/PSMD1/PSMD4/TXNL1/PSMC6/USP14	15	neurons0
GO:0035578	CC	GO:0035578	azurophil granule lumen	16/635	91/19594	3.34650431994783e-08	3.84519908135181e-07	TUBB/TUBB4B/VAT1/DYNC1H1/VCP/ACTR10/SDCBP/FTL/ACLY/CAP1/CCT8/GDI2/CCT2/TOLLIP/PSMD1/CYB5R3	16	neurons0
GO:0032838	CC	GO:0032838	plasma membrane bounded cell projection cytoplasm	25/635	220/19594	5.53972725662449e-08	6.2428464853499e-07	UCHL1/NEFL/CALY/SOD1/CANX/KIF3A/PRKAR1A/TUBB4A/DYNC1H1/MAP1LC3B/MAP1A/ACTR10/KIF5A/KIFAP3/PAFAH1B1/MAP4/KIF1A/ARL8A/RANGAP1/ARL8B/HSBP1/OPA1/UHMK1/AP3M2/ARMCX3	25	neurons0
GO:0030658	CC	GO:0030658	transport vesicle membrane	24/635	205/19594	5.7726694369461e-08	6.38261186801965e-07	SLC18A2/CLTC/CPE/SV2C/SYT4/SNCA/CALM3/RAB3A/PTPRN/SYT1/TMEM30A/SV2A/CLTA/SCG3/SYN1/SYNGR3/AP2A1/SV2B/TPRG1L/CLTB/DNM1L/SYP/SYNGR1/SCAMP5	24	neurons0
GO:0005838	CC	GO:0005838	proteasome regulatory particle	8/635	19/19594	6.41704062432877e-08	6.96367741825307e-07	PSMD2/PSMD8/PSMD12/PSMC1/PSMD3/PSMD1/PSMD4/PSMC6	8	neurons0
GO:0043202	CC	GO:0043202	lysosomal lumen	16/635	97/19594	8.5092427919868e-08	9.06621141109867e-07	HSP90AA1/HSPA8/PLD3/PSAP/NSG2/ASAH1/CTSB/CTSF/GYG1/IDS/SDC1/EPDR1/NSG1/SCARB2/ATP13A2/TPP1	16	neurons0
GO:0070469	CC	GO:0070469	respirasome	16/635	101/19594	1.52170754867964e-07	1.59235825629691e-06	COX4I1/NDUFA4/NDUFS2/NDUFS5/COX7C/NDUFA5/NDUFB10/UQCRC1/COX6C/SDHA/UQCRC2/UQCRB/UQCRH/CYCS/UQCR10/NDUFA10	16	neurons0
GO:0098803	CC	GO:0098803	respiratory chain complex	15/635	91/19594	2.17370750623199e-07	2.23472385728412e-06	COX4I1/NDUFA4/NDUFS2/NDUFS5/COX7C/NDUFA5/NDUFB10/UQCRC1/COX6C/SDHA/UQCRC2/UQCRB/UQCRH/UQCR10/NDUFA10	15	neurons0
GO:0030118	CC	GO:0030118	clathrin coat	10/635	39/19594	3.23720109182284e-07	3.26970772390335e-06	CLTC/AP2M1/CLTA/AP2A2/AP2A1/SYNJ1/NECAP1/CLTB/AP3M2/AP2S1	10	neurons0
GO:1990204	CC	GO:1990204	oxidoreductase complex	17/635	120/19594	3.30323612114372e-07	3.26970772390335e-06	LDHA/LDHB/NDUFA4/OGDHL/NDUFS2/NDUFS5/NDUFA5/NDUFB10/UQCRC1/SDHA/UQCRC2/UQCRB/UQCRH/CYB5R3/UQCR10/DLD/NDUFA10	17	neurons0	Oxidative stress
GO:0005746	CC	GO:0005746	mitochondrial respirasome	15/635	94/19594	3.36819026105059e-07	3.26970772390335e-06	COX4I1/NDUFA4/NDUFS2/NDUFS5/COX7C/NDUFA5/NDUFB10/UQCRC1/COX6C/SDHA/UQCRC2/UQCRB/UQCRH/UQCR10/NDUFA10	15	neurons0
GO:0005925	CC	GO:0005925	focal adhesion	35/635	419/19594	3.40362066822704e-07	3.26970772390335e-06	ACTG1/HSPA8/YWHAG/YWHAB/THY1/CLTC/ANXA6/ACTB/YWHAZ/HSPA9/PPIA/CFL1/SDCBP/YWHAE/YWHAQ/HSPA5/CD81/MAP2K2/CAP1/L1CAM/HNRNPK/PDIA3/ARF1/GDI2/HACD3/RPLP1/GNB2/RAC1/CALR/HSP90B1/CDC42/BSG/SCARB2/MARCKS/RPS15	35	neurons0
GO:0005868	CC	GO:0005868	cytoplasmic dynein complex	8/635	23/19594	3.71066352220011e-07	3.39757628751448e-06	DYNC1H1/DYNLL1/DYNC1I1/DYNLT3/DYNLL2/DYNC1LI1/DYNC1LI2/DYNLRB1	8	neurons0
GO:0022624	CC	GO:0022624	proteasome accessory complex	8/635	23/19594	3.71066352220011e-07	3.39757628751448e-06	PSMD2/PSMD8/PSMD12/PSMC1/PSMD3/PSMD1/PSMD4/PSMC6	8	neurons0
GO:0071782	CC	GO:0071782	endoplasmic reticulum tubular network	8/635	23/19594	3.71066352220011e-07	3.39757628751448e-06	RTN4/REEP5/ATL1/KPNB1/REEP1/REEP2/LNPK/RAB3GAP1	8	neurons0
GO:0036464	CC	GO:0036464	cytoplasmic ribonucleoprotein granule	25/635	243/19594	3.80303234369413e-07	3.42857992831501e-06	TUBA1A/TUBB/ACTB/G3BP2/VCP/INA/EID1/NCL/DYNC1I1/KPNB1/SQSTM1/EIF4G1/HNRNPK/RAC1/PCBP1/PSMA4/CDC42/DDX1/DDX3X/UHMK1/FXR1/CSDE1/LSM4/LARP1/FXR2	25	neurons0
GO:0035770	CC	GO:0035770	ribonucleoprotein granule	26/635	261/19594	4.18682929392159e-07	3.71739691854251e-06	TUBA1A/TUBB/ACTB/G3BP2/VCP/INA/EID1/NCL/DYNC1I1/KPNB1/SQSTM1/EIF4G1/HNRNPK/RAC1/PCBP1/PSMA4/CDC42/DDX1/DDX3X/UHMK1/FXR1/CSDE1/LSM4/GRSF1/LARP1/FXR2	26	neurons0
GO:0030055	CC	GO:0030055	cell-substrate junction	35/635	428/19594	5.61914469781472e-07	4.91465491480511e-06	ACTG1/HSPA8/YWHAG/YWHAB/THY1/CLTC/ANXA6/ACTB/YWHAZ/HSPA9/PPIA/CFL1/SDCBP/YWHAE/YWHAQ/HSPA5/CD81/MAP2K2/CAP1/L1CAM/HNRNPK/PDIA3/ARF1/GDI2/HACD3/RPLP1/GNB2/RAC1/CALR/HSP90B1/CDC42/BSG/SCARB2/MARCKS/RPS15	35	neurons0
GO:0005770	CC	GO:0005770	late endosome	27/635	283/19594	5.94599922711394e-07	5.12405227513054e-06	HSPA8/PLD3/PSAP/ANXA6/VPS35/PRKAR1A/NSG2/TMEM30A/SQSTM1/MAP2K2/CLCN3/CDIP1/MAP1LC3A/NSG1/TPT1/RAB14/DYNC1LI2/CD63/CLCN4/ARL8A/LAMTOR1/ARL8B/RAB11A/SCARB2/ATP13A2/TMEM59/PRKAR1B	27	neurons0
GO:0016234	CC	GO:0016234	inclusion body	13/635	74/19594	6.54618645378246e-07	5.55951487234279e-06	HSP90AB1/NEFM/NEFH/PINK1/PRNP/SNCA/EEF2/CLU/SQSTM1/RANGAP1/STUB1/MT3/PSMC6	13	neurons0
GO:0030125	CC	GO:0030125	clathrin vesicle coat	8/635	25/19594	7.72841939987635e-07	6.46979109761077e-06	CLTC/AP2M1/CLTA/AP2A2/AP2A1/NECAP1/CLTB/AP2S1	8	neurons0
GO:0030667	CC	GO:0030667	secretory granule membrane	28/635	312/19594	1.26270614026706e-06	1.04217718055845e-05	PGRMC1/PSAP/CPE/SNAP25/SYT4/SNCA/RAB3A/APLP2/SYT1/TMEM30A/ATP6AP2/DYNLL1/ATP6V1D/SCG3/CYB5R1/AP2A2/DYNC1LI1/RAB14/RAC1/CD63/BSG/KIF1A/ARL8A/LAMTOR1/VAPA/CYSTM1/SYNGR1/CD47	28	neurons0
GO:0005743	CC	GO:0005743	mitochondrial inner membrane	37/635	491/19594	1.91618965253493e-06	1.55956546720204e-05	ATP5F1B/ATP5F1A/PINK1/LDHB/GHITM/SLC25A4/HSPA9/SLC25A3/CLU/ATP5PB/HSPD1/COX4I1/IMMT/ATP5MC3/SLC25A6/NDUFA4/NDUFS2/SLC25A11/NDUFS5/COX7C/NDUFA5/NDUFB10/UQCRC1/ATP5F1D/CDS2/COX6C/SDHA/ATP5PF/OPA1/UQCRC2/UQCRB/AURKAIP1/ATP5F1E/UQCRH/CYCS/UQCR10/NDUFA10	37	neurons0
GO:0005905	CC	GO:0005905	clathrin-coated pit	12/635	70/19594	2.30738934676074e-06	1.85223309205725e-05	CLTC/AP2M1/HSPD1/CLTA/APP/AP2A2/AP2A1/SYNJ1/NECAP1/CLTB/DNM1L/AP2S1	12	neurons0
GO:0030139	CC	GO:0030139	endocytic vesicle	29/635	342/19594	2.56811990505627e-06	2.03367333022023e-05	HSP90AA1/ACTG1/UBB/CLTC/STXBP1/ATP6V0B/SYT11/ATP6V0E2/UBC/ATP6V0D1/AP2M1/SYT1/CLTA/AP2A2/CLCN3/AP2A1/PDIA3/RAB14/CALR/HSP90B1/CLTB/CDC42/HSPH1/RAB11A/TGOLN2/SCARB2/AP2S1/CAMK2B/UBA52	29	neurons0
GO:0005753	CC	GO:0005753	mitochondrial proton-transporting ATP synthase complex	7/635	21/19594	2.84173149397635e-06	2.22033954062685e-05	ATP5F1B/ATP5F1A/ATP5PB/ATP5MC3/ATP5F1D/ATP5PF/ATP5F1E	7	neurons0
GO:0030665	CC	GO:0030665	clathrin-coated vesicle membrane	15/635	111/19594	2.96370924572275e-06	2.28517581314939e-05	SLC18A2/HSPA8/CLTC/SYT11/RAB3A/AP2M1/SYT1/CLTA/AP2A2/AP2A1/NECAP1/CLTB/TGOLN2/SCARB2/AP2S1	15	neurons0
GO:0005871	CC	GO:0005871	kinesin complex	10/635	49/19594	3.12421296353381e-06	2.37764778783223e-05	KLC1/KIF21A/KIF3A/KIF5A/KIF3C/KIFAP3/PAFAH1B1/KIF1A/KLC2/KIF2A	10	neurons0
GO:0098984	CC	GO:0098984	neuron to neuron synapse	29/635	347/19594	3.42196247168405e-06	2.57085898513699e-05	RTN4/MAP1B/ATP1A1/PJA2/NEFH/PRNP/NSF/SYT11/VPS35/YWHAZ/BNIP3/NPTN/SYT1/DNAJC6/GAP43/SYN1/GNG3/CLSTN1/ARF1/CLSTN3/RHEB/HNRNPH2/RUSC1/FXR1/GRIN1/MT3/EIF3A/FXR2/PRKAR1B	29	neurons0
GO:0045259	CC	GO:0045259	proton-transporting ATP synthase complex	7/635	22/19594	4.05164773438321e-06	3.00539945866907e-05	ATP5F1B/ATP5F1A/ATP5PB/ATP5MC3/ATP5F1D/ATP5PF/ATP5F1E	7	neurons0
GO:0048786	CC	GO:0048786	presynaptic active zone	12/635	75/19594	4.88821328316572e-06	3.58061622991889e-05	STXBP1/SYT11/CANX/RAB3A/NPTN/SV2A/GUCY1B1/APP/SYN1/TPRG1L/C1QBP/SYP	12	neurons0
GO:0070069	CC	GO:0070069	cytochrome complex	9/635	42/19594	6.37740568293904e-06	4.61377744469417e-05	COX4I1/NDUFA4/COX7C/UQCRC1/COX6C/UQCRC2/UQCRB/UQCRH/UQCR10	9	neurons0
GO:0044754	CC	GO:0044754	autolysosome	5/635	11/19594	1.38231254258776e-05	9.8544835480658e-05	FTL/SQSTM1/MAP1LC3A/NCOA4/FTH1	5	neurons0
GO:0033177	CC	GO:0033177	proton-transporting two-sector ATPase complex, proton-transporting domain	7/635	26/19594	1.39577156056222e-05	9.8544835480658e-05	ATP6V0B/ATP6V0E2/ATP6V0D1/ATP6AP2/ATP5PB/ATP5MC3/ATP5PF	7	neurons0
GO:0014069	CC	GO:0014069	postsynaptic density	26/635	318/19594	1.60041756884042e-05	0.000111648178016724	RTN4/MAP1B/ATP1A1/PJA2/NEFH/PRNP/NSF/SYT11/VPS35/BNIP3/NPTN/DNAJC6/GAP43/SYN1/GNG3/CLSTN1/ARF1/CLSTN3/RHEB/HNRNPH2/RUSC1/FXR1/GRIN1/MT3/EIF3A/FXR2	26	neurons0
GO:0098685	CC	GO:0098685	Schaffer collateral - CA1 synapse	11/635	72/19594	1.90504080361219e-05	0.000131335754225499	NEFL/ACTG1/NEFH/ACTB/TUBB2B/INA/NPTN/SYN1/CDC42/SYP/PRKAR1B	11	neurons0
GO:0099572	CC	GO:0099572	postsynaptic specialization	27/635	341/19594	1.96256661638389e-05	0.000133728376418716	RTN4/HSPA8/MAP1B/ATP1A1/PJA2/NEFH/PRNP/NSF/SYT11/VPS35/BNIP3/NPTN/DNAJC6/GAP43/SYN1/GNG3/CLSTN1/ARF1/CLSTN3/RHEB/HNRNPH2/RUSC1/FXR1/GRIN1/MT3/EIF3A/FXR2	27	neurons0
GO:0043195	CC	GO:0043195	terminal bouton	9/635	48/19594	2.01687198639886e-05	0.000135849078624107	SLC18A2/TH/HSPA8/PRNP/RAB3A/CPLX2/SYNJ1/SYP/GRIN1	9	neurons0
GO:0032279	CC	GO:0032279	asymmetric synapse	26/635	323/19594	2.09812295732417e-05	0.000139715915112723	RTN4/MAP1B/ATP1A1/PJA2/NEFH/PRNP/NSF/SYT11/VPS35/BNIP3/NPTN/DNAJC6/GAP43/SYN1/GNG3/CLSTN1/ARF1/CLSTN3/RHEB/HNRNPH2/RUSC1/FXR1/GRIN1/MT3/EIF3A/FXR2	26	neurons0
GO:0036020	CC	GO:0036020	endolysosome membrane	6/635	19/19594	2.13987426376797e-05	0.00014021043198311	CLTC/AP2M1/CLTA/AP2A2/AP2A1/AP2S1	6	neurons0
GO:0005819	CC	GO:0005819	spindle	30/635	402/19594	2.15340253898974e-05	0.00014021043198311	CLTC/KIF3A/CALM3/CALM1/SNCG/DYNLL1/BEX4/CLTA/SBDS/APP/DYNC1I1/DYNLT3/KIFAP3/PRPF19/MAPRE3/DYNC1LI1/TPT1/PAFAH1B1/MAP7D1/RAD21/CDC42/MAP4/ARL8A/RANGAP1/ARL8B/RAB11A/CKAP5/MAP9/TPPP/KIF2A	30	neurons0
GO:0036019	CC	GO:0036019	endolysosome	7/635	28/19594	2.37456326867903e-05	0.000152911436862188	CLTC/AP2M1/CLTA/CTSB/AP2A2/AP2A1/AP2S1	7	neurons0
GO:0030176	CC	GO:0030176	integral component of endoplasmic reticulum membrane	17/635	164/19594	2.48569459669416e-05	0.000158327938441606	RTN4/SARAF/CANX/RTN1/HSPA5/BCAP31/SPCS1/RHBDD2/PDIA3/HACD3/SEC62/CALR/CAMLG/RETREG1/ELOVL5/EMC7/LNPK	17	neurons0
GO:0098563	CC	GO:0098563	intrinsic component of synaptic vesicle membrane	8/635	40/19594	3.57679571685576e-05	0.000225376590330911	SV2C/SYT4/RAB3A/SYT1/SV2A/SYN1/SYP/SYNGR1	8	neurons0
GO:0005790	CC	GO:0005790	smooth endoplasmic reticulum	7/635	30/19594	3.8589804030441e-05	0.000240570480445089	TH/PGRMC1/CANX/APP/HSPA5/ERP29/CALR	7	neurons0
GO:0005802	CC	GO:0005802	trans-Golgi network	22/635	260/19594	4.23284680444723e-05	0.000261099813411166	PREPL/CLTC/SYT11/SNAP25/PCSK1N/SCOC/NSG2/CLIP3/CLTA/APP/OPTN/PCSK1/NSG1/RAB14/RAC1/AP1B1/CLTB/RAB11A/TGOLN2/ARL1/SCAMP5/CHST1	22	neurons0
GO:0031227	CC	GO:0031227	intrinsic component of endoplasmic reticulum membrane	17/635	172/19594	4.58201957980367e-05	0.000279694111850516	RTN4/SARAF/CANX/RTN1/HSPA5/BCAP31/SPCS1/RHBDD2/PDIA3/HACD3/SEC62/CALR/CAMLG/RETREG1/ELOVL5/EMC7/LNPK	17	neurons0
GO:0030286	CC	GO:0030286	dynein complex	9/635	54/19594	5.37907724493483e-05	0.000324962810879568	DYNC1H1/DYNLL1/DYNC1I1/DYNLT3/DCTN2/DYNLL2/DYNC1LI1/DYNC1LI2/DYNLRB1	9	neurons0
GO:0005750	CC	GO:0005750	mitochondrial respiratory chain complex III	5/635	14/19594	5.523619654411e-05	0.000326953648230793	UQCRC1/UQCRC2/UQCRB/UQCRH/UQCR10	5	neurons0
GO:0045275	CC	GO:0045275	respiratory chain complex III	5/635	14/19594	5.523619654411e-05	0.000326953648230793	UQCRC1/UQCRC2/UQCRB/UQCRH/UQCR10	5	neurons0
GO:0055038	CC	GO:0055038	recycling endosome membrane	12/635	96/19594	6.29751522926931e-05	0.000369034392435182	SYT11/CLIP3/OPTN/PLEKHB2/SLC9A6/PDIA3/NSG1/RAB14/RAC1/CLCN4/RAB11A/SCAMP5	12	neurons0
GO:0005776	CC	GO:0005776	autophagosome	13/635	112/19594	6.8970598279266e-05	0.00040016604546188	HSPA8/MAP1LC3B/ATP6AP2/FTL/OPTN/GABARAPL2/SQSTM1/MAP1LC3A/GABARAPL1/NCOA4/UBQLN2/FTH1/ATP13A2	13	neurons0
GO:0055037	CC	GO:0055037	recycling endosome	18/635	196/19594	7.28370983331213e-05	0.000418456270815775	TUBA1A/SYT11/CLIP3/RAN/APP/OPTN/PLEKHB2/DYNC1I1/SLC9A6/CLCN3/PDIA3/NSG1/RAB14/RAC1/CLCN4/RAB11A/SCAMP5/TPP1	18	neurons0
GO:0005876	CC	GO:0005876	spindle microtubule	11/635	83/19594	7.37488242691913e-05	0.000419580689531516	CLTC/KIF3A/CALM3/CALM1/DYNLT3/KIFAP3/MAPRE3/PAFAH1B1/RAB11A/MAP9/KIF2A	11	neurons0
GO:0030117	CC	GO:0030117	membrane coat	11/635	84/19594	8.24183162526731e-05	0.000459972698324442	CLTC/AP2M1/CLTA/AP2A2/AP2A1/SYNJ1/NECAP1/CLTB/DNM1/AP3M2/AP2S1	11	neurons0
GO:0048475	CC	GO:0048475	coated membrane	11/635	84/19594	8.24183162526731e-05	0.000459972698324442	CLTC/AP2M1/CLTA/AP2A2/AP2A1/SYNJ1/NECAP1/CLTB/DNM1/AP3M2/AP2S1	11	neurons0
GO:0070820	CC	GO:0070820	tertiary granule	16/635	164/19594	8.88257668666885e-05	0.000491055654564901	SNAP25/ATP6AP2/DYNLL1/ASAH1/AP2A2/SPTAN1/DYNC1LI1/RAB14/RAC1/ILF2/FTH1/ARL8A/LAMTOR1/CYSTM1/CSTB/CD47	16	neurons0
GO:0031902	CC	GO:0031902	late endosome membrane	15/635	152/19594	0.000128620800614339	0.000704409244486007	PLD3/ANXA6/NSG2/TMEM30A/CLCN3/CDIP1/NSG1/CD63/CLCN4/ARL8A/LAMTOR1/ARL8B/SCARB2/ATP13A2/TMEM59	15	neurons0
GO:0043204	CC	GO:0043204	perikaryon	15/635	153/19594	0.000138429452572224	0.000751107955623361	TH/MAP1B/SERPINI1/SYT11/ENO2/PTPRN/NCDN/KIF5A/GAP43/APP/NDN/PCSK1/CPLX2/OLFM1/RUFY3	15	neurons0
GO:0005881	CC	GO:0005881	cytoplasmic microtubule	10/635	75/19594	0.000147946461401798	0.000795381893407829	TUBA1A/TUBA1B/DYNC1H1/REEP1/DYNLT3/MAPRE3/TPT1/PAFAH1B1/REEP2/MAP9	10	neurons0
GO:0005767	CC	GO:0005767	secondary lysosome	5/635	17/19594	0.000157466920755178	0.000838869232386673	FTL/SQSTM1/MAP1LC3A/NCOA4/FTH1	5	neurons0
GO:0030136	CC	GO:0030136	clathrin-coated vesicle	17/635	192/19594	0.000178567253398659	0.000942706400825351	SLC18A2/HSPA8/CLTC/SYT11/RAB3A/AP2M1/SYT1/CLTA/BCAP31/AP2A2/AP2A1/NECAP1/RAB14/CLTB/TGOLN2/SCARB2/AP2S1	17	neurons0
GO:0000220	CC	GO:0000220	vacuolar proton-transporting V-type ATPase, V0 domain	4/635	10/19594	0.000196336663092496	0.00101817065993099	ATP6V0B/ATP6V0E2/ATP6V0D1/ATP6AP2	4	neurons0
GO:0097470	CC	GO:0097470	ribbon synapse	4/635	10/19594	0.000196336663092496	0.00101817065993099	HSPA8/ATP2A2/DNM1/PACSIN1	4	neurons0
GO:0031970	CC	GO:0031970	organelle envelope lumen	11/635	93/19594	0.000208032870091896	0.00106936194626185	TUBB/SOD1/PINK1/CHCHD2/APP/IMMT/PARK7/CACYBP/NDUFS5/OPA1/CYCS	11	neurons0
GO:0030131	CC	GO:0030131	clathrin adaptor complex	5/635	18/19594	0.000212241598211462	0.00108150936132102	AP2M1/AP2A2/AP2A1/AP3M2/AP2S1	5	neurons0
GO:0097060	CC	GO:0097060	synaptic membrane	26/635	373/19594	0.000224506980421755	0.00113414733213059	SLC6A3/HSPA8/STXBP1/SYT11/CANX/SNAP25/ENO2/NPTN/SYT1/FAIM2/CADM3/ATP6AP2/CLTA/CHRNA4/CBLN1/MAGEE1/CLCN3/SYNJ1/CLSTN1/NSG1/CLSTN3/CLTB/PCDH8/DNM1/SYP/GRIN1	26	neurons0
GO:0030285	CC	GO:0030285	integral component of synaptic vesicle membrane	6/635	28/19594	0.000231704064633421	0.00116050069978791	SV2C/SYT4/SYT1/SV2A/SYP/SYNGR1	6	neurons0
GO:0030120	CC	GO:0030120	vesicle coat	8/635	52/19594	0.000248688273072495	0.00123501125441086	CLTC/AP2M1/CLTA/AP2A2/AP2A1/NECAP1/CLTB/AP2S1	8	neurons0
GO:0097449	CC	GO:0097449	astrocyte projection	5/635	19/19594	0.000280399760916383	0.00138079209997479	PINK1/SYT4/APP/SLC2A13/MT3	5	neurons0
GO:0031594	CC	GO:0031594	neuromuscular junction	9/635	67/19594	0.000297621192026338	0.00144401021580324	TUBA1A/NEFL/PRKAR1A/ACHE/SV2A/APP/SYNGR3/SYP/SYNGR1	9	neurons0
GO:0000235	CC	GO:0000235	astral microtubule	4/635	11/19594	0.000300630113187705	0.00144401021580324	DYNLT3/MAPRE3/PAFAH1B1/MAP9	4	neurons0
GO:0005818	CC	GO:0005818	aster	4/635	11/19594	0.000300630113187705	0.00144401021580324	DYNLT3/MAPRE3/PAFAH1B1/MAP9	4	neurons0
GO:0098791	CC	GO:0098791	Golgi apparatus subcompartment	26/635	385/19594	0.000366111311333168	0.00174423762960355	PREPL/CLTC/NSF/SYT11/SNAP25/PCSK1N/SCOC/NSG2/CLIP3/ATL1/CLTA/APP/OPTN/BCAP31/PCSK1/NSG1/RAB14/RAC1/AP1B1/CLTB/RAB11A/TGOLN2/ARL1/TMEM59/SCAMP5/CHST1	26	neurons0
GO:0033179	CC	GO:0033179	proton-transporting V-type ATPase, V0 domain	4/635	12/19594	0.000439412884776894	0.00205996760383408	ATP6V0B/ATP6V0E2/ATP6V0D1/ATP6AP2	4	neurons0
GO:0060198	CC	GO:0060198	clathrin-sculpted vesicle	4/635	12/19594	0.000439412884776894	0.00205996760383408	SLC18A2/HSPA8/RAB3A/SYT1	4	neurons0
GO:0009295	CC	GO:0009295	nucleoid	7/635	44/19594	0.000490322716595337	0.00226243395216431	ATP5F1B/VDAC1/HSPA9/VDAC2/TUFM/LRPPRC/GRSF1	7	neurons0
GO:0042645	CC	GO:0042645	mitochondrial nucleoid	7/635	44/19594	0.000490322716595337	0.00226243395216431	ATP5F1B/VDAC1/HSPA9/VDAC2/TUFM/LRPPRC/GRSF1	7	neurons0
GO:0030140	CC	GO:0030140	trans-Golgi network transport vesicle	6/635	32/19594	0.000499229993456443	0.00228553731379278	CLTC/CLTA/AP2A1/RAB14/CLTB/TGOLN2	6	neurons0
GO:0032592	CC	GO:0032592	integral component of mitochondrial membrane	10/635	88/19594	0.0005531356019698	0.00251269350972328	PINK1/GHITM/BNIP3/SLC25A4/HSPA9/SLC25A3/IMMT/TOMM20/TOMM70/ARMCX3	10	neurons0
GO:0044295	CC	GO:0044295	axonal growth cone	5/635	22/19594	0.000585884478748783	0.00264098695805221	HSP90AA1/HSP90AB1/FKBP4/L1CAM/OLFM1	5	neurons0
GO:0030666	CC	GO:0030666	endocytic vesicle membrane	16/635	194/19594	0.000603376175770288	0.00269907205344571	UBB/CLTC/ATP6V0B/ATP6V0E2/UBC/ATP6V0D1/AP2M1/SYT1/AP2A2/AP2A1/CALR/TGOLN2/SCARB2/AP2S1/CAMK2B/UBA52	16	neurons0
GO:0030130	CC	GO:0030130	clathrin coat of trans-Golgi network vesicle	4/635	13/19594	0.000618493830161208	0.00274573776117021	CLTC/CLTA/AP2A1/CLTB	4	neurons0
GO:0030662	CC	GO:0030662	coated vesicle membrane	15/635	176/19594	0.000629419391012944	0.00277323130175628	SLC18A2/HSPA8/CLTC/SYT11/RAB3A/AP2M1/SYT1/CLTA/AP2A2/AP2A1/NECAP1/CLTB/TGOLN2/SCARB2/AP2S1	15	neurons0
GO:0098573	CC	GO:0098573	intrinsic component of mitochondrial membrane	10/635	90/19594	0.00066173564792365	0.00289385887823328	PINK1/GHITM/BNIP3/SLC25A4/HSPA9/SLC25A3/IMMT/TOMM20/TOMM70/ARMCX3	10	neurons0
GO:0045334	CC	GO:0045334	clathrin-coated endocytic vesicle	10/635	91/19594	0.000722296682405007	0.00313530263621729	CLTC/AP2M1/SYT1/CLTA/AP2A2/AP2A1/CLTB/TGOLN2/SCARB2/AP2S1	10	neurons0
GO:0042734	CC	GO:0042734	presynaptic membrane	13/635	143/19594	0.000780351013210018	0.00336239480691964	SLC6A3/STXBP1/SYT11/CANX/SNAP25/NPTN/SYT1/CADM3/CLTA/CLTB/PCDH8/DNM1/SYP	13	neurons0
GO:0005759	CC	GO:0005759	mitochondrial matrix	29/635	473/19594	0.000827874234736995	0.00354112628872904	ATP5F1B/ATP5F1A/SOD1/OAT/VDAC1/HSPA9/ATP5PB/HSPD1/ALDH2/VDAC2/TUFM/PRDX3/ISCU/GOT2/PARK7/MDH2/OGDHL/NDUFS2/ACO2/LRPPRC/GLS/SUCLA2/ATP5F1D/C1QBP/PRDX5/ATP5F1E/GRSF1/DLD/NDUFA10	29	neurons0
GO:0031307	CC	GO:0031307	integral component of mitochondrial outer membrane	5/635	24/19594	0.000896304209352275	0.00380604541072778	PINK1/BNIP3/TOMM20/TOMM70/ARMCX3	5	neurons0
GO:0005771	CC	GO:0005771	multivesicular body	8/635	63/19594	0.000937062006688476	0.00395049162531976	PRKAR1A/NSG2/NSG1/TPT1/CD63/RAB11A/ATP13A2/PRKAR1B	8	neurons0
GO:0051233	CC	GO:0051233	spindle midzone	6/635	36/19594	0.00096146948732789	0.00402443656838674	APP/MAPRE3/CDC42/ARL8A/ARL8B/MAP9	6	neurons0
GO:0010494	CC	GO:0010494	cytoplasmic stress granule	9/635	79/19594	0.00101613799836264	0.00419980720348515	G3BP2/VCP/KPNB1/EIF4G1/HNRNPK/DDX1/DDX3X/CSDE1/LARP1	9	neurons0
GO:0045121	CC	GO:0045121	membrane raft	22/635	326/19594	0.00101770072166364	0.00419980720348515	SLC6A3/ATP1B1/THY1/TUBB/ATP1A1/ATP5F1A/RET/LDHB/PRNP/PGK1/PRKAR1A/ENO2/VDAC1/CLIP3/FAIM2/HK1/SDCBP/APP/PARK7/BSG/LAMTOR1/TPP1	22	neurons0
GO:0098857	CC	GO:0098857	membrane microdomain	22/635	327/19594	0.00105885311634263	0.00433907640683065	SLC6A3/ATP1B1/THY1/TUBB/ATP1A1/ATP5F1A/RET/LDHB/PRNP/PGK1/PRKAR1A/ENO2/VDAC1/CLIP3/FAIM2/HK1/SDCBP/APP/PARK7/BSG/LAMTOR1/TPP1	22	neurons0
GO:0005751	CC	GO:0005751	mitochondrial respiratory chain complex IV	5/635	25/19594	0.00109080090368552	0.0044083402038601	COX4I1/NDUFA4/COX7C/COX6C/UQCRC2	5	neurons0
GO:0031306	CC	GO:0031306	intrinsic component of mitochondrial outer membrane	5/635	25/19594	0.00109080090368552	0.0044083402038601	PINK1/BNIP3/TOMM20/TOMM70/ARMCX3	5	neurons0
GO:0008180	CC	GO:0008180	COP9 signalosome	4/635	15/19594	0.00112130522159996	0.00446996503304473	COPS4/COPS7A/COPS8/GPS1	4	neurons0
GO:0012510	CC	GO:0012510	trans-Golgi network transport vesicle membrane	4/635	15/19594	0.00112130522159996	0.00446996503304473	CLTC/CLTA/AP2A1/CLTB	4	neurons0
GO:0005844	CC	GO:0005844	polysome	8/635	65/19594	0.00115412228862112	0.00456970041305391	EEF2/EIF4G1/HDLBP/CALR/VBP1/FXR1/LARP1/FXR2	8	neurons0
GO:0030135	CC	GO:0030135	coated vesicle	20/635	290/19594	0.00130550789167469	0.00513441358739173	SLC18A2/HSPA8/CLTC/SYT11/RAB3A/AP2M1/SYT1/HSPD1/CLTA/APP/BCAP31/AP2A2/AP2A1/NECAP1/RAB14/CLTB/TGOLN2/SCARB2/AP2S1/PACSIN1	20	neurons0
GO:0031045	CC	GO:0031045	dense core granule	5/635	26/19594	0.00131489032195746	0.0051368381911138	SCG2/SOD1/SYT4/SYT1/KIF1A	5	neurons0
GO:0005798	CC	GO:0005798	Golgi-associated vesicle	9/635	84/19594	0.00157593262530607	0.00611587098297586	ITM2B/CLTC/CLTA/APP/AP2A1/RAB14/CLTB/TGOLN2/PACSIN1	9	neurons0
GO:0045335	CC	GO:0045335	phagocytic vesicle	12/635	138/19594	0.0017968653842837	0.00692738891572532	ACTG1/STXBP1/ATP6V0B/SYT11/ATP6V0E2/ATP6V0D1/CLCN3/PDIA3/RAB14/CALR/CDC42/RAB11A	12	neurons0
GO:0045277	CC	GO:0045277	respiratory chain complex IV	5/635	28/19594	0.00186239094901162	0.00713307905961314	COX4I1/NDUFA4/COX7C/COX6C/UQCRC2	5	neurons0
GO:0030669	CC	GO:0030669	clathrin-coated endocytic vesicle membrane	8/635	72/19594	0.00224649841548252	0.00854836410047245	CLTC/AP2M1/SYT1/AP2A2/AP2A1/TGOLN2/SCARB2/AP2S1	8	neurons0
GO:0044305	CC	GO:0044305	calyx of Held	4/635	18/19594	0.00232676488364975	0.00879667239883065	ACTG1/ACTB/CPLX2/TPRG1L	4	neurons0
GO:0140534	CC	GO:0140534	endoplasmic reticulum protein-containing complex	11/635	125/19594	0.00250017982577852	0.00939170114042445	VCP/HSPA5/SPCS1/SPCS3/RHBDD2/PDIA3/SEC11C/CALR/CAMLG/HSP90B1/EMC7	11	neurons0
GO:0030119	CC	GO:0030119	AP-type membrane coat adaptor complex	5/635	30/19594	0.00256029132523352	0.00955624660246398	AP2M1/AP2A2/AP2A1/AP3M2/AP2S1	5	neurons0
GO:0035577	CC	GO:0035577	azurophil granule membrane	7/635	58/19594	0.00260437097893718	0.00965924932694422	PSAP/TMEM30A/CD63/ARL8A/LAMTOR1/VAPA/SYNGR1	7	neurons0
GO:0005641	CC	GO:0005641	nuclear envelope lumen	3/635	10/19594	0.00342811344578964	0.0126344306869983	TUBB/APP/CACYBP	3	neurons0
GO:0101003	CC	GO:0101003	ficolin-1-rich granule membrane	7/635	61/19594	0.00347716353212117	0.0127351114363938	ATP6AP2/DYNLL1/AP2A2/DYNC1LI1/RAC1/ARL8A/LAMTOR1	7	neurons0
GO:0044233	CC	GO:0044233	mitochondria-associated endoplasmic reticulum membrane	4/635	20/19594	0.00349958909246733	0.0127376348334525	CANX/ACSL4/BCAP31/TOMM20	4	neurons0
GO:0097542	CC	GO:0097542	ciliary tip	6/635	47/19594	0.00392483263096056	0.0141541111116088	KIF3A/DYNLL1/KIF3C/KIFAP3/DYNLL2/DYNLRB1	6	neurons0
GO:0097386	CC	GO:0097386	glial cell projection	5/635	33/19594	0.00393706503616422	0.0141541111116088	PINK1/SYT4/APP/SLC2A13/MT3	5	neurons0
GO:0005791	CC	GO:0005791	rough endoplasmic reticulum	8/635	79/19594	0.00402203389790292	0.0143714138059214	PKM/CANX/APP/PCSK1/RAB14/SEC62/UBA1/MT3	8	neurons0
GO:0005742	CC	GO:0005742	mitochondrial outer membrane translocase complex	4/635	21/19594	0.00421360130448414	0.0149646688753194	HSPA9/IMMT/TOMM20/TOMM70	4	neurons0
GO:0000276	CC	GO:0000276	mitochondrial proton-transporting ATP synthase complex, coupling factor F(o)	3/635	11/19594	0.00460091969551535	0.0162418008528433	ATP5PB/ATP5MC3/ATP5PF	3	neurons0
GO:0005747	CC	GO:0005747	mitochondrial respiratory chain complex I	6/635	49/19594	0.00484089092599333	0.0167855744534443	NDUFA4/NDUFS2/NDUFS5/NDUFA5/NDUFB10/NDUFA10	6	neurons0
GO:0030964	CC	GO:0030964	NADH dehydrogenase complex	6/635	49/19594	0.00484089092599333	0.0167855744534443	NDUFA4/NDUFS2/NDUFS5/NDUFA5/NDUFB10/NDUFA10	6	neurons0
GO:0045271	CC	GO:0045271	respiratory chain complex I	6/635	49/19594	0.00484089092599333	0.0167855744534443	NDUFA4/NDUFS2/NDUFS5/NDUFA5/NDUFB10/NDUFA10	6	neurons0
GO:0098799	CC	GO:0098799	outer mitochondrial membrane protein complex	4/635	22/19594	0.00501976059909201	0.0173034100651054	HSPA9/IMMT/TOMM20/TOMM70	4	neurons0
GO:0005811	CC	GO:0005811	lipid droplet	9/635	100/19594	0.00516853424042076	0.0176090759586428	GAPDH/VCP/ACSL4/BCAP31/ACSL3/PRPF19/SET/CYB5R3/RAB3GAP1	9	neurons0
GO:0032588	CC	GO:0032588	trans-Golgi network membrane	9/635	100/19594	0.00516853424042076	0.0176090759586428	CLTC/NSG2/CLIP3/CLTA/APP/NSG1/AP1B1/ARL1/SCAMP5	9	neurons0
GO:0005758	CC	GO:0005758	mitochondrial intermembrane space	8/635	83/19594	0.00543579882697378	0.0184125902462811	SOD1/PINK1/CHCHD2/IMMT/PARK7/NDUFS5/OPA1/CYCS	8	neurons0
GO:0000421	CC	GO:0000421	autophagosome membrane	6/635	51/19594	0.00590498771151159	0.0196034633441504	MAP1LC3B/ATP6AP2/GABARAPL2/MAP1LC3A/GABARAPL1/ATP13A2	6	neurons0
GO:0060076	CC	GO:0060076	excitatory synapse	6/635	51/19594	0.00590498771151159	0.0196034633441504	SYT11/SYT1/CBLN1/SYNJ1/SYP/GRIN1	6	neurons0
GO:0071682	CC	GO:0071682	endocytic vesicle lumen	4/635	23/19594	0.00592311391365976	0.0196034633441504	HSP90AA1/CALR/HSP90B1/HSPH1	4	neurons0
GO:0000782	CC	GO:0000782	telomere cap complex	3/635	12/19594	0.00598808863242818	0.0196034633441504	TERF2IP/XRCC6/XRCC5	3	neurons0
GO:0000783	CC	GO:0000783	nuclear telomere cap complex	3/635	12/19594	0.00598808863242818	0.0196034633441504	TERF2IP/XRCC6/XRCC5	3	neurons0
GO:0000974	CC	GO:0000974	Prp19 complex	3/635	12/19594	0.00598808863242818	0.0196034633441504	HSPA8/PRPF19/BCAS2	3	neurons0
GO:0005938	CC	GO:0005938	cell cortex	19/635	310/19594	0.00618265835808447	0.0201279877657639	DSTN/ENO1/SNCA/ACTB/ENO2/DYNC1H1/CLTA/MYL12B/GUCY1B1/NCL/NDFIP1/CAP1/SPTAN1/RAC1/ACTR1A/PAFAH1B1/CLTB/MARCKS/CAPZA2	19	neurons0
GO:0098992	CC	GO:0098992	neuronal dense core vesicle	3/635	13/19594	0.00759896707310829	0.0244670038727553	SCG2/SYT4/KIF1A	3	neurons0
GO:0140445	CC	GO:0140445	chromosome, telomeric repeat region	3/635	13/19594	0.00759896707310829	0.0244670038727553	TERF2IP/XRCC6/XRCC5	3	neurons0
GO:0046930	CC	GO:0046930	pore complex	4/635	26/19594	0.00926323641647423	0.0296626040440104	VDAC1/SLC25A4/VDAC3/VDAC2	4	neurons0
GO:0031091	CC	GO:0031091	platelet alpha granule	8/635	91/19594	0.00936561845102432	0.0297451275397837	STXBP1/SNCA/APLP2/CLU/TMSB4X/APP/CYB5R1/MAGED2	8	neurons0
GO:0045263	CC	GO:0045263	proton-transporting ATP synthase complex, coupling factor F(o)	3/635	14/19594	0.00944128621569925	0.0297451275397837	ATP5PB/ATP5MC3/ATP5PF	3	neurons0
GO:0098845	CC	GO:0098845	postsynaptic endosome	3/635	14/19594	0.00944128621569925	0.0297451275397837	CLSTN1/NSG1/RAB11A	3	neurons0
GO:0044232	CC	GO:0044232	organelle membrane contact site	5/635	41/19594	0.0100598513920016	0.0315244540947216	SARAF/CANX/ACSL4/BCAP31/TOMM20	5	neurons0
GO:0043197	CC	GO:0043197	dendritic spine	12/635	172/19594	0.0104215743774276	0.0324842690700668	MAP1B/FBXO2/SYT11/CANX/ATP6AP2/APP/RAC1/CDC42/FXR1/GRIN1/MT3/FXR2	12	neurons0
GO:0032585	CC	GO:0032585	multivesicular body membrane	4/635	27/19594	0.0106009824258584	0.0328686545055714	NSG2/NSG1/CD63/ATP13A2	4	neurons0
GO:0044309	CC	GO:0044309	neuron spine	12/635	173/19594	0.0108803338973626	0.0335572403360764	MAP1B/FBXO2/SYT11/CANX/ATP6AP2/APP/RAC1/CDC42/FXR1/GRIN1/MT3/FXR2	12	neurons0
GO:1990351	CC	GO:1990351	transporter complex	22/635	399/19594	0.0112007230931049	0.0343645221599972	ATP1B1/ATP1A1/CALM3/CALM1/TMEM30A/CHRNA4/NDUFA4/NDUFS2/LRRC8A/NDUFS5/NDUFA5/NDUFB10/UQCRC1/CLCN7/UQCRC2/UQCRB/GRIN1/UQCRH/SCN2B/SCN3B/UQCR10/NDUFA10	22	neurons0
GO:1902495	CC	GO:1902495	transmembrane transporter complex	21/635	377/19594	0.0117074875169847	0.035732227525797	ATP1B1/ATP1A1/CALM3/CALM1/CHRNA4/NDUFA4/NDUFS2/LRRC8A/NDUFS5/NDUFA5/NDUFB10/UQCRC1/CLCN7/UQCRC2/UQCRB/GRIN1/UQCRH/SCN2B/SCN3B/UQCR10/NDUFA10	21	neurons0
GO:0048787	CC	GO:0048787	presynaptic active zone membrane	4/635	29/19594	0.0136360120521128	0.0414026065416482	STXBP1/SYT11/CANX/NPTN	4	neurons0
GO:0005869	CC	GO:0005869	dynactin complex	3/635	16/19594	0.0138438053992369	0.0416024100715528	ACTR10/DCTN2/ACTR1A	3	neurons0
GO:0045239	CC	GO:0045239	tricarboxylic acid cycle enzyme complex	3/635	16/19594	0.0138438053992369	0.0416024100715528	OGDHL/SUCLA2/DLD	3	neurons0
GO:0043209	CC	GO:0043209	myelin sheath	5/635	45/19594	0.0147624796056079	0.0441368012698276	HSP90AA1/TUBB4A/CALM3/CALM1/GDI1	5	neurons0	Myelination
GO:0042581	CC	GO:0042581	specific granule	11/635	160/19594	0.0153022887325686	0.0454001105302633	PGRMC1/SNAP25/TMEM30A/ATP6V1D/KPNB1/CLCN3/SPTAN1/ILF2/TOLLIP/LAMTOR1/CD47	11	neurons0
GO:0032839	CC	GO:0032839	dendrite cytoplasm	4/635	30/19594	0.0153399690870173	0.0454001105302633	SOD1/CANX/KIF5A/UHMK1	4	neurons0
GO:0016282	CC	GO:0016282	eukaryotic 43S preinitiation complex	3/635	17/19594	0.0164124342375978	0.0480884323161616	EIF1/EIF1B/EIF3A	3	neurons0
GO:0031092	CC	GO:0031092	platelet alpha granule membrane	3/635	17/19594	0.0164124342375978	0.0480884323161616	SNCA/APLP2/CYB5R1	3	neurons0
GO:0005777	CC	GO:0005777	peroxisome	10/635	141/19594	0.016619949848029	0.0482143099551733	SOD1/TKT/TMEM35A/ACSL4/MAP2K2/ACSL3/IDI1/DNM1L/TTC1/PRDX5	10	neurons0
GO:0042579	CC	GO:0042579	microbody	10/635	141/19594	0.016619949848029	0.0482143099551733	SOD1/TKT/TMEM35A/ACSL4/MAP2K2/ACSL3/IDI1/DNM1L/TTC1/PRDX5	10	neurons0
GO:0043083	CC	GO:0043083	synaptic cleft	3/635	18/19594	0.0192295681083875	0.0552378770172307	ACHE/CBLN1/GRIN1	3	neurons0
GO:0070993	CC	GO:0070993	translation preinitiation complex	3/635	18/19594	0.0192295681083875	0.0552378770172307	EIF1/EIF1B/EIF3A	3	neurons0
GO:0000793	CC	GO:0000793	condensed chromosome	15/635	255/19594	0.0195713422469021	0.0559453978374859	DYNLL1/SYN1/DYNC1I1/DYNLT3/KIFAP3/DCTN2/DYNC1LI1/DYNC1LI2/PAFAH1B1/RAD21/SUMO3/LRPPRC/RANGAP1/CKAP5/SMARCA5	15	neurons0
GO:0000776	CC	GO:0000776	kinetochore	10/635	146/19594	0.0206789332163691	0.0588245381786035	DYNLL1/DYNC1I1/DYNLT3/DCTN2/DYNC1LI1/DYNC1LI2/PAFAH1B1/SUMO3/RANGAP1/CKAP5	10	neurons0
GO:0030175	CC	GO:0030175	filopodium	8/635	105/19594	0.0208239594878749	0.0589509191299259	DYNC1H1/GAP43/APP/AP2A1/CDC42/FXR1/RUFY3/FXR2	8	neurons0
GO:0000922	CC	GO:0000922	spindle pole	11/635	169/19594	0.0220351411289643	0.0620797726037167	CALM3/CALM1/BEX4/SBDS/DYNC1I1/DYNC1LI1/TPT1/RAD21/RAB11A/CKAP5/KIF2A	11	neurons0
GO:0060077	CC	GO:0060077	inhibitory synapse	3/635	19/19594	0.0222965254568891	0.0625156168312775	SYT11/NPTN/CLCN3	3	neurons0
GO:0005788	CC	GO:0005788	endoplasmic reticulum lumen	17/635	311/19594	0.0255959448458234	0.0711354894703604	SCG2/CHGB/CANX/APLP2/CLU/SCG3/APP/HSPA5/RCN2/PDIA3/ERP29/CALR/HSP90B1/TGOLN2/MIA3/LGALS1/SELENOM	17	neurons0
GO:0005839	CC	GO:0005839	proteasome core complex	3/635	20/19594	0.02561363187414	0.0711354894703604	PSMA7/PSMB5/PSMA4	3	neurons0
GO:0098576	CC	GO:0098576	lumenal side of membrane	4/635	35/19594	0.0258317043387116	0.0714027299173821	HSPA8/CANX/BCAP31/CALR	4	neurons0
GO:0030660	CC	GO:0030660	Golgi-associated vesicle membrane	5/635	52/19594	0.0261469348505812	0.0719347597297681	ITM2B/CLTC/CLTA/AP2A1/CLTB	5	neurons0
GO:0031312	CC	GO:0031312	extrinsic component of organelle membrane	5/635	53/19594	0.0281278549381017	0.077023004643587	UBB/UBC/SNX10/SYN1/KIF1A	5	neurons0
GO:0098687	CC	GO:0098687	chromosomal region	19/635	366/19594	0.0303126345549818	0.0826195527870667	TERF2IP/PPP2R1A/DYNLL1/XRCC6/DYNC1I1/DYNLT3/DCTN2/DYNC1LI1/DYNC1LI2/PAFAH1B1/RAD21/SUMO3/XRCC5/PARP1/RANGAP1/CKAP5/DDB1/PTGES3/SSB	19	neurons0
GO:0070821	CC	GO:0070821	tertiary granule membrane	6/635	73/19594	0.0308834556326833	0.0834127397071238	SNAP25/ATP6AP2/DYNLL1/RAB14/CYSTM1/CD47	6	neurons0
GO:0000779	CC	GO:0000779	condensed chromosome, centromeric region	10/635	156/19594	0.0308883353522967	0.0834127397071238	DYNLL1/DYNC1I1/DYNLT3/DCTN2/DYNC1LI1/DYNC1LI2/PAFAH1B1/SUMO3/RANGAP1/CKAP5	10	neurons0
GO:0045211	CC	GO:0045211	postsynaptic membrane	15/635	271/19594	0.0314286884827115	0.0844826213342613	SLC6A3/HSPA8/CANX/NPTN/FAIM2/ATP6AP2/CHRNA4/CBLN1/MAGEE1/CLCN3/CLSTN1/NSG1/CLSTN3/PCDH8/GRIN1	15	neurons0
GO:1904724	CC	GO:1904724	tertiary granule lumen	5/635	55/19594	0.0323686355489391	0.0866119654414535	ASAH1/SPTAN1/ILF2/FTH1/CSTB	5	neurons0
GO:0045177	CC	GO:0045177	apical part of cell	21/635	424/19594	0.0366373034657044	0.0973166097303529	HSP90AB1/ATP6V1B2/ACTG1/ATP1B1/THY1/ATP1A1/ATP6V1E1/ATP6V1A/GNAS/ATP6V0D1/ATP6V1G1/TMEM30A/ATP6AP2/MYL12B/SNX10/APP/CTSB/ATP6V1C1/CLCN3/PFKM/CDC42	21	neurons0
GO:0099738	CC	GO:0099738	cell cortex region	4/635	39/19594	0.0367013152737338	0.0973166097303529	CLTA/GUCY1B1/ACTR1A/CLTB	4	neurons0
GO:0035371	CC	GO:0035371	microtubule plus-end	3/635	23/19594	0.0370559280665083	0.0978142966079905	CLIP3/MAPRE3/CKAP5	3	neurons0
GO:0044389	MF	GO:0044389	ubiquitin-like protein ligase binding	54/621	317/18410	3.91197323340418e-23	2.92224400535292e-20	HSP90AA1/UCHL1/HSP90AB1/TUBA1B/ACTG1/RTN4/HSPA8/UBB/TUBB/CKB/PINK1/SYT11/MOAP1/DNAJA1/PRKAR1A/UBC/YWHAZ/PTPRN/TPI1/HSPA9/VCP/MAP1LC3B/CLU/HSPD1/YWHAE/HSPA5/RRAGA/TMBIM6/GABARAPL2/SQSTM1/MAP1LC3A/GABARAPL1/TCP1/CACYBP/CCT2/NDUFS2/CALR/CAMLG/SUMO3/LRPPRC/OTUB1/XRCC5/UQCRC1/DNM1L/UBE2N/TOLLIP/RANGAP1/APBB1/PSMD1/STUB1/ELOB/JKAMP/USP7/UBA52	54	neurons0
GO:0031625	MF	GO:0031625	ubiquitin protein ligase binding	52/621	298/18410	8.26052735922718e-23	3.08530696867135e-20	HSP90AA1/UCHL1/HSP90AB1/TUBA1B/ACTG1/RTN4/HSPA8/UBB/TUBB/CKB/PINK1/SYT11/MOAP1/DNAJA1/PRKAR1A/UBC/YWHAZ/TPI1/HSPA9/VCP/MAP1LC3B/CLU/HSPD1/YWHAE/HSPA5/RRAGA/TMBIM6/GABARAPL2/SQSTM1/MAP1LC3A/GABARAPL1/TCP1/CACYBP/CCT2/NDUFS2/CALR/CAMLG/LRPPRC/OTUB1/XRCC5/UQCRC1/DNM1L/UBE2N/TOLLIP/RANGAP1/APBB1/PSMD1/STUB1/ELOB/JKAMP/USP7/UBA52	52	neurons0
GO:0051082	MF	GO:0051082	unfolded protein binding	32/621	121/18410	4.02592882027496e-20	1.00245627624847e-17	HSP90AA1/HSP90AB1/HSPA8/CANX/TUBB4B/DNAJA1/SCG5/CCT5/HSPA9/PPIA/CLU/HSPD1/HSPA5/CCT6A/CCT3/CCT7/DNAJB6/CCT8/TCP1/CCT2/DNAJA2/CALR/NACAD/VBP1/HSP90B1/HSPA13/CDC37/TOMM20/TTC1/NAP1L4/PTGES3/CCT4	32	neurons0	Unfolded protein response
GO:0015631	MF	GO:0015631	tubulin binding	48/621	376/18410	1.84395301294591e-15	3.44358225167649e-13	GAPDH/MAP1B/STMN2/NEFM/KIF21A/NEFH/PRNP/SYT11/KIF3A/SNCA/STMN1/CCT5/MAP1LC3B/MAP1A/CLIP3/BEX4/KIF5A/KIF3C/SBDS/NDN/DYNC1I1/GABARAPL2/REEP1/MAP1LC3A/STMN3/GABARAPL1/MAPRE3/CACYBP/DPYSL2/PAFAH1B1/VBP1/LRPPRC/HSPH1/REEP2/DNM1L/MAP4/KIF1A/ARL8A/ARL8B/RAB11A/CKAP5/MAP9/VAPA/DDX3X/OPA1/DNM1/TPPP/KIF2A	48	neurons0
GO:0015078	MF	GO:0015078	proton transmembrane transporter activity	25/621	120/18410	2.03932579291624e-13	3.04675273461687e-11	ATP6V1B2/ATP5F1B/ATP5F1A/ATP6V0B/ATP6V1E1/ATP6V1A/ATP6V0E2/ATP6V0D1/SLC25A4/SLC25A3/ATP6V1G1/ATP5PB/COX4I1/ATP5MC3/SLC9A6/ATP6V1F/SLC2A13/ATP6V1C1/ATP6V1H/UQCRC1/ATP5F1D/ATP5PF/ATP5F1E/UQCRH/UQCR10	25	neurons0
GO:0044183	MF	GO:0044183	protein folding chaperone	16/621	43/18410	2.64197207432194e-13	3.28925523253081e-11	HSP90AA1/HSP90AB1/HSPA8/CCT5/HSPA9/HSPA5/CCT6A/CCT3/CCT7/DNAJB6/CCT8/TCP1/CCT2/CALR/HSPA13/CCT4	16	neurons0	Unfolded protein response
GO:0042625	MF	GO:0042625	ATPase-coupled ion transmembrane transporter activity	10/621	15/18410	4.57962276891866e-12	3.80108689820249e-10	ATP6V1B2/ATP5F1B/ATP6V1E1/ATP6V1A/ATP6V0E2/ATP6V0D1/ATP6V1G1/ATP6V1F/ATP6V1C1/ATP6V1H	10	neurons0
GO:0044769	MF	GO:0044769	ATPase activity, coupled to transmembrane movement of ions, rotational mechanism	10/621	15/18410	4.57962276891866e-12	3.80108689820249e-10	ATP6V1B2/ATP5F1B/ATP6V1E1/ATP6V1A/ATP6V0E2/ATP6V0D1/ATP6V1G1/ATP6V1F/ATP6V1C1/ATP6V1H	10	neurons0
GO:0046961	MF	GO:0046961	proton-transporting ATPase activity, rotational mechanism	10/621	15/18410	4.57962276891866e-12	3.80108689820249e-10	ATP6V1B2/ATP5F1B/ATP6V1E1/ATP6V1A/ATP6V0E2/ATP6V0D1/ATP6V1G1/ATP6V1F/ATP6V1C1/ATP6V1H	10	neurons0
GO:0019829	MF	GO:0019829	ATPase-coupled cation transmembrane transporter activity	15/621	44/18410	6.54518377127425e-12	4.88925227714187e-10	ATP6V1B2/ATP1B1/ATP1A1/ATP5F1B/ATP6V1E1/ATP6V1A/ATP6V0E2/ATP6V0D1/ATP6V1G1/ATP6V1F/ATP6V1C1/ATP2A2/ATP6V1H/ATP2A3/ATP13A2	15	neurons0
GO:0016887	MF	GO:0016887	ATP hydrolysis activity	38/621	325/18410	2.53923103908039e-11	1.72436871472096e-09	HSP90AA1/HSP90AB1/HSPA8/ATP5F1A/KIF21A/NSF/DDX24/KIF3A/CCT5/HSPA9/ATP6V1G1/VCP/HSPD1/KIF5A/HSPA4/KIF3C/HSPA5/EIF4A2/CCT6A/CCT3/HSPA4L/CCT7/PSMC1/CCT8/TCP1/CCT2/ATP6V1H/HSP90B1/HSPH1/KIF1A/HSPA13/DDX1/DDX3X/ATP13A2/KIF2A/PSMC6/SMARCA5/CCT4	38	neurons0
GO:0015399	MF	GO:0015399	primary active transmembrane transporter activity	26/621	162/18410	3.60160670129395e-11	2.24200017155549e-09	ATP6V1B2/ATP1B1/ATP1A1/ATP5F1B/ATP6V1E1/ATP6V1A/ATP6V0E2/ATP6V0D1/ATP6V1G1/COX4I1/ATP6V1F/ATP6V1C1/NDUFA4/ATP2A2/NDUFS2/ATP6V1H/NDUFS5/NDUFA5/NDUFB10/UQCRC1/ATP2A3/TOMM20/ATP13A2/UQCRH/UQCR10/NDUFA10	26	neurons0
GO:0009678	MF	GO:0009678	pyrophosphate hydrolysis-driven proton transmembrane transporter activity	10/621	18/18410	6.08760705141988e-11	3.49803266723896e-09	ATP6V1B2/ATP5F1B/ATP6V1E1/ATP6V1A/ATP6V0E2/ATP6V0D1/ATP6V1G1/ATP6V1F/ATP6V1C1/ATP6V1H	10	neurons0
GO:0008017	MF	GO:0008017	microtubule binding	33/621	272/18410	2.00717566126826e-10	1.07097158497671e-08	GAPDH/MAP1B/NEFM/KIF21A/NEFH/PRNP/KIF3A/MAP1LC3B/MAP1A/CLIP3/KIF5A/KIF3C/SBDS/DYNC1I1/GABARAPL2/REEP1/MAP1LC3A/MAPRE3/DPYSL2/PAFAH1B1/LRPPRC/REEP2/DNM1L/MAP4/KIF1A/RAB11A/CKAP5/MAP9/VAPA/OPA1/DNM1/TPPP/KIF2A	33	neurons0
GO:0030276	MF	GO:0030276	clathrin binding	16/621	69/18410	8.43407546556248e-10	4.20016958185012e-08	CALY/CLTC/SYT11/SYT4/DNER/NSG2/AP2M1/SYT1/DNAJC6/CLTA/AP2A2/AP2A1/NSG1/AP1B1/CLTB/AP2S1	16	neurons0
GO:0003924	MF	GO:0003924	GTPase activity	36/621	336/18410	9.83503196301128e-10	4.59173054773089e-08	TUBB2A/TUBA1A/TUBA1B/EEF1A2/TUBB/RGS4/TUBA4A/TUBB4B/GNAS/TUBB2B/TUBB4A/RAB3A/EEF2/RAB6B/RAN/ATL1/TUFM/RGS16/RRAGA/GNG3/ARF1/RAB14/GNB2/RAC1/RHEB/CDC42/DNM1L/ARL8A/ARL8B/RAB11A/ARL1/DDX3X/OPA1/DNM1/TPPP/RAB2A	36	neurons0	GTPase activity
GO:0022804	MF	GO:0022804	active transmembrane transporter activity	39/621	404/18410	3.96459919625299e-09	1.74209152917705e-07	SLC18A2/SLC6A3/ATP6V1B2/ATP1B1/ATP1A1/ATP5F1B/ATP6V1E1/ATP6V1A/ATP6V0E2/ATP6V0D1/SLC25A4/SLC25A3/ATP6V1G1/SLC10A4/COX4I1/SLC9A6/ATP6V1F/SLC2A13/SLC25A6/ATP6V1C1/CLCN3/NDUFA4/ATP2A2/NDUFS2/SLC25A11/ATP6V1H/NDUFS5/CLCN4/NDUFA5/NDUFB10/UQCRC1/ATP2A3/CLCN7/TOMM20/ATP13A2/SLC6A15/UQCRH/UQCR10/NDUFA10	39	neurons0
GO:0022853	MF	GO:0022853	active ion transmembrane transporter activity	29/621	254/18410	1.02808974835647e-08	4.26657245567937e-07	SLC18A2/SLC6A3/ATP6V1B2/ATP1B1/ATP1A1/ATP5F1B/ATP6V1E1/ATP6V1A/ATP6V0E2/ATP6V0D1/SLC25A4/SLC25A3/ATP6V1G1/SLC10A4/COX4I1/SLC9A6/ATP6V1F/SLC2A13/SLC25A6/ATP6V1C1/ATP2A2/SLC25A11/ATP6V1H/UQCRC1/ATP2A3/ATP13A2/SLC6A15/UQCRH/UQCR10	29	neurons0
GO:0005525	MF	GO:0005525	GTP binding	36/621	379/18410	2.41513828035416e-08	9.49530681802401e-07	TUBB2A/TUBA1A/HSP90AB1/TUBA1B/EEF1A2/TUBB/ANXA6/TUBA4A/TUBB4B/GNAS/SCG5/TUBB2B/TUBB4A/RAB3A/EEF2/RAB6B/RAN/ATL1/GUCY1B1/TUFM/RRAGA/FKBP4/ARF1/RAB14/RAC1/EIF5/RHEB/CDC42/DNM1L/ARL8A/ARL8B/RAB11A/ARL1/OPA1/DNM1/RAB2A	36	neurons0
GO:0019001	MF	GO:0019001	guanyl nucleotide binding	37/621	401/18410	3.29892661819055e-08	1.17347532561349e-06	TUBB2A/TUBA1A/HSP90AB1/TUBA1B/EEF1A2/TUBB/ANXA6/TUBA4A/TUBB4B/GNAS/SCG5/TUBB2B/TUBB4A/RAB3A/EEF2/RAB6B/RAN/ATL1/GUCY1B1/TUFM/RRAGA/FKBP4/ARF1/DYNC1LI1/RAB14/RAC1/EIF5/RHEB/CDC42/DNM1L/ARL8A/ARL8B/RAB11A/ARL1/OPA1/DNM1/RAB2A	37	neurons0
GO:0032561	MF	GO:0032561	guanyl ribonucleotide binding	37/621	401/18410	3.29892661819055e-08	1.17347532561349e-06	TUBB2A/TUBA1A/HSP90AB1/TUBA1B/EEF1A2/TUBB/ANXA6/TUBA4A/TUBB4B/GNAS/SCG5/TUBB2B/TUBB4A/RAB3A/EEF2/RAB6B/RAN/ATL1/GUCY1B1/TUFM/RRAGA/FKBP4/ARF1/DYNC1LI1/RAB14/RAC1/EIF5/RHEB/CDC42/DNM1L/ARL8A/ARL8B/RAB11A/ARL1/OPA1/DNM1/RAB2A	37	neurons0
GO:0042626	MF	GO:0042626	ATPase-coupled transmembrane transporter activity	16/621	90/18410	4.90436348125075e-08	1.66525432749741e-06	ATP6V1B2/ATP1B1/ATP1A1/ATP5F1B/ATP6V1E1/ATP6V1A/ATP6V0E2/ATP6V0D1/ATP6V1G1/ATP6V1F/ATP6V1C1/ATP2A2/ATP6V1H/ATP2A3/TOMM20/ATP13A2	16	neurons0
GO:0051087	MF	GO:0051087	chaperone binding	17/621	106/18410	9.11632297352473e-08	2.96082315705347e-06	HSPA8/ATP1A1/SOD1/PRNP/DNAJA1/CLU/HSPD1/HSPA5/DNAJB6/ERP29/DNAJA2/CALR/AHSA1/CDC37/SCARB2/STUB1/PTGES3	17	neurons0
GO:0045296	MF	GO:0045296	cadherin binding	32/621	333/18410	1.1182159173221e-07	3.48044704266504e-06	HSP90AB1/RTN4/HSPA8/YWHAB/LDHA/PKM/ENO1/YWHAZ/EEF2/PCMT1/RAN/PRDX1/YWHAE/RPL15/ZC3H15/HSPA5/EIF4G2/SPTAN1/HNRNPK/PARK7/CCT8/PCBP1/HDLBP/EIF5/BSG/RANGAP1/CKAP5/AHSA1/VAPA/KLC2/DDX3X/LARP1	32	neurons0
GO:0031072	MF	GO:0031072	heat shock protein binding	18/621	123/18410	1.61882595791916e-07	4.83705196226244e-06	HSP90AB1/HSPA8/DNAJA1/SNCA/HSPA9/GUCY1B1/ST13/HSPA5/FKBP4/KPNB1/DNAJB6/DNAJA2/HSPA13/AHSA1/CDC37/STUB1/STIP1/PTGES3	18	neurons0
GO:0046933	MF	GO:0046933	proton-transporting ATP synthase activity, rotational mechanism	7/621	17/18410	6.95792684119497e-07	1.99906590398948e-05	ATP5F1B/ATP5F1A/ATP6V1A/ATP5PB/ATP5F1D/ATP5PF/ATP5F1E	7	neurons0
GO:0050750	MF	GO:0050750	low-density lipoprotein particle receptor binding	8/621	24/18410	7.30382137370626e-07	2.02072391339207e-05	CLTC/DNAJA1/AP2M1/SYT1/CLU/AP2A1/HSP90B1/APBB1	8	neurons0
GO:0005200	MF	GO:0005200	structural constituent of cytoskeleton	15/621	104/18410	2.08847109875402e-06	5.57174253846163e-05	TUBB2A/TUBA1A/TUBA1B/NEFL/ACTG1/TUBB/NEFM/NEFH/TUBA4A/TUBB4B/ACTB/TUBB2B/TUBB4A/INA/SPTAN1	15	neurons0
GO:0033218	MF	GO:0033218	amide binding	33/621	402/18410	2.53940542545786e-06	6.54115811316214e-05	HSP90AB1/PGRMC1/PSAP/ITM2B/SRP14/FBXO2/PRNP/ACOT7/VDAC1/ACHE/PPIA/MAP1LC3B/AP2M1/CLU/CLIP3/CLTA/VDAC2/DHCR24/RANBP6/FKBP4/KPNB1/ITM2C/EPDR1/CLSTN1/SSTR1/CALR/VBP1/CLTB/APBB1/TOMM20/TOMM70/GRIN1/TPP1	33	neurons0
GO:0070325	MF	GO:0070325	lipoprotein particle receptor binding	8/621	29/18410	3.67119145041352e-06	9.14126671152966e-05	CLTC/DNAJA1/AP2M1/SYT1/CLU/AP2A1/HSP90B1/APBB1	8	neurons0
GO:0015252	MF	GO:0015252	proton channel activity	7/621	24/18410	1.00755598403393e-05	0.000242788490346241	ATP5F1B/ATP5F1A/ATP6V1A/ATP5PB/ATP5F1D/ATP5PF/ATP5F1E	7	neurons0
GO:0048156	MF	GO:0048156	tau protein binding	9/621	43/18410	1.07763448623516e-05	0.000251560300380521	HSP90AA1/HSP90AB1/SNCA/ACTB/MAP1A/CLU/FKBP4/PIN1/STUB1	9	neurons0
GO:0008308	MF	GO:0008308	voltage-gated anion channel activity	6/621	17/18410	1.29483650200781e-05	0.000293103899090858	VDAC1/VDAC3/VDAC2/CLCN3/CLCN4/CLCN7	6	neurons0
GO:0097718	MF	GO:0097718	disordered domain specific binding	8/621	35/18410	1.68346210924093e-05	0.000369866528118522	HSP90AA1/HSP90AB1/GAPDH/CLTC/CALM3/CALM1/AP2M1/AP2A2	8	neurons0
GO:0009055	MF	GO:0009055	electron transfer activity	15/621	125/18410	2.06693946280677e-05	0.000441143936776188	QDPR/ALDH2/COX4I1/NDUFA4/AKR1B1/NDUFS2/NDUFS5/NDUFA5/NDUFB10/UQCRC1/SDHA/UQCRH/CYCS/UQCR10/NDUFA10	15	neurons0
GO:0023026	MF	GO:0023026	MHC class II protein complex binding	7/621	27/18410	2.36704577539895e-05	0.000491161998395281	HSP90AA1/HSP90AB1/HSPA8/ATP1B1/PKM/YWHAE/CD81	7	neurons0
GO:0044325	MF	GO:0044325	transmembrane transporter binding	15/621	127/18410	2.5004963364872e-05	0.000504829936042145	HSP90AB1/PRNP/CALM3/YWHAZ/CALM1/VDAC1/NPTN/AP2M1/YWHAH/YWHAE/GRINA/TCAF1/ATP2A2/ATP2A3/SCN3B	15	neurons0
GO:0097001	MF	GO:0097001	ceramide binding	6/621	20/18410	3.71899557828427e-05	0.000731076236046934	PSAP/VDAC1/MAP1LC3B/CLIP3/VDAC2/EPDR1	6	neurons0
GO:0051787	MF	GO:0051787	misfolded protein binding	7/621	29/18410	3.92310249422825e-05	0.00075142501620218	HSPA8/HSPA9/CLU/HSPA5/RHBDD2/HSPA13/STUB1	7	neurons0
GO:0099186	MF	GO:0099186	structural constituent of postsynapse	5/621	13/18410	4.41556379196583e-05	0.000824606538149618	NEFL/ACTG1/NEFH/ACTB/INA	5	neurons0
GO:0042288	MF	GO:0042288	MHC class I protein binding	6/621	22/18410	6.75824272206102e-05	0.00123131885692185	TUBB/ATP5F1B/ATP5F1A/TUBB4B/VCP/BCAP31	6	neurons0
GO:0090079	MF	GO:0090079	translation regulator activity, nucleic acid binding	13/621	108/18410	7.03681294266594e-05	0.00125154744480273	EEF1A2/EEF2/TUFM/EIF4A2/EIF4G2/EIF4G1/EIF1/EIF5/EIF1B/PAIP2/EIF1AX/EIF3A/LARP1	13	neurons0
GO:0001540	MF	GO:0001540	amyloid-beta binding	11/621	81/18410	8.37093710469197e-05	0.00145420698074533	PGRMC1/ITM2B/FBXO2/PRNP/ACHE/CLU/ITM2C/CLSTN1/VBP1/APBB1/GRIN1	11	neurons0
GO:0019894	MF	GO:0019894	kinesin binding	8/621	44/18410	9.70236723794002e-05	0.00164719734698664	KLC1/NEFH/SNCA/ACTB/KIF5A/KIFAP3/CLSTN1/KLC2	8	neurons0
GO:0042277	MF	GO:0042277	peptide binding	25/621	322/18410	0.000101750118505029	0.00168905196718348	HSP90AB1/PGRMC1/ITM2B/SRP14/FBXO2/PRNP/ACHE/PPIA/AP2M1/CLU/CLTA/DHCR24/RANBP6/KPNB1/ITM2C/CLSTN1/SSTR1/CALR/VBP1/CLTB/APBB1/TOMM20/TOMM70/GRIN1/TPP1	25	neurons0
GO:0008135	MF	GO:0008135	translation factor activity, RNA binding	11/621	84/18410	0.000117063165251272	0.00190100400962392	EEF1A2/EEF2/TUFM/EIF4A2/EIF4G2/EIF4G1/EIF1/EIF5/EIF1B/EIF1AX/EIF3A	11	neurons0
GO:0016209	MF	GO:0016209	antioxidant activity	11/621	85/18410	0.000130439914928651	0.00207316205216388	SOD1/SELENOW/PRDX1/GPX4/PRDX3/GPX3/PARK7/MGST3/SELENOT/PRDX5/MT3	11	neurons0	Oxidative stress
GO:0005092	MF	GO:0005092	GDP-dissociation inhibitor activity	5/621	16/18410	0.000137753310200754	0.00214378588999923	ARHGDIA/GDI2/GDI1/EIF5/ARHGDIG	5	neurons0
GO:0015453	MF	GO:0015453	oxidoreduction-driven active transmembrane transporter activity	10/621	72/18410	0.000144475637548611	0.00220251635201659	COX4I1/NDUFA4/NDUFS2/NDUFS5/NDUFA5/NDUFB10/UQCRC1/UQCRH/UQCR10/NDUFA10	10	neurons0	Oxidative stress
GO:0023023	MF	GO:0023023	MHC protein complex binding	7/621	36/18410	0.00017093737544945	0.00250372979334782	HSP90AA1/HSP90AB1/HSPA8/ATP1B1/PKM/YWHAE/CD81	7	neurons0
GO:0045505	MF	GO:0045505	dynein intermediate chain binding	7/621	36/18410	0.00017093737544945	0.00250372979334782	DYNC1H1/DYNLL1/RAN/DYNLT3/DYNLL2/PAFAH1B1/DYNLRB1	7	neurons0
GO:0001671	MF	GO:0001671	ATPase activator activity	6/621	26/18410	0.000185879637639827	0.00267023248686443	ATP1B1/DNAJA1/RAB3A/DNAJB6/DNAJA2/AHSA1	6	neurons0
GO:0060090	MF	GO:0060090	molecular adaptor activity	27/621	379/18410	0.000226212645203386	0.00318831784843263	NEFL/SERINC1/HSPA8/ATP1B1/NEFH/SNAP25/G3BP2/SKP1/AP2M1/MAP1A/NAPB/SDCBP/ST13/OPTN/FKBP4/AP2A2/MAP2K2/EIF4G1/ISCU/AP2A1/GNB2/LAMTOR1/SGTB/STUB1/DDB1/AP2S1/PSMC6	27	neurons0
GO:0003743	MF	GO:0003743	translation initiation factor activity	8/621	51/18410	0.000283323059792346	0.00391930232712745	EIF4A2/EIF4G2/EIF4G1/EIF1/EIF5/EIF1B/EIF1AX/EIF3A	8	neurons0
GO:0030674	MF	GO:0030674	protein-macromolecule adaptor activity	23/621	305/18410	0.000290193965883163	0.00394136168208587	NEFL/SERINC1/HSPA8/ATP1B1/NEFH/SNAP25/G3BP2/SKP1/AP2M1/MAP1A/NAPB/SDCBP/ST13/OPTN/FKBP4/AP2A2/MAP2K2/AP2A1/GNB2/STUB1/DDB1/AP2S1/PSMC6	23	neurons0
GO:0098918	MF	GO:0098918	structural constituent of synapse	5/621	19/18410	0.000337154163626345	0.00449739571837285	NEFL/ACTG1/NEFH/ACTB/INA	5	neurons0
GO:0046625	MF	GO:0046625	sphingolipid binding	6/621	29/18410	0.000351888566939473	0.00461159227199625	PSAP/VDAC1/MAP1LC3B/CLIP3/VDAC2/EPDR1	6	neurons0
GO:0008022	MF	GO:0008022	protein C-terminus binding	16/621	179/18410	0.000381293143518581	0.00491079272773069	NEFL/ATP1B1/RAB3A/SYT1/SDCBP/NCL/OPTN/XRCC6/PRDX3/SDC1/SYNJ1/RABAC1/MAPRE3/PFKM/XRCC5/USP7	16	neurons0
GO:0048487	MF	GO:0048487	beta-tubulin binding	7/621	41/18410	0.000397849998795155	0.00495518460220366	SYT11/CCT5/GABARAPL2/GABARAPL1/LRPPRC/ARL8A/ARL8B	7	neurons0
GO:0003777	MF	GO:0003777	microtubule motor activity	9/621	67/18410	0.000398006795357724	0.00495518460220366	KIF21A/KIF3A/DYNC1H1/KIF5A/KIF3C/DYNC1I1/KIF1A/KIF2A/DYNLRB1	9	neurons0
GO:0017075	MF	GO:0017075	syntaxin-1 binding	5/621	20/18410	0.000437142232907512	0.00535320078658872	STXBP1/NSF/SNAP25/SYT1/CPLX2	5	neurons0
GO:0042287	MF	GO:0042287	MHC protein binding	7/621	42/18410	0.000463707108078323	0.00558692273765335	TUBB/ATP5F1B/ATP5F1A/TUBB4B/VCP/BCAP31/CD81	7	neurons0
GO:0051879	MF	GO:0051879	Hsp90 protein binding	7/621	43/18410	0.000537972041907934	0.00637881135405121	GUCY1B1/KPNB1/AHSA1/CDC37/STUB1/STIP1/PTGES3	7	neurons0
GO:0016668	MF	GO:0016668	oxidoreductase activity, acting on a sulfur group of donors, NAD(P) as acceptor	4/621	13/18410	0.00071883035726755	0.00826101964429016	PGK1/PRDX3/SELENOT/DLD	4	neurons0	Oxidative stress
GO:0031386	MF	GO:0031386	protein tag	4/621	13/18410	0.00071883035726755	0.00826101964429016	UBB/UBC/SUMO3/UBA52	4	neurons0
GO:0061134	MF	GO:0061134	peptidase regulator activity	18/621	230/18410	0.000837011133083975	0.00947344418808681	GAPDH/PEBP1/SERPINI1/PINK1/PRNP/SNCA/PCSK1N/APLP2/BEX3/VCP/SPOCK2/APP/PRDX3/ATP2A3/PRDX5/MT3/CSTB/USP14	18	neurons0
GO:0140677	MF	GO:0140677	molecular function activator activity	6/621	34/18410	0.000863488883326902	0.00962725665440591	ATP1B1/DNAJA1/RAB3A/DNAJB6/DNAJA2/AHSA1	6	neurons0
GO:0016769	MF	GO:0016769	transferase activity, transferring nitrogenous groups	5/621	24/18410	0.00107185628993602	0.0117746565967971	GAPDH/OAT/GOT1/BCAT1/GOT2	5	neurons0
GO:0000149	MF	GO:0000149	SNARE binding	11/621	110/18410	0.00122268950891885	0.0132369429443823	STXBP1/NSF/SYT11/SNAP25/SYT4/SNCA/SYT1/NAPB/GABARAPL2/CPLX2/RAB11A	11	neurons0
GO:0003774	MF	GO:0003774	cytoskeletal motor activity	11/621	111/18410	0.00131685507286832	0.0140527248490377	KLC1/KIF21A/KIF3A/DYNC1H1/KIF5A/KIF3C/DYNC1I1/PIN1/KIF1A/KIF2A/DYNLRB1	11	neurons0
GO:0000287	MF	GO:0000287	magnesium ion binding	17/621	222/18410	0.0014616469363324	0.0153781726963423	PKM/PINK1/ENO1/PPA1/SNCA/ENO2/TKT/RAN/PRPS1/ARF1/AASDHPPT/SUCLA2/RHEB/CERK/HPRT1/OPA1/TPPP	17	neurons0
GO:0008198	MF	GO:0008198	ferrous iron binding	5/621	26/18410	0.00156902136445858	0.0162785966562578	TH/SNCA/FTL/ISCU/FTH1	5	neurons0	Iron transport
GO:0031489	MF	GO:0031489	myosin V binding	4/621	16/18410	0.00168803840045828	0.0171589121021447	RAB3A/RAB6B/RAB14/RAB11A	4	neurons0
GO:0004857	MF	GO:0004857	enzyme inhibitor activity	25/621	390/18410	0.00171488458203643	0.0171589121021447	GAPDH/YWHAG/YWHAB/PEBP1/SERPINI1/PRNP/SNCA/PRKAR1A/SCG5/PCSK1N/APLP2/SPOCK2/APP/TMBIM6/PRDX3/ATP5IF1/ARPP19/SET/GPS1/PRDX5/MT3/CSTB/PRKAR1B/RPS15/USP14	25	neurons0
GO:0043021	MF	GO:0043021	ribonucleoprotein complex binding	13/621	150/18410	0.00173013612163155	0.0171589121021447	EEF2/SBDS/HSPA5/STRAP/RPLP1/EIF1/EIF1B/CKAP5/DDX3X/C1QBP/UHMK1/SRP72/LARP1	13	neurons0
GO:0051117	MF	GO:0051117	ATPase binding	9/621	82/18410	0.00174575277076706	0.0171589121021447	ATP1B1/ATP6V1E1/RAB3A/ATP6V1G1/SNX10/GABARAPL2/SNU13/SLC2A13/ATP5IF1	9	neurons0
GO:0043028	MF	GO:0043028	cysteine-type endopeptidase regulator activity involved in apoptotic process	6/621	40/18410	0.00207702998748398	0.0201498883201368	SNCA/BEX3/PRDX3/ATP2A3/PRDX5/MT3	6	neurons0
GO:0043024	MF	GO:0043024	ribosomal small subunit binding	4/621	17/18410	0.00214904856346307	0.0205812727808579	EIF1/EIF1B/DDX3X/LARP1	4	neurons0
GO:0002020	MF	GO:0002020	protease binding	12/621	136/18410	0.00220673329229381	0.0208661996119428	SLC6A3/PSAP/ATP5F1A/CLTC/PINK1/PRNP/UBC/VCP/RHBDD2/SLC2A13/PARK7/CSTB	12	neurons0
GO:0035254	MF	GO:0035254	glutamate receptor binding	6/621	41/18410	0.00236488941411634	0.0220821549043114	PRNP/NSF/CANX/GNAS/CALM3/SQSTM1	6	neurons0
GO:0051861	MF	GO:0051861	glycolipid binding	5/621	29/18410	0.00260622050327149	0.0239223902984297	PSAP/THY1/CLIP3/EPDR1/TPP1	5	neurons0
GO:0016684	MF	GO:0016684	oxidoreductase activity, acting on peroxide as acceptor	7/621	56/18410	0.00265524206788804	0.0239223902984297	PRDX1/GPX4/PRDX3/GPX3/PARK7/MGST3/PRDX5	7	neurons0	Oxidative stress
GO:0008137	MF	GO:0008137	NADH dehydrogenase (ubiquinone) activity	6/621	42/18410	0.00268175313178935	0.0239223902984297	NDUFA4/NDUFS2/NDUFS5/NDUFA5/NDUFB10/NDUFA10	6	neurons0
GO:0035615	MF	GO:0035615	clathrin adaptor activity	4/621	18/18410	0.00269006798536559	0.0239223902984297	AP2M1/AP2A2/AP2A1/AP2S1	4	neurons0
GO:0016667	MF	GO:0016667	oxidoreductase activity, acting on a sulfur group of donors	7/621	57/18410	0.00294075745664256	0.0258440684719058	PGK1/PRDX3/PCYOX1/PDIA3/TXNL1/SELENOT/DLD	7	neurons0	Oxidative stress
GO:0050136	MF	GO:0050136	NADH dehydrogenase (quinone) activity	6/621	43/18410	0.00302939330852688	0.0263134511798788	NDUFA4/NDUFS2/NDUFS5/NDUFA5/NDUFB10/NDUFA10	6	neurons0
GO:0004866	MF	GO:0004866	endopeptidase inhibitor activity	14/621	180/18410	0.00321716090028526	0.0276232091093459	GAPDH/PEBP1/SERPINI1/PRNP/SNCA/PCSK1N/APLP2/SPOCK2/APP/PRDX3/PRDX5/MT3/CSTB/USP14	14	neurons0
GO:0140312	MF	GO:0140312	cargo adaptor activity	4/621	19/18410	0.00331751167116273	0.02816115020862	AP2M1/AP2A2/AP2A1/AP2S1	4	neurons0
GO:0003954	MF	GO:0003954	NADH dehydrogenase activity	6/621	45/18410	0.00382419492684012	0.0308298028273451	NDUFA4/NDUFS2/NDUFS5/NDUFA5/NDUFB10/NDUFA10	6	neurons0
GO:0003955	MF	GO:0003955	NAD(P)H dehydrogenase (quinone) activity	6/621	45/18410	0.00382419492684012	0.0308298028273451	NDUFA4/NDUFS2/NDUFS5/NDUFA5/NDUFB10/NDUFA10	6	neurons0
GO:0008190	MF	GO:0008190	eukaryotic initiation factor 4E binding	3/621	10/18410	0.00383824854476987	0.0308298028273451	EIF4G1/DDX3X/LARP1	3	neurons0
GO:0030957	MF	GO:0030957	Tat protein binding	3/621	10/18410	0.00383824854476987	0.0308298028273451	DNAJA1/ACTB/GABARAPL1	3	neurons0
GO:0043208	MF	GO:0043208	glycosphingolipid binding	3/621	10/18410	0.00383824854476987	0.0308298028273451	PSAP/CLIP3/EPDR1	3	neurons0
GO:0001786	MF	GO:0001786	phosphatidylserine binding	7/621	60/18410	0.00393946100023848	0.0310017102735922	HSPA8/ANXA6/SYT11/SYT4/SYT1/GAP43/SCARB2	7	neurons0
GO:0015662	MF	GO:0015662	P-type ion transporter activity	4/621	20/18410	0.00403760403072653	0.0310017102735922	ATP1B1/ATP1A1/ATP2A2/ATP2A3	4	neurons0
GO:0140358	MF	GO:0140358	P-type transmembrane transporter activity	4/621	20/18410	0.00403760403072653	0.0310017102735922	ATP1B1/ATP1A1/ATP2A2/ATP2A3	4	neurons0
GO:0031369	MF	GO:0031369	translation initiation factor binding	5/621	32/18410	0.00406715877752615	0.0310017102735922	SYT11/EIF4G1/EIF5/DDX3X/LARP1	5	neurons0
GO:0050699	MF	GO:0050699	WW domain binding	5/621	32/18410	0.00406715877752615	0.0310017102735922	TCEAL2/NDFIP1/TCEAL4/TCEAL6/TCEAL3	5	neurons0
GO:0016903	MF	GO:0016903	oxidoreductase activity, acting on the aldehyde or oxo group of donors	6/621	46/18410	0.00427499102135714	0.0322567504338766	ALDH1A1/GAPDH/ALDH2/AKR1B1/OGDHL/DLD	6	neurons0	Oxidative stress
GO:0005507	MF	GO:0005507	copper ion binding	7/621	61/18410	0.00432367735243365	0.0322978698226793	SOD1/PRNP/SNCA/SNCG/PARK7/ATP13A2/MT3	7	neurons0
GO:0030414	MF	GO:0030414	peptidase inhibitor activity	14/621	187/18410	0.00452307610126487	0.0334528499766817	GAPDH/PEBP1/SERPINI1/PRNP/SNCA/PCSK1N/APLP2/SPOCK2/APP/PRDX3/PRDX5/MT3/CSTB/USP14	14	neurons0
GO:0051010	MF	GO:0051010	microtubule plus-end binding	4/621	21/18410	0.00485634832951599	0.0352203126422179	CLIP3/MAPRE3/PAFAH1B1/CKAP5	4	neurons0
GO:1990381	MF	GO:1990381	ubiquitin-specific protease binding	4/621	21/18410	0.00485634832951599	0.0352203126422179	CLTC/VCP/RHBDD2/PARK7	4	neurons0
GO:0016835	MF	GO:0016835	carbon-oxygen lyase activity	8/621	79/18410	0.0050992380922013	0.0362667705669291	ENO1/ENO2/TPI1/XRCC6/PARK7/HACD3/ACO2/XRCC5	8	neurons0
GO:0005247	MF	GO:0005247	voltage-gated chloride channel activity	3/621	11/18410	0.0051462887283728	0.0362667705669291	CLCN3/CLCN4/CLCN7	3	neurons0
GO:0008199	MF	GO:0008199	ferric iron binding	3/621	11/18410	0.0051462887283728	0.0362667705669291	TH/FTL/FTH1	3	neurons0	Iron transport
GO:0035255	MF	GO:0035255	ionotropic glutamate receptor binding	4/621	22/18410	0.00577950044714614	0.0399748780927608	NSF/CANX/GNAS/SQSTM1	4	neurons0
GO:0043027	MF	GO:0043027	cysteine-type endopeptidase inhibitor activity involved in apoptotic process	4/621	22/18410	0.00577950044714614	0.0399748780927608	SNCA/PRDX3/PRDX5/MT3	4	neurons0
GO:0061135	MF	GO:0061135	endopeptidase regulator activity	14/621	194/18410	0.00622853463123981	0.0426854621058361	GAPDH/PEBP1/SERPINI1/PRNP/SNCA/PCSK1N/APLP2/SPOCK2/APP/PRDX3/PRDX5/MT3/CSTB/USP14	14	neurons0
GO:0005048	MF	GO:0005048	signal sequence binding	6/621	50/18410	0.00647690918247376	0.0435878482820531	SRP14/AP2M1/RANBP6/KPNB1/TOMM20/TOMM70	6	neurons0
GO:0015485	MF	GO:0015485	cholesterol binding	6/621	50/18410	0.00647690918247376	0.0435878482820531	ANXA6/VDAC1/VDAC2/CD81/SCARB2/SYP	6	neurons0	Cholesterol metabolism
GO:0008179	MF	GO:0008179	adenylate cyclase binding	3/621	12/18410	0.00669130559252049	0.0446286185501143	CALM3/CALM1/CAP1	3	neurons0
GO:0008483	MF	GO:0008483	transaminase activity	4/621	23/18410	0.00681254659341121	0.0450351531440546	OAT/GOT1/BCAT1/GOT2	4	neurons0
GO:0051287	MF	GO:0051287	NAD binding	6/621	51/18410	0.00713623668834757	0.0467611298789091	ALDH1A1/GAPDH/QDPR/ALDH2/NDUFS2/PARP1	6	neurons0
GO:0097110	MF	GO:0097110	scaffold protein binding	7/621	67/18410	0.00725245974450784	0.0471094559056292	HSP90AA1/PSAP/YWHAE/XRCC6/MAP2K2/PARK7/CDC37	7	neurons0
GO:0004601	MF	GO:0004601	peroxidase activity	6/621	52/18410	0.00784274299904873	0.0505045605197362	PRDX1/GPX4/PRDX3/GPX3/MGST3/PRDX5	6	neurons0	Oxidative stress
GO:0034236	MF	GO:0034236	protein kinase A catalytic subunit binding	3/621	13/18410	0.00848304816309637	0.0528069748152749	PJA2/PRKAR1A/PRKAR1B	3	neurons0
GO:0034450	MF	GO:0034450	ubiquitin-ubiquitin ligase activity	3/621	13/18410	0.00848304816309637	0.0528069748152749	PRPF19/STUB1/UBE4A	3	neurons0
GO:0035259	MF	GO:0035259	nuclear glucocorticoid receptor binding	3/621	13/18410	0.00848304816309637	0.0528069748152749	YWHAH/FKBP4/NR4A2	3	neurons0
GO:0140666	MF	GO:0140666	annealing activity	3/621	13/18410	0.00848304816309637	0.0528069748152749	SMARCA1/DDX3X/FXR1	3	neurons0
GO:0016620	MF	GO:0016620	oxidoreductase activity, acting on the aldehyde or oxo group of donors, NAD or NADP as acceptor	5/621	38/18410	0.00859196017550197	0.0530429276950411	ALDH1A1/GAPDH/ALDH2/AKR1B1/DLD	5	neurons0	Oxidative stress
GO:0048306	MF	GO:0048306	calcium-dependent protein binding	8/621	87/18410	0.0090480606467922	0.0551350191341466	STMN2/ANXA6/SNAP25/CALM3/CALM1/SYT1/SYN1/CPLX2	8	neurons0
GO:0047485	MF	GO:0047485	protein N-terminus binding	9/621	105/18410	0.00907845696586349	0.0551350191341466	SLC6A3/STXBP1/CALM3/CALM1/SDCBP/YWHAQ/SYNGR3/MORF4L1/PARP1	9	neurons0
GO:0043014	MF	GO:0043014	alpha-tubulin binding	5/621	39/18410	0.00958836190117238	0.0573000507214061	SNCA/BEX4/HSPH1/ARL8A/ARL8B	5	neurons0
GO:0050997	MF	GO:0050997	quaternary ammonium group binding	5/621	39/18410	0.00958836190117238	0.0573000507214061	VDAC1/TKT/VDAC2/OGDHL/SCARB2	5	neurons0
GO:0016651	MF	GO:0016651	oxidoreductase activity, acting on NAD(P)H	8/621	88/18410	0.00966794072158132	0.0573170771350893	CYB5R1/NDUFA4/NDUFS2/NDUFS5/NDUFA5/NDUFB10/CYB5R3/NDUFA10	8	neurons0	Oxidative stress
GO:0019905	MF	GO:0019905	syntaxin binding	7/621	71/18410	0.00988883474361885	0.0581650358541991	STXBP1/NSF/SNAP25/SYT1/NAPB/CPLX2/RAB11A	7	neurons0
GO:0016874	MF	GO:0016874	ligase activity	12/621	165/18410	0.0102454816192549	0.0597919903873705	UCHL1/ATP5F1B/ATP5F1A/ATP6V1A/ATP5PB/ACSL4/ACSL3/SUCLA2/UBA1/ATP5F1D/ATP5PF/ATP5F1E	12	neurons0
GO:0045504	MF	GO:0045504	dynein heavy chain binding	3/621	14/18410	0.0105294296635855	0.0609727438658789	DYNC1I1/DYNC1LI1/DYNC1LI2	3	neurons0
GO:0030507	MF	GO:0030507	spectrin binding	4/621	26/18410	0.0106214974960762	0.0610327586889919	KIF3A/PTPRN/DYNC1I1/DCTN2	4	neurons0
GO:0019887	MF	GO:0019887	protein kinase regulator activity	14/621	207/18410	0.0107349564899986	0.0612138358628167	HSP90AB1/YWHAG/YWHAB/SNCA/PRKAR1A/CALM3/CALM1/MAP2K2/RPLP1/CDC37/DDX3X/CDK5R2/MT3/PRKAR1B	14	neurons0
GO:0140104	MF	GO:0140104	molecular carrier activity	7/621	73/18410	0.0114415619260731	0.0647488390816408	HSPA8/CLU/RAN/RANBP6/KPNB1/PARK7/EMC7	7	neurons0
GO:0048027	MF	GO:0048027	mRNA 5'-UTR binding	4/621	27/18410	0.0121430033748219	0.0677038626656935	CCT5/NCL/DDX3X/LARP1	4	neurons0
GO:0016655	MF	GO:0016655	oxidoreductase activity, acting on NAD(P)H, quinone or similar compound as acceptor	6/621	57/18410	0.0121450034768446	0.0677038626656935	NDUFA4/NDUFS2/NDUFS5/NDUFA5/NDUFB10/NDUFA10	6	neurons0	Oxidative stress
GO:0140299	MF	GO:0140299	small molecule sensor activity	3/621	15/18410	0.0128366702975084	0.0710295756462134	SYT1/PARK7/NDUFS2	3	neurons0
GO:0003725	MF	GO:0003725	double-stranded RNA binding	7/621	75/18410	0.013163442403801	0.0723021432032303	HSP90AB1/TUBA1B/CLTC/TUBB4B/HSPD1/ILF2/DDX1	7	neurons0
GO:0016504	MF	GO:0016504	peptidase activator activity	5/621	43/18410	0.0143659561054389	0.0783311621223566	PINK1/BEX3/VCP/APP/ATP2A3	5	neurons0
GO:0032934	MF	GO:0032934	sterol binding	6/621	60/18410	0.0154034773624845	0.0822203238134032	ANXA6/VDAC1/VDAC2/CD81/SCARB2/SYP	6	neurons0
GO:0005159	MF	GO:0005159	insulin-like growth factor receptor binding	3/621	16/18410	0.01540943150452	0.0822203238134032	YWHAG/GNAS/YWHAH	3	neurons0
GO:0010851	MF	GO:0010851	cyclase regulator activity	3/621	16/18410	0.01540943150452	0.0822203238134032	GNAS/CALM3/CALM1	3	neurons0
GO:0030544	MF	GO:0030544	Hsp70 protein binding	5/621	44/18410	0.0157706166812486	0.0835507139070402	DNAJA1/SNCA/ST13/DNAJA2/STUB1	5	neurons0
GO:0008234	MF	GO:0008234	cysteine-type peptidase activity	12/621	178/18410	0.0177830750400808	0.0935489933446502	UCHL1/SCRN1/USP11/USP5/CTSB/CTSF/PDIA3/CAPNS1/OTUB1/USP22/USP14/USP7	12	neurons0
GO:0008574	MF	GO:0008574	plus-end-directed microtubule motor activity	3/621	17/18410	0.0182509421347465	0.0946767623239973	KIF3A/KIF5A/KIF1A	3	neurons0
GO:0042165	MF	GO:0042165	neurotransmitter binding	3/621	17/18410	0.0182509421347465	0.0946767623239973	ACHE/CHRNA4/GRIN1	3	neurons0
hsa05012	KEGG	hsa05012	Parkinson disease	67/356	266/8163	8.09203622939377e-34	2.29813828914783e-31	SLC18A2/TUBB2A/UCHL1/TUBA1A/SLC6A3/TUBA1B/TH/UBB/KLC1/TUBB/ATP5F1B/ATP5F1A/SOD1/PINK1/SNCA/GNAS/CALM1/TUBB4B/TUBA4A/UBC/TUBB2B/TUBB4A/CALM3/VDAC1/SLC25A4/VDAC3/HSPA5/KIF5A/VDAC2/ATP5PB/PSMD2/COX4I1/PSMD8/PSMB5/ATP5MC3/PSMA7/SLC25A6/PSMD12/COX7C/PARK7/PSMC1/PSMA4/NDUFA4/NDUFS2/ATP5F1D/PSMD3/SDHA/NDUFS5/NDUFA5/COX6C/UQCRC1/PSMD1/ATP5F1E/NDUFB10/CYCS/PSMD4/UBA1/UQCRH/UQCRB/KLC2/UQCR10/PSMC6/ATP5PF/U…	67	neurons0
hsa05022	KEGG	hsa05022	Pathways of neurodegeneration - multiple diseases	83/356	476/8163	1.45355607324312e-29	2.06404962400523e-27	TUBB2A/UCHL1/TUBA1A/SLC6A3/TUBA1B/NEFL/UBB/KLC1/TUBB/ATP5F1B/ATP5F1A/NEFM/NEFH/SOD1/PINK1/PRNP/SNCA/CALM1/TUBB4B/TUBA4A/UBC/TUBB2B/TUBB4A/CALM3/VDAC1/SLC25A4/VDAC3/MAP1LC3B/VCP/APP/ACTR10/HSPA5/KIF5A/VDAC2/ATP5PB/PSMD2/MAP1LC3A/COX4I1/PSMD8/GPX3/PSMB5/ATP5MC3/OPTN/PSMA7/SLC25A6/DCTN2/PSMD12/ACTR1A/MAP2K2/RAC1/SQSTM1/ATP2A2/COX7C/PARK7/PSMC1/PSMA4/NDUFA4/NDUFS2/ATP5F1D/PSMD3/SDHA/NDUFS5/NDUFA5/COX…	83	neurons0
hsa05016	KEGG	hsa05016	Huntington disease	64/356	306/8163	2.95110381559179e-27	2.79371161209356e-25	TUBB2A/TUBA1A/TUBA1B/KLC1/TUBB/ATP5F1B/ATP5F1A/CLTC/SOD1/TUBB4B/TUBA4A/TUBB2B/TUBB4A/VDAC1/SLC25A4/VDAC3/AP2M1/ACTR10/CLTA/KIF5A/VDAC2/ATP5PB/PSMD2/COX4I1/PSMD8/GPX3/PSMB5/ATP5MC3/AP2A1/PSMA7/SLC25A6/DCTN2/PSMD12/ACTR1A/AP2A2/COX7C/CLTB/PSMC1/PSMA4/NDUFA4/NDUFS2/ATP5F1D/PSMD3/SDHA/NDUFS5/NDUFA5/COX6C/UQCRC1/PSMD1/AP2S1/ATP5F1E/NDUFB10/CYCS/PSMD4/UQCRH/UQCRB/KLC2/POLR2E/UQCR10/PSMC6/ATP5PF/GRIN1/U…	64	neurons0
hsa05014	KEGG	hsa05014	Amyotrophic lateral sclerosis	66/356	364/8163	2.36296635021139e-24	1.67770610865009e-22	TUBB2A/TUBA1A/TUBA1B/NEFL/ACTG1/KLC1/TUBB/ATP5F1B/ATP5F1A/NEFM/NEFH/SOD1/PINK1/TUBB4B/TUBA4A/ACTB/TUBB2B/TUBB4A/VDAC1/MAP1LC3B/VCP/ACTR10/HSPA5/KIF5A/ATP5PB/PSMD2/MAP1LC3A/COX4I1/PSMD8/GPX3/PSMB5/ATP5MC3/OPTN/PSMA7/DCTN2/PSMD12/ACTR1A/RAC1/SQSTM1/COX7C/UBQLN2/PSMC1/PSMA4/NDUFA4/NDUFS2/ATP5F1D/PSMD3/SDHA/NDUFS5/NDUFA5/COX6C/UQCRC1/PSMD1/ATP5F1E/NDUFB10/CYCS/PSMD4/UQCRH/UQCRB/KLC2/UQCR10/PSMC6/ATP5…	66	neurons0
hsa05020	KEGG	hsa05020	Prion disease	57/356	273/8163	3.13582867572913e-24	1.78115068781415e-22	TUBB2A/TUBA1A/TUBA1B/HSPA8/KLC1/TUBB/ATP5F1B/ATP5F1A/SOD1/PRNP/TUBB4B/TUBA4A/TUBB2B/TUBB4A/VDAC1/SLC25A4/VDAC3/HSPA5/KIF5A/VDAC2/ATP5PB/PSMD2/COX4I1/PSMD8/PSMB5/ATP5MC3/PSMA7/SLC25A6/PSMD12/RAC1/COX7C/PSMC1/PSMA4/NDUFA4/NDUFS2/ATP5F1D/PSMD3/SDHA/NDUFS5/NDUFA5/COX6C/UQCRC1/PSMD1/ATP5F1E/STIP1/NDUFB10/CYCS/PSMD4/UQCRH/UQCRB/KLC2/UQCR10/PSMC6/ATP5PF/GRIN1/UQCRC2/NDUFA10	57	neurons0
hsa05010	KEGG	hsa05010	Alzheimer disease	62/356	384/8163	3.90063035412403e-20	1.84629836761871e-18	TUBB2A/TUBA1A/TUBA1B/GAPDH/RTN4/KLC1/TUBB/ATP5F1B/RTN3/ATP5F1A/SNCA/CALM1/TUBB4B/TUBA4A/TUBB2B/TUBB4A/CALM3/VDAC1/SLC25A4/VDAC3/APP/KIF5A/VDAC2/ATP5PB/PSMD2/COX4I1/PSMD8/PSMB5/ATP5MC3/PSMA7/SLC25A6/PSMD12/MAP2K2/ATP2A2/COX7C/PSMC1/PSMA4/NDUFA4/NDUFS2/ATP5F1D/PSMD3/SDHA/NDUFS5/APBB1/NDUFA5/COX6C/UQCRC1/PSMD1/ATP2A3/ATP5F1E/NDUFB10/CYCS/PSMD4/UQCRH/UQCRB/KLC2/UQCR10/PSMC6/ATP5PF/GRIN1/UQCRC2/NDUFA10	62	neurons0
hsa00190	KEGG	hsa00190	Oxidative phosphorylation	36/356	134/8163	2.23056921373784e-19	9.04973795287922e-18	ATP6V1B2/ATP5F1B/ATP5F1A/ATP6V0B/ATP6V0E2/ATP6V1A/PPA1/ATP6V1E1/ATP6V0D1/ATP6V1G1/ATP6V1D/ATP5PB/ATP6AP1/COX4I1/ATP6V1F/ATP5MC3/ATP6V1C1/COX7C/NDUFA4/ATP6V1H/NDUFS2/ATP5F1D/SDHA/NDUFS5/NDUFA5/COX6C/UQCRC1/ATP5F1E/NDUFB10/CYCS/UQCRH/UQCRB/UQCR10/ATP5PF/UQCRC2/NDUFA10	36	neurons0	Oxidative stress
hsa04721	KEGG	hsa04721	Synaptic vesicle cycle	27/356	78/8163	6.203722935955e-18	2.20232164226403e-16	SLC18A2/SLC6A3/ATP6V1B2/CLTC/STXBP1/ATP6V0B/SNAP25/SYT1/NSF/ATP6V0E2/ATP6V1A/ATP6V1E1/ATP6V0D1/RAB3A/ATP6V1G1/AP2M1/ATP6V1D/CLTA/ATP6V1F/DNM1/AP2A1/ATP6V1C1/AP2A2/CPLX2/CLTB/ATP6V1H/AP2S1	27	neurons0
hsa05132	KEGG	hsa05132	Salmonella infection	38/356	249/8163	7.93933679572807e-12	2.50530183331864e-10	HSP90AA1/TUBB2A/TUBA1A/HSP90AB1/TUBA1B/GAPDH/ACTG1/KLC1/TUBB/TUBB4B/TUBA4A/ACTB/TUBB2B/TUBB4A/DYNC1H1/SKP1/ACTR10/DYNLL1/MYL12B/KIF5A/DYNLT3/ARF1/DYNC1I1/DCTN2/ACTR1A/MAP2K2/RAC1/DYNLL2/CYFIP2/DYNC1LI1/ARL8A/CDC42/DYNC1LI2/CYCS/HSP90B1/KLC2/ARL8B/DYNLRB1	38	neurons0
hsa04145	KEGG	hsa04145	Phagosome	29/356	152/8163	1.05035830006515e-11	2.98301757218502e-10	TUBB2A/TUBA1A/ATP6V1B2/TUBA1B/ACTG1/TUBB/ATP6V0B/CANX/TUBB4B/TUBA4A/ATP6V0E2/ATP6V1A/ACTB/ATP6V1E1/ATP6V0D1/TUBB2B/TUBB4A/DYNC1H1/ATP6V1G1/ATP6V1D/ATP6AP1/ATP6V1F/DYNC1I1/ATP6V1C1/RAC1/DYNC1LI1/CALR/ATP6V1H/DYNC1LI2	29	neurons0
hsa05415	KEGG	hsa05415	Diabetic cardiomyopathy	33/356	203/8163	3.63484139109977e-11	9.38449959156669e-10	GAPDH/ATP5F1B/ATP5F1A/VDAC1/SLC25A4/VDAC3/VDAC2/ATP5PB/COX4I1/ATP5MC3/SLC25A6/RAC1/ATP2A2/COX7C/NDUFA4/NDUFS2/ATP5F1D/SDHA/NDUFS5/NDUFA5/COX6C/UQCRC1/PARP1/ATP2A3/ATP5F1E/NDUFB10/UQCRH/UQCRB/UQCR10/ATP5PF/UQCRC2/CAMK2B/NDUFA10	33	neurons0
hsa05110	KEGG	hsa05110	Vibrio cholerae infection	16/356	50/8163	1.55729630784929e-10	3.68560126190999e-09	ATP6V1B2/ACTG1/ATP6V0B/GNAS/ATP6V0E2/ATP6V1A/ACTB/ATP6V1E1/ATP6V0D1/ATP6V1G1/ATP6V1D/ATP6AP1/ATP6V1F/ARF1/ATP6V1C1/ATP6V1H	16	neurons0
hsa05208	KEGG	hsa05208	Chemical carcinogenesis - reactive oxygen species	31/356	223/8163	7.67122003556487e-09	1.67586653084648e-07	ATP5F1B/ATP5F1A/SOD1/VDAC1/SLC25A4/VDAC3/VDAC2/ATP5PB/COX4I1/ATP5MC3/SLC25A6/MAP2K2/RAC1/COX7C/NDUFA4/NDUFS2/ATP5F1D/SDHA/NDUFS5/NDUFA5/COX6C/UQCRC1/ATP5F1E/NDUFB10/UQCRH/UQCRB/MGST3/UQCR10/ATP5PF/UQCRC2/NDUFA10	31	neurons0
hsa01200	KEGG	hsa01200	Carbon metabolism	21/356	115/8163	1.84325482794771e-08	3.73917407955108e-07	GAPDH/MDH1/PKM/PGAM1/ENO1/ENO2/PGK1/TKT/TPI1/PRPS1/HK1/GOT1/GOT2/MDH2/PFKM/OGDHL/SUCLA2/ACO2/SDHA/TALDO1/DLD	21	neurons0
hsa04216	KEGG	hsa04216	Ferroptosis	12/356	41/8163	9.89500051517046e-08	1.87345343087227e-06	PRNP/VDAC3/MAP1LC3B/VDAC2/GPX4/MAP1LC3A/ACSL4/FTL/ACSL3/NCOA4/FTH1/PCBP1	12	neurons0
hsa05017	KEGG	hsa05017	Spinocerebellar ataxia	22/356	143/8163	2.06786938687169e-07	3.67046816169725e-06	VDAC1/SLC25A4/VDAC3/VDAC2/PSMD2/PSMD8/PSMB5/PSMA7/SLC25A6/PSMD12/ATP2A2/PSMC1/ATXN10/PSMA4/PSMD3/PSMD1/ATP2A3/CYCS/OPA1/PSMD4/PSMC6/GRIN1	22	neurons0
hsa04962	KEGG	hsa04962	Vasopressin-regulated water reabsorption	12/356	44/8163	2.34647842233756e-07	3.91999924672862e-06	GNAS/NSF/DYNC1H1/DYNLL1/ARHGDIA/DYNC1I1/DCTN2/DYNLL2/DYNC1LI1/ARHGDIG/DYNC1LI2/RAB11A	12	neurons0
hsa01230	KEGG	hsa01230	Biosynthesis of amino acids	15/356	75/8163	6.11791414492789e-07	9.65270898421956e-06	GAPDH/PKM/PGAM1/ENO1/ENO2/PGK1/TKT/TPI1/PRPS1/GOT1/BCAT1/GOT2/PFKM/ACO2/TALDO1	15	neurons0
hsa04714	KEGG	hsa04714	Thermogenesis	28/356	232/8163	8.47435048238444e-07	1.26669238789325e-05	ACTG1/ATP5F1B/ATP5F1A/GNAS/ACTB/ATP5PB/ACSL4/COX4I1/ATP5MC3/ACSL3/COX7C/RHEB/NDUFA4/NDUFS2/ATP5F1D/SDHA/NDUFS5/NDUFA5/COX6C/UQCRC1/ATP5F1E/NDUFB10/UQCRH/UQCRB/UQCR10/ATP5PF/UQCRC2/NDUFA10	28	neurons0
hsa04966	KEGG	hsa04966	Collecting duct acid secretion	9/356	27/8163	1.20349674042658e-06	1.70896537140574e-05	ATP6V1B2/ATP6V0E2/ATP6V1A/ATP6V1E1/ATP6V0D1/ATP6V1G1/ATP6V1D/ATP6V1F/ATP6V1C1	9	neurons0
hsa05120	KEGG	hsa05120	Epithelial cell signaling in Helicobacter pylori infection	14/356	70/8163	1.45694647165534e-06	1.97034665690532e-05	ATP6V1B2/ATP6V0B/ATP6V0E2/ATP6V1A/ATP6V1E1/ATP6V0D1/ATP6V1G1/ATP6V1D/ATP6AP1/ATP6V1F/ATP6V1C1/RAC1/CDC42/ATP6V1H	14	neurons0
hsa04961	KEGG	hsa04961	Endocrine and other factor-regulated calcium reabsorption	12/356	53/8163	2.07989671287443e-06	2.68495757480154e-05	ATP1B1/ATP1A1/CLTC/GNAS/AP2M1/CLTA/DNM1/AP2A1/AP2A2/CLTB/RAB11A/AP2S1	12	neurons0
hsa03050	KEGG	hsa03050	Proteasome	11/356	46/8163	3.13677794390643e-06	3.87323885247577e-05	PSMD2/PSMD8/PSMB5/PSMA7/PSMD12/PSMC1/PSMA4/PSMD3/PSMD1/PSMD4/PSMC6	11	neurons0
hsa00010	KEGG	hsa00010	Glycolysis / Gluconeogenesis	13/356	67/8163	4.95493014685003e-06	5.86333400710587e-05	GAPDH/LDHA/PKM/PGAM1/LDHB/ENO1/ENO2/PGK1/TPI1/ALDH2/HK1/PFKM/DLD	13	neurons0
hsa04142	KEGG	hsa04142	Lysosome	18/356	132/8163	1.52851480121614e-05	0.000173639281418153	PSAP/CLTC/ATP6V0B/ATP6V0D1/ASAH1/CLTA/ATP6AP1/CTSF/CTSB/IDS/CLTB/ATP6V1H/CD63/NCOA7/AP1B1/AP3M2/TPP1/SCARB2	18	neurons0
hsa00020	KEGG	hsa00020	Citrate cycle (TCA cycle)	8/356	30/8163	3.04368820240744e-05	0.000332464403647582	MDH1/ACLY/MDH2/OGDHL/SUCLA2/ACO2/SDHA/DLD	8	neurons0
hsa03060	KEGG	hsa03060	Protein export	7/356	23/8163	3.7835063338441e-05	0.000397968814374713	SRP14/HSPA5/SPCS3/SPCS1/SEC62/SEC11C/SRP72	7	neurons0
hsa04141	KEGG	hsa04141	Protein processing in endoplasmic reticulum	20/356	171/8163	5.10728455633995e-05	0.000518024576428766	HSP90AA1/HSP90AB1/HSPA8/FBXO2/CANX/DNAJA1/SKP1/VCP/HSPA5/BCAP31/HSPA4L/PDIA3/ERP29/CALR/SEC62/UBQLN2/HSPH1/DNAJA2/STUB1/HSP90B1	20	neurons0
hsa04137	KEGG	hsa04137	Mitophagy - animal	12/356	72/8163	5.66541083169962e-05	0.000554819543518169	UBB/PINK1/UBC/BNIP3/MAP1LC3B/GABARAPL2/MAP1LC3A/OPTN/GABARAPL1/SQSTM1/TAX1BP1/UBA52	12	neurons0
hsa04260	KEGG	hsa04260	Cardiac muscle contraction	13/356	87/8163	9.06618772921705e-05	0.000858265771699214	ATP1B1/ATP1A1/SLC9A6/COX4I1/ATP2A2/COX7C/COX6C/UQCRC1/ATP2A3/UQCRH/UQCRB/UQCR10/UQCRC2	13	neurons0
hsa04932	KEGG	hsa04932	Non-alcoholic fatty liver disease	18/356	155/8163	0.00013258369036477	0.00121463767947079	COX4I1/RAC1/COX7C/CDC42/NDUFA4/NDUFS2/SDHA/NDUFS5/NDUFA5/COX6C/UQCRC1/NDUFB10/CYCS/UQCRH/UQCRB/UQCR10/UQCRC2/NDUFA10	18	neurons0
hsa05323	KEGG	hsa05323	Rheumatoid arthritis	12/356	93/8163	0.000674134831746367	0.00598294663174901	ATP6V1B2/ATP6V0B/ATP6V0E2/ATP6V1A/ATP6V1E1/ATP6V0D1/ATP6V1G1/ATP6V1D/ATP6AP1/ATP6V1F/ATP6V1C1/ATP6V1H	12	neurons0
hsa04540	KEGG	hsa04540	Gap junction	11/356	88/8163	0.00145858058967419	0.0125526329535597	TUBB2A/TUBA1A/TUBA1B/TUBB/GNAS/TUBB4B/TUBA4A/TUBB2B/TUBB4A/GUCY1B1/MAP2K2	11	neurons0
hsa05130	KEGG	hsa05130	Pathogenic Escherichia coli infection	18/356	197/8163	0.00233918401821615	0.0195390665050996	TUBB2A/TUBA1A/TUBA1B/GAPDH/ACTG1/TUBB/TUBB4B/TUBA4A/ACTB/TUBB2B/TUBB4A/NCL/ARF1/TMBIM6/RAC1/CYFIP2/CDC42/CYCS	18	neurons0
hsa05131	KEGG	hsa05131	Shigellosis	21/356	247/8163	0.00255232238847054	0.0207102730950181	ACTG1/UBB/UBC/ACTB/VDAC1/BNIP3/SKP1/MAP1LC3B/HK1/MYL12B/MAP1LC3A/RRAGA/ARF1/RAC1/CAPNS1/SQSTM1/UBE2V2/CDC42/UBE2N/CYCS/UBA52	21	neurons0
hsa05230	KEGG	hsa05230	Central carbon metabolism in cancer	9/356	70/8163	0.00318863753951355	0.0251548072561625	LDHA/PKM/PGAM1/RET/LDHB/HK1/MAP2K2/PFKM/GLS	9	neurons0
hsa04217	KEGG	hsa04217	Necroptosis	15/356	159/8163	0.00390459733204044	0.0294610733062118	HSP90AA1/HSP90AB1/VDAC1/SLC25A4/VDAC3/PPIA/VDAC2/FTL/SLC25A6/SQSTM1/FTH1/PARP1/PYGL/DNM1L/CAMK2B	15	neurons0
hsa00620	KEGG	hsa00620	Pyruvate metabolism	7/356	47/8163	0.00394197459731003	0.0294610733062118	MDH1/LDHA/PKM/LDHB/ALDH2/MDH2/DLD	7	neurons0
hsa00270	KEGG	hsa00270	Cysteine and methionine metabolism	7/356	51/8163	0.00625388020519648	0.0455410763660462	MDH1/LDHA/LDHB/GOT1/BCAT1/GOT2/MDH2	7	neurons0
hsa04612	KEGG	hsa04612	Antigen processing and presentation	9/356	78/8163	0.00659447334291062	0.0468207607346654	HSP90AA1/HSP90AB1/HSPA8/CANX/HSPA5/HSPA4/CTSB/PDIA3/CALR	9	neurons0
hsa04066	KEGG	hsa04066	HIF-1 signaling pathway	11/356	109/8163	0.00776316112836746	0.0537740917184478	GAPDH/LDHA/LDHB/ENO1/ENO2/PGK1/HK1/MAP2K2/PFKM/ELOB/CAMK2B	11	neurons0
hsa01210	KEGG	hsa01210	2-Oxocarboxylic acid metabolism	4/356	19/8163	0.00819027112776571	0.0553818333401301	GOT1/BCAT1/GOT2/ACO2	4	neurons0
hsa05031	KEGG	hsa05031	Amphetamine addiction	8/356	69/8163	0.00990902339880743	0.0654456429130537	SLC18A2/SLC6A3/TH/GNAS/CALM1/CALM3/GRIN1/CAMK2B	8	neurons0
hsa05134	KEGG	hsa05134	Legionellosis	7/356	57/8163	0.0114357210365954	0.0738123812362069	HSPA8/EEF1A2/BNIP3/VCP/HSPD1/ARF1/CYCS	7	neurons0
hsa04728	KEGG	hsa04728	Dopaminergic synapse	12/356	132/8163	0.0123983889517726	0.0782476102734091	SLC18A2/SLC6A3/TH/CALY/GNAS/CALM1/CALM3/PPP2R1A/KIF5A/GNG3/GNB2/CAMK2B	12	neurons0	Dopaminergic synapse
hsa04722	KEGG	hsa04722	Neurotrophin signaling pathway	11/356	119/8163	0.0145244027733529	0.0896723997311355	CALM1/CALM3/BEX3/YWHAE/ARHGDIA/MAGED1/MAP2K2/RAC1/ARHGDIG/CDC42/CAMK2B	11	neurons0
hsa04964	KEGG	hsa04964	Proximal tubule bicarbonate reclamation	4/356	23/8163	0.0163157452398654	0.0973031700368972	ATP1B1/MDH1/ATP1A1/GLS	4	neurons0
hsa05203	KEGG	hsa05203	Viral carcinogenesis	16/356	204/8163	0.0164456062034192	0.0973031700368972	YWHAG/YWHAB/PKM/ATP6V0D1/YWHAZ/VDAC3/YWHAH/YWHAE/YWHAQ/HNRNPK/RAC1/PSMC1/CDC42/DDX3X/DDB1/USP7	16	neurons0
hsa04971	KEGG	hsa04971	Gastric acid secretion	8/356	76/8163	0.0171996123329946	0.0996875490320506	ACTG1/ATP1B1/ATP1A1/GNAS/CALM1/ACTB/CALM3/CAMK2B	8	neurons0
hsa04922	KEGG	hsa04922	Glucagon signaling pathway	10/356	107/8163	0.0180135575987559	0.10063908854388	LDHA/PKM/PGAM1/GNAS/LDHB/CALM1/CALM3/PFKM/PYGL/CAMK2B	10	neurons0
hsa05418	KEGG	hsa05418	Fluid shear stress and atherosclerosis	12/356	139/8163	0.0180725123793588	0.10063908854388	HSP90AA1/HSP90AB1/ACTG1/CALM1/ACTB/CALM3/SDC1/RAC1/SQSTM1/SUMO3/HSP90B1/MGST3	12	neurons0
hsa05100	KEGG	hsa05100	Bacterial invasion of epithelial cells	8/356	77/8163	0.0184912262468749	0.100990543348317	ACTG1/CLTC/ACTB/CLTA/DNM1/RAC1/CLTB/CDC42	8	neurons0
hsa04120	KEGG	hsa04120	Ubiquitin mediated proteolysis	12/356	142/8163	0.0210265935080989	0.112670802949058	UBB/FBXO2/UBC/SKP1/PRPF19/UBE2N/DDB1/STUB1/UBA1/ELOB/UBA52/UBE4A	12	neurons0
hsa04114	KEGG	hsa04114	Oocyte meiosis	11/356	131/8163	0.0276225669779204	0.145274241143137	YWHAG/YWHAB/CALM1/CALM3/YWHAZ/PPP2R1A/SKP1/YWHAH/YWHAE/YWHAQ/CAMK2B	11	neurons0
hsa01040	KEGG	hsa01040	Biosynthesis of unsaturated fatty acids	4/356	27/8163	0.0282227665903421	0.145732103848312	ACOT7/SCD5/HACD3/ELOVL5	4	neurons0
hsa04022	KEGG	hsa04022	cGMP-PKG signaling pathway	13/356	167/8163	0.0304799017521334	0.154576644600105	ATP1B1/ATP1A1/CALM1/CALM3/VDAC1/SLC25A4/VDAC3/GUCY1B1/VDAC2/SLC25A6/MAP2K2/ATP2A2/ATP2A3	13	neurons0
hsa04210	KEGG	hsa04210	Apoptosis	11/356	136/8163	0.0350419067050368	0.174594763232113	TUBA1A/TUBA1B/ACTG1/TUBA4A/ACTB/CTSF/CTSB/SPTAN1/MAP2K2/PARP1/CYCS	11	neurons0
hsa04919	KEGG	hsa04919	Thyroid hormone signaling pathway	10/356	121/8163	0.038175965456252	0.185391243075627	ACTG1/ATP1B1/ATP1A1/ACTB/RCAN2/MAP2K2/ATP2A2/RHEB/PFKM/ATP2A3	10	neurons0
hsa04150	KEGG	hsa04150	mTOR signaling pathway	12/356	156/8163	0.0396979010337478	0.185391243075627	ATP6V1B2/ATP6V1A/ATP6V1E1/ATP6V1G1/ATP6V1D/RRAGA/ATP6V1F/ATP6V1C1/MAP2K2/RHEB/ATP6V1H/LAMTOR1	12	neurons0
hsa00030	KEGG	hsa00030	Pentose phosphate pathway	4/356	30/8163	0.0398199500972298	0.185391243075627	TKT/PRPS1/PFKM/TALDO1	4	neurons0
hsa00630	KEGG	hsa00630	Glyoxylate and dicarboxylate metabolism	4/356	30/8163	0.0398199500972298	0.185391243075627	MDH1/MDH2/ACO2/DLD	4	neurons0
hsa04918	KEGG	hsa04918	Thyroid hormone synthesis	7/356	75/8163	0.0443721518740498	0.203253082777905	ATP1B1/ATP1A1/CANX/GNAS/HSPA5/GPX3/HSP90B1	7	neurons0
hsa05416	KEGG	hsa05416	Viral myocarditis	6/356	60/8163	0.0456868580091496	0.205953455152357	ACTG1/ACTB/EIF4G2/EIF4G1/RAC1/CYCS	6	neurons0
hsa00640	KEGG	hsa00640	Propanoate metabolism	4/356	32/8163	0.0488488828735107	0.216766917751204	LDHA/LDHB/SUCLA2/DLD	4	neurons0
hsa00051	KEGG	hsa00051	Fructose and mannose metabolism	4/356	33/8163	0.0537517655149428	0.234853867788365	TPI1/HK1/AKR1B1/PFKM	4	neurons0
hsa03250	KEGG	hsa03250	Viral life cycle - HIV-1	6/356	63/8163	0.0557174497462365	0.237562391027057	MAP1B/SERINC3/PPIA/MAP1A/RAN/PIN1	6	neurons0
hsa03018	KEGG	hsa03018	RNA degradation	7/356	79/8163	0.0560446485873691	0.237562391027057	ENO1/ENO2/HSPA9/HSPD1/PFKM/LSM4/EXOSC6	7	neurons0
hsa04713	KEGG	hsa04713	Circadian entrainment	8/356	97/8163	0.0605979378590473	0.248025881240334	GNAS/CALM1/CALM3/GUCY1B1/GNG3/GNB2/GRIN1/CAMK2B	8	neurons0	Circadian rhythm
hsa05030	KEGG	hsa05030	Cocaine addiction	5/356	49/8163	0.0610132551821354	0.248025881240334	SLC18A2/SLC6A3/TH/GNAS/GRIN1	5	neurons0
hsa00770	KEGG	hsa00770	Pantothenate and CoA biosynthesis	3/356	21/8163	0.0611331397423359	0.248025881240334	ALDH2/BCAT1/AASDHPPT	3	neurons0
hsa00330	KEGG	hsa00330	Arginine and proline metabolism	5/356	50/8163	0.0654853093907068	0.261941237562827	CKB/OAT/ALDH2/GOT1/GOT2	5	neurons0
hsa00220	KEGG	hsa00220	Arginine biosynthesis	3/356	22/8163	0.0685836391939423	0.270524354598328	GOT1/GOT2/GLS	3	neurons0
hsa00500	KEGG	hsa00500	Starch and sucrose metabolism	4/356	36/8163	0.0699904340368478	0.272291551595408	PGM2L1/HK1/GYG1/PYGL	4	neurons0
hsa00900	KEGG	hsa00900	Terpenoid backbone biosynthesis	3/356	23/8163	0.0764238232870537	0.289925962641208	PCYOX1/IDI1/HMGCS1	3	neurons0
hsa04972	KEGG	hsa04972	Pancreatic secretion	8/356	102/8163	0.0765649549228544	0.289925962641208	ATP1B1/ATP1A1/GNAS/RAC1/ATP2A2/CCK/RAB11A/ATP2A3	8	neurons0
hsa05170	KEGG	hsa05170	Human immunodeficiency virus 1 infection	14/356	212/8163	0.0795033722666736	0.297091548996517	CALM1/CALM3/SKP1/CFL1/GNG3/MAP2K2/RAC1/PDIA3/CALR/GNB2/DDB1/AP1B1/CYCS/ELOB	14	neurons0
hsa04911	KEGG	hsa04911	Insulin secretion	7/356	86/8163	0.0806843443800854	0.297589010440834	ATP1B1/ATP1A1/SNAP25/GNAS/RAB3A/CCK/CAMK2B	7	neurons0
hsa04144	KEGG	hsa04144	Endocytosis	16/356	251/8163	0.0817864043349506	0.297786395270846	HSPA8/CLTC/VPS35/DNAJC6/AP2M1/CLTA/KIF5A/ARF1/DNM1/AP2A1/AP2A2/CLTB/CDC42/RAB11A/AP2S1/CAPZA2	16	neurons0
hsa05165	KEGG	hsa05165	Human papillomavirus infection	20/356	331/8163	0.0864672396671211	0.310844253993195	ATP6V1B2/PKM/ATP6V0B/GNAS/ATP6V0E2/ATP6V1A/ATP6V1E1/ATP6V0D1/PPP2R1A/ATP6V1G1/ATP6V1D/ATP6AP1/BCAP31/ATP6V1F/ATP6V1C1/MAP2K2/RHEB/PSMC1/CDC42/ATP6V1H	20	neurons0
hsa04140	KEGG	hsa04140	Autophagy - animal	10/356	141/8163	0.0880385728712166	0.312536933692819	BNIP3/MAP1LC3B/GABARAPL2/CTSB/MAP1LC3A/RRAGA/GABARAPL1/MAP2K2/SQSTM1/RHEB	10	neurons0
hsa01212	KEGG	hsa01212	Fatty acid metabolism	5/356	57/8163	0.101704807483802	0.353202281511313	SCD5/ACSL4/ACSL3/HACD3/ELOVL5	5	neurons0
hsa00790	KEGG	hsa00790	Folate biosynthesis	3/356	26/8163	0.102124766586695	0.353202281511313	TH/QDPR/AKR1B1	3	neurons0
hsa05169	KEGG	hsa05169	Epstein-Barr virus infection	13/356	202/8163	0.103224610441687	0.353202281511313	PSMD2/PSMD8/PSMD12/RAC1/PDIA3/CALR/PSMC1/PSMD3/PSMD1/CYCS/PSMD4/PSMC6/USP7	13	neurons0
hsa04621	KEGG	hsa04621	NOD-like receptor signaling pathway	12/356	184/8163	0.106370142815655	0.359632387614835	HSP90AA1/HSP90AB1/VDAC1/VDAC3/MAP1LC3B/YWHAE/VDAC2/GABARAPL2/CTSB/MAP1LC3A/GABARAPL1/DNM1L	12	neurons0
hsa03450	KEGG	hsa03450	Non-homologous end-joining	2/356	13/8163	0.107788302222636	0.360139739190924	XRCC6/XRCC5	2	neurons0
hsa00062	KEGG	hsa00062	Fatty acid elongation	3/356	27/8163	0.111362516586239	0.3677552873313	ACOT7/HACD3/ELOVL5	3	neurons0
hsa04925	KEGG	hsa04925	Aldosterone synthesis and secretion	7/356	98/8163	0.135273894464592	0.441583747447632	ATP1B1/ATP1A1/GNAS/CALM1/CALM3/NR4A2/CAMK2B	7	neurons0
hsa05167	KEGG	hsa05167	Kaposi sarcoma-associated herpesvirus infection	12/356	194/8163	0.140566893415219	0.453647701476388	UBB/CALM1/UBC/CALM3/MAP1LC3B/GNG3/MAP1LC3A/MAP2K2/RAC1/GNB2/CYCS/UBA52	12	neurons0
hsa04218	KEGG	hsa04218	Cellular senescence	10/356	156/8163	0.143351162546023	0.457435170371579	CALM1/CALM3/VDAC1/SLC25A4/VDAC3/VDAC2/SLC25A6/MAP2K2/SQSTM1/RHEB	10	neurons0
hsa05417	KEGG	hsa05417	Lipid and atherosclerosis	13/356	215/8163	0.145582412797476	0.457582325154965	HSP90AA1/HSP90AB1/HSPA8/CALM1/CALM3/HSPD1/HSPA5/HSPA4/RAC1/CDC42/CYCS/HSP90B1/CAMK2B	13	neurons0
hsa05160	KEGG	hsa05160	Hepatitis C	10/356	157/8163	0.147569415849108	0.457582325154965	YWHAG/YWHAB/YWHAZ/PPP2R1A/YWHAH/YWHAE/YWHAQ/CD81/MAP2K2/CYCS	10	neurons0
hsa04915	KEGG	hsa04915	Estrogen signaling pathway	9/356	138/8163	0.148230894064284	0.457582325154965	HSP90AA1/HSP90AB1/HSPA8/GNAS/CALM1/CALM3/FKBP4/MAP2K2/HSP90B1	9	neurons0
hsa00052	KEGG	hsa00052	Galactose metabolism	3/356	31/8163	0.151194387828101	0.460641333458728	HK1/AKR1B1/PFKM	3	neurons0
hsa00360	KEGG	hsa00360	Phenylalanine metabolism	2/356	16/8163	0.152465793468734	0.460641333458728	GOT1/GOT2	2	neurons0
hsa00280	KEGG	hsa00280	Valine, leucine and isoleucine degradation	4/356	48/8163	0.155684008497053	0.465413246454347	ALDH2/BCAT1/DLD/HMGCS1	4	neurons0
hsa00520	KEGG	hsa00520	Amino sugar and nucleotide sugar metabolism	4/356	49/8163	0.16409918656949	0.485460093601408	CMAS/HK1/CYB5R1/CYB5R3	4	neurons0
hsa04720	KEGG	hsa04720	Long-term potentiation	5/356	67/8163	0.167039571795334	0.489064313297678	CALM1/CALM3/MAP2K2/GRIN1/CAMK2B	5	neurons0
hsa04979	KEGG	hsa04979	Cholesterol metabolism	4/356	51/8163	0.181400976209909	0.515478304822736	VDAC1/VDAC3/VDAC2/VAPA	4	neurons0	Cholesterol metabolism
hsa04924	KEGG	hsa04924	Renin secretion	5/356	69/8163	0.181742277478114	0.515478304822736	GNAS/CALM1/CALM3/GUCY1B1/CTSB	5	neurons0
hsa00061	KEGG	hsa00061	Fatty acid biosynthesis	2/356	18/8163	0.183912217622797	0.515478304822736	ACSL4/ACSL3	2	neurons0
hsa04110	KEGG	hsa04110	Cell cycle	8/356	126/8163	0.184207698748698	0.515478304822736	YWHAG/YWHAB/YWHAZ/SKP1/YWHAH/YWHAE/YWHAQ/RAD21	8	neurons0
hsa04512	KEGG	hsa04512	ECM-receptor interaction	6/356	88/8163	0.185136574267321	0.515478304822736	SV2C/SV2A/NPNT/SV2B/SDC1/CD47	6	neurons0
hsa04727	KEGG	hsa04727	GABAergic synapse	6/356	89/8163	0.191804676935571	0.528859497569925	NSF/GABARAPL2/GNG3/GABARAPL1/GNB2/GLS	6	neurons0	GABAergic synapse
hsa04530	KEGG	hsa04530	Tight junction	10/356	169/8163	0.202871345898011	0.551421440394397	TUBA1A/TUBA1B/ACTG1/TUBA4A/ACTB/PPP2R1A/MYL12B/HSPA4/RAC1/CDC42	10	neurons0
hsa00350	KEGG	hsa00350	Tyrosine metabolism	3/356	36/8163	0.20610940304739	0.551421440394397	TH/GOT1/GOT2	3	neurons0
hsa04613	KEGG	hsa04613	Neutrophil extracellular trap formation	11/356	190/8163	0.2071680721223	0.551421440394397	ACTG1/ACTB/VDAC1/SLC25A4/VDAC3/VDAC2/CLCN3/SLC25A6/MAP2K2/RAC1/CLCN4	11	neurons0
hsa04261	KEGG	hsa04261	Adrenergic signaling in cardiomyocytes	9/356	150/8163	0.207753852542959	0.551421440394397	ATP1B1/ATP1A1/GNAS/CALM1/CALM3/PPP2R1A/ATP2A2/ATP2A3/CAMK2B	9	neurons0
hsa04970	KEGG	hsa04970	Salivary secretion	6/356	92/8163	0.212339489260477	0.556208842235809	ATP1B1/ATP1A1/GNAS/CALM1/CALM3/GUCY1B1	6	neurons0
hsa00100	KEGG	hsa00100	Steroid biosynthesis	2/356	20/8163	0.216174485473382	0.556208842235809	DHCR24/FDFT1	2	neurons0
hsa00250	KEGG	hsa00250	Alanine, aspartate and glutamate metabolism	3/356	37/8163	0.217598218814962	0.556208842235809	GOT1/GOT2/GLS	3	neurons0
hsa05216	KEGG	hsa05216	Thyroid cancer	3/356	37/8163	0.217598218814962	0.556208842235809	RET/MAP2K2/NCOA4	3	neurons0
hsa04912	KEGG	hsa04912	GnRH signaling pathway	6/356	93/8163	0.21934996595215	0.556208842235809	GNAS/CALM1/CALM3/MAP2K2/CDC42/CAMK2B	6	neurons0
hsa03320	KEGG	hsa03320	PPAR signaling pathway	5/356	75/8163	0.228446484816571	0.571748299615615	UBC/SCD5/ACSL4/ACSL3/HMGCS1	5	neurons0
hsa04921	KEGG	hsa04921	Oxytocin signaling pathway	9/356	154/8163	0.229504599141479	0.571748299615615	ACTG1/GNAS/CALM1/ACTB/CALM3/EEF2/GUCY1B1/MAP2K2/CAMK2B	9	neurons0
hsa04390	KEGG	hsa04390	Hippo signaling pathway	9/356	157/8163	0.246349612658753	0.603373544517848	ACTG1/YWHAG/YWHAB/ACTB/YWHAZ/PPP2R1A/YWHAH/YWHAE/YWHAQ	9	neurons0
hsa04910	KEGG	hsa04910	Insulin signaling pathway	8/356	137/8163	0.248096049474681	0.603373544517848	CALM1/PRKAR1A/CALM3/HK1/MAP2K2/RHEB/PYGL/PRKAR1B	8	neurons0
hsa04020	KEGG	hsa04020	Calcium signaling pathway	13/356	240/8163	0.248572903903479	0.603373544517848	RET/GNAS/CALM1/CALM3/VDAC1/SLC25A4/VDAC3/VDAC2/SLC25A6/ATP2A2/ATP2A3/GRIN1/CAMK2B	13	neurons0
hsa04024	KEGG	hsa04024	cAMP signaling pathway	12/356	221/8163	0.257389896194389	0.61948076711192	ATP1B1/ATP1A1/GNAS/CALM1/CALM3/SSTR1/MAP2K2/RAC1/ATP2A2/ATP2A3/GRIN1/CAMK2B	12	neurons0
hsa05152	KEGG	hsa05152	Tuberculosis	10/356	180/8163	0.26012763130986	0.620808800773112	ATP6V0B/CALM1/ATP6V0D1/CALM3/HSPA9/HSPD1/ATP6AP1/ATP6V1H/CYCS/CAMK2B	10	neurons0
hsa04730	KEGG	hsa04730	Long-term depression	4/356	60/8163	0.26535549305374	0.622817851464977	GNAS/PPP2R1A/GUCY1B1/MAP2K2	4	neurons0
hsa04978	KEGG	hsa04978	Mineral absorption	4/356	60/8163	0.26535549305374	0.622817851464977	ATP1B1/ATP1A1/FTL/FTH1	4	neurons0
hsa05161	KEGG	hsa05161	Hepatitis B	9/356	162/8163	0.275311048932291	0.637065714467847	YWHAB/YWHAZ/VDAC3/YWHAQ/ATP6AP1/MAP2K2/DDX3X/DDB1/CYCS	9	neurons0
hsa04152	KEGG	hsa04152	AMPK signaling pathway	7/356	121/8163	0.27591226366037	0.637065714467847	SCD5/PPP2R1A/EEF2/RAB14/RHEB/PFKM/RAB2A	7	neurons0
hsa04146	KEGG	hsa04146	Peroxisome	5/356	82/8163	0.28668569129111	0.650686277636902	SOD1/PRDX1/ACSL4/ACSL3/PRDX5	5	neurons0
hsa00071	KEGG	hsa00071	Fatty acid degradation	3/356	43/8163	0.288684756979752	0.650686277636902	ALDH2/ACSL4/ACSL3	3	neurons0
hsa04940	KEGG	hsa04940	Type I diabetes mellitus	3/356	43/8163	0.288684756979752	0.650686277636902	CPE/PTPRN/HSPD1	3	neurons0
hsa04723	KEGG	hsa04723	Retrograde endocannabinoid signaling	8/356	148/8163	0.317973120480263	0.711058001703895	GNG3/NDUFA4/NDUFS2/NDUFS5/GNB2/NDUFA5/NDUFB10/NDUFA10	8	neurons0
hsa03013	KEGG	hsa03013	Nucleocytoplasmic transport	6/356	108/8163	0.331740100480094	0.736048347940209	EEF1A2/RAN/SAP18/KPNB1/SUMO3/RANGAP1	6	neurons0
hsa04973	KEGG	hsa04973	Carbohydrate digestion and absorption	3/356	47/8163	0.337046889316352	0.742025709812745	ATP1B1/ATP1A1/HK1	3	neurons0
hsa05211	KEGG	hsa05211	Renal cell carcinoma	4/356	69/8163	0.354801160350215	0.775104073380469	MAP2K2/RAC1/CDC42/ELOB	4	neurons0
hsa00565	KEGG	hsa00565	Ether lipid metabolism	3/356	49/8163	0.361205480307301	0.780693475528612	PLD3/PAFAH1B1/PAFAH1B2	3	neurons0
hsa04744	KEGG	hsa04744	Phototransduction	2/356	29/8163	0.362857530879496	0.780693475528612	CALM1/CALM3	2	neurons0
hsa04520	KEGG	hsa04520	Adherens junction	4/356	71/8163	0.374859053828988	0.800450911935584	ACTG1/ACTB/RAC1/CDC42	4	neurons0
hsa04670	KEGG	hsa04670	Leukocyte transendothelial migration	6/356	114/8163	0.378839106754914	0.802912733719371	ACTG1/THY1/ACTB/MYL12B/RAC1/CDC42	6	neurons0
hsa05163	KEGG	hsa05163	Human cytomegalovirus infection	11/356	225/8163	0.39255300240749	0.825815205064645	GNAS/CALM1/CALM3/GNG3/MAP2K2/RAC1/PDIA3/RHEB/CALR/GNB2/CYCS	11	neurons0
hsa04371	KEGG	hsa04371	Apelin signaling pathway	7/356	139/8163	0.403873156071205	0.837524929310331	CALM1/CALM3/MAP1LC3B/GNG3/MAP1LC3A/MAP2K2/GNB2	7	neurons0
hsa05414	KEGG	hsa05414	Dilated cardiomyopathy	5/356	96/8163	0.408540429464469	0.837524929310331	ACTG1/GNAS/ACTB/ATP2A2/ATP2A3	5	neurons0
hsa00600	KEGG	hsa00600	Sphingolipid metabolism	3/356	53/8163	0.40903895415603	0.837524929310331	PSAP/ASAH1/CERK	3	neurons0
hsa04136	KEGG	hsa04136	Autophagy - other	2/356	32/8163	0.409915370331465	0.837524929310331	GABARAPL2/GABARAPL1	2	neurons0
hsa05214	KEGG	hsa05214	Glioma	4/356	75/8163	0.414770435970986	0.841391455826858	CALM1/CALM3/MAP2K2/CAMK2B	4	neurons0
hsa05034	KEGG	hsa05034	Alcoholism	9/356	187/8163	0.429769896089108	0.865635819073096	SLC18A2/SLC6A3/TH/GNAS/CALM1/CALM3/GNG3/GNB2/GRIN1	9	neurons0
hsa05412	KEGG	hsa05412	Arrhythmogenic right ventricular cardiomyopathy	4/356	77/8163	0.434530314406013	0.869060628812026	ACTG1/ACTB/ATP2A2/ATP2A3	4	neurons0
hsa04916	KEGG	hsa04916	Melanogenesis	5/356	101/8163	0.451886449272073	0.897452808344537	GNAS/CALM1/CALM3/MAP2K2/CAMK2B	5	neurons0
hsa00480	KEGG	hsa00480	Glutathione metabolism	3/356	57/8163	0.455739081920091	0.898818744897958	GPX4/GPX3/MGST3	3	neurons0
hsa03040	KEGG	hsa03040	Spliceosome	7/356	147/8163	0.461378167414152	0.903664824452545	HSPA8/HNRNPK/SNU13/PRPF19/BCAS2/PCBP1/LSM4	7	neurons0
hsa00533	KEGG	hsa00533	Glycosaminoglycan biosynthesis - keratan sulfate	1/356	14/8163	0.464622223123086	0.903785694294222	CHST1	1	neurons0
hsa05164	KEGG	hsa05164	Influenza A	8/356	171/8163	0.471283702452601	0.9105072890921	ACTG1/ACTB/VDAC1/SLC25A4/SLC25A6/MAP2K2/RAB11A/CYCS	8	neurons0
hsa04370	KEGG	hsa04370	VEGF signaling pathway	3/356	59/8163	0.478510551466528	0.910832417219097	MAP2K2/RAC1/CDC42	3	neurons0
hsa04151	KEGG	hsa04151	PI3K-Akt signaling pathway	16/356	354/8163	0.478623996032899	0.910832417219097	HSP90AA1/HSP90AB1/YWHAG/YWHAB/YWHAZ/PPP2R1A/YWHAH/YWHAE/YWHAQ/GNG3/MAP2K2/RAC1/RHEB/GNB2/CDC37/HSP90B1	16	neurons0
hsa01250	KEGG	hsa01250	Biosynthesis of nucleotide sugars	2/356	37/8163	0.484280616197478	0.910832417219097	CMAS/HK1	2	neurons0
hsa04960	KEGG	hsa04960	Aldosterone-regulated sodium reabsorption	2/356	37/8163	0.484280616197478	0.910832417219097	ATP1B1/ATP1A1	2	neurons0
hsa00260	KEGG	hsa00260	Glycine, serine and threonine metabolism	2/356	40/8163	0.526033020031993	0.976427305157425	PGAM1/DLD	2	neurons0
hsa05033	KEGG	hsa05033	Nicotine addiction	2/356	40/8163	0.526033020031993	0.976427305157425	CHRNA4/GRIN1	2	neurons0
hsa04725	KEGG	hsa04725	Cholinergic synapse	5/356	113/8163	0.551611677448731	0.999999667780987	ACHE/CHRNA4/GNG3/GNB2/CAMK2B	5	neurons0	Cholinergic synapse
hsa00380	KEGG	hsa00380	Tryptophan metabolism	2/356	42/8163	0.552574545357413	0.999999667780987	ALDH2/DLD	2	neurons0
hsa05410	KEGG	hsa05410	Hypertrophic cardiomyopathy	4/356	90/8163	0.556852577176416	0.999999667780987	ACTG1/ACTB/ATP2A2/ATP2A3	4	neurons0
hsa04724	KEGG	hsa04724	Glutamatergic synapse	5/356	114/8163	0.559537024728265	0.999999667780987	GNAS/GNG3/GNB2/GLS/GRIN1	5	neurons0	Glutamatergic synapse
hsa04726	KEGG	hsa04726	Serotonergic synapse	5/356	115/8163	0.567392391134926	0.999999667780987	SLC18A2/GNAS/APP/GNG3/GNB2	5	neurons0	Serotonergic synapse
hsa04015	KEGG	hsa04015	Rap1 signaling pathway	9/356	210/8163	0.570301229906701	0.999999667780987	ACTG1/GNAS/CALM1/ACTB/CALM3/MAP2K2/RAC1/CDC42/GRIN1	9	neurons0
hsa00531	KEGG	hsa00531	Glycosaminoglycan degradation	1/356	19/8163	0.571808761047439	0.999999667780987	IDS	1	neurons0
hsa05207	KEGG	hsa05207	Chemical carcinogenesis - receptor activation	9/356	212/8163	0.581874242127993	0.999999667780987	HSP90AA1/HSP90AB1/GNAS/CHRNA4/KPNB1/MAP2K2/PTGES3/HSP90B1/MGST3	9	neurons0
hsa04930	KEGG	hsa04930	Type II diabetes mellitus	2/356	46/8163	0.602452792801646	0.999999667780987	PKM/HK1	2	neurons0
hsa05223	KEGG	hsa05223	Non-small cell lung cancer	3/356	72/8163	0.613926075584982	0.999999667780987	RET/KIF5A/MAP2K2	3	neurons0
hsa04810	KEGG	hsa04810	Regulation of actin cytoskeleton	9/356	218/8163	0.615716834251579	0.999999667780987	ACTG1/ACTB/TMSB4X/CFL1/MYL12B/MAP2K2/RAC1/CYFIP2/CDC42	9	neurons0
hsa04070	KEGG	hsa04070	Phosphatidylinositol signaling system	4/356	97/8163	0.616558148500726	0.999999667780987	CALM1/CALM3/SYNJ1/CDS2	4	neurons0
hsa04666	KEGG	hsa04666	Fc gamma R-mediated phagocytosis	4/356	97/8163	0.616558148500726	0.999999667780987	CFL1/RAC1/CDC42/MARCKS	4	neurons0
hsa05215	KEGG	hsa05215	Prostate cancer	4/356	97/8163	0.616558148500726	0.999999667780987	HSP90AA1/HSP90AB1/MAP2K2/HSP90B1	4	neurons0
hsa00564	KEGG	hsa00564	Glycerophospholipid metabolism	4/356	98/8163	0.624668877961412	0.999999667780987	PLD3/ACHE/PTDSS1/CDS2	4	neurons0
hsa04750	KEGG	hsa04750	Inflammatory mediator regulation of TRP channels	4/356	98/8163	0.624668877961412	0.999999667780987	GNAS/CALM1/CALM3/CAMK2B	4	neurons0
hsa00340	KEGG	hsa00340	Histidine metabolism	1/356	22/8163	0.62554899872167	0.999999667780987	ALDH2	1	neurons0
hsa04611	KEGG	hsa04611	Platelet activation	5/356	124/8163	0.634664352301999	0.999999667780987	ACTG1/GNAS/ACTB/MYL12B/GUCY1B1	5	neurons0
hsa05166	KEGG	hsa05166	Human T-cell leukemia virus 1 infection	9/356	222/8163	0.637486002537229	0.999999667780987	CANX/VDAC1/SLC25A4/VDAC3/RAN/VDAC2/SLC25A6/MAP2K2/CALR	9	neurons0
hsa00515	KEGG	hsa00515	Mannose type O-glycan biosynthesis	1/356	23/8163	0.641923468253064	0.999999667780987	B4GAT1	1	neurons0
hsa04614	KEGG	hsa04614	Renin-angiotensin system	1/356	23/8163	0.641923468253064	0.999999667780987	ATP6AP2	1	neurons0
hsa05144	KEGG	hsa05144	Malaria	2/356	50/8163	0.648024874216491	0.999999667780987	CD81/SDC1	2	neurons0
hsa05133	KEGG	hsa05133	Pertussis	3/356	76/8163	0.65053569433505	0.999999667780987	CALM1/CALM3/CFL1	3	neurons0
hsa00534	KEGG	hsa00534	Glycosaminoglycan biosynthesis - heparan sulfate / heparin	1/356	24/8163	0.657583817798754	0.999999667780987	EXTL2	1	neurons0
hsa05205	KEGG	hsa05205	Proteoglycans in cancer	8/356	205/8163	0.677134436343227	0.999999667780987	ACTG1/ACTB/SDC1/MAP2K2/RAC1/CDC42/CD63/CAMK2B	8	neurons0
hsa04068	KEGG	hsa04068	FoxO signaling pathway	5/356	131/8163	0.682330061447188	0.999999667780987	BNIP3/GABARAPL2/GABARAPL1/MAP2K2/USP7	5	neurons0
hsa04360	KEGG	hsa04360	Axon guidance	7/356	182/8163	0.686970749801166	0.999999667780987	CFL1/MYL12B/L1CAM/RAC1/DPYSL2/CDC42/CAMK2B	7	neurons0
hsa00650	KEGG	hsa00650	Butanoate metabolism	1/356	27/8163	0.700584069758932	0.999999667780987	HMGCS1	1	neurons0
hsa04662	KEGG	hsa04662	B cell receptor signaling pathway	3/356	82/8163	0.700694779442813	0.999999667780987	CD81/MAP2K2/RAC1	3	neurons0
hsa04270	KEGG	hsa04270	Vascular smooth muscle contraction	5/356	134/8163	0.701435704580458	0.999999667780987	GNAS/CALM1/CALM3/GUCY1B1/MAP2K2	5	neurons0
hsa05135	KEGG	hsa05135	Yersinia infection	5/356	137/8163	0.719734053845639	0.999999667780987	ACTG1/ACTB/MAP2K2/RAC1/CDC42	5	neurons0
hsa05210	KEGG	hsa05210	Colorectal cancer	3/356	86/8163	0.730982143105876	0.999999667780987	MAP2K2/RAC1/CYCS	3	neurons0
hsa00053	KEGG	hsa00053	Ascorbate and aldarate metabolism	1/356	30/8163	0.738197647308421	0.999999667780987	ALDH2	1	neurons0
hsa00410	KEGG	hsa00410	beta-Alanine metabolism	1/356	31/8163	0.749657334700306	0.999999667780987	ALDH2	1	neurons0
hsa00590	KEGG	hsa00590	Arachidonic acid metabolism	2/356	61/8163	0.752041773085245	0.999999667780987	GPX3/PTGES3	2	neurons0
hsa04976	KEGG	hsa04976	Bile secretion	3/356	89/8163	0.75208144538707	0.999999667780987	ATP1B1/ATP1A1/GNAS	3	neurons0
hsa00561	KEGG	hsa00561	Glycerolipid metabolism	2/356	62/8163	0.760049652109438	0.999999667780987	ALDH2/AKR1B1	2	neurons0
hsa04213	KEGG	hsa04213	Longevity regulating pathway - multiple species	2/356	62/8163	0.760049652109438	0.999999667780987	HSPA8/SOD1	2	neurons0
hsa04215	KEGG	hsa04215	Apoptosis - multiple species	1/356	32/8163	0.760616752905753	0.999999667780987	CYCS	1	neurons0
hsa05032	KEGG	hsa05032	Morphine addiction	3/356	91/8163	0.765397451093543	0.999999667780987	GNAS/GNG3/GNB2	3	neurons0
hsa00310	KEGG	hsa00310	Lysine degradation	2/356	63/8163	0.767833140498093	0.999999667780987	ALDH2/DLD	2	neurons0
hsa04071	KEGG	hsa04071	Sphingolipid signaling pathway	4/356	119/8163	0.768995702250527	0.999999667780987	PPP2R1A/ASAH1/MAP2K2/RAC1	4	neurons0
hsa03410	KEGG	hsa03410	Base excision repair	1/356	33/8163	0.771097682184507	0.999999667780987	PARP1	1	neurons0
hsa04072	KEGG	hsa04072	Phospholipase D signaling pathway	5/356	148/8163	0.779936332820475	0.999999667780987	GNAS/ARF1/DNM1/MAP2K2/RHEB	5	neurons0
hsa03020	KEGG	hsa03020	RNA polymerase	1/356	34/8163	0.781120957109761	0.999999667780987	POLR2E	1	neurons0
hsa04710	KEGG	hsa04710	Circadian rhythm	1/356	34/8163	0.781120957109761	0.999999667780987	SKP1	1	neurons0	Circadian rhythm
hsa04657	KEGG	hsa04657	IL-17 signaling pathway	3/356	94/8163	0.784277528522368	0.999999667780987	HSP90AA1/HSP90AB1/HSP90B1	3	neurons0
hsa00040	KEGG	hsa00040	Pentose and glucuronate interconversions	1/356	35/8163	0.790706507518043	0.999999667780987	AKR1B1	1	neurons0
hsa04664	KEGG	hsa04664	Fc epsilon RI signaling pathway	2/356	68/8163	0.803536063881109	0.999999667780987	MAP2K2/RAC1	2	neurons0
hsa05231	KEGG	hsa05231	Choline metabolism in cancer	3/356	98/8163	0.807483534897942	0.999999667780987	MAP2K2/RAC1/RHEB	3	neurons0
hsa04920	KEGG	hsa04920	Adipocytokine signaling pathway	2/356	69/8163	0.810064506265735	0.999999667780987	ACSL4/ACSL3	2	neurons0
hsa04014	KEGG	hsa04014	Ras signaling pathway	8/356	235/8163	0.811294367296667	0.999999667780987	CALM1/CALM3/GNG3/MAP2K2/RAC1/CDC42/GNB2/GRIN1	8	neurons0
hsa04622	KEGG	hsa04622	RIG-I-like receptor signaling pathway	2/356	70/8163	0.816399227591504	0.999999667780987	PIN1/DDX3X	2	neurons0
hsa04917	KEGG	hsa04917	Prolactin signaling pathway	2/356	70/8163	0.816399227591504	0.999999667780987	TH/MAP2K2	2	neurons0
hsa04926	KEGG	hsa04926	Relaxin signaling pathway	4/356	129/8163	0.820591007464773	0.999999667780987	GNAS/GNG3/MAP2K2/GNB2	4	neurons0
hsa00513	KEGG	hsa00513	Various types of N-glycan biosynthesis	1/356	39/8163	0.825040542290981	0.999999667780987	MAN2A2	1	neurons0
hsa03010	KEGG	hsa03010	Ribosome	5/356	158/8163	0.825580604143825	0.999999667780987	RPL15/RPLP1/RPL13/UBA52/RPS15	5	neurons0
hsa05142	KEGG	hsa05142	Chagas disease	3/356	102/8163	0.828554835159626	0.999999667780987	GNAS/PPP2R1A/CALR	3	neurons0
hsa00562	KEGG	hsa00562	Inositol phosphate metabolism	2/356	73/8163	0.834285202895625	0.999999667780987	TPI1/SYNJ1	2	neurons0
hsa01524	KEGG	hsa01524	Platinum drug resistance	2/356	73/8163	0.834285202895625	0.999999667780987	CYCS/MGST3	2	neurons0
hsa04620	KEGG	hsa04620	Toll-like receptor signaling pathway	3/356	104/8163	0.838331052429045	0.999999667780987	MAP2K2/RAC1/TOLLIP	3	neurons0
hsa05219	KEGG	hsa05219	Bladder cancer	1/356	41/8163	0.840039196117304	0.999999667780987	MAP2K2	1	neurons0
hsa05212	KEGG	hsa05212	Pancreatic cancer	2/356	76/8163	0.850585569218941	0.999999667780987	RAC1/CDC42	2	neurons0
hsa04975	KEGG	hsa04975	Fat digestion and absorption	1/356	43/8163	0.853755369803178	0.999999667780987	GOT2	1	neurons0
hsa03008	KEGG	hsa03008	Ribosome biogenesis in eukaryotes	3/356	109/8163	0.860693169870527	0.999999667780987	RAN/SBDS/SNU13	3	neurons0
hsa03022	KEGG	hsa03022	Basal transcription factors	1/356	45/8163	0.866298441128667	0.999999667780987	TAF7	1	neurons0
hsa00983	KEGG	hsa00983	Drug metabolism - other enzymes	2/356	80/8163	0.870051751429692	0.999999667780987	MGST3/HPRT1	2	neurons0
hsa03420	KEGG	hsa03420	Nucleotide excision repair	1/356	47/8163	0.877768483563022	0.999999667780987	DDB1	1	neurons0
hsa04012	KEGG	hsa04012	ErbB signaling pathway	2/356	85/8163	0.891106203483981	0.999999667780987	MAP2K2/CAMK2B	2	neurons0
hsa00510	KEGG	hsa00510	N-Glycan biosynthesis	1/356	50/8163	0.89315975327379	0.999999667780987	MAN2A2	1	neurons0
hsa04913	KEGG	hsa04913	Ovarian steroidogenesis	1/356	51/8163	0.897847923843805	0.999999667780987	GNAS	1	neurons0
hsa04935	KEGG	hsa04935	Growth hormone synthesis, secretion and action	3/356	120/8163	0.900570460268091	0.999999667780987	GNAS/SSTR1/MAP2K2	3	neurons0
hsa01240	KEGG	hsa01240	Biosynthesis of cofactors	4/356	153/8163	0.906654285089271	0.999999667780987	ALDH2/BCAT1/RFK/DLD	4	neurons0
hsa04514	KEGG	hsa04514	Cell adhesion molecules	4/356	157/8163	0.916755601650284	0.999999667780987	CADM3/L1CAM/SDC1/SLITRK4	4	neurons0
hsa04340	KEGG	hsa04340	Hedgehog signaling pathway	1/356	56/8163	0.918384638811945	0.999999667780987	KIF3A	1	neurons0
hsa04350	KEGG	hsa04350	TGF-beta signaling pathway	2/356	94/8163	0.921235636254935	0.999999667780987	PPP2R1A/SKP1	2	neurons0
hsa04923	KEGG	hsa04923	Regulation of lipolysis in adipocytes	1/356	57/8163	0.921968587076772	0.999999667780987	GNAS	1	neurons0
hsa00230	KEGG	hsa00230	Purine metabolism	3/356	128/8163	0.92278355288827	0.999999667780987	PRPS1/GUCY1B1/HPRT1	3	neurons0
hsa05213	KEGG	hsa05213	Endometrial cancer	1/356	58/8163	0.925395577330987	0.999999667780987	MAP2K2	1	neurons0
hsa03015	KEGG	hsa03015	mRNA surveillance pathway	2/356	97/8163	0.929402130046206	0.999999667780987	PPP2R1A/SAP18	2	neurons0
hsa01522	KEGG	hsa01522	Endocrine resistance	2/356	98/8163	0.931942100778462	0.999999667780987	GNAS/MAP2K2	2	neurons0
hsa04933	KEGG	hsa04933	AGE-RAGE signaling pathway in diabetic complications	2/356	100/8163	0.936765368628802	0.999999667780987	RAC1/CDC42	2	neurons0
hsa05225	KEGG	hsa05225	Hepatocellular carcinoma	4/356	168/8163	0.939689735598439	0.999999667780987	ACTG1/ACTB/MAP2K2/MGST3	4	neurons0
hsa04623	KEGG	hsa04623	Cytosolic DNA-sensing pathway	1/356	63/8163	0.94040591499545	0.999999667780987	POLR2E	1	neurons0
hsa04914	KEGG	hsa04914	Progesterone-mediated oocyte maturation	2/356	102/8163	0.941263944099244	0.999999667780987	HSP90AA1/HSP90AB1	2	neurons0
hsa05146	KEGG	hsa05146	Amoebiasis	2/356	102/8163	0.941263944099244	0.999999667780987	GNAS/PRDX1	2	neurons0
hsa04510	KEGG	hsa04510	Focal adhesion	5/356	201/8163	0.942778319513837	0.999999667780987	ACTG1/ACTB/MYL12B/RAC1/CDC42	5	neurons0
hsa04929	KEGG	hsa04929	GnRH secretion	1/356	64/8163	0.943025111817873	0.999999667780987	MAP2K2	1	neurons0
hsa04310	KEGG	hsa04310	Wnt signaling pathway	4/356	170/8163	0.943184439464716	0.999999667780987	SKP1/RAC1/CACYBP/CAMK2B	4	neurons0
hsa04974	KEGG	hsa04974	Protein digestion and absorption	2/356	103/8163	0.943397795027003	0.999999667780987	ATP1B1/ATP1A1	2	neurons0
hsa04625	KEGG	hsa04625	C-type lectin receptor signaling pathway	2/356	104/8163	0.945457927234807	0.999999667780987	CALM1/CALM3	2	neurons0
hsa04660	KEGG	hsa04660	T cell receptor signaling pathway	2/356	104/8163	0.945457927234807	0.999999667780987	MAP2K2/CDC42	2	neurons0
hsa04927	KEGG	hsa04927	Cortisol synthesis and secretion	1/356	65/8163	0.945529502507197	0.999999667780987	GNAS	1	neurons0
hsa04928	KEGG	hsa04928	Parathyroid hormone synthesis, secretion and action	2/356	106/8163	0.949366363491189	0.999999667780987	GNAS/NR4A2	2	neurons0
hsa05221	KEGG	hsa05221	Acute myeloid leukemia	1/356	67/8163	0.950213721459292	0.999999667780987	MAP2K2	1	neurons0
hsa00830	KEGG	hsa00830	Retinol metabolism	1/356	68/8163	0.952402940229116	0.999999667780987	ALDH1A1	1	neurons0
hsa04659	KEGG	hsa04659	Th17 cell differentiation	2/356	108/8163	0.953007276807808	0.999999667780987	HSP90AA1/HSP90AB1	2	neurons0
hsa05204	KEGG	hsa05204	Chemical carcinogenesis - DNA adducts	1/356	69/8163	0.954496152493283	0.999999667780987	MGST3	1	neurons0
hsa05145	KEGG	hsa05145	Toxoplasmosis	2/356	112/8163	0.959553734955007	0.999999667780987	HSPA8/CYCS	2	neurons0
hsa00982	KEGG	hsa00982	Drug metabolism - cytochrome P450	1/356	72/8163	0.96024083197309	0.999999667780987	MGST3	1	neurons0
hsa05218	KEGG	hsa05218	Melanoma	1/356	72/8163	0.96024083197309	0.999999667780987	MAP2K2	1	neurons0
hsa04115	KEGG	hsa04115	p53 signaling pathway	1/356	73/8163	0.961990215710277	0.999999667780987	CYCS	1	neurons0
hsa05220	KEGG	hsa05220	Chronic myeloid leukemia	1/356	76/8163	0.966791066494218	0.999999667780987	MAP2K2	1	neurons0
hsa05140	KEGG	hsa05140	Leishmaniasis	1/356	77/8163	0.968252965879411	0.999999667780987	EEF1A2	1	neurons0
hsa04934	KEGG	hsa04934	Cushing syndrome	3/356	155/8163	0.968379512069355	0.999999667780987	GNAS/MAP2K2/CAMK2B	3	neurons0
hsa00980	KEGG	hsa00980	Metabolism of xenobiotics by cytochrome P450	1/356	78/8163	0.969650683434065	0.999999667780987	MGST3	1	neurons0
hsa01521	KEGG	hsa01521	EGFR tyrosine kinase inhibitor resistance	1/356	79/8163	0.970987029345935	0.999999667780987	MAP2K2	1	neurons0
hsa04062	KEGG	hsa04062	Chemokine signaling pathway	4/356	192/8163	0.971122309023356	0.999999667780987	GNG3/RAC1/CDC42/GNB2	4	neurons0
hsa05171	KEGG	hsa05171	Coronavirus disease - COVID-19	5/356	232/8163	0.976663819052894	0.999999667780987	RPL15/RPLP1/RPL13/UBA52/RPS15	5	neurons0
hsa01232	KEGG	hsa01232	Nucleotide metabolism	1/356	85/8163	0.977858863425922	0.999999667780987	HPRT1	1	neurons0
hsa04610	KEGG	hsa04610	Complement and coagulation cascades	1/356	85/8163	0.977858863425922	0.999999667780987	CLU	1	neurons0
hsa04380	KEGG	hsa04380	Osteoclast differentiation	2/356	128/8163	0.978010691876554	0.999999667780987	RAC1/SQSTM1	2	neurons0
hsa04650	KEGG	hsa04650	Natural killer cell mediated cytotoxicity	2/356	131/8163	0.980414684301849	0.999999667780987	MAP2K2/RAC1	2	neurons0
hsa04211	KEGG	hsa04211	Longevity regulating pathway	1/356	89/8163	0.981512046982032	0.999999667780987	RHEB	1	neurons0
hsa05235	KEGG	hsa05235	PD-L1 expression and PD-1 checkpoint pathway in cancer	1/356	89/8163	0.981512046982032	0.999999667780987	MAP2K2	1	neurons0
hsa05222	KEGG	hsa05222	Small cell lung cancer	1/356	92/8163	0.983851601002214	0.999999667780987	CYCS	1	neurons0
hsa05162	KEGG	hsa05162	Measles	2/356	139/8163	0.985647138674016	0.999999667780987	HSPA8/CYCS	2	neurons0
hsa04936	KEGG	hsa04936	Alcoholic liver disease	2/356	142/8163	0.987235827222958	0.999999667780987	SCD5/ALDH2	2	neurons0
hsa04064	KEGG	hsa04064	NF-kappa B signaling pathway	1/356	104/8163	0.990605613294065	0.999999667780987	PARP1	1	neurons0
hsa04931	KEGG	hsa04931	Insulin resistance	1/356	108/8163	0.992159054160963	0.999999667780987	PYGL	1	neurons0
hsa04668	KEGG	hsa04668	TNF signaling pathway	1/356	112/8163	0.993456221497934	0.999999667780987	DNM1L	1	neurons0
hsa04010	KEGG	hsa04010	MAPK signaling pathway	5/356	294/8163	0.996735032826152	0.999999667780987	HSPA8/STMN1/MAP2K2/RAC1/CDC42	5	neurons0
hsa05322	KEGG	hsa05322	Systemic lupus erythematosus	1/356	136/8163	0.997793268116676	0.999999667780987	SSB	1	neurons0
hsa05206	KEGG	hsa05206	MicroRNAs in cancer	5/356	310/8163	0.998092975131729	0.999999667780987	STMN1/HNRNPK/MAP2K2/MARCKS/GLS	5	neurons0
hsa04550	KEGG	hsa04550	Signaling pathways regulating pluripotency of stem cells	1/356	143/8163	0.998393843534729	0.999999667780987	MAP2K2	1	neurons0
hsa05224	KEGG	hsa05224	Breast cancer	1/356	147/8163	0.998660640185121	0.999999667780987	MAP2K2	1	neurons0
hsa05226	KEGG	hsa05226	Gastric cancer	1/356	149/8163	0.998776970680322	0.999999667780987	MAP2K2	1	neurons0
hsa05202	KEGG	hsa05202	Transcriptional misregulation in cancer	1/356	193/8163	0.99983527866327	0.999999667780987	TSPAN7	1	neurons0
hsa04080	KEGG	hsa04080	Neuroactive ligand-receptor interaction	4/356	362/8163	0.999931871827071	0.999999667780987	CHRNA4/SSTR1/CCK/GRIN1	4	neurons0
hsa04740	KEGG	hsa04740	Olfactory transduction	3/356	439/8163	0.999999556234738	0.999999667780987	CALM1/CALM3/CAMK2B	3	neurons0
hsa05168	KEGG	hsa05168	Herpes simplex virus 1 infection	4/356	495/8163	0.999999667780987	0.999999667780987	PDIA3/RHEB/CALR/CYCS	4	neurons0
GO:0050808	BP	GO:0050808	synapse organization	54/509	419/18800	9.04938115471536e-22	3.35551053216846e-18	ROBO2/CACNB4/ADGRB3/IL1RAPL2/CUX2/NTN1/ERBB4/NLGN1/LRRC4C/SDK1/CNTN5/CTNNA2/ERC2/PPFIA2/NRXN1/IL1RAPL1/UNC13C/GRM5/CNKSR2/FRMPD4/DSCAM/GPC6/KIRREL3/NOS1AP/NFASC/IL1RAP/DOCK10/PAK3/GPHN/GABRB3/ERC1/CTNND2/PCLO/TANC2/NEGR1/LRRTM3/SIPA1L1/LRFN5/ARHGAP44/NRG1/CLSTN2/SHANK2/EFNA5/TMEM108/ADGRL3/OPHN1/ANK3/EPHA7/GRIN2B/NTRK3/SETD5/CDH8/LINGO2/APBB2	54	neurons1
GO:0034329	BP	GO:0034329	cell junction assembly	52/509	420/18800	3.34288111218589e-20	6.19770158199264e-17	ROBO2/ADGRB3/IL1RAPL2/FMN1/CUX2/CNTNAP2/NTN1/ERBB4/NLGN1/SDK1/CNTN5/NRXN1/IL1RAPL1/ARHGAP6/DSCAM/PTPRJ/GPC6/KIRREL3/IL1RAP/MACF1/GABRB3/CTNND2/PCLO/ROCK1/BCAS3/NEGR1/LRRTM3/ARHGEF7/CDH11/LRFN5/NRG1/CLSTN2/JAM3/SHANK2/EFNA5/PKP4/PTK2/TJP1/ADGRL3/OPHN1/PKN2/MYO9A/EPHA7/NTRK3/LIMCH1/DLC1/CDH12/SETD5/PRKCA/CDH8/LINGO2/WDPCP	52	neurons1
GO:1901888	BP	GO:1901888	regulation of cell junction assembly	31/509	201/18800	3.90151920217299e-15	4.82227773388582e-12	ROBO2/ADGRB3/IL1RAPL2/FMN1/CUX2/CNTNAP2/NTN1/NLGN1/NRXN1/IL1RAPL1/ARHGAP6/PTPRJ/GPC6/IL1RAP/MACF1/ROCK1/BCAS3/NEGR1/LRRTM3/LRFN5/CLSTN2/EFNA5/PTK2/TJP1/EPHA7/NTRK3/LIMCH1/DLC1/SETD5/LINGO2/WDPCP	31	neurons1
GO:0007416	BP	GO:0007416	synapse assembly	29/509	180/18800	9.4869118452504e-15	8.79436728054712e-12	ROBO2/ADGRB3/IL1RAPL2/CUX2/NTN1/ERBB4/NLGN1/SDK1/CNTN5/NRXN1/IL1RAPL1/DSCAM/GPC6/KIRREL3/IL1RAP/GABRB3/PCLO/NEGR1/LRRTM3/LRFN5/NRG1/CLSTN2/SHANK2/EFNA5/ADGRL3/EPHA7/NTRK3/SETD5/LINGO2	29	neurons1
GO:0016358	BP	GO:0016358	dendrite development	32/509	231/18800	3.13527398997878e-14	2.32511919096827e-11	PRKG1/DAB1/KLHL1/GRIP1/ADGRB3/CUX2/NTN1/DCC/NLGN1/HECW1/SDK1/CTNNA2/PPFIA2/CSMD3/IL1RAPL1/RERE/MAP2/HECW2/DSCAM/DOCK10/PAK3/CTNND2/FSTL4/TANC2/CPEB3/SIPA1L1/CAMK1D/ARHGAP44/KIAA0319/DCLK1/NEDD4L/GRIN3A	32	neurons1
GO:0050807	BP	GO:0050807	regulation of synapse organization	29/509	209/18800	4.93382143454415e-13	3.04910164654828e-10	ROBO2/ADGRB3/IL1RAPL2/CUX2/NTN1/NLGN1/CTNNA2/PPFIA2/NRXN1/IL1RAPL1/FRMPD4/GPC6/IL1RAP/PAK3/TANC2/NEGR1/LRRTM3/SIPA1L1/LRFN5/ARHGAP44/CLSTN2/SHANK2/EFNA5/EPHA7/GRIN2B/NTRK3/SETD5/CDH8/LINGO2	29	neurons1
GO:0050803	BP	GO:0050803	regulation of synapse structure or activity	29/509	215/18800	1.02354415797624e-12	5.42185962539416e-10	ROBO2/ADGRB3/IL1RAPL2/CUX2/NTN1/NLGN1/CTNNA2/PPFIA2/NRXN1/IL1RAPL1/FRMPD4/GPC6/IL1RAP/PAK3/TANC2/NEGR1/LRRTM3/SIPA1L1/LRFN5/ARHGAP44/CLSTN2/SHANK2/EFNA5/EPHA7/GRIN2B/NTRK3/SETD5/CDH8/LINGO2	29	neurons1
GO:0007409	BP	GO:0007409	axonogenesis	40/509	430/18800	1.09724001527133e-11	4.86000478615902e-09	DAB1/NRXN3/ROBO2/EPHA6/SEMA6D/NTN1/DCC/AUTS2/UNC5C/TIAM2/SEMA5A/LRRC4C/CNTN5/CTNNA2/SLIT2/NRXN1/CNTN6/MAP2/TRIO/DSCAM/CNTN4/NFASC/PAK3/MACF1/FSTL4/SOS1/KALRN/EPHA5/CDH11/SIPA1L1/PLXNA4/KIAA0319/SPTBN4/EFNA5/PTK2/OPHN1/ANK3/EPHA7/DCLK1/MAP3K13	40	neurons1
GO:0010975	BP	GO:0010975	regulation of neuron projection development	40/509	431/18800	1.17961281217452e-11	4.86000478615902e-09	DAB1/ROBO2/SEMA6D/ADGRB3/CUX2/LRRC7/NTN1/DCC/NLGN1/TIAM2/FUT9/SEMA5A/HECW1/LRRC4C/MAGI2/CTNNA2/SLIT2/PPFIA2/CSMD3/IL1RAPL1/MAP2/HECW2/DSCAM/PAK3/MACF1/FSTL4/TANC2/CCDC88A/NEGR1/SIPA1L1/CAMK1D/PLXNA4/ARHGAP44/PTPRG/KIAA0319/EFNA5/EPHA7/NTRK3/NEDD4L/MAP3K13	40	neurons1
GO:0051963	BP	GO:0051963	regulation of synapse assembly	19/509	103/18800	3.55018464243187e-11	1.31640846541374e-08	ROBO2/ADGRB3/IL1RAPL2/CUX2/NTN1/NLGN1/NRXN1/IL1RAPL1/GPC6/IL1RAP/NEGR1/LRRTM3/LRFN5/CLSTN2/EFNA5/EPHA7/NTRK3/SETD5/LINGO2	19	neurons1
GO:0061564	BP	GO:0061564	axon development	40/509	479/18800	2.93750992506095e-10	9.90207891102364e-08	DAB1/NRXN3/ROBO2/EPHA6/SEMA6D/NTN1/DCC/AUTS2/UNC5C/TIAM2/SEMA5A/LRRC4C/CNTN5/CTNNA2/SLIT2/NRXN1/CNTN6/MAP2/TRIO/DSCAM/CNTN4/NFASC/PAK3/MACF1/FSTL4/SOS1/KALRN/EPHA5/CDH11/SIPA1L1/PLXNA4/KIAA0319/SPTBN4/EFNA5/PTK2/OPHN1/ANK3/EPHA7/DCLK1/MAP3K13	40	neurons1
GO:0050804	BP	GO:0050804	modulation of chemical synaptic transmission	37/509	429/18800	5.72850882806342e-10	1.7434971939827e-07	CUX2/DCC/CACNA1A/NLGN1/LRRC4C/ERC2/NRXN1/UNC13C/PRKN/FBXL20/GRM5/CACNA1B/NRG3/CNTN4/ERC1/GRID1/RIMS1/NF1/CPEB3/RIMS2/GRIA1/CDH11/SIPA1L1/APBA1/SHISA9/CLSTN2/GRIK2/SHANK2/TMEM108/DGKI/GRIK3/STXBP5/OPHN1/PLCB1/GRIN2B/BTBD9/GRIN3A	37	neurons1
GO:0099177	BP	GO:0099177	regulation of trans-synaptic signaling	37/509	430/18800	6.11258455279803e-10	1.7434971939827e-07	CUX2/DCC/CACNA1A/NLGN1/LRRC4C/ERC2/NRXN1/UNC13C/PRKN/FBXL20/GRM5/CACNA1B/NRG3/CNTN4/ERC1/GRID1/RIMS1/NF1/CPEB3/RIMS2/GRIA1/CDH11/SIPA1L1/APBA1/SHISA9/CLSTN2/GRIK2/SHANK2/TMEM108/DGKI/GRIK3/STXBP5/OPHN1/PLCB1/GRIN2B/BTBD9/GRIN3A	37	neurons1
GO:0043087	BP	GO:0043087	regulation of GTPase activity	33/509	364/18800	1.43173021041926e-09	3.79203972873901e-07	PRKG1/RGS6/ARHGAP24/TIAM2/RGS7/RALGAPA1/RASAL2/TBCK/ARHGAP6/RABGAP1L/VAV3/RAP1GAP2/DOCK10/RASGEF1B/BCAS3/SOS1/NF1/RALGPS1/EPHA5/ARHGEF7/SIPA1L1/SBF2/PLXNA4/ARHGAP44/RAPGEF4/TBC1D5/EFNA5/PKP4/PTK2/EVI5/GARNL3/MYO9A/NTRK3	33	neurons1	GTPase activity
GO:0099173	BP	GO:0099173	postsynapse organization	21/509	163/18800	3.32538917010401e-09	8.22036202849711e-07	CUX2/NLGN1/PPFIA2/NRXN1/IL1RAPL1/CNKSR2/NOS1AP/IL1RAP/DOCK10/PAK3/GPHN/CTNND2/TANC2/SIPA1L1/ARHGAP44/SHANK2/TMEM108/OPHN1/EPHA7/GRIN2B/NTRK3	21	neurons1
GO:0060560	BP	GO:0060560	developmental growth involved in morphogenesis	25/509	234/18800	5.53437785630552e-09	1.2825920681988e-06	SEMA6D/FMN1/NTN1/DCC/AUTS2/KIF26B/SEMA5A/MAGI2/SLIT2/MAP2/PRKN/DSCAM/MACF1/FSTL4/RIMS1/RIMS2/PLXNA4/KIAA0319/EFNA5/TMEM108/EPHA7/DCLK1/NEDD4L/TGFBR2/MAP3K13	25	neurons1
GO:0050770	BP	GO:0050770	regulation of axonogenesis	20/509	154/18800	6.84942414684209e-09	1.42826049053233e-06	DAB1/ROBO2/SEMA6D/NTN1/DCC/TIAM2/SEMA5A/LRRC4C/SLIT2/MAP2/DSCAM/PAK3/MACF1/FSTL4/SIPA1L1/PLXNA4/KIAA0319/EFNA5/EPHA7/MAP3K13	20	neurons1
GO:0048813	BP	GO:0048813	dendrite morphogenesis	19/509	139/18800	6.93330335209867e-09	1.42826049053233e-06	ADGRB3/CUX2/NLGN1/HECW1/CTNNA2/PPFIA2/IL1RAPL1/RERE/MAP2/HECW2/DSCAM/DOCK10/PAK3/CTNND2/TANC2/SIPA1L1/ARHGAP44/DCLK1/NEDD4L	19	neurons1
GO:0007215	BP	GO:0007215	glutamate receptor signaling pathway	12/509	52/18800	1.05103128419767e-08	1.94861200090249e-06	GRIA3/GRIA2/GRM5/GRID1/GRIA1/CPEB4/GRIK2/GRIK3/PLCB1/GRIN2B/GNAQ/GRIN3A	12	neurons1
GO:0048013	BP	GO:0048013	ephrin receptor signaling pathway	12/509	52/18800	1.05103128419767e-08	1.94861200090249e-06	EPHA6/ANKS1B/ARHGEF28/PAK3/KALRN/EPHA5/ARHGEF7/SIPA1L1/EFNA5/PTK2/EPHA7/NTRK3	12	neurons1
GO:0048588	BP	GO:0048588	developmental cell growth	24/509	227/18800	1.37581274695776e-08	2.42929222177113e-06	SEMA6D/NTN1/SORBS2/DCC/AUTS2/SEMA5A/SLIT2/MAP2/PRKN/DSCAM/MACF1/FSTL4/RIMS1/RIMS2/PLXNA4/KIAA0319/EFNA5/TMEM108/EPHA7/DCLK1/NEDD4L/TGFBR2/AKAP6/MAP3K13	24	neurons1
GO:0042391	BP	GO:0042391	regulation of membrane potential	34/509	425/18800	1.93622264039716e-08	3.26341525026939e-06	FGF12/KCNQ3/GRIA3/CUX2/DMD/NLGN1/PID1/NRXN1/PRKN/GRM5/NOS1AP/GABRB3/GRID1/RIMS1/RIMS2/SLC8A1/GRIA1/KCND2/SCN9A/GRIK2/TMEM108/KCNMA1/GRIK3/CACNA1D/GABRB1/ANK3/GRIN2B/SLMAP/KCND3/NEDD4L/GNAQ/AKAP6/GRIN3A/KCNH8	34	neurons1
GO:0007411	BP	GO:0007411	axon guidance	24/509	234/18800	2.48735515506054e-08	4.01004909346282e-06	NRXN3/ROBO2/EPHA6/SEMA6D/NTN1/DCC/UNC5C/SEMA5A/CNTN5/SLIT2/NRXN1/CNTN6/TRIO/DSCAM/CNTN4/NFASC/SOS1/KALRN/EPHA5/PLXNA4/EFNA5/PTK2/OPHN1/EPHA7	24	neurons1
GO:0097485	BP	GO:0097485	neuron projection guidance	24/509	235/18800	2.70158047519675e-08	4.17394183417897e-06	NRXN3/ROBO2/EPHA6/SEMA6D/NTN1/DCC/UNC5C/SEMA5A/CNTN5/SLIT2/NRXN1/CNTN6/TRIO/DSCAM/CNTN4/NFASC/SOS1/KALRN/EPHA5/PLXNA4/EFNA5/PTK2/OPHN1/EPHA7	24	neurons1
GO:0034765	BP	GO:0034765	regulation of ion transmembrane transport	36/509	476/18800	3.12011385490765e-08	4.62775286959903e-06	PDE4D/CACNB4/PDE4B/FGF12/KCNQ3/DMD/CACNA1A/KCNJ6/KCNIP4/NLGN1/HECW1/RGS7/TRPC1/KCNB2/PLCG2/HECW2/GRM5/CACNA1B/NOS1AP/DPP10/TRPC6/SLC8A1/KCND2/GSG1L/DAPK1/SHISA9/SCN9A/CACNA1E/KCNMA1/CACNA1D/ANK3/SLMAP/KCND3/NEDD4L/AKAP6/KCNH8	36	neurons1
GO:0050919	BP	GO:0050919	negative chemotaxis	11/509	47/18800	3.71110058834121e-08	5.29260037752662e-06	ROBO2/SEMA6D/NTN1/UNC5C/SEMA5A/SLIT2/NRG3/PLXNA4/NRG1/EFNA5/EPHA7	11	neurons1
GO:0051056	BP	GO:0051056	regulation of small GTPase mediated signal transduction	27/509	299/18800	4.96985100404672e-08	6.82526204555749e-06	AUTS2/ARHGAP24/TIAM2/SLIT2/RALGAPA1/TRIO/ARHGAP6/PSD3/DOCK3/ARHGEF28/VAV3/RAP1GAP2/SOS1/NF1/KALRN/ARHGEF11/RALGPS1/SRGAP3/SIPA1L1/ARHGAP44/NRG1/GARNL3/OPHN1/MYO9A/DENND1A/ARHGAP26/DLC1	27	neurons1	GTPase activity
GO:0035235	BP	GO:0035235	ionotropic glutamate receptor signaling pathway	8/509	22/18800	6.25725471621973e-08	8.00065534060095e-06	GRIA3/GRIA2/GRID1/GRIA1/CPEB4/GRIK2/GRIK3/GRIN3A	8	neurons1
GO:1990806	BP	GO:1990806	ligand-gated ion channel signaling pathway	8/509	22/18800	6.25725471621973e-08	8.00065534060095e-06	GRIA3/GRIA2/GRID1/GRIA1/CPEB4/GRIK2/GRIK3/GRIN3A	8	neurons1
GO:0051960	BP	GO:0051960	regulation of nervous system development	33/509	440/18800	1.44258816547093e-07	1.78303897252207e-05	DAB1/ROBO2/SEMA6D/ADGRB3/CUX2/NTN1/DCC/NLGN1/TIAM2/SEMA5A/SLIT2/NRXN1/IL1RAPL1/MAP2/GRM5/DSCAM/IL1RAP/PAK3/MACF1/FSTL4/NF1/LRRTM3/HOOK3/TENM4/PLXNA4/CLSTN2/KIAA0319/EFNA5/EPHA7/NTRK3/LINGO2/SLC25A12/MAP3K13	33	neurons1
GO:0043547	BP	GO:0043547	positive regulation of GTPase activity	24/509	272/18800	4.22943246689525e-07	5.05894696362826e-05	RGS6/ARHGAP24/TIAM2/RGS7/RALGAPA1/TBCK/ARHGAP6/RABGAP1L/RAP1GAP2/DOCK10/RASGEF1B/BCAS3/SOS1/NF1/RALGPS1/ARHGEF7/SIPA1L1/RAPGEF4/TBC1D5/PKP4/EVI5/GARNL3/MYO9A/NTRK3	24	neurons1	GTPase activity
GO:0060078	BP	GO:0060078	regulation of postsynaptic membrane potential	16/509	131/18800	5.19680787812405e-07	6.02180112877625e-05	GRIA3/CUX2/NLGN1/NRXN1/GRM5/GRID1/RIMS1/RIMS2/GRIA1/KCND2/GRIK2/TMEM108/GRIK3/GABRB1/GRIN2B/GRIN3A	16	neurons1
GO:0098742	BP	GO:0098742	cell-cell adhesion via plasma-membrane adhesion molecules	24/509	279/18800	6.70766542225052e-07	7.53697678354695e-05	DAB1/PCDH15/ROBO2/NLGN1/LRRC4C/TENM2/SDK1/CNTN6/IL1RAPL1/DSCAM/GPC6/PKD1/KIRREL3/CNTN4/IL1RAP/CDH11/TENM4/LRFN5/CLSTN2/EFNA5/ADGRL3/CDH12/CDH8/TGFBR2	24	neurons1
GO:0099054	BP	GO:0099054	presynapse assembly	10/509	50/18800	7.52540718444865e-07	8.20712054115753e-05	IL1RAPL2/NLGN1/CNTN5/IL1RAPL1/GPC6/IL1RAP/PCLO/LRRTM3/LRFN5/NTRK3	10	neurons1
GO:0051893	BP	GO:0051893	regulation of focal adhesion assembly	11/509	63/18800	8.87345779628574e-07	9.13966153017432e-05	FMN1/ARHGAP6/PTPRJ/MACF1/ROCK1/BCAS3/EFNA5/PTK2/LIMCH1/DLC1/WDPCP	11	neurons1
GO:0090109	BP	GO:0090109	regulation of cell-substrate junction assembly	11/509	63/18800	8.87345779628574e-07	9.13966153017432e-05	FMN1/ARHGAP6/PTPRJ/MACF1/ROCK1/BCAS3/EFNA5/PTK2/LIMCH1/DLC1/WDPCP	11	neurons1
GO:1901890	BP	GO:1901890	positive regulation of cell junction assembly	14/509	105/18800	9.1500878132209e-07	9.16987178687111e-05	ADGRB3/FMN1/CUX2/CNTNAP2/NLGN1/NRXN1/IL1RAPL1/PTPRJ/IL1RAP/ROCK1/LRRTM3/CLSTN2/EFNA5/LINGO2	14	neurons1
GO:0060996	BP	GO:0060996	dendritic spine development	13/509	91/18800	1.00650591887485e-06	9.82137880838929e-05	CUX2/NLGN1/SDK1/PPFIA2/DOCK10/PAK3/CTNND2/FSTL4/TANC2/CPEB3/SIPA1L1/ARHGAP44/GRIN3A	13	neurons1
GO:0099172	BP	GO:0099172	presynapse organization	10/509	52/18800	1.10406346721487e-06	0.000104970957344429	IL1RAPL2/NLGN1/CNTN5/IL1RAPL1/GPC6/IL1RAP/PCLO/LRRTM3/LRFN5/NTRK3	10	neurons1
GO:0035249	BP	GO:0035249	synaptic transmission, glutamatergic	13/509	94/18800	1.46867064098211e-06	0.000136145768419042	NLGN1/GRIA2/NRXN1/UNC13C/PRKN/GRM5/GRID1/NF1/GRIK2/DGKI/GRIK3/OPHN1/CDH8	13	neurons1	Glutamatergic synapse
GO:0008361	BP	GO:0008361	regulation of cell size	18/509	179/18800	1.85996861312559e-06	0.000168213746767553	SEMA6D/NTN1/DCC/SEMA5A/AKT3/MAP2/PRR16/DSCAM/VAV3/RAP1GAP2/MACF1/FSTL4/PLXNA4/KIAA0319/EFNA5/KCNMA1/EPHA7/MAP3K13	18	neurons1
GO:0150116	BP	GO:0150116	regulation of cell-substrate junction organization	11/509	68/18800	1.95535011390398e-06	0.000172629481484666	FMN1/ARHGAP6/PTPRJ/MACF1/ROCK1/BCAS3/EFNA5/PTK2/LIMCH1/DLC1/WDPCP	11	neurons1
GO:0007269	BP	GO:0007269	neurotransmitter secretion	16/509	145/18800	2.05016833757569e-06	0.000172773277175697	CADPS/NLGN1/ERC2/NRXN1/UNC13C/PRKN/FBXL20/PCLO/RIMS1/NF1/PTPRN2/RIMS2/CADPS2/APBA1/STXBP5/GRIN3A	16	neurons1
GO:0099643	BP	GO:0099643	signal release from synapse	16/509	145/18800	2.05016833757569e-06	0.000172773277175697	CADPS/NLGN1/ERC2/NRXN1/UNC13C/PRKN/FBXL20/PCLO/RIMS1/NF1/PTPRN2/RIMS2/CADPS2/APBA1/STXBP5/GRIN3A	16	neurons1
GO:0031346	BP	GO:0031346	positive regulation of cell projection organization	26/509	341/18800	2.27583641247842e-06	0.000185664796646293	ROBO2/GRIP1/CUX2/LRRC7/NTN1/AUTS2/NLGN1/TIAM2/FUT9/SEMA5A/TENM2/MAGI2/SLIT2/IL1RAPL1/DSCAM/PAK3/MACF1/BCAS3/CCDC88A/NEGR1/ARHGEF7/CAMK1D/PLXNA4/EFNA5/NTRK3/MAP3K13	26	neurons1
GO:0048041	BP	GO:0048041	focal adhesion assembly	12/509	83/18800	2.30328496378897e-06	0.000185664796646293	FMN1/ARHGAP6/PTPRJ/MACF1/ROCK1/BCAS3/ARHGEF7/EFNA5/PTK2/LIMCH1/DLC1/WDPCP	12	neurons1
GO:0001764	BP	GO:0001764	neuron migration	17/509	164/18800	2.36158387445433e-06	0.000186313893754823	PRKG1/DAB1/NTN1/DCC/AUTS2/CTNNA2/KIRREL3/NRG3/ZNF609/NRG1/KIAA0319/ADGRL3/NTRK3/ASTN2/DCLK1/NAV1/SDCCAG8	17	neurons1
GO:0099175	BP	GO:0099175	regulation of postsynapse organization	12/509	86/18800	3.37852733019868e-06	0.000260991236257848	CUX2/NLGN1/PPFIA2/IL1RAPL1/IL1RAP/PAK3/TANC2/SIPA1L1/ARHGAP44/EPHA7/GRIN2B/NTRK3	12	neurons1
GO:0032535	BP	GO:0032535	regulation of cellular component size	26/509	351/18800	3.86265382499614e-06	0.000292300415981341	SEMA6D/FMN1/NTN1/DCC/SEMA5A/SLIT2/AKT3/SSH2/MAP2/PRR16/DSCAM/VAV3/RAP1GAP2/PAK3/MACF1/FSTL4/FER/PLXNA4/KIAA0319/SPTBN4/EFNA5/KCNMA1/FHOD3/FCHSD2/EPHA7/MAP3K13	26	neurons1
GO:1990138	BP	GO:1990138	neuron projection extension	17/509	172/18800	4.5327585028455e-06	0.000336149370571022	SEMA6D/NTN1/AUTS2/SEMA5A/SLIT2/MAP2/PRKN/DSCAM/MACF1/RIMS1/RIMS2/PLXNA4/KIAA0319/TMEM108/DCLK1/NEDD4L/MAP3K13	17	neurons1
GO:0051962	BP	GO:0051962	positive regulation of nervous system development	22/509	270/18800	4.74356530365257e-06	0.000344885100900857	ROBO2/ADGRB3/CUX2/NTN1/NLGN1/TIAM2/SEMA5A/SLIT2/NRXN1/IL1RAPL1/GRM5/DSCAM/IL1RAP/PAK3/MACF1/LRRTM3/TENM4/PLXNA4/CLSTN2/EFNA5/LINGO2/MAP3K13	22	neurons1
GO:0007626	BP	GO:0007626	locomotory behavior	18/509	192/18800	5.05511632706431e-06	0.000360468679629894	DAB1/FGF12/KLHL1/PRKN/GRM5/DSCAM/NEGR1/KCND2/VPS13A/APBA1/ZFHX3/NCOA2/NRG1/SHANK2/SOBP/SPTBN4/NAV2/BTBD9	18	neurons1
GO:0051965	BP	GO:0051965	positive regulation of synapse assembly	10/509	63/18800	6.83228077792166e-06	0.000475271550827091	ADGRB3/CUX2/NLGN1/NRXN1/IL1RAPL1/IL1RAP/LRRTM3/CLSTN2/EFNA5/LINGO2	10	neurons1
GO:0007044	BP	GO:0007044	cell-substrate junction assembly	12/509	92/18800	6.92143035185084e-06	0.000475271550827091	FMN1/ARHGAP6/PTPRJ/MACF1/ROCK1/BCAS3/ARHGEF7/EFNA5/PTK2/LIMCH1/DLC1/WDPCP	12	neurons1
GO:0061387	BP	GO:0061387	regulation of extent of cell growth	13/509	108/18800	7.11490618670417e-06	0.000479649637280008	SEMA6D/NTN1/DCC/SEMA5A/MAP2/DSCAM/MACF1/FSTL4/PLXNA4/KIAA0319/EFNA5/EPHA7/MAP3K13	13	neurons1
GO:0099003	BP	GO:0099003	vesicle-mediated transport in synapse	18/509	197/18800	7.24389959214684e-06	0.000479649637280008	CADPS/NLGN1/ERC2/UNC13C/FBXL20/PCLO/ROCK1/RIMS1/RIMS2/CADPS2/GSG1L/APBA1/RAPGEF4/STXBP5/OPHN1/BTBD9/GRIN3A/SH3GL3	18	neurons1
GO:0032970	BP	GO:0032970	regulation of actin filament-based process	27/509	393/18800	1.01148007127462e-05	0.000657994404260754	PDE4D/PDE4B/FMN1/SEMA5A/CTNNA2/SLIT2/SSH2/PRKN/ARHGAP6/TMEFF2/PAK3/ROCK1/BCAS3/FER/CCDC88A/EPHA5/ARHGAP44/JAM3/SPTBN4/EFNA5/PPM1E/TJP1/FHOD3/FCHSD2/NTRK3/LIMCH1/DLC1	27	neurons1
GO:0099504	BP	GO:0099504	synaptic vesicle cycle	17/509	183/18800	1.04070043797789e-05	0.000665330555865864	CADPS/NLGN1/ERC2/UNC13C/FBXL20/PCLO/ROCK1/RIMS1/RIMS2/CADPS2/APBA1/RAPGEF4/STXBP5/OPHN1/BTBD9/GRIN3A/SH3GL3	17	neurons1
GO:0048638	BP	GO:0048638	regulation of developmental growth	24/509	329/18800	1.17250302762066e-05	0.00073688834346058	SEMA6D/NTN1/DCC/ERBB4/SEMA5A/MAP2/PRKN/JARID2/DSCAM/MBD5/MACF1/FSTL4/RIMS1/RIMS2/PLXNA4/KIAA0319/SPTBN4/EFNA5/PLCB1/EPHA7/NEDD4L/TGFBR2/AKAP6/MAP3K13	24	neurons1
GO:0032956	BP	GO:0032956	regulation of actin cytoskeleton organization	25/509	352/18800	1.22449750075622e-05	0.000756739455467344	FMN1/SEMA5A/CTNNA2/SLIT2/SSH2/PRKN/ARHGAP6/TMEFF2/PAK3/ROCK1/BCAS3/FER/CCDC88A/EPHA5/ARHGAP44/JAM3/SPTBN4/EFNA5/PPM1E/TJP1/FHOD3/FCHSD2/NTRK3/LIMCH1/DLC1	25	neurons1
GO:0050773	BP	GO:0050773	regulation of dendrite development	12/509	98/18800	1.33802600424107e-05	0.000800225874794499	ADGRB3/CUX2/DCC/HECW1/CSMD3/IL1RAPL1/HECW2/PAK3/SIPA1L1/CAMK1D/KIAA0319/NEDD4L	12	neurons1
GO:0150115	BP	GO:0150115	cell-substrate junction organization	12/509	98/18800	1.33802600424107e-05	0.000800225874794499	FMN1/ARHGAP6/PTPRJ/MACF1/ROCK1/BCAS3/ARHGEF7/EFNA5/PTK2/LIMCH1/DLC1/WDPCP	12	neurons1
GO:0099558	BP	GO:0099558	maintenance of synapse structure	6/509	21/18800	1.4678212559752e-05	0.000863917653516833	ADGRB3/ERC2/ERC1/PCLO/SHANK2/OPHN1	6	neurons1
GO:0060998	BP	GO:0060998	regulation of dendritic spine development	9/509	55/18800	1.52917660961308e-05	0.00087297275009706	CUX2/NLGN1/SDK1/PPFIA2/PAK3/FSTL4/TANC2/CPEB3/GRIN3A	9	neurons1
GO:0097106	BP	GO:0097106	postsynaptic density organization	7/509	31/18800	1.53029203765666e-05	0.00087297275009706	NLGN1/NRXN1/IL1RAP/SHANK2/TMEM108/OPHN1/NTRK3	7	neurons1
GO:0050767	BP	GO:0050767	regulation of neurogenesis	25/509	361/18800	1.87818448512593e-05	0.00105519819255257	DAB1/ROBO2/SEMA6D/CUX2/NTN1/DCC/TIAM2/SEMA5A/SLIT2/IL1RAPL1/MAP2/GRM5/DSCAM/PAK3/MACF1/FSTL4/NF1/HOOK3/TENM4/PLXNA4/KIAA0319/EFNA5/EPHA7/NTRK3/MAP3K13	25	neurons1
GO:0099084	BP	GO:0099084	postsynaptic specialization organization	7/509	33/18800	2.37225795145596e-05	0.00129956741494723	NLGN1/NRXN1/IL1RAP/SHANK2/TMEM108/OPHN1/NTRK3	7	neurons1
GO:0060997	BP	GO:0060997	dendritic spine morphogenesis	9/509	58/18800	2.38324121403484e-05	0.00129956741494723	CUX2/NLGN1/PPFIA2/DOCK10/PAK3/CTNND2/TANC2/SIPA1L1/ARHGAP44	9	neurons1
GO:0090066	BP	GO:0090066	regulation of anatomical structure size	30/509	487/18800	2.70795509603473e-05	0.00145523152117345	PRKG1/SEMA6D/FMN1/NTN1/DCC/SEMA5A/SLIT2/AKT3/SSH2/MAP2/PRR16/DSCAM/VAV3/RAP1GAP2/PAK3/MACF1/FSTL4/ROCK1/FER/SLC8A1/DOCK4/PLXNA4/KIAA0319/SPTBN4/EFNA5/KCNMA1/FHOD3/FCHSD2/EPHA7/MAP3K13	30	neurons1
GO:0001952	BP	GO:0001952	regulation of cell-matrix adhesion	13/509	123/18800	2.93574288272309e-05	0.00155510494416246	FMN1/ARHGAP6/PTPRJ/MACF1/ROCK1/BCAS3/NF1/AJAP1/EFNA5/PTK2/LIMCH1/DLC1/WDPCP	13	neurons1
GO:0002028	BP	GO:0002028	regulation of sodium ion transport	11/509	90/18800	3.1057919446606e-05	0.00162201077898613	FGF12/DMD/NKAIN2/HECW1/HECW2/SLC8A1/NKAIN3/SPTBN4/ANK3/SLMAP/NEDD4L	11	neurons1
GO:0016079	BP	GO:0016079	synaptic vesicle exocytosis	12/509	107/18800	3.27673391070889e-05	0.00168751796401508	CADPS/NLGN1/ERC2/UNC13C/FBXL20/PCLO/RIMS1/RIMS2/CADPS2/APBA1/STXBP5/GRIN3A	12	neurons1
GO:0032412	BP	GO:0032412	regulation of ion transmembrane transporter activity	20/509	263/18800	3.4596326857127e-05	0.00173950066338926	PDE4D/CACNB4/PDE4B/FGF12/DMD/NLGN1/HECW1/PLCG2/HECW2/GRM5/NOS1AP/TRPC6/GSG1L/DAPK1/SHISA9/CACNA1D/ANK3/SLMAP/NEDD4L/AKAP6	20	neurons1
GO:0001508	BP	GO:0001508	action potential	14/509	143/18800	3.47149539079841e-05	0.00173950066338926	FGF12/DMD/NOS1AP/SLC8A1/KCND2/SCN9A/GRIK2/CACNA1D/ANK3/SLMAP/KCND3/NEDD4L/GNAQ/AKAP6	14	neurons1
GO:0050772	BP	GO:0050772	positive regulation of axonogenesis	10/509	77/18800	4.18076669956851e-05	0.00206697105626667	ROBO2/NTN1/TIAM2/SEMA5A/SLIT2/DSCAM/MACF1/PLXNA4/EFNA5/MAP3K13	10	neurons1
GO:0099560	BP	GO:0099560	synaptic membrane adhesion	6/509	25/18800	4.36891884854755e-05	0.00213157251189662	NLGN1/LRRC4C/GPC6/IL1RAP/LRFN5/EFNA5	6	neurons1
GO:0050771	BP	GO:0050771	negative regulation of axonogenesis	9/509	64/18800	5.33849987565247e-05	0.00257079968037914	DAB1/SEMA6D/NTN1/DCC/SEMA5A/MAP2/FSTL4/KIAA0319/EPHA7	9	neurons1
GO:0021952	BP	GO:0021952	central nervous system projection neuron axonogenesis	6/509	26/18800	5.55044916983356e-05	0.00263859814381318	DCC/SLIT2/CDH11/PLXNA4/SPTBN4/DCLK1	6	neurons1
GO:0048639	BP	GO:0048639	positive regulation of developmental growth	15/509	169/18800	5.79717048921678e-05	0.00267692239012681	NTN1/ERBB4/SEMA5A/PRKN/DSCAM/MACF1/RIMS1/RIMS2/SPTBN4/EFNA5/PLCB1/NEDD4L/TGFBR2/AKAP6/MAP3K13	15	neurons1
GO:0097061	BP	GO:0097061	dendritic spine organization	10/509	80/18800	5.83683146848303e-05	0.00267692239012681	CUX2/NLGN1/PPFIA2/DOCK10/PAK3/CTNND2/TANC2/SIPA1L1/ARHGAP44/GRIN2B	10	neurons1
GO:0022898	BP	GO:0022898	regulation of transmembrane transporter activity	20/509	273/18800	5.84764599784983e-05	0.00267692239012681	PDE4D/CACNB4/PDE4B/FGF12/DMD/NLGN1/HECW1/PLCG2/HECW2/GRM5/NOS1AP/TRPC6/GSG1L/DAPK1/SHISA9/CACNA1D/ANK3/SLMAP/NEDD4L/AKAP6	20	neurons1
GO:0016049	BP	GO:0016049	cell growth	29/509	484/18800	6.0458324578475e-05	0.00273389594557299	SEMA6D/NTN1/SORBS2/DCC/AUTS2/SEMA5A/MEG3/SLIT2/MAP2/PRKN/DSCAM/PTPRJ/NRG3/MACF1/FSTL4/RIMS1/ARHGEF11/RIMS2/RERG/PLXNA4/KIAA0319/EFNA5/TMEM108/EPHA7/DCLK1/NEDD4L/TGFBR2/AKAP6/MAP3K13	29	neurons1
GO:0090630	BP	GO:0090630	activation of GTPase activity	12/509	114/18800	6.15424547320966e-05	0.00274939062827246	ARHGAP24/TIAM2/RALGAPA1/TBCK/RABGAP1L/RAP1GAP2/BCAS3/SIPA1L1/TBC1D5/EVI5/GARNL3/NTRK3	12	neurons1	GTPase activity
GO:0007158	BP	GO:0007158	neuron cell-cell adhesion	5/509	17/18800	6.73982497056781e-05	0.00297515130843636	NRXN3/NLGN1/NRXN1/CNTN4/ASTN2	5	neurons1
GO:0007160	BP	GO:0007160	cell-matrix adhesion	18/509	235/18800	7.6934024203787e-05	0.00335613366761932	FMN1/PPFIA2/ARHGAP6/PTPRJ/PKD1/MACF1/MKLN1/ROCK1/BCAS3/NF1/ARHGEF7/AJAP1/JAM3/EFNA5/PTK2/LIMCH1/DLC1/WDPCP	18	neurons1
GO:0034331	BP	GO:0034331	cell junction maintenance	7/509	40/18800	8.7883708701817e-05	0.00378921851007369	ADGRB3/ERC2/ERC1/PCLO/SHANK2/TJP1/OPHN1	7	neurons1
GO:1904062	BP	GO:1904062	regulation of cation transmembrane transport	23/509	352/18800	9.75777433939691e-05	0.00408058889535452	PDE4D/CACNB4/PDE4B/FGF12/DMD/KCNIP4/NLGN1/HECW1/RGS7/TRPC1/PLCG2/HECW2/NOS1AP/DPP10/SLC8A1/GSG1L/DAPK1/SHISA9/CACNA1D/ANK3/SLMAP/NEDD4L/AKAP6	23	neurons1
GO:0038007	BP	GO:0038007	netrin-activated signaling pathway	4/509	10/18800	9.79429373480454e-05	0.00408058889535452	DCC/UNC5C/DSCAM/PTK2	4	neurons1
GO:0099566	BP	GO:0099566	regulation of postsynaptic cytosolic calcium ion concentration	4/509	10/18800	9.79429373480454e-05	0.00408058889535452	GRM5/SLC8A1/GRIA1/ITPR1	4	neurons1
GO:0007163	BP	GO:0007163	establishment or maintenance of cell polarity	17/509	219/18800	0.000102683019344041	0.00418405094206269	FRMD4A/LRRC7/KIF26B/DLG2/MTCL1/PKD1/ANK1/FRMD4B/ROCK1/BCAS3/ARHGEF11/JAM3/PTK2/OPHN1/MYO9A/SDCCAG8/WDPCP	17	neurons1
GO:0071805	BP	GO:0071805	potassium ion transmembrane transport	17/509	219/18800	0.000102683019344041	0.00418405094206269	KCNQ3/KCNJ6/KCNIP4/RGS7/KCNN3/KCNB2/KCNT2/NOS1AP/DPP10/KCND2/KCNMA1/CACNA1D/ANK3/KCND3/NEDD4L/AKAP6/KCNH8	17	neurons1
GO:0060284	BP	GO:0060284	regulation of cell development	29/509	500/18800	0.000106844420587936	0.00430629469065289	DAB1/ROBO2/SEMA6D/CUX2/NTN1/DCC/TIAM2/SEMA5A/SLIT2/IL1RAPL1/MAP2/GRM5/DSCAM/PAK3/MACF1/FSTL4/ROCK1/NF1/HOOK3/ARHGEF7/TENM4/PLXNA4/KIAA0319/EFNA5/HDAC9/PLCB1/EPHA7/NTRK3/MAP3K13	29	neurons1
GO:0048675	BP	GO:0048675	axon extension	12/509	121/18800	0.000109948719386816	0.00438376184393887	SEMA6D/NTN1/AUTS2/SEMA5A/SLIT2/MAP2/DSCAM/MACF1/PLXNA4/KIAA0319/DCLK1/MAP3K13	12	neurons1
GO:0097120	BP	GO:0097120	receptor localization to synapse	8/509	56/18800	0.000123844127778987	0.00488525559366471	GRIP1/LRRC7/NLGN1/DLG2/ANKS1B/GPC6/GPHN/ARHGAP44	8	neurons1
GO:0140058	BP	GO:0140058	neuron projection arborization	6/509	30/18800	0.000130581366710338	0.00509679692380984	GRIP1/NLGN1/MACF1/ROCK1/MYO9A/MAP3K13	6	neurons1
GO:0030010	BP	GO:0030010	establishment of cell polarity	13/509	143/18800	0.000140172789654741	0.00541417400041439	FRMD4A/KIF26B/PKD1/FRMD4B/ROCK1/BCAS3/ARHGEF11/JAM3/PTK2/OPHN1/MYO9A/SDCCAG8/WDPCP	13	neurons1
GO:0106027	BP	GO:0106027	neuron projection organization	10/509	89/18800	0.000145122382402891	0.00554756488608166	CUX2/NLGN1/PPFIA2/DOCK10/PAK3/CTNND2/TANC2/SIPA1L1/ARHGAP44/GRIN2B	10	neurons1
GO:0110053	BP	GO:0110053	regulation of actin filament organization	19/509	270/18800	0.000150744528914346	0.00568392606409054	FMN1/SEMA5A/CTNNA2/SLIT2/SSH2/PRKN/ARHGAP6/TMEFF2/PAK3/ROCK1/FER/CCDC88A/SPTBN4/PPM1E/TJP1/FHOD3/FCHSD2/LIMCH1/DLC1	19	neurons1
GO:0019226	BP	GO:0019226	transmission of nerve impulse	9/509	73/18800	0.000151755307536398	0.00568392606409054	FGF12/CNTNAP2/NFASC/KCND2/SCN9A/GRIK2/JAM3/SPTBN4/ANK3	9	neurons1
GO:0035637	BP	GO:0035637	multicellular organismal signaling	14/509	164/18800	0.000153833472411446	0.00570414515701641	PDE4D/FGF12/CNTNAP2/TRPC1/NFASC/SLC8A1/KCND2/SCN9A/GRIK2/JAM3/SPTBN4/CACNA1D/ANK3/KCND3	14	neurons1
GO:0051961	BP	GO:0051961	negative regulation of nervous system development	13/509	145/18800	0.000161177544440771	0.0059172904434295	DAB1/ROBO2/SEMA6D/NTN1/DCC/SEMA5A/MAP2/FSTL4/NF1/HOOK3/KIAA0319/EPHA7/NTRK3	13	neurons1
GO:0061001	BP	GO:0061001	regulation of dendritic spine morphogenesis	7/509	44/18800	0.000164529965936945	0.00598114817347245	CUX2/NLGN1/PPFIA2/PAK3/TANC2/SIPA1L1/ARHGAP44	7	neurons1
GO:0006836	BP	GO:0006836	neurotransmitter transport	16/509	207/18800	0.000171109283494185	0.00615993420579066	CADPS/NLGN1/ERC2/NRXN1/UNC13C/PRKN/FBXL20/PCLO/RIMS1/NF1/PTPRN2/RIMS2/CADPS2/APBA1/STXBP5/GRIN3A	16	neurons1
GO:1901889	BP	GO:1901889	negative regulation of cell junction assembly	6/509	32/18800	0.000190351519259549	0.00677216057537021	ROBO2/ARHGAP6/ROCK1/BCAS3/EPHA7/DLC1	6	neurons1
GO:0031345	BP	GO:0031345	negative regulation of cell projection organization	15/509	188/18800	0.00019176830108249	0.00677216057537021	DAB1/SEMA6D/NTN1/DCC/ARHGAP24/NLGN1/SEMA5A/SLIT2/MAP2/FSTL4/ARHGAP44/PTPRG/KIAA0319/EPHA7/GRIN2B	15	neurons1
GO:0001738	BP	GO:0001738	morphogenesis of a polarized epithelium	10/509	94/18800	0.000228789365679925	0.00794329564930882	AHI1/PRICKLE2/ERBB4/MAGI2/GPC6/AJAP1/OPHN1/MYO9A/ASTN2/MLLT3	10	neurons1
GO:0086001	BP	GO:0086001	cardiac muscle cell action potential	9/509	77/18800	0.000229215920840357	0.00794329564930882	FGF12/DMD/NOS1AP/SLC8A1/CACNA1D/ANK3/SLMAP/KCND3/NEDD4L	9	neurons1
GO:0001505	BP	GO:0001505	regulation of neurotransmitter levels	16/509	213/18800	0.000237118454679059	0.00814106694398101	CADPS/NLGN1/ERC2/NRXN1/UNC13C/PRKN/FBXL20/PCLO/RIMS1/NF1/PTPRN2/RIMS2/CADPS2/APBA1/STXBP5/GRIN3A	16	neurons1
GO:0030900	BP	GO:0030900	forebrain development	23/509	376/18800	0.000256197519555685	0.00871541653681173	PRKG1/DAB1/ROBO2/CNTNAP2/ERBB4/SEMA5A/SLIT2/KIRREL3/NRG3/ZEB1/NF1/SLC8A1/HOOK3/EPHA5/PLXNA4/NRG1/TMEM108/ZSWIM6/OPHN1/PLCB1/DLC1/DCLK1/TRAPPC9	23	neurons1
GO:0022604	BP	GO:0022604	regulation of cell morphogenesis	20/509	305/18800	0.000261177699450338	0.00872474693298968	GRIP1/CUX2/IL1RAPL1/PRKN/PAK3/MACF1/EPB41/MKLN1/RIMS1/RIMS2/ARHGEF7/PLXNA4/EFNA5/PTK2/SH3KBP1/MYO9A/DLC1/NEDD4L/WDPCP/MAP3K13	20	neurons1
GO:0032409	BP	GO:0032409	regulation of transporter activity	20/509	305/18800	0.000261177699450338	0.00872474693298968	PDE4D/CACNB4/PDE4B/FGF12/DMD/NLGN1/HECW1/PLCG2/HECW2/GRM5/NOS1AP/TRPC6/GSG1L/DAPK1/SHISA9/CACNA1D/ANK3/SLMAP/NEDD4L/AKAP6	20	neurons1
GO:0099174	BP	GO:0099174	regulation of presynapse organization	6/509	34/18800	0.000269851405615717	0.00885494700905378	IL1RAPL2/IL1RAPL1/GPC6/IL1RAP/LRFN5/NTRK3	6	neurons1
GO:1905606	BP	GO:1905606	regulation of presynapse assembly	6/509	34/18800	0.000269851405615717	0.00885494700905378	IL1RAPL2/IL1RAPL1/GPC6/IL1RAP/LRFN5/NTRK3	6	neurons1
GO:0050890	BP	GO:0050890	cognition	20/509	306/18800	0.000272577928760583	0.0088659557881074	CSMD1/NRXN3/ADGRB3/CUX2/CNTNAP2/NRXN1/PRKN/GPI/GRM5/NF1/CPEB3/GRIA1/SHANK2/SOBP/ATXN1/PLCB1/GRIN2B/SETD5/BTBD9/JAKMIP1	20	neurons1
GO:0010959	BP	GO:0010959	regulation of metal ion transport	24/509	403/18800	0.000281391974065396	0.00907305599856076	PDE4D/CACNB4/PDE4B/FGF12/DMD/KCNIP4/NKAIN2/HECW1/RGS7/TRPC1/PLCG2/HECW2/NOS1AP/DPP10/TRPC6/EPB41/SLC8A1/NKAIN3/SPTBN4/CACNA1D/ANK3/SLMAP/NEDD4L/AKAP6	24	neurons1
GO:0097553	BP	GO:0097553	calcium ion transmembrane import into cytosol	13/509	154/18800	0.000292574816148343	0.00935230532998324	PDE4D/DMD/CACNA1A/TRPC1/RYR3/PLCG2/CACNA1B/SLC8A1/CACNA1E/ITPR1/CACNA1D/GRIN2B/AKAP6	13	neurons1
GO:0021954	BP	GO:0021954	central nervous system neuron development	9/509	80/18800	0.000306753860654807	0.00972173773767543	DCC/SLIT2/MAP2/AGBL4/CDH11/PLXNA4/SPTBN4/GABRB1/DCLK1	9	neurons1
GO:0006887	BP	GO:0006887	exocytosis	22/509	357/18800	0.00031311521820413	0.00978923445102461	CADPS/NLGN1/ERC2/IL1RAPL1/EXOC6B/UNC13C/PRKN/FBXL20/ANK1/SCFD2/PCLO/RIMS1/FER/RIMS2/GAB2/CADPS2/APBA1/ARHGAP44/RAPGEF4/STXBP5/GRIN3A/STXBP5L	22	neurons1
GO:0010762	BP	GO:0010762	regulation of fibroblast migration	6/509	35/18800	0.000318310600731706	0.00978923445102461	PAK3/FER/SLC8A1/ARHGEF7/PTK2/WDPCP	6	neurons1
GO:0021955	BP	GO:0021955	central nervous system neuron axonogenesis	6/509	35/18800	0.000318310600731706	0.00978923445102461	DCC/SLIT2/CDH11/PLXNA4/SPTBN4/DCLK1	6	neurons1
GO:0048814	BP	GO:0048814	regulation of dendrite morphogenesis	8/509	64/18800	0.000319443734782626	0.00978923445102461	ADGRB3/CUX2/HECW1/IL1RAPL1/HECW2/PAK3/SIPA1L1/NEDD4L	8	neurons1
GO:0048167	BP	GO:0048167	regulation of synaptic plasticity	15/509	198/18800	0.000336080601728116	0.0102146464853103	ERC2/UNC13C/GRM5/CNTN4/ERC1/RIMS1/NF1/CPEB3/RIMS2/GRIA1/SIPA1L1/SHISA9/GRIK2/SHANK2/GRIN2B	15	neurons1
GO:0006813	BP	GO:0006813	potassium ion transport	17/509	243/18800	0.000354266907812845	0.0106391729976954	KCNQ3/KCNJ6/KCNIP4/RGS7/KCNN3/KCNB2/KCNT2/NOS1AP/DPP10/KCND2/KCNMA1/CACNA1D/ANK3/KCND3/NEDD4L/AKAP6/KCNH8	17	neurons1
GO:0043954	BP	GO:0043954	cellular component maintenance	8/509	65/18800	0.000355786799275681	0.0106391729976954	ADGRB3/ERC2/ERC1/PCLO/SHANK2/TJP1/OPHN1/GRIN2B	8	neurons1
GO:0097484	BP	GO:0097484	dendrite extension	6/509	36/18800	0.000373330875609203	0.0110744870940714	AUTS2/PRKN/RIMS1/RIMS2/TMEM108/NEDD4L	6	neurons1
GO:0007274	BP	GO:0007274	neuromuscular synaptic transmission	5/509	24/18800	0.000395803978678248	0.0115562295507003	ERC2/RIMBP2/ERC1/DTNA/FCHSD2	5	neurons1
GO:0038095	BP	GO:0038095	Fc-epsilon receptor signaling pathway	5/509	24/18800	0.000395803978678248	0.0115562295507003	MAPK10/PLCG2/VAV3/SOS1/FER	5	neurons1
GO:2001257	BP	GO:2001257	regulation of cation channel activity	14/509	180/18800	0.000402965813606254	0.0116734159129062	PDE4D/CACNB4/PDE4B/FGF12/DMD/NLGN1/PLCG2/NOS1AP/GSG1L/DAPK1/SHISA9/ANK3/SLMAP/AKAP6	14	neurons1
GO:0006898	BP	GO:0006898	receptor-mediated endocytosis	17/509	246/18800	0.000408159239357596	0.0117322051126974	LRP1B/AHI1/LDLRAD3/MAGI2/BICD1/PLA2R1/PLCG2/MKLN1/GRIA1/GSG1L/SGIP1/TBC1D5/TMEM108/OPHN1/FCHSD2/TGFBR2/SH3GL3	17	neurons1
GO:0001558	BP	GO:0001558	regulation of cell growth	24/509	415/18800	0.000430413118741189	0.0122073005186499	SEMA6D/NTN1/DCC/SEMA5A/MEG3/SLIT2/MAP2/PRKN/DSCAM/PTPRJ/NRG3/MACF1/FSTL4/RIMS1/ARHGEF11/RIMS2/RERG/PLXNA4/KIAA0319/EFNA5/EPHA7/NEDD4L/AKAP6/MAP3K13	24	neurons1
GO:0050768	BP	GO:0050768	negative regulation of neurogenesis	12/509	140/18800	0.000431271943889734	0.0122073005186499	DAB1/SEMA6D/NTN1/DCC/SEMA5A/MAP2/FSTL4/NF1/HOOK3/KIAA0319/EPHA7/NTRK3	12	neurons1
GO:0017157	BP	GO:0017157	regulation of exocytosis	15/509	204/18800	0.000461310903133185	0.0129586426425595	CADPS/NLGN1/IL1RAPL1/PRKN/FBXL20/PCLO/FER/RIMS2/GAB2/CADPS2/APBA1/RAPGEF4/STXBP5/GRIN3A/STXBP5L	15	neurons1
GO:0044089	BP	GO:0044089	positive regulation of cellular component biogenesis	27/509	494/18800	0.000467400698177384	0.0130309908935469	ADGRB3/FMN1/CUX2/CNTNAP2/AUTS2/NLGN1/TENM2/NRXN1/SPIDR/IL1RAPL1/PLCG2/PTPRJ/IL1RAP/ROCK1/BCAS3/FER/CCDC88A/LRRTM3/FAF1/NRG1/CLSTN2/EFNA5/PPM1E/FCHSD2/LIMCH1/PRKCA/LINGO2	27	neurons1
GO:0035176	BP	GO:0035176	social behavior	7/509	52/18800	0.000476744113483588	0.0130945716503492	NRXN3/CNTNAP2/NRXN1/GRID1/VPS13A/SHANK2/ATXN1	7	neurons1
GO:0038093	BP	GO:0038093	Fc receptor signaling pathway	7/509	52/18800	0.000476744113483588	0.0130945716503492	MAPK10/PLCG2/PTPRJ/VAV3/SOS1/FER/PTK2	7	neurons1
GO:0070252	BP	GO:0070252	actin-mediated cell contraction	10/509	103/18800	0.000480943515501077	0.0130952668864791	PDE4D/SGCD/PDE4B/FGF12/NOS1AP/ROCK1/CACNA1D/LIMCH1/KCND3/NEDD4L	10	neurons1
GO:2000463	BP	GO:2000463	positive regulation of excitatory postsynaptic potential	5/509	25/18800	0.000483832676226439	0.0130952668864791	CUX2/NLGN1/NRXN1/RIMS1/RIMS2	5	neurons1
GO:0051494	BP	GO:0051494	negative regulation of cytoskeleton organization	13/509	165/18800	0.000568432936986696	0.0151054526246397	IQCJ-SCHIP1/CTNNA2/SLIT2/SSH2/MAP2/PRKN/ARHGAP6/TMEFF2/ARHGEF7/SPTBN4/TJP1/FHOD3/DLC1	13	neurons1
GO:0010763	BP	GO:0010763	positive regulation of fibroblast migration	4/509	15/18800	0.000571534858870396	0.0151054526246397	PAK3/SLC8A1/ARHGEF7/PTK2	4	neurons1
GO:0150011	BP	GO:0150011	regulation of neuron projection arborization	4/509	15/18800	0.000571534858870396	0.0151054526246397	GRIP1/MACF1/MYO9A/MAP3K13	4	neurons1
GO:0003012	BP	GO:0003012	muscle system process	25/509	449/18800	0.000574398279415913	0.0151054526246397	PDE4D/PRKG1/SGCD/PDE4B/FGF12/DMD/SORBS2/KCNB2/JARID2/PPP1R12B/GTF2IRD1/NOS1AP/ROCK1/ARHGEF11/SLC8A1/DTNA/DOCK4/KCNMA1/CACNA1D/PRKCA/SLMAP/KCND3/NEDD4L/AKAP6/APBB2	25	neurons1
GO:0098815	BP	GO:0098815	modulation of excitatory postsynaptic potential	6/509	39/18800	0.000583894385514058	0.0152470449400432	CUX2/NLGN1/NRXN1/RIMS1/RIMS2/TMEM108	6	neurons1
GO:0007015	BP	GO:0007015	actin filament organization	25/509	450/18800	0.000593176296042364	0.0153811028372383	FMN1/SORBS2/SEMA5A/CTNNA2/SLIT2/SSH2/PRKN/ARHGAP6/NEBL/TMEFF2/PAK3/ROCK1/FER/CCDC88A/FMN2/SPTBN4/TTC17/PPM1E/TJP1/FHOD3/SH3KBP1/FCHSD2/LIMCH1/DLC1/SPIRE1	25	neurons1
GO:0051703	BP	GO:0051703	biological process involved in intraspecies interaction between organisms	7/509	54/18800	0.000602432357807522	0.0155126332135437	NRXN3/CNTNAP2/NRXN1/GRID1/VPS13A/SHANK2/ATXN1	7	neurons1
GO:0021953	BP	GO:0021953	central nervous system neuron differentiation	13/509	169/18800	0.000712358747365718	0.018216732656773	RORA/DCC/SLIT2/MAP2/AGBL4/CDH11/PLXNA4/MDGA2/SPTBN4/ZSWIM6/GABRB1/OPHN1/DCLK1	13	neurons1
GO:0072176	BP	GO:0072176	nephric duct development	4/509	16/18800	0.00074582813109579	0.0189419911650903	AHI1/PKD1/GREB1L/EPHA7	4	neurons1
GO:0043113	BP	GO:0043113	receptor clustering	7/509	56/18800	0.000753091953002477	0.0189963602838992	LRRC7/NLGN1/DLG2/MAGI2/NRXN1/GPHN/GRIK2	7	neurons1
GO:0060402	BP	GO:0060402	calcium ion transport into cytosol	13/509	171/18800	0.000795117961467772	0.0199209283859628	PDE4D/DMD/CACNA1A/TRPC1/RYR3/PLCG2/CACNA1B/SLC8A1/CACNA1E/ITPR1/CACNA1D/GRIN2B/AKAP6	13	neurons1
GO:0048259	BP	GO:0048259	regulation of receptor-mediated endocytosis	10/509	110/18800	0.000808413066321494	0.020118091610202	AHI1/MAGI2/BICD1/PLCG2/MKLN1/GSG1L/SGIP1/TBC1D5/OPHN1/SH3GL3	10	neurons1
GO:0048640	BP	GO:0048640	negative regulation of developmental growth	10/509	111/18800	0.000867435064783563	0.0214429948014497	SEMA6D/NTN1/DCC/SEMA5A/MAP2/JARID2/FSTL4/KIAA0319/EPHA7/TGFBR2	10	neurons1
GO:0010810	BP	GO:0010810	regulation of cell-substrate adhesion	15/509	217/18800	0.000874764478290838	0.0214809714271684	FMN1/ARHGAP6/PTPRJ/MACF1/ROCK1/BCAS3/NF1/ARHGEF7/VWC2/AJAP1/EFNA5/PTK2/LIMCH1/DLC1/WDPCP	15	neurons1
GO:0007611	BP	GO:0007611	learning or memory	17/509	264/18800	0.00090437958196263	0.0220621019073515	CSMD1/NRXN3/ADGRB3/CUX2/CNTNAP2/NRXN1/PRKN/GPI/GRM5/NF1/CPEB3/GRIA1/SHANK2/ATXN1/PLCB1/GRIN2B/BTBD9	17	neurons1
GO:0002090	BP	GO:0002090	regulation of receptor internalization	7/509	58/18800	0.000932082739940095	0.0223381488443651	AHI1/MAGI2/PLCG2/MKLN1/GSG1L/TBC1D5/OPHN1	7	neurons1
GO:2000649	BP	GO:2000649	regulation of sodium ion transmembrane transporter activity	7/509	58/18800	0.000932082739940095	0.0223381488443651	FGF12/DMD/HECW1/HECW2/ANK3/SLMAP/NEDD4L	7	neurons1
GO:0030516	BP	GO:0030516	regulation of axon extension	9/509	93/18800	0.000933909960813233	0.0223381488443651	SEMA6D/NTN1/SEMA5A/MAP2/DSCAM/MACF1/PLXNA4/KIAA0319/MAP3K13	9	neurons1
GO:0086003	BP	GO:0086003	cardiac muscle cell contraction	8/509	75/18800	0.00093979266982766	0.0223381488443651	PDE4D/SGCD/PDE4B/FGF12/NOS1AP/CACNA1D/KCND3/NEDD4L	8	neurons1
GO:0070588	BP	GO:0070588	calcium ion transmembrane transport	19/509	314/18800	0.000977665864364458	0.0230903504781109	PDE4D/CACNB4/PDE4B/DMD/CACNA1A/TRPC1/RYR3/PLCG2/PKD1/CACNA1B/NOS1AP/TRPC6/SLC8A1/CACNA1E/ITPR1/CACNA1D/GRIN2B/AKAP6/GRIN3A	19	neurons1
GO:0031589	BP	GO:0031589	cell-substrate adhesion	21/509	364/18800	0.000993883435355869	0.023324808723415	FMN1/PPFIA2/ARHGAP6/PTPRJ/PKD1/TMEFF2/MACF1/MKLN1/ROCK1/BCAS3/NF1/FER/ARHGEF7/VWC2/AJAP1/JAM3/EFNA5/PTK2/LIMCH1/DLC1/WDPCP	21	neurons1
GO:0048015	BP	GO:0048015	phosphatidylinositol-mediated signaling	13/509	177/18800	0.0010933705865813	0.0254982272644242	PTPN13/NYAP2/ERBB4/FLT3/PLCH1/NF1/GAB2/PIP5K1B/PTK2/PLCB4/PLCB1/NTRK3/FBXL2	13	neurons1
GO:0050769	BP	GO:0050769	positive regulation of neurogenesis	15/509	222/18800	0.00110155090607027	0.0255284422481786	ROBO2/CUX2/NTN1/TIAM2/SEMA5A/SLIT2/IL1RAPL1/GRM5/DSCAM/PAK3/MACF1/TENM4/PLXNA4/EFNA5/MAP3K13	15	neurons1
GO:1902414	BP	GO:1902414	protein localization to cell junction	9/509	96/18800	0.00117240218701901	0.0270016603072453	GRIP1/NLGN1/DLG2/NRXN1/GPC6/PCLO/ARHGAP44/JAM3/TJP1	9	neurons1
GO:0021537	BP	GO:0021537	telencephalon development	16/509	247/18800	0.00119037922989446	0.0270096107682559	DAB1/ROBO2/CNTNAP2/ERBB4/SLIT2/KIRREL3/NRG3/NF1/SLC8A1/EPHA5/PLXNA4/NRG1/TMEM108/ZSWIM6/PLCB1/TRAPPC9	16	neurons1
GO:0010977	BP	GO:0010977	negative regulation of neuron projection development	11/509	136/18800	0.00119459982901671	0.0270096107682559	DAB1/SEMA6D/NTN1/DCC/NLGN1/SEMA5A/MAP2/FSTL4/PTPRG/KIAA0319/EPHA7	11	neurons1
GO:0030534	BP	GO:0030534	adult behavior	11/509	136/18800	0.00119459982901671	0.0270096107682559	DAB1/NRXN3/FGF12/KLHL1/CNTNAP2/SDK1/NRXN1/PRKN/SHANK2/SPTBN4/BTBD9	11	neurons1
GO:0040013	BP	GO:0040013	negative regulation of locomotion	22/509	396/18800	0.00123964904114449	0.027858294815538	PRKG1/ROBO2/SEMA6D/LDLRAD4/SEMA5A/MAGI2/SLIT2/MCC/GRM5/PTPRJ/NRG3/TMEFF2/MITF/NF1/SRGAP3/NRG1/PTPRG/PLCB1/LIMCH1/SPOCK3/DLC1/ZMYND8	22	neurons1
GO:0045197	BP	GO:0045197	establishment or maintenance of epithelial cell apical/basal polarity	6/509	45/18800	0.00127126895237361	0.028396778767478	LRRC7/DLG2/MTCL1/ANK1/OPHN1/MYO9A	6	neurons1
GO:0010721	BP	GO:0010721	negative regulation of cell development	13/509	181/18800	0.00134007571022669	0.0295773853185747	DAB1/SEMA6D/NTN1/DCC/SEMA5A/MAP2/FSTL4/NF1/HOOK3/KIAA0319/EFNA5/EPHA7/NTRK3	13	neurons1
GO:0048017	BP	GO:0048017	inositol lipid-mediated signaling	13/509	181/18800	0.00134007571022669	0.0295773853185747	PTPN13/NYAP2/ERBB4/FLT3/PLCH1/NF1/GAB2/PIP5K1B/PTK2/PLCB4/PLCB1/NTRK3/FBXL2	13	neurons1
GO:0006936	BP	GO:0006936	muscle contraction	20/509	349/18800	0.00140774851224908	0.0308871685409442	PDE4D/PRKG1/SGCD/PDE4B/FGF12/DMD/KCNB2/PPP1R12B/NOS1AP/ROCK1/ARHGEF11/SLC8A1/DTNA/DOCK4/KCNMA1/CACNA1D/SLMAP/KCND3/NEDD4L/APBB2	20	neurons1
GO:1902903	BP	GO:1902903	regulation of supramolecular fiber organization	21/509	376/18800	0.00148604590524613	0.0321060743057634	FMN1/SEMA5A/CTNNA2/SLIT2/SSH2/MAP2/PRKN/ARHGAP6/TMEFF2/PAK3/ROCK1/FER/CCDC88A/ARHGEF7/SPTBN4/PPM1E/TJP1/FHOD3/FCHSD2/LIMCH1/DLC1	21	neurons1
GO:0048670	BP	GO:0048670	regulation of collateral sprouting	4/509	19/18800	0.00148927852766756	0.0321060743057634	DCC/FSTL4/EFNA5/EPHA7	4	neurons1
GO:0071625	BP	GO:0071625	vocalization behavior	4/509	19/18800	0.00148927852766756	0.0321060743057634	NRXN3/CNTNAP2/NRXN1/SHANK2	4	neurons1
GO:0098703	BP	GO:0098703	calcium ion import across plasma membrane	5/509	32/18800	0.00156922803651438	0.0336340899387014	CACNA1A/CACNA1B/SLC8A1/CACNA1E/CACNA1D	5	neurons1
GO:0030100	BP	GO:0030100	regulation of endocytosis	14/509	208/18800	0.00165240021608021	0.0352132183978473	AHI1/NLGN1/MAGI2/BICD1/PLCG2/MKLN1/ROCK1/GSG1L/SGIP1/TBC1D5/OPHN1/NEDD4L/BTBD9/SH3GL3	14	neurons1
GO:0010761	BP	GO:0010761	fibroblast migration	6/509	48/18800	0.00178896694783633	0.0378937431519824	PAK3/FER/SLC8A1/ARHGEF7/PTK2/WDPCP	6	neurons1
GO:0006688	BP	GO:0006688	glycosphingolipid biosynthetic process	5/509	33/18800	0.00180884372651049	0.0378937431519824	ST8SIA6/FUT9/ST6GALNAC5/ST3GAL1/LARGE1	5	neurons1
GO:1902656	BP	GO:1902656	calcium ion import into cytosol	5/509	33/18800	0.00180884372651049	0.0378937431519824	CACNA1A/CACNA1B/SLC8A1/CACNA1E/CACNA1D	5	neurons1
GO:0098698	BP	GO:0098698	postsynaptic specialization assembly	4/509	20/18800	0.00182212701225559	0.0379575671991221	NLGN1/NRXN1/IL1RAP/NTRK3	4	neurons1
GO:0045055	BP	GO:0045055	regulated exocytosis	15/509	234/18800	0.00185496362834361	0.0384257270050173	CADPS/NLGN1/ERC2/UNC13C/FBXL20/PCLO/RIMS1/FER/RIMS2/GAB2/CADPS2/APBA1/RAPGEF4/STXBP5/GRIN3A	15	neurons1
GO:0008038	BP	GO:0008038	neuron recognition	6/509	49/18800	0.00199278904613338	0.0409541918893487	ROBO2/CNTNAP2/SEMA5A/CNTN6/DSCAM/CNTN4	6	neurons1
GO:0007612	BP	GO:0007612	learning	11/509	145/18800	0.00199911238726325	0.0409541918893487	CSMD1/NRXN3/ADGRB3/CNTNAP2/NRXN1/PRKN/GRM5/NF1/SHANK2/ATXN1/PLCB1	11	neurons1
GO:0048755	BP	GO:0048755	branching morphogenesis of a nerve	3/509	10/18800	0.00205406247289765	0.0418487013709037	RERE/EPHA7/MAP3K13	3	neurons1
GO:0060401	BP	GO:0060401	cytosolic calcium ion transport	13/509	190/18800	0.00206753084518145	0.0418929200761356	PDE4D/DMD/CACNA1A/TRPC1/RYR3/PLCG2/CACNA1B/SLC8A1/CACNA1E/ITPR1/CACNA1D/GRIN2B/AKAP6	13	neurons1
GO:0007156	BP	GO:0007156	homophilic cell adhesion via plasma membrane adhesion molecules	12/509	168/18800	0.00212011295947078	0.0427248850745525	PCDH15/ROBO2/SDK1/CNTN6/DSCAM/PKD1/KIRREL3/CNTN4/CDH11/CLSTN2/CDH12/CDH8	12	neurons1
GO:0035418	BP	GO:0035418	protein localization to synapse	7/509	67/18800	0.00218886959234616	0.0429756007068788	GRIP1/NLGN1/DLG2/NRXN1/GPC6/PCLO/ARHGAP44	7	neurons1
GO:1902305	BP	GO:1902305	regulation of sodium ion transmembrane transport	7/509	67/18800	0.00218886959234616	0.0429756007068788	FGF12/DMD/HECW1/HECW2/ANK3/SLMAP/NEDD4L	7	neurons1
GO:0031290	BP	GO:0031290	retinal ganglion cell axon guidance	4/509	21/18800	0.00220318358406831	0.0429756007068788	ROBO2/SLIT2/EFNA5/EPHA7	4	neurons1
GO:0035020	BP	GO:0035020	regulation of Rac protein signal transduction	4/509	21/18800	0.00220318358406831	0.0429756007068788	AUTS2/ARHGAP24/NF1/ARHGAP44	4	neurons1
GO:0019933	BP	GO:0019933	cAMP-mediated signaling	6/509	50/18800	0.00221368385518173	0.0429756007068788	PDE4D/PEX5L/PDE3B/EPHA5/ADCY2/AKAP6	6	neurons1
GO:0035088	BP	GO:0035088	establishment or maintenance of apical/basal cell polarity	6/509	50/18800	0.00221368385518173	0.0429756007068788	LRRC7/DLG2/MTCL1/ANK1/OPHN1/MYO9A	6	neurons1
GO:0061245	BP	GO:0061245	establishment or maintenance of bipolar cell polarity	6/509	50/18800	0.00221368385518173	0.0429756007068788	LRRC7/DLG2/MTCL1/ANK1/OPHN1/MYO9A	6	neurons1
GO:1902904	BP	GO:1902904	negative regulation of supramolecular fiber organization	12/509	169/18800	0.00222771200752978	0.0430226881454188	CTNNA2/SLIT2/SSH2/MAP2/PRKN/ARHGAP6/TMEFF2/ARHGEF7/SPTBN4/TJP1/FHOD3/DLC1	12	neurons1
GO:0046928	BP	GO:0046928	regulation of neurotransmitter secretion	8/509	86/18800	0.00228365346056347	0.0438745442060588	NLGN1/PRKN/FBXL20/RIMS1/NF1/APBA1/STXBP5/GRIN3A	8	neurons1
GO:0032231	BP	GO:0032231	regulation of actin filament bundle assembly	9/509	106/18800	0.00234334613684625	0.0447766224806979	PRKN/ARHGAP6/TMEFF2/ROCK1/CCDC88A/PPM1E/TJP1/LIMCH1/DLC1	9	neurons1
GO:0019228	BP	GO:0019228	neuronal action potential	5/509	35/18800	0.00236683333500992	0.0447766224806979	FGF12/KCND2/SCN9A/GRIK2/ANK3	5	neurons1
GO:0090075	BP	GO:0090075	relaxation of muscle	5/509	35/18800	0.00236683333500992	0.0447766224806979	PDE4D/PRKG1/PDE4B/SLC8A1/KCNMA1	5	neurons1
GO:0007043	BP	GO:0007043	cell-cell junction assembly	11/509	149/18800	0.0024761542903449	0.0466070056274054	CNTNAP2/CTNND2/ROCK1/CDH11/JAM3/PKP4/TJP1/PKN2/CDH12/PRKCA/CDH8	11	neurons1
GO:0086012	BP	GO:0086012	membrane depolarization during cardiac muscle cell action potential	4/509	22/18800	0.00263579443087537	0.0493612411600296	SLC8A1/CACNA1D/ANK3/SLMAP	4	neurons1
GO:0032232	BP	GO:0032232	negative regulation of actin filament bundle assembly	5/509	36/18800	0.00268836598975197	0.0498423054500015	PRKN/ARHGAP6/TMEFF2/TJP1/DLC1	5	neurons1
GO:0086010	BP	GO:0086010	membrane depolarization during action potential	5/509	36/18800	0.00268836598975197	0.0498423054500015	SLC8A1/SCN9A/CACNA1D/ANK3/SLMAP	5	neurons1
GO:0021889	BP	GO:0021889	olfactory bulb interneuron differentiation	3/509	11/18800	0.00276785351044399	0.0505576394912626	ROBO2/ERBB4/SLIT2	3	neurons1
GO:0044557	BP	GO:0044557	relaxation of smooth muscle	3/509	11/18800	0.00276785351044399	0.0505576394912626	PRKG1/SLC8A1/KCNMA1	3	neurons1
GO:0045161	BP	GO:0045161	neuronal ion channel clustering	3/509	11/18800	0.00276785351044399	0.0505576394912626	CNTNAP2/SCLT1/SPTBN4	3	neurons1
GO:0051966	BP	GO:0051966	regulation of synaptic transmission, glutamatergic	7/509	70/18800	0.0028153682816929	0.0511734587672415	NLGN1/NRXN1/GRM5/GRIK2/DGKI/GRIK3/OPHN1	7	neurons1	Glutamatergic synapse
GO:0048260	BP	GO:0048260	positive regulation of receptor-mediated endocytosis	6/509	53/18800	0.00298772911958289	0.0540414613434799	AHI1/MAGI2/BICD1/PLCG2/SGIP1/TBC1D5	6	neurons1
GO:0048846	BP	GO:0048846	axon extension involved in axon guidance	5/509	37/18800	0.00304037433339078	0.0543150699380729	SEMA6D/SEMA5A/SLIT2/DSCAM/PLXNA4	5	neurons1
GO:1902284	BP	GO:1902284	neuron projection extension involved in neuron projection guidance	5/509	37/18800	0.00304037433339078	0.0543150699380729	SEMA6D/SEMA5A/SLIT2/DSCAM/PLXNA4	5	neurons1
GO:0007265	BP	GO:0007265	Ras protein signal transduction	19/509	347/18800	0.00304680003967615	0.0543150699380729	NTN1/AUTS2/ARHGAP24/ARHGAP6/PSD3/ARHGEF28/ROCK1/RASGEF1B/SOS1/NF1/ARHGEF11/RALGPS1/RERG/ARHGAP44/NRG1/RAPGEF4/OPHN1/DENND1A/DLC1	19	neurons1
GO:0001667	BP	GO:0001667	ameboidal-type cell migration	24/509	480/18800	0.00307101171406464	0.0544847437117305	SEMA6D/ERBB4/SEMA5A/SLIT2/MCC/AKT3/PLCG2/GPI/PAK3/MACF1/ROCK1/BCAS3/NF1/FER/SLC8A1/FOXP1/ARHGEF7/PTPRG/PTK2/HDAC9/PKN2/PRKCA/TGFBR2/WDPCP	24	neurons1
GO:1903861	BP	GO:1903861	positive regulation of dendrite extension	4/509	23/18800	0.0031232409839008	0.0551475122300199	PRKN/RIMS1/RIMS2/NEDD4L	4	neurons1
GO:0030048	BP	GO:0030048	actin filament-based movement	10/509	133/18800	0.00335905953332956	0.0587769745937312	PDE4D/SGCD/PDE4B/FGF12/NOS1AP/ROCK1/CACNA1D/LIMCH1/KCND3/NEDD4L	10	neurons1
GO:0031503	BP	GO:0031503	protein-containing complex localization	11/509	155/18800	0.00336049585055853	0.0587769745937312	SGCD/GRIP1/LRRC7/NLGN1/DLG2/ANKS1B/GPC6/GPHN/GSG1L/ARHGAP44/OPHN1	11	neurons1
GO:0006941	BP	GO:0006941	striated muscle contraction	12/509	178/18800	0.00341155370698766	0.059389864532912	PDE4D/SGCD/PDE4B/FGF12/DMD/NOS1AP/ARHGEF11/SLC8A1/DTNA/CACNA1D/KCND3/NEDD4L	12	neurons1
GO:0051492	BP	GO:0051492	regulation of stress fiber assembly	8/509	92/18800	0.00348185104119932	0.060330390938164	ARHGAP6/TMEFF2/ROCK1/CCDC88A/PPM1E/TJP1/LIMCH1/DLC1	8	neurons1
GO:0032252	BP	GO:0032252	secretory granule localization	3/509	12/18800	0.0036167701752423	0.0623766688827834	PPFIA2/MAP2/TANC2	3	neurons1
GO:0001964	BP	GO:0001964	startle response	4/509	24/18800	0.00366872838494531	0.0624020406026478	CSMD1/CTNNA2/PRKN/GRIN3A	4	neurons1
GO:0030859	BP	GO:0030859	polarized epithelial cell differentiation	4/509	24/18800	0.00366872838494531	0.0624020406026478	AHI1/AJAP1/OPHN1/MYO9A	4	neurons1
GO:0035994	BP	GO:0035994	response to muscle stretch	4/509	24/18800	0.00366872838494531	0.0624020406026478	DMD/GPI/SLC8A1/PTK2	4	neurons1
GO:0045773	BP	GO:0045773	positive regulation of axon extension	5/509	39/18800	0.00384217740640847	0.0650538530728886	NTN1/SEMA5A/DSCAM/MACF1/MAP3K13	5	neurons1
GO:0019932	BP	GO:0019932	second-messenger-mediated signaling	17/509	303/18800	0.00386244918100502	0.0650998252871209	PDE4D/PRKG1/SGCD/PEX5L/DMD/PLCG2/GRM5/PTPRJ/NOS1AP/PDE3B/SLC8A1/EPHA5/NRG1/ADCY2/ITPR1/GRIN2B/AKAP6	17	neurons1
GO:0051017	BP	GO:0051017	actin filament bundle assembly	11/509	158/18800	0.00388902910093255	0.0652512212952846	PRKN/ARHGAP6/TMEFF2/ROCK1/CCDC88A/FMN2/PPM1E/TJP1/LIMCH1/DLC1/SPIRE1	11	neurons1
GO:0099072	BP	GO:0099072	regulation of postsynaptic membrane neurotransmitter receptor levels	6/509	56/18800	0.00394796955912925	0.0659417618254561	GRIP1/GPC6/GPHN/GSG1L/ARHGAP44/OPHN1	6	neurons1
GO:0060079	BP	GO:0060079	excitatory postsynaptic potential	8/509	95/18800	0.00423942084901684	0.0701464212032532	CUX2/NLGN1/NRXN1/RIMS1/RIMS2/GRIK2/TMEM108/GRIN2B	8	neurons1
GO:1901379	BP	GO:1901379	regulation of potassium ion transmembrane transport	8/509	95/18800	0.00423942084901684	0.0701464212032532	KCNIP4/RGS7/NOS1AP/DPP10/CACNA1D/ANK3/NEDD4L/AKAP6	8	neurons1
GO:0048668	BP	GO:0048668	collateral sprouting	4/509	25/18800	0.00427537518660604	0.0701464212032532	DCC/FSTL4/EFNA5/EPHA7	4	neurons1
GO:1904861	BP	GO:1904861	excitatory synapse assembly	4/509	25/18800	0.00427537518660604	0.0701464212032532	NLGN1/NRXN1/IL1RAP/NTRK3	4	neurons1
GO:0001953	BP	GO:0001953	negative regulation of cell-matrix adhesion	5/509	40/18800	0.00429514193854939	0.0701602921063486	ARHGAP6/BCAS3/NF1/AJAP1/DLC1	5	neurons1
GO:0045927	BP	GO:0045927	positive regulation of growth	15/509	256/18800	0.00434284821401804	0.07044622082718	NTN1/ERBB4/SEMA5A/PRKN/DSCAM/MACF1/RIMS1/RIMS2/SPTBN4/EFNA5/PLCB1/NEDD4L/TGFBR2/AKAP6/MAP3K13	15	neurons1
GO:0031644	BP	GO:0031644	regulation of nervous system process	10/509	138/18800	0.00436964152919402	0.07044622082718	FGF12/CUX2/NLGN1/NRXN1/RIMS1/RIMS2/TENM4/SHISA9/TMEM108/SLC25A12	10	neurons1
GO:0060048	BP	GO:0060048	cardiac muscle contraction	10/509	138/18800	0.00436964152919402	0.07044622082718	PDE4D/SGCD/PDE4B/FGF12/DMD/NOS1AP/SLC8A1/CACNA1D/KCND3/NEDD4L	10	neurons1
GO:0008344	BP	GO:0008344	adult locomotory behavior	7/509	76/18800	0.00447151620558018	0.0717765458454169	DAB1/FGF12/KLHL1/PRKN/SHANK2/SPTBN4/BTBD9	7	neurons1
GO:0060213	BP	GO:0060213	positive regulation of nuclear-transcribed mRNA poly(A) tail shortening	3/509	13/18800	0.00460803445877493	0.0730196229621259	TNRC6A/CPEB3/TNRC6B	3	neurons1
GO:0061000	BP	GO:0061000	negative regulation of dendritic spine development	3/509	13/18800	0.00460803445877493	0.0730196229621259	NLGN1/FSTL4/GRIN3A	3	neurons1
GO:1900242	BP	GO:1900242	regulation of synaptic vesicle endocytosis	3/509	13/18800	0.00460803445877493	0.0730196229621259	NLGN1/ROCK1/BTBD9	3	neurons1
GO:0072659	BP	GO:0072659	protein localization to plasma membrane	16/509	283/18800	0.00463176169861196	0.0730832867168219	GRIP1/FAM126A/KCNIP4/PID1/KCNB2/ANK1/NFASC/DPP10/MACF1/ROCK1/CCDC88A/ARHGAP44/SPTBN4/ANK3/PACS1/SLMAP	16	neurons1
GO:2000146	BP	GO:2000146	negative regulation of cell motility	19/509	361/18800	0.00466523216094342	0.0732994951388906	PRKG1/SEMA6D/LDLRAD4/MAGI2/SLIT2/MCC/PTPRJ/NRG3/TMEFF2/MITF/NF1/SRGAP3/NRG1/PTPRG/PLCB1/LIMCH1/SPOCK3/DLC1/ZMYND8	19	neurons1
GO:0061572	BP	GO:0061572	actin filament bundle organization	11/509	162/18800	0.00469475782532291	0.073452160406318	PRKN/ARHGAP6/TMEFF2/ROCK1/CCDC88A/FMN2/PPM1E/TJP1/LIMCH1/DLC1/SPIRE1	11	neurons1
GO:0072028	BP	GO:0072028	nephron morphogenesis	7/509	77/18800	0.0048068334350484	0.0746063079407368	FMN1/AHI1/ERBB4/KIF26B/PKD1/GREB1L/PBX1	7	neurons1
GO:0045807	BP	GO:0045807	positive regulation of endocytosis	8/509	97/18800	0.00481093446807	0.0746063079407368	AHI1/NLGN1/MAGI2/BICD1/PLCG2/SGIP1/TBC1D5/NEDD4L	8	neurons1
GO:0072073	BP	GO:0072073	kidney epithelium development	10/509	140/18800	0.0048353020877664	0.0746063079407368	ROBO2/FMN1/AHI1/KIF26B/MAGI2/SLIT2/PKD1/GREB1L/PBX1/EPHA7	10	neurons1
GO:0030308	BP	GO:0030308	negative regulation of cell growth	12/509	186/18800	0.00484900760887745	0.0746063079407368	SEMA6D/NTN1/DCC/SEMA5A/MEG3/SLIT2/MAP2/PTPRJ/FSTL4/RERG/KIAA0319/EPHA7	12	neurons1
GO:0030307	BP	GO:0030307	positive regulation of cell growth	11/509	163/18800	0.00491554296079102	0.0753174929694757	NTN1/SEMA5A/PRKN/DSCAM/MACF1/RIMS1/RIMS2/EFNA5/NEDD4L/AKAP6/MAP3K13	11	neurons1
GO:1903859	BP	GO:1903859	regulation of dendrite extension	4/509	26/18800	0.00494620420647905	0.0754754123359025	PRKN/RIMS1/RIMS2/NEDD4L	4	neurons1
GO:1990778	BP	GO:1990778	protein localization to cell periphery	18/509	337/18800	0.00499729609478255	0.0759425160633348	GRIP1/FAM126A/KCNIP4/PID1/KCNB2/GPC6/ANK1/NFASC/DPP10/MACF1/EPB41/ROCK1/CCDC88A/ARHGAP44/SPTBN4/ANK3/PACS1/SLMAP	18	neurons1
GO:0018209	BP	GO:0018209	peptidyl-serine modification	18/509	338/18800	0.00515024181376967	0.077947333246767	PDE4D/DMD/SMYD3/AKT3/PKD1/BRAF/ROCK1/NLK/CAMK1D/SPTBN4/MAST2/PKN2/NTRK3/SPOCK3/DCLK1/PRKCA/TGFBR2/MAP3K13	18	neurons1
GO:0051588	BP	GO:0051588	regulation of neurotransmitter transport	8/509	99/18800	0.00543971068448416	0.0819936878783223	NLGN1/PRKN/FBXL20/RIMS1/NF1/APBA1/STXBP5/GRIN3A	8	neurons1
GO:0018105	BP	GO:0018105	peptidyl-serine phosphorylation	17/509	315/18800	0.00566911793955665	0.0846456649752478	PDE4D/DMD/SMYD3/AKT3/PKD1/BRAF/ROCK1/NLK/CAMK1D/SPTBN4/MAST2/PKN2/NTRK3/DCLK1/PRKCA/TGFBR2/MAP3K13	17	neurons1
GO:0002092	BP	GO:0002092	positive regulation of receptor internalization	4/509	27/18800	0.00568413446031194	0.0846456649752478	AHI1/MAGI2/PLCG2/TBC1D5	4	neurons1
GO:0010996	BP	GO:0010996	response to auditory stimulus	4/509	27/18800	0.00568413446031194	0.0846456649752478	CNTNAP2/NRXN1/KIAA0319/USP53	4	neurons1
GO:0007171	BP	GO:0007171	activation of transmembrane receptor protein tyrosine kinase activity	3/509	14/18800	0.00574797615334314	0.08491432500636	NRG3/NRG1/EFNA5	3	neurons1
GO:0099170	BP	GO:0099170	postsynaptic modulation of chemical synaptic transmission	3/509	14/18800	0.00574797615334314	0.08491432500636	DCC/GRM5/PLCB1	3	neurons1
GO:0051271	BP	GO:0051271	negative regulation of cellular component movement	19/509	369/18800	0.00587185768055064	0.0858829694250152	PRKG1/SEMA6D/LDLRAD4/MAGI2/SLIT2/MCC/PTPRJ/NRG3/TMEFF2/MITF/NF1/SRGAP3/NRG1/PTPRG/PLCB1/LIMCH1/SPOCK3/DLC1/ZMYND8	19	neurons1
GO:0048512	BP	GO:0048512	circadian behavior	5/509	43/18800	0.00588110340741582	0.0858829694250152	NLGN1/KCND2/ZFHX3/NCOA2/BTBD9	5	neurons1	Circadian rhythm
GO:0051592	BP	GO:0051592	response to calcium ion	10/509	144/18800	0.00588302972868227	0.0858829694250152	ADGRV1/NLGN1/TRPC1/RYR3/MNAT1/PLCG2/BRAF/KCNMA1/CPNE3/SLC25A12	10	neurons1
GO:0099565	BP	GO:0099565	chemical synaptic transmission, postsynaptic	8/509	101/18800	0.00612931462485919	0.0887792915194449	CUX2/NLGN1/NRXN1/RIMS1/RIMS2/GRIK2/TMEM108/GRIN2B	8	neurons1
GO:0110020	BP	GO:0110020	regulation of actomyosin structure organization	8/509	101/18800	0.00612931462485919	0.0887792915194449	ARHGAP6/TMEFF2/ROCK1/CCDC88A/PPM1E/TJP1/LIMCH1/DLC1	8	neurons1
GO:0045664	BP	GO:0045664	regulation of neuron differentiation	12/509	192/18800	0.00621582159874145	0.0896819707709467	DAB1/NLGN1/VWC2L/CNTN4/ZEB1/ROCK1/VWC2/ZFHX3/NCOA1/PBX1/SH3GL3/MAP3K13	12	neurons1
GO:0016482	BP	GO:0016482	cytosolic transport	11/509	169/18800	0.00641856392453678	0.0918920271512834	PPFIA2/MAP2/PRKN/ERC1/TANC2/HOOK3/VPS13A/DENND2A/VTI1A/TBC1D5/EVI5	11	neurons1
GO:0030041	BP	GO:0030041	actin filament polymerization	11/509	169/18800	0.00641856392453678	0.0918920271512834	FMN1/SLIT2/SSH2/ARHGAP6/PAK3/FER/SPTBN4/TTC17/FHOD3/FCHSD2/SPIRE1	11	neurons1
GO:0030517	BP	GO:0030517	negative regulation of axon extension	5/509	44/18800	0.00649058514904832	0.0925657297410429	SEMA6D/NTN1/SEMA5A/MAP2/KIAA0319	5	neurons1
GO:0030336	BP	GO:0030336	negative regulation of cell migration	18/509	346/18800	0.00651716952971639	0.0925887533187295	PRKG1/SEMA6D/LDLRAD4/MAGI2/SLIT2/MCC/PTPRJ/NRG3/TMEFF2/MITF/NF1/SRGAP3/NRG1/PTPRG/PLCB1/LIMCH1/DLC1/ZMYND8	18	neurons1
GO:0010649	BP	GO:0010649	regulation of cell communication by electrical coupling	3/509	15/18800	0.00704208647696133	0.0977979650058899	PDE4D/SLC8A1/ANK3	3	neurons1
GO:0045475	BP	GO:0045475	locomotor rhythm	3/509	15/18800	0.00704208647696133	0.0977979650058899	KCND2/ZFHX3/NCOA2	3	neurons1
GO:0048712	BP	GO:0048712	negative regulation of astrocyte differentiation	3/509	15/18800	0.00704208647696133	0.0977979650058899	DAB1/NF1/NTRK3	3	neurons1
GO:0060080	BP	GO:0060080	inhibitory postsynaptic potential	3/509	15/18800	0.00704208647696133	0.0977979650058899	RIMS1/RIMS2/GRIK2	3	neurons1
GO:0060211	BP	GO:0060211	regulation of nuclear-transcribed mRNA poly(A) tail shortening	3/509	15/18800	0.00704208647696133	0.0977979650058899	TNRC6A/CPEB3/TNRC6B	3	neurons1
GO:2000650	BP	GO:2000650	negative regulation of sodium ion transmembrane transporter activity	3/509	15/18800	0.00704208647696133	0.0977979650058899	HECW1/HECW2/NEDD4L	3	neurons1
GO:0045926	BP	GO:0045926	negative regulation of growth	14/509	245/18800	0.00712511880857453	0.0980971955178884	SEMA6D/NTN1/DCC/SEMA5A/MEG3/SLIT2/MAP2/JARID2/PTPRJ/FSTL4/RERG/KIAA0319/EPHA7/TGFBR2	14	neurons1
GO:0007622	BP	GO:0007622	rhythmic behavior	5/509	45/18800	0.00714299967363265	0.0980971955178884	NLGN1/KCND2/ZFHX3/NCOA2/BTBD9	5	neurons1
GO:0042551	BP	GO:0042551	neuron maturation	5/509	45/18800	0.00714299967363265	0.0980971955178884	ADGRB3/CNTNAP2/SCLT1/SPTBN4/MAP3K13	5	neurons1
GO:0019935	BP	GO:0019935	cyclic-nucleotide-mediated signaling	7/509	83/18800	0.00723101165065243	0.0989394509247942	PDE4D/PRKG1/PEX5L/PDE3B/EPHA5/ADCY2/AKAP6	7	neurons1
GO:0010720	BP	GO:0010720	positive regulation of cell development	16/509	297/18800	0.00727351209622591	0.099155084017668	ROBO2/CUX2/NTN1/TIAM2/SEMA5A/SLIT2/IL1RAPL1/GRM5/DSCAM/PAK3/MACF1/ARHGEF7/TENM4/PLXNA4/EFNA5/MAP3K13	16	neurons1
GO:0014069	CC	GO:0014069	postsynaptic density	48/525	318/19594	1.42850139685627e-22	3.35557294276751e-20	PDE4B/GRIP1/LRRC7/DCC/ERBB4/NLGN1/PLEKHA5/LRRC4C/DLG2/MAGI2/GRIA2/ANKS1B/PRKN/GRM5/PSD3/CNKSR2/PAK3/GPHN/DTNB/CTNND2/GRID1/PCLO/SOS1/CPEB3/KALRN/SLC8A1/GRIA1/LRRTM3/KCND2/CPEB4/GSG1L/SIPA1L1/LRFN5/SHISA9/ARHGAP44/CLSTN2/GRIK2/SHANK2/TMEM108/PKP4/DGKI/ITPR1/EPHA7/GRIN2B/DCLK1/KCND3/GRIN3A/SH3GL3	48	neurons1
GO:0098984	CC	GO:0098984	neuron to neuron synapse	50/525	347/19594	1.49468727962918e-22	3.35557294276751e-20	PDE4B/GRIP1/LRRC7/DCC/ERBB4/NLGN1/PLEKHA5/LRRC4C/DLG2/MAGI2/GRIA2/ANKS1B/PRKN/GRM5/PSD3/CNKSR2/PAK3/GPHN/DTNB/CTNND2/GRID1/PCLO/SOS1/CPEB3/KALRN/SLC8A1/GRIA1/LRRTM3/KCND2/CPEB4/GSG1L/SIPA1L1/LRFN5/SHISA9/ARHGAP44/CLSTN2/RAPGEF4/GRIK2/SHANK2/TMEM108/PKP4/DGKI/ITPR1/STXBP5/EPHA7/GRIN2B/DCLK1/KCND3/GRIN3A/SH3GL3	50	neurons1
GO:0032279	CC	GO:0032279	asymmetric synapse	48/525	323/19594	2.84119082907119e-22	4.25231560750988e-20	PDE4B/GRIP1/LRRC7/DCC/ERBB4/NLGN1/PLEKHA5/LRRC4C/DLG2/MAGI2/GRIA2/ANKS1B/PRKN/GRM5/PSD3/CNKSR2/PAK3/GPHN/DTNB/CTNND2/GRID1/PCLO/SOS1/CPEB3/KALRN/SLC8A1/GRIA1/LRRTM3/KCND2/CPEB4/GSG1L/SIPA1L1/LRFN5/SHISA9/ARHGAP44/CLSTN2/GRIK2/SHANK2/TMEM108/PKP4/DGKI/ITPR1/EPHA7/GRIN2B/DCLK1/KCND3/GRIN3A/SH3GL3	48	neurons1
GO:0099572	CC	GO:0099572	postsynaptic specialization	48/525	341/19594	3.02953108853421e-21	3.40064864687966e-19	PDE4B/GRIP1/LRRC7/DCC/ERBB4/NLGN1/PLEKHA5/LRRC4C/DLG2/MAGI2/GRIA2/ANKS1B/PRKN/GRM5/PSD3/CNKSR2/PAK3/GPHN/DTNB/CTNND2/GRID1/PCLO/SOS1/CPEB3/KALRN/SLC8A1/GRIA1/LRRTM3/KCND2/CPEB4/GSG1L/SIPA1L1/LRFN5/SHISA9/ARHGAP44/CLSTN2/GRIK2/SHANK2/TMEM108/PKP4/DGKI/ITPR1/EPHA7/GRIN2B/DCLK1/KCND3/GRIN3A/SH3GL3	48	neurons1
GO:0097060	CC	GO:0097060	synaptic membrane	49/525	373/19594	2.35214674204019e-20	2.11222777435209e-18	GRIA3/GRIP1/DMD/DCC/ERBB4/NLGN1/LRRC4C/TENM2/DLG2/CNTN5/ERC2/GRIA2/NRXN1/CNTN6/IL1RAPL1/UNC13C/ADAM23/GRM5/CNKSR2/GPHN/GABRB3/ERC1/GRID1/RIMS1/RIMS2/SLC8A1/GRIA1/LRRTM3/KCND2/GSG1L/APBA1/LRFN5/SHISA9/CLSTN2/GRIK2/SHANK2/KCNMA1/DGKI/GRIK3/LRRTM4/GABRB1/ANK3/EPHA7/GRIN2B/NTRK3/DENND1A/KCND3/CDH8/GRIN3A	49	neurons1
GO:0034703	CC	GO:0034703	cation channel complex	35/525	221/19594	1.98640294851079e-17	1.48649153980224e-15	PDE4D/CACNB4/PDE4B/KCNQ3/GRIA3/CNTNAP2/CATSPERG/CACNA1A/KCNJ6/KCNIP4/TRPC1/GRIA2/RYR3/VWC2L/KCNB2/PKD1/CACNA1B/OLFM3/DPP10/TRPC6/GRIA1/KCND2/VWC2/SHISA9/SCN9A/GRIK2/CACNA1E/KCNMA1/GRIK3/CACNA1D/GRIN2B/KCND3/UNC80/AKAP6/GRIN3A	35	neurons1
GO:0098978	CC	GO:0098978	glutamatergic synapse	41/525	319/19594	7.37734627708791e-17	4.73204068344639e-15	IL1RAPL2/ERBB4/CADPS/NLGN1/PLEKHA5/LRRC4C/ERC2/IL1RAPL1/ADAM23/FBXL20/GRM5/CNKSR2/NOS1AP/NRG3/IL1RAP/PAK3/GRID1/PCLO/GRIA1/CADPS2/LRRTM3/KCND2/GSG1L/CDH11/APBA1/LRFN5/SHISA9/ARHGAP44/NRG1/CLSTN2/GRIK2/SHANK2/GRIK3/ADGRL3/OPHN1/PLCB1/EPHA7/NTRK3/CDH8/GRIN3A/SH3GL3	41	neurons1	Glutamatergic synapse
GO:0034702	CC	GO:0034702	ion channel complex	38/525	294/19594	8.62944654194126e-16	4.84327687166453e-14	PDE4D/CACNB4/PDE4B/KCNQ3/GRIA3/CNTNAP2/CATSPERG/CACNA1A/KCNJ6/KCNIP4/TRPC1/GRIA2/RYR3/VWC2L/KCNB2/PKD1/CACNA1B/OLFM3/DPP10/TRPC6/GABRB3/GRIA1/KCND2/VWC2/SHISA9/SCN9A/GRIK2/CACNA1E/KCNMA1/GRIK3/CACNA1D/GABRB1/STXBP5/GRIN2B/KCND3/UNC80/AKAP6/GRIN3A	38	neurons1
GO:0045211	CC	GO:0045211	postsynaptic membrane	36/525	271/19594	2.12442185039888e-15	1.05985045647678e-13	GRIA3/GRIP1/DMD/DCC/ERBB4/NLGN1/LRRC4C/TENM2/DLG2/GRIA2/IL1RAPL1/GRM5/CNKSR2/GPHN/GABRB3/GRID1/SLC8A1/GRIA1/LRRTM3/KCND2/GSG1L/LRFN5/SHISA9/CLSTN2/GRIK2/SHANK2/KCNMA1/GRIK3/LRRTM4/GABRB1/ANK3/EPHA7/GRIN2B/NTRK3/KCND3/GRIN3A	36	neurons1
GO:1902495	CC	GO:1902495	transmembrane transporter complex	38/525	377/19594	2.47713456289949e-12	1.11223341874187e-10	PDE4D/CACNB4/PDE4B/KCNQ3/GRIA3/CNTNAP2/CATSPERG/CACNA1A/KCNJ6/KCNIP4/TRPC1/GRIA2/RYR3/VWC2L/KCNB2/PKD1/CACNA1B/OLFM3/DPP10/TRPC6/GABRB3/GRIA1/KCND2/VWC2/SHISA9/SCN9A/GRIK2/CACNA1E/KCNMA1/GRIK3/CACNA1D/GABRB1/STXBP5/GRIN2B/KCND3/UNC80/AKAP6/GRIN3A	38	neurons1
GO:0099634	CC	GO:0099634	postsynaptic specialization membrane	21/525	116/19594	3.97313348197944e-12	1.62176084855343e-10	DCC/ERBB4/NLGN1/LRRC4C/DLG2/GRIA2/GRM5/CNKSR2/GPHN/GRID1/GRIA1/LRRTM3/KCND2/GSG1L/LRFN5/SHISA9/CLSTN2/EPHA7/GRIN2B/KCND3/GRIN3A	21	neurons1
GO:1990351	CC	GO:1990351	transporter complex	38/525	399/19594	1.38231417019706e-11	5.17215885348733e-10	PDE4D/CACNB4/PDE4B/KCNQ3/GRIA3/CNTNAP2/CATSPERG/CACNA1A/KCNJ6/KCNIP4/TRPC1/GRIA2/RYR3/VWC2L/KCNB2/PKD1/CACNA1B/OLFM3/DPP10/TRPC6/GABRB3/GRIA1/KCND2/VWC2/SHISA9/SCN9A/GRIK2/CACNA1E/KCNMA1/GRIK3/CACNA1D/GABRB1/STXBP5/GRIN2B/KCND3/UNC80/AKAP6/GRIN3A	38	neurons1
GO:0043197	CC	GO:0043197	dendritic spine	24/525	172/19594	3.76919624398828e-11	1.30182239503903e-09	PDE4B/GRIA3/NLGN1/TENM2/GRIA2/PPFIA2/ANKS1B/GRM5/FRMPD4/DOCK10/TANC2/SLC8A1/GRIA1/KCND2/CPEB4/SIPA1L1/APBA1/SHISA9/ARHGAP44/SHANK2/DGKI/PTK2/OPHN1/KCND3	24	neurons1
GO:0044309	CC	GO:0044309	neuron spine	24/525	173/19594	4.26872901647924e-11	1.36904237742798e-09	PDE4B/GRIA3/NLGN1/TENM2/GRIA2/PPFIA2/ANKS1B/GRM5/FRMPD4/DOCK10/TANC2/SLC8A1/GRIA1/KCND2/CPEB4/SIPA1L1/APBA1/SHISA9/ARHGAP44/SHANK2/DGKI/PTK2/OPHN1/KCND3	24	neurons1
GO:0098839	CC	GO:0098839	postsynaptic density membrane	17/525	89/19594	1.86488307412602e-10	5.58221666855055e-09	DCC/ERBB4/LRRC4C/DLG2/GRIA2/GRM5/CNKSR2/GRID1/GRIA1/LRRTM3/GSG1L/LRFN5/SHISA9/CLSTN2/EPHA7/GRIN2B/GRIN3A	17	neurons1
GO:0099240	CC	GO:0099240	intrinsic component of synaptic membrane	22/525	160/19594	3.30809995684871e-10	9.28335550390668e-09	DCC/ERBB4/NLGN1/LRRC4C/CNTN5/CNTN6/ADAM23/GRM5/GPHN/GRID1/SLC8A1/GRIA1/LRRTM3/KCND2/GSG1L/LRFN5/SHISA9/CLSTN2/EPHA7/NTRK3/KCND3/GRIN3A	22	neurons1
GO:0099060	CC	GO:0099060	integral component of postsynaptic specialization membrane	15/525	77/19594	1.65258397223621e-09	4.36476590314152e-08	DCC/ERBB4/NLGN1/LRRC4C/GRID1/GRIA1/LRRTM3/KCND2/GSG1L/LRFN5/SHISA9/CLSTN2/EPHA7/KCND3/GRIN3A	15	neurons1
GO:0099055	CC	GO:0099055	integral component of postsynaptic membrane	18/525	118/19594	2.49450477082759e-09	6.22240356723105e-08	DCC/ERBB4/NLGN1/LRRC4C/GRM5/GRID1/SLC8A1/GRIA1/LRRTM3/KCND2/GSG1L/LRFN5/SHISA9/CLSTN2/EPHA7/NTRK3/KCND3/GRIN3A	18	neurons1
GO:0098948	CC	GO:0098948	intrinsic component of postsynaptic specialization membrane	15/525	80/19594	2.88703264370756e-09	6.82251398434051e-08	DCC/ERBB4/NLGN1/LRRC4C/GRID1/GRIA1/LRRTM3/KCND2/GSG1L/LRFN5/SHISA9/CLSTN2/EPHA7/KCND3/GRIN3A	15	neurons1
GO:0098936	CC	GO:0098936	intrinsic component of postsynaptic membrane	18/525	123/19594	4.93186873266914e-09	1.10720453048422e-07	DCC/ERBB4/NLGN1/LRRC4C/GRM5/GRID1/SLC8A1/GRIA1/LRRTM3/KCND2/GSG1L/LRFN5/SHISA9/CLSTN2/EPHA7/NTRK3/KCND3/GRIN3A	18	neurons1
GO:0008328	CC	GO:0008328	ionotropic glutamate receptor complex	11/525	40/19594	5.26748710809699e-09	1.12623891025502e-07	GRIA3/GRIA2/VWC2L/OLFM3/GRIA1/VWC2/SHISA9/GRIK2/GRIK3/GRIN2B/GRIN3A	11	neurons1
GO:0099061	CC	GO:0099061	integral component of postsynaptic density membrane	12/525	51/19594	7.41048897494662e-09	1.51241343170502e-07	DCC/ERBB4/LRRC4C/GRID1/GRIA1/LRRTM3/GSG1L/LRFN5/SHISA9/CLSTN2/EPHA7/GRIN3A	12	neurons1
GO:0043025	CC	GO:0043025	neuronal cell body	37/525	482/19594	1.05266661490847e-08	2.0549883047561e-07	KLHL1/GRIP1/CNTNAP2/SORBS2/CACNA1A/KCNIP4/UNC5C/TIAM2/DLG2/GRIA2/NRXN1/KCNN3/KCNB2/MAP2/CNKSR2/DSCAM/CACNA1B/CTNND2/SOS1/SLC8A1/GRIA1/NEGR1/KCND2/EPHA5/ARHGEF7/PTBP2/PDE1A/VTI1A/GRIK2/SHANK2/CACNA1E/SPTBN4/GRIK3/EPHA7/ASTN2/KCND3/GRIN3A	37	neurons1
GO:0099146	CC	GO:0099146	intrinsic component of postsynaptic density membrane	12/525	54/19594	1.48824649144786e-08	2.78426114441704e-07	DCC/ERBB4/LRRC4C/GRID1/GRIA1/LRRTM3/GSG1L/LRFN5/SHISA9/CLSTN2/EPHA7/GRIN3A	12	neurons1
GO:0099699	CC	GO:0099699	integral component of synaptic membrane	19/525	149/19594	1.89052640837729e-08	3.39538542944562e-07	DCC/ERBB4/NLGN1/LRRC4C/ADAM23/GRM5/GRID1/SLC8A1/GRIA1/LRRTM3/KCND2/GSG1L/LRFN5/SHISA9/CLSTN2/EPHA7/NTRK3/KCND3/GRIN3A	19	neurons1
GO:0098878	CC	GO:0098878	neurotransmitter receptor complex	11/525	45/19594	2.04872438250751e-08	3.5379894144072e-07	GRIA3/GRIA2/VWC2L/OLFM3/GRIA1/VWC2/SHISA9/GRIK2/GRIK3/GRIN2B/GRIN3A	11	neurons1
GO:0005911	CC	GO:0005911	cell-cell junction	37/525	497/19594	2.3534205093978e-08	3.83205991846528e-07	KAZN/FRMD4A/FMN1/AHI1/CNTNAP2/ARHGAP24/CCDC85A/MAGI2/CTNNA2/PDZD2/PTPRJ/KIRREL3/MAGI1/NFASC/FRMD4B/TRPC6/CTNND2/SLC8A1/CDC42BPA/CDH11/AJAP1/JAM3/SPTBN4/EFNA5/PKP4/ASH1L/TJP1/ADGRL3/SH3KBP1/PKN2/ANK3/MAGI3/CDH12/CDH8/USP53/AKAP6/SDCCAG8	37	neurons1
GO:0043194	CC	GO:0043194	axon initial segment	8/525	20/19594	2.38970328991153e-08	3.83205991846528e-07	IQCJ-SCHIP1/KCNQ3/LRRC7/MAP2/NFASC/SPTBN4/ANK3/NAV1	8	neurons1
GO:0098793	CC	GO:0098793	presynapse	36/525	492/19594	5.65988435157476e-08	8.76306232364506e-07	PDE4B/ERBB4/CADPS/NLGN1/CNTN5/ERC2/PPFIA2/NRXN1/CNTN6/UNC13C/ADAM23/TRIM9/PRKN/FBXL20/KIRREL3/ERC1/PCLO/RIMS1/NF1/PTPRN2/RIMS2/SLC8A1/GRIA1/CADPS2/APBA1/ARHGAP44/VTI1A/GRIK2/SHANK2/DGKI/GRIK3/STXBP5/OPHN1/DENND1A/CDH8/SH3GL3	36	neurons1
GO:0044304	CC	GO:0044304	main axon	11/525	61/19594	5.72820585188718e-07	8.57321475832448e-06	IQCJ-SCHIP1/ROBO2/KCNQ3/LRRC7/CNTNAP2/DLG2/MAP2/NFASC/SPTBN4/ANK3/NAV1	11	neurons1
GO:0034704	CC	GO:0034704	calcium channel complex	11/525	68/19594	1.77348979941221e-06	2.5686997417293e-05	PDE4D/CACNB4/PDE4B/CATSPERG/CACNA1A/RYR3/PKD1/CACNA1B/CACNA1E/CACNA1D/AKAP6	11	neurons1
GO:0098831	CC	GO:0098831	presynaptic active zone cytoplasmic component	6/525	16/19594	2.29116077188701e-06	3.21478495805396e-05	ERC2/UNC13C/ERC1/PCLO/RIMS1/RIMS2	6	neurons1
GO:0098982	CC	GO:0098982	GABA-ergic synapse	11/525	70/19594	2.38516634687404e-06	3.24527178711043e-05	ERBB4/CNTN5/ERC2/PCLO/KCND2/LRFN5/NRG1/EFNA5/GABRB1/PLCB1/KCND3	11	neurons1	GABAergic synapse
GO:0099569	CC	GO:0099569	presynaptic cytoskeleton	5/525	10/19594	3.05486297207209e-06	4.03421610135403e-05	ERC2/ERC1/PCLO/RIMS1/RIMS2	5	neurons1
GO:0005912	CC	GO:0005912	adherens junction	17/525	172/19594	3.97192878117637e-06	5.02021340177781e-05	FRMD4A/FMN1/AHI1/ARHGAP24/CCDC85A/CTNNA2/MAGI1/FRMD4B/CTNND2/CDH11/AJAP1/SPTBN4/EFNA5/PKP4/TJP1/CDH12/CDH8	17	neurons1
GO:0032281	CC	GO:0032281	AMPA glutamate receptor complex	7/525	26/19594	4.02511542236083e-06	5.02021340177781e-05	GRIA3/GRIA2/VWC2L/OLFM3/GRIA1/VWC2/SHISA9	7	neurons1
GO:0031252	CC	GO:0031252	cell leading edge	28/525	416/19594	8.48915016305551e-06	0.000103016984411133	ROBO2/PTPN13/CNTNAP2/SORBS2/ADGRV1/UNC5C/TIAM2/BMX/MCC/PLCG2/PSD3/PTPRJ/FRMD4B/MACF1/MKLN1/ROCK1/BCAS3/FER/CCDC88A/GRIA1/CDC42BPA/ARHGEF7/SHISA9/ARHGAP44/SNTG1/PKN2/DLC1/APBB2	28	neurons1
GO:0015629	CC	GO:0015629	actin cytoskeleton	31/525	499/19594	1.3991241977642e-05	0.00016531756968319	FMN1/DMD/SORBS2/AUTS2/CTNNA2/SH3PXD2A/PKNOX2/ARHGAP6/EHBP1/NEBL/MACF1/MYRIP/FER/DGKH/KALRN/CDC42BPA/SIPA1L1/DAPK1/DENND2A/JAM3/FMN2/SPTBN4/TTC17/ACACA/PTK2/TJP1/MSRA/OPHN1/MYO9A/LIMCH1/DLC1	31	neurons1
GO:0005891	CC	GO:0005891	voltage-gated calcium channel complex	8/525	44/19594	1.90868102176068e-05	0.000219743020197575	PDE4D/CACNB4/PDE4B/CATSPERG/CACNA1A/CACNA1B/CACNA1E/CACNA1D	8	neurons1
GO:0034705	CC	GO:0034705	potassium channel complex	11/525	89/19594	2.5462239456467e-05	0.000285813637898842	KCNQ3/CNTNAP2/KCNJ6/KCNIP4/KCNB2/DPP10/KCND2/GRIK2/KCNMA1/GRIK3/KCND3	11	neurons1
GO:0048786	CC	GO:0048786	presynaptic active zone	10/525	75/19594	3.04244363545938e-05	0.000332626142581356	ERC2/PPFIA2/UNC13C/ERC1/PCLO/RIMS1/RIMS2/APBA1/ARHGAP44/SHANK2	10	neurons1
GO:0042734	CC	GO:0042734	presynaptic membrane	14/525	143/19594	3.11142494174097e-05	0.000332626142581356	ERBB4/CNTN5/ERC2/NRXN1/CNTN6/UNC13C/ADAM23/ERC1/RIMS1/RIMS2/APBA1/GRIK2/GRIK3/DENND1A	14	neurons1
GO:0005938	CC	GO:0005938	cell cortex	21/525	310/19594	0.000102576427956039	0.00107108874772702	DMD/ERC2/EXOC6B/UNC13C/MYRIP/EPB41/MKLN1/ERC1/PCLO/RIMS1/FER/RIMS2/TRAK1/ARHGEF7/FMN2/SPTBN4/PTK2/ASTN2/DLC1/SPIRE1/WDPCP	21	neurons1
GO:0098685	CC	GO:0098685	Schaffer collateral - CA1 synapse	9/525	72/19594	0.000126214110980331	0.00128795763250383	DCC/LRRC4C/FBXL20/GRM5/GSG1L/CDH11/APBA1/ITPR1/EPHA7	9	neurons1
GO:0150034	CC	GO:0150034	distal axon	19/525	270/19594	0.000132598841535042	0.00132304177442742	DCC/AUTS2/UNC5C/TIAM2/TENM2/ERC2/UNC13C/MAP2/DSCAM/SLC8A1/CPEB4/PTBP2/GRIK2/SHANK2/GRIK3/OPHN1/MYO9A/CDH8/APBB2	19	neurons1
GO:0008076	CC	GO:0008076	voltage-gated potassium channel complex	9/525	79/19594	0.000258678678441442	0.00252492883956973	KCNQ3/CNTNAP2/KCNJ6/KCNIP4/KCNB2/DPP10/KCND2/KCNMA1/KCND3	9	neurons1
GO:0060076	CC	GO:0060076	excitatory synapse	7/525	51/19594	0.000397149549086854	0.00379404569234037	PDE4B/GRIA3/NLGN1/GRIA2/CNTN6/UNC13C/GRIA1	7	neurons1
GO:0030426	CC	GO:0030426	growth cone	13/525	161/19594	0.000408975713901036	0.00382562699044928	DCC/AUTS2/UNC5C/TIAM2/TENM2/ERC2/MAP2/DSCAM/CPEB4/PTBP2/SHANK2/MYO9A/APBB2	13	neurons1
GO:0033268	CC	GO:0033268	node of Ranvier	4/525	15/19594	0.000549734559292801	0.00496788409767558	KCNQ3/NFASC/SPTBN4/ANK3	4	neurons1
GO:0099738	CC	GO:0099738	cell cortex region	6/525	39/19594	0.000553216491946055	0.00496788409767558	ERC2/UNC13C/ERC1/PCLO/RIMS1/RIMS2	6	neurons1
GO:0030427	CC	GO:0030427	site of polarized growth	13/525	167/19594	0.000579865525170524	0.00510509060395226	DCC/AUTS2/UNC5C/TIAM2/TENM2/ERC2/MAP2/DSCAM/CPEB4/PTBP2/SHANK2/MYO9A/APBB2	13	neurons1
GO:0030863	CC	GO:0030863	cortical cytoskeleton	10/525	107/19594	0.000601769697004124	0.00519604988374715	DMD/ERC2/MYRIP/EPB41/ERC1/PCLO/RIMS1/RIMS2/SPTBN4/DLC1	10	neurons1
GO:0030018	CC	GO:0030018	Z disc	11/525	127/19594	0.00062352849419992	0.0052823451678446	PDE4B/DMD/SORBS2/RYR3/NEBL/PPP1R12B/NOS1AP/SLC8A1/FHOD3/CACNA1D/ANK3	11	neurons1
GO:0099568	CC	GO:0099568	cytoplasmic region	17/525	259/19594	0.000654426895875944	0.00544143844904257	DLG2/DNAH14/ERC2/SPAG16/UNC13C/MAP2/AGBL4/ERC1/PCLO/RIMS1/RIMS2/TRAK1/GRIK2/TMEM108/GRIK3/ATG7/WDPCP	17	neurons1
GO:0031256	CC	GO:0031256	leading edge membrane	13/525	175/19594	0.000898402779870244	0.00733423360294072	ROBO2/CNTNAP2/ADGRV1/BMX/PLCG2/PSD3/PTPRJ/MACF1/GRIA1/SHISA9/ARHGAP44/SNTG1/DLC1	13	neurons1
GO:0031674	CC	GO:0031674	I band	11/525	139/19594	0.00131528760314854	0.010545788103816	PDE4B/DMD/SORBS2/RYR3/NEBL/PPP1R12B/NOS1AP/SLC8A1/FHOD3/CACNA1D/ANK3	11	neurons1
GO:0005923	CC	GO:0005923	bicellular tight junction	10/525	124/19594	0.00186859618833183	0.0147192927817718	FRMD4A/MAGI2/MAGI1/FRMD4B/JAM3/ASH1L/TJP1/ANK3/MAGI3/USP53	10	neurons1
GO:0098686	CC	GO:0098686	hippocampal mossy fiber to CA3 synapse	5/525	34/19594	0.00198304534993238	0.0153515062434421	RAPGEF4/GRIK2/SHANK2/STXBP5/EPHA7	5	neurons1
GO:0043296	CC	GO:0043296	apical junction complex	11/525	148/19594	0.00217131661837838	0.0165240874856253	FRMD4A/MAGI2/MAGI1/FRMD4B/JAM3/ASH1L/TJP1/PKN2/ANK3/MAGI3/USP53	11	neurons1
GO:0099144	CC	GO:0099144	anchored component of synaptic membrane	3/525	11/19594	0.00268763371990615	0.0201124590039643	CNTN5/CNTN6/GPHN	3	neurons1
GO:0042383	CC	GO:0042383	sarcolemma	10/525	131/19594	0.00279981912316096	0.0205519523405122	SGCD/DMD/RYR3/NOS1AP/SLC8A1/CACNA1D/ANK3/SLMAP/KCND3/AKAP6	10	neurons1
GO:0016529	CC	GO:0016529	sarcoplasmic reticulum	7/525	71/19594	0.00288368150880238	0.0205519523405122	SGCD/RYR3/ANK1/NOS1AP/ITPR1/ANK3/AKAP6	7	neurons1
GO:0044291	CC	GO:0044291	cell-cell contact zone	7/525	71/19594	0.00288368150880238	0.0205519523405122	SLC8A1/AJAP1/JAM3/SPTBN4/PKP4/ANK3/AKAP6	7	neurons1
GO:0070160	CC	GO:0070160	tight junction	10/525	132/19594	0.00295873458964557	0.0207573723554822	FRMD4A/MAGI2/MAGI1/FRMD4B/JAM3/ASH1L/TJP1/ANK3/MAGI3/USP53	10	neurons1
GO:0098992	CC	GO:0098992	neuronal dense core vesicle	3/525	13/19594	0.00447631803405934	0.0309210276506561	CADPS/VPS13A/STXBP5	3	neurons1
GO:0031045	CC	GO:0031045	dense core granule	4/525	26/19594	0.00476887151570017	0.0324427774325663	CADPS/MYRIP/VPS13A/STXBP5	4	neurons1
GO:0016528	CC	GO:0016528	sarcoplasm	7/525	78/19594	0.00488372348129253	0.0327282364641842	SGCD/RYR3/ANK1/NOS1AP/ITPR1/ANK3/AKAP6	7	neurons1
GO:0098858	CC	GO:0098858	actin-based cell projection	13/525	217/19594	0.00587804338502028	0.038812374704031	PCDH15/DMD/ADGRV1/UNC5C/NLGN1/TIAM2/TENM2/MAP2/NFASC/DOCK4/JAM3/FMN2/FCHSD2	13	neurons1
GO:0046658	CC	GO:0046658	anchored component of plasma membrane	6/525	62/19594	0.0062168061116997	0.0404542890456981	CNTN5/GPC5/CNTN6/GPC6/GPHN/EFNA5	6	neurons1
GO:0098688	CC	GO:0098688	parallel fiber to Purkinje cell synapse	3/525	15/19594	0.0068435871083468	0.0438967230235388	GRIA3/CNTN6/UNC13C	3	neurons1
GO:0043204	CC	GO:0043204	perikaryon	10/525	153/19594	0.00830330689390456	0.0519816842388662	GRIP1/CNTNAP2/TIAM2/DLG2/KCNB2/CTNND2/KCND2/GRIK2/GRIK3/ASTN2	10	neurons1
GO:0001726	CC	GO:0001726	ruffle	11/525	177/19594	0.00833559301825917	0.0519816842388662	BMX/PLCG2/PSD3/PTPRJ/FRMD4B/MACF1/MKLN1/ROCK1/ARHGEF7/SNTG1/DLC1	11	neurons1
GO:0030027	CC	GO:0030027	lamellipodium	12/525	202/19594	0.00848408570323748	0.0521829380925155	PTPN13/SORBS2/UNC5C/TIAM2/MCC/ROCK1/FER/CCDC88A/CDC42BPA/ARHGEF7/PKN2/APBB2	12	neurons1
GO:0030016	CC	GO:0030016	myofibril	13/525	228/19594	0.00875308477479118	0.0531099332956924	PDE4B/DMD/SORBS2/RYR3/NEBL/PPP1R12B/ANK1/NOS1AP/SLC8A1/PDE4DIP/FHOD3/CACNA1D/ANK3	13	neurons1
GO:0031594	CC	GO:0031594	neuromuscular junction	6/525	67/19594	0.00902782920265367	0.0533792190890168	DLG2/UNC13C/NRG1/FCHSD2/ANK3/EPHA7	6	neurons1
GO:0016342	CC	GO:0016342	catenin complex	4/525	31/19594	0.00903523530237255	0.0533792190890168	CTNNA2/CDH11/CDH12/CDH8	4	neurons1
GO:0016010	CC	GO:0016010	dystrophin-associated glycoprotein complex	3/525	17/19594	0.00982987516260894	0.0571215334192201	SGCD/DMD/SNTG1	3	neurons1
GO:0120111	CC	GO:0120111	neuron projection cytoplasm	7/525	89/19594	0.00992311716414069	0.0571215334192201	DLG2/MAP2/AGBL4/TRAK1/GRIK2/TMEM108/GRIK3	7	neurons1
GO:0030017	CC	GO:0030017	sarcomere	12/525	209/19594	0.0109395116989958	0.0621751994031534	PDE4B/DMD/SORBS2/RYR3/NEBL/PPP1R12B/ANK1/NOS1AP/SLC8A1/FHOD3/CACNA1D/ANK3	12	neurons1
GO:0030315	CC	GO:0030315	T-tubule	5/525	51/19594	0.0115534814170789	0.0641050877265945	NOS1AP/SLC8A1/CACNA1D/ANK3/AKAP6	5	neurons1
GO:0043083	CC	GO:0043083	synaptic cleft	3/525	18/19594	0.0115646149350872	0.0641050877265945	ADGRB3/NLGN1/CDH8	3	neurons1
GO:0043292	CC	GO:0043292	contractile fiber	13/525	238/19594	0.0122326219066559	0.0669810638547379	PDE4B/DMD/SORBS2/RYR3/NEBL/PPP1R12B/ANK1/NOS1AP/SLC8A1/PDE4DIP/FHOD3/CACNA1D/ANK3	13	neurons1
GO:0043198	CC	GO:0043198	dendritic shaft	4/525	36/19594	0.015234656783902	0.0824139866984579	MAP2/GRM5/KIRREL3/SLC8A1	4	neurons1
GO:0032587	CC	GO:0032587	ruffle membrane	7/525	97/19594	0.0154423438794355	0.0825430047841253	BMX/PLCG2/PSD3/PTPRJ/MACF1/SNTG1/DLC1	7	neurons1
GO:0031225	CC	GO:0031225	anchored component of membrane	10/525	169/19594	0.0159019988282951	0.0839999702812297	LSAMP/CNTN5/GPC5/CNTN6/GPC6/CNTN4/GPHN/NEGR1/MDGA2/EFNA5	10	neurons1
GO:0090665	CC	GO:0090665	glycoprotein complex	3/525	21/19594	0.0177653372170173	0.0927515861679157	SGCD/DMD/SNTG1	3	neurons1
GO:0032589	CC	GO:0032589	neuron projection membrane	5/525	58/19594	0.0193719092916621	0.0999768651948998	ROBO2/CNTNAP2/ADGRV1/GRIA1/SHISA9	5	neurons1
GO:0030695	MF	GO:0030695	GTPase regulator activity	51/508	488/18410	2.4586679955449e-16	7.51123072638966e-14	RGS6/ADGRB3/ARHGAP24/TIAM2/RGS7/SLIT2/RALGAPA1/MCF2L2/TRIO/RASAL2/TBCK/ARHGAP6/PSD3/RABGAP1L/DOCK3/ARHGEF28/VAV3/RAP1GAP2/DOCK10/RIMS1/RASGEF1B/SOS1/NF1/CCDC88A/KALRN/ARHGEF11/RALGPS1/ARHGEF7/SRGAP3/SIPA1L1/DOCK4/DENND2A/SBF2/ARHGAP44/RAPGEF4/TBC1D19/TBC1D5/EVI5/GARNL3/STXBP5/OPHN1/PLCB1/MYO9A/DENND1A/ARHGAP26/HERC2/DLC1/GNAQ/SERGEF/STXBP5L/AGAP1	51	neurons1	GTPase activity
GO:0060589	MF	GO:0060589	nucleoside-triphosphatase regulator activity	51/508	488/18410	2.4586679955449e-16	7.51123072638966e-14	RGS6/ADGRB3/ARHGAP24/TIAM2/RGS7/SLIT2/RALGAPA1/MCF2L2/TRIO/RASAL2/TBCK/ARHGAP6/PSD3/RABGAP1L/DOCK3/ARHGEF28/VAV3/RAP1GAP2/DOCK10/RIMS1/RASGEF1B/SOS1/NF1/CCDC88A/KALRN/ARHGEF11/RALGPS1/ARHGEF7/SRGAP3/SIPA1L1/DOCK4/DENND2A/SBF2/ARHGAP44/RAPGEF4/TBC1D19/TBC1D5/EVI5/GARNL3/STXBP5/OPHN1/PLCB1/MYO9A/DENND1A/ARHGAP26/HERC2/DLC1/GNAQ/SERGEF/STXBP5L/AGAP1	51	neurons1
GO:0005096	MF	GO:0005096	GTPase activator activity	31/508	274/18410	2.91367731735212e-11	5.93418946967381e-09	RGS6/ADGRB3/ARHGAP24/RGS7/RALGAPA1/RASAL2/TBCK/ARHGAP6/RABGAP1L/VAV3/RAP1GAP2/SOS1/NF1/ARHGEF11/SRGAP3/SIPA1L1/DOCK4/ARHGAP44/TBC1D19/TBC1D5/EVI5/GARNL3/STXBP5/OPHN1/PLCB1/MYO9A/ARHGAP26/DLC1/GNAQ/STXBP5L/AGAP1	31	neurons1	GTPase activity
GO:0004970	MF	GO:0004970	ionotropic glutamate receptor activity	8/508	19/18410	1.84019018352653e-08	2.64939411347157e-06	GRIA3/GRIA2/GRID1/GRIA1/GRIK2/GRIK3/GRIN2B/GRIN3A	8	neurons1
GO:0022836	MF	GO:0022836	gated channel activity	30/508	340/18410	2.29584097808932e-08	2.64939411347157e-06	CACNB4/KCNQ3/GRIA3/PEX5L/CACNA1A/KCNJ6/KCNIP4/GRIA2/RYR3/KCNN3/KCNB2/KCNT2/CACNA1B/GABRB3/GRID1/GRIA1/KCND2/ANO4/SCN9A/GRIK2/CACNA1E/KCNMA1/ITPR1/GRIK3/CACNA1D/GABRB1/GRIN2B/KCND3/GRIN3A/KCNH8	30	neurons1
GO:0008066	MF	GO:0008066	glutamate receptor activity	9/508	27/18410	2.60169634710793e-08	2.64939411347157e-06	GRIA3/GRIA2/GRM5/GRID1/GRIA1/GRIK2/GRIK3/GRIN2B/GRIN3A	9	neurons1
GO:0005261	MF	GO:0005261	cation channel activity	30/508	345/18410	3.191919778424e-08	2.78608997802438e-06	CACNB4/KCNQ3/GRIA3/PEX5L/CACNA1A/KCNJ6/KCNIP4/TRPC1/GRIA2/RYR3/KCNN3/KCNB2/KCNT2/PKD1/CACNA1B/TRPC6/GRIA1/KCND2/SCN9A/GRIK2/CACNA1E/KCNMA1/ITPR1/GRIK3/CACNA1D/GRIN2B/KCND3/UNC80/GRIN3A/KCNH8	30	neurons1
GO:0005216	MF	GO:0005216	ion channel activity	34/508	442/18410	7.89751221352724e-08	6.03172495308143e-06	CACNB4/KCNQ3/GRIA3/PEX5L/CACNA1A/KCNJ6/KCNIP4/TRPC1/GRIA2/RYR3/KCNN3/KCNB2/KCNT2/PKD1/CACNA1B/TRPC6/GABRB3/GRID1/GRIA1/KCND2/ANO4/SCN9A/GRIK2/CACNA1E/KCNMA1/ITPR1/GRIK3/CACNA1D/GABRB1/GRIN2B/KCND3/UNC80/GRIN3A/KCNH8	34	neurons1
GO:0005085	MF	GO:0005085	guanyl-nucleotide exchange factor activity	22/508	223/18410	2.60481457105307e-07	1.76837966990381e-05	TIAM2/MCF2L2/TRIO/PSD3/DOCK3/ARHGEF28/VAV3/DOCK10/RASGEF1B/SOS1/CCDC88A/KALRN/ARHGEF11/RALGPS1/ARHGEF7/DOCK4/DENND2A/SBF2/RAPGEF4/DENND1A/HERC2/SERGEF	22	neurons1
GO:0015267	MF	GO:0015267	channel activity	34/508	489/18410	8.36057526490426e-07	4.57249394497958e-05	CACNB4/KCNQ3/GRIA3/PEX5L/CACNA1A/KCNJ6/KCNIP4/TRPC1/GRIA2/RYR3/KCNN3/KCNB2/KCNT2/PKD1/CACNA1B/TRPC6/GABRB3/GRID1/GRIA1/KCND2/ANO4/SCN9A/GRIK2/CACNA1E/KCNMA1/ITPR1/GRIK3/CACNA1D/GABRB1/GRIN2B/KCND3/UNC80/GRIN3A/KCNH8	34	neurons1
GO:0022803	MF	GO:0022803	passive transmembrane transporter activity	34/508	490/18410	8.75660969028305e-07	4.57249394497958e-05	CACNB4/KCNQ3/GRIA3/PEX5L/CACNA1A/KCNJ6/KCNIP4/TRPC1/GRIA2/RYR3/KCNN3/KCNB2/KCNT2/PKD1/CACNA1B/TRPC6/GABRB3/GRID1/GRIA1/KCND2/ANO4/SCN9A/GRIK2/CACNA1E/KCNMA1/ITPR1/GRIK3/CACNA1D/GABRB1/GRIN2B/KCND3/UNC80/GRIN3A/KCNH8	34	neurons1
GO:0004712	MF	GO:0004712	protein serine/threonine/tyrosine kinase activity	32/508	446/18410	8.98034817344599e-07	4.57249394497958e-05	EPHA6/MAPK10/ERBB4/FLT3/BMX/AKT3/TRIO/STK33/PAK3/MAP4K3/BRAF/ROCK1/FER/KALRN/NLK/CDC42BPA/EPHA5/CAMK1D/DAPK1/PTK2/RPS6KC1/MAST2/PKN2/SIK3/EPHA7/NTRK3/DCLK1/NEK1/PRKCA/MAP3K5/CDK14/MAP3K13	32	neurons1
GO:0022843	MF	GO:0022843	voltage-gated cation channel activity	16/508	144/18410	2.38175053927231e-06	0.000111942275345798	CACNB4/KCNQ3/CACNA1A/KCNJ6/KCNN3/KCNB2/KCNT2/CACNA1B/KCND2/CACNA1E/KCNMA1/CACNA1D/GRIN2B/KCND3/GRIN3A/KCNH8	16	neurons1
GO:0022824	MF	GO:0022824	transmitter-gated ion channel activity	10/508	60/18410	5.11856994705716e-06	0.000208496415843462	GRIA3/GRIA2/GABRB3/GRID1/GRIA1/GRIK2/GRIK3/GABRB1/GRIN2B/GRIN3A	10	neurons1
GO:0022835	MF	GO:0022835	transmitter-gated channel activity	10/508	60/18410	5.11856994705716e-06	0.000208496415843462	GRIA3/GRIA2/GABRB3/GRID1/GRIA1/GRIK2/GRIK3/GABRB1/GRIN2B/GRIN3A	10	neurons1
GO:0008331	MF	GO:0008331	high voltage-gated calcium channel activity	5/508	11/18410	6.3156233969756e-06	0.000241177868472006	CACNB4/CACNA1A/CACNA1B/CACNA1E/CACNA1D	5	neurons1
GO:0044325	MF	GO:0044325	transmembrane transporter binding	14/508	127/18410	1.10881729948945e-05	0.000358752363313133	PDE4D/PDE4B/FGF12/PKD1/ANK1/DPP10/RIMS1/RIMS2/SLC8A1/ANK3/PACS1/KCND3/NEDD4L/AKAP6	14	neurons1
GO:0015276	MF	GO:0015276	ligand-gated ion channel activity	15/508	145/18410	1.17985898514599e-05	0.000358752363313133	GRIA3/PEX5L/KCNJ6/GRIA2/RYR3/KCNN3/GABRB3/GRID1/GRIA1/GRIK2/ITPR1/GRIK3/GABRB1/GRIN2B/GRIN3A	15	neurons1
GO:0022834	MF	GO:0022834	ligand-gated channel activity	15/508	145/18410	1.17985898514599e-05	0.000358752363313133	GRIA3/PEX5L/KCNJ6/GRIA2/RYR3/KCNN3/GABRB3/GRID1/GRIA1/GRIK2/ITPR1/GRIK3/GABRB1/GRIN2B/GRIN3A	15	neurons1
GO:0005244	MF	GO:0005244	voltage-gated ion channel activity	18/508	201/18410	1.23302776261469e-05	0.000358752363313133	CACNB4/KCNQ3/CACNA1A/KCNJ6/KCNIP4/KCNN3/KCNB2/KCNT2/CACNA1B/KCND2/SCN9A/CACNA1E/KCNMA1/CACNA1D/GRIN2B/KCND3/GRIN3A/KCNH8	18	neurons1
GO:0022832	MF	GO:0022832	voltage-gated channel activity	18/508	201/18410	1.23302776261469e-05	0.000358752363313133	CACNB4/KCNQ3/CACNA1A/KCNJ6/KCNIP4/KCNN3/KCNB2/KCNT2/CACNA1B/KCND2/SCN9A/CACNA1E/KCNMA1/CACNA1D/GRIN2B/KCND3/GRIN3A/KCNH8	18	neurons1
GO:0005230	MF	GO:0005230	extracellular ligand-gated ion channel activity	10/508	73/18410	3.06158669912963e-05	0.000850286124167366	GRIA3/GRIA2/GABRB3/GRID1/GRIA1/GRIK2/GRIK3/GABRB1/GRIN2B/GRIN3A	10	neurons1
GO:0001540	MF	GO:0001540	amyloid-beta binding	10/508	81/18410	7.60256169417301e-05	0.00201963704136509	GRIA3/CACNA1A/NLGN1/LDLRAD3/GRIA2/CACNA1B/GRIA1/APBA1/GRIN2B/APBB2	10	neurons1
GO:0099094	MF	GO:0099094	ligand-gated cation channel activity	12/508	115/18410	8.02064314157217e-05	0.00204192206645858	GRIA3/PEX5L/KCNJ6/GRIA2/RYR3/KCNN3/GRIA1/GRIK2/ITPR1/GRIK3/GRIN2B/GRIN3A	12	neurons1
GO:0015085	MF	GO:0015085	calcium ion transmembrane transporter activity	13/508	135/18410	9.41316873584055e-05	0.00226223766538771	CACNB4/CACNA1A/TRPC1/RYR3/PKD1/CACNA1B/TRPC6/SLC8A1/CACNA1E/ITPR1/CACNA1D/GRIN2B/GRIN3A	13	neurons1
GO:0045499	MF	GO:0045499	chemorepellent activity	6/508	28/18410	9.62654325696897e-05	0.00226223766538771	SEMA6D/SEMA5A/NRG3/NRG1/EFNA5/EPHA7	6	neurons1
GO:0098632	MF	GO:0098632	cell-cell adhesion mediator activity	8/508	54/18410	0.000108395945739524	0.00243830076602444	ROBO2/LRRC4C/CNTN5/CNTN6/DSCAM/CNTN4/NFASC/JAM3	8	neurons1
GO:0005262	MF	GO:0005262	calcium channel activity	12/508	119/18410	0.000111738823974934	0.00243830076602444	CACNB4/CACNA1A/TRPC1/RYR3/PKD1/CACNA1B/TRPC6/CACNA1E/ITPR1/CACNA1D/GRIN2B/GRIN3A	12	neurons1
GO:0005267	MF	GO:0005267	potassium channel activity	12/508	121/18410	0.000131144132197594	0.00276307119905964	KCNQ3/KCNJ6/KCNIP4/KCNN3/KCNB2/KCNT2/KCND2/GRIK2/KCNMA1/GRIK3/KCND3/KCNH8	12	neurons1
GO:0046873	MF	GO:0046873	metal ion transmembrane transporter activity	26/508	428/18410	0.000155877109816826	0.00317469713660268	CACNB4/KCNQ3/CACNA1A/KCNJ6/KCNIP4/TRPC1/RYR3/KCNN3/KCNB2/KCNT2/PKD1/CACNA1B/TRPC6/SLC8A1/KCND2/SCN9A/GRIK2/CACNA1E/KCNMA1/ITPR1/GRIK3/CACNA1D/GRIN2B/KCND3/GRIN3A/KCNH8	26	neurons1
GO:0004674	MF	GO:0004674	protein serine/threonine kinase activity	26/508	430/18410	0.000167819735429209	0.00330767284991118	PRKG1/MAPK10/AKT3/TRIO/STK33/PAK3/MAP4K3/BRAF/ROCK1/KALRN/NLK/CDC42BPA/CAMK1D/DAPK1/RPS6KC1/MAST2/CPNE3/PKN2/SIK3/DCLK1/NEK1/PRKCA/TGFBR2/MAP3K5/CDK14/MAP3K13	26	neurons1
GO:0106310	MF	GO:0106310	protein serine kinase activity	23/508	360/18410	0.000178997812969325	0.00341773949138306	MAPK10/AKT3/TRIO/STK33/PAK3/MAP4K3/BRAF/ROCK1/KALRN/NLK/CDC42BPA/CAMK1D/DAPK1/RPS6KC1/MAST2/PKN2/SIK3/DCLK1/NEK1/PRKCA/MAP3K5/CDK14/MAP3K13	23	neurons1
GO:1904315	MF	GO:1904315	transmitter-gated ion channel activity involved in regulation of postsynaptic membrane potential	7/508	46/18410	0.000246136809857354	0.00448539794944469	GRIA3/GRID1/GRIA1/GRIK2/GRIK3/GABRB1/GRIN3A	7	neurons1
GO:0030594	MF	GO:0030594	neurotransmitter receptor activity	11/508	111/18410	0.00024959661257139	0.00448539794944469	GRIA3/GRIA2/GRM5/GABRB3/GRID1/GRIA1/GRIK2/GRIK3/GABRB1/GRIN2B/GRIN3A	11	neurons1
GO:0008093	MF	GO:0008093	cytoskeletal anchor activity	5/508	22/18410	0.000279907075075383	0.00488637779631597	SORBS2/BICD1/ANK1/SPTBN4/ANK3	5	neurons1
GO:0098631	MF	GO:0098631	cell adhesion mediator activity	8/508	64/18410	0.000362440654754915	0.00591481380663872	ROBO2/LRRC4C/CNTN5/CNTN6/DSCAM/CNTN4/NFASC/JAM3	8	neurons1
GO:0098960	MF	GO:0098960	postsynaptic neurotransmitter receptor activity	8/508	64/18410	0.000362440654754915	0.00591481380663872	GRIA3/GRM5/GRID1/GRIA1/GRIK2/GRIK3/GABRB1/GRIN3A	8	neurons1
GO:0099529	MF	GO:0099529	neurotransmitter receptor activity involved in regulation of postsynaptic membrane potential	7/508	49/18410	0.000367860760478349	0.00591481380663872	GRIA3/GRID1/GRIA1/GRIK2/GRIK3/GABRB1/GRIN3A	7	neurons1
GO:0017124	MF	GO:0017124	SH3 domain binding	11/508	125/18410	0.000692821638605814	0.0108542056714911	FMN1/KHDRBS2/PRKN/ARHGAP6/DOCK3/PAK3/SOS1/SGIP1/DOCK4/SHANK2/SH3KBP1	11	neurons1
GO:0008081	MF	GO:0008081	phosphoric diester hydrolase activity	9/508	88/18410	0.000714637453394776	0.0109160871006052	PDE4D/PDE4B/MPPED2/PLCH1/PLCG2/PDE3B/PDE1A/PLCB4/PLCB1	9	neurons1
GO:0004115	MF	GO:0004115	3',5'-cyclic-AMP phosphodiesterase activity	4/508	16/18410	0.000800680351323243	0.011932090113622	PDE4D/PDE4B/PDE3B/PDE1A	4	neurons1
GO:0005249	MF	GO:0005249	voltage-gated potassium channel activity	9/508	91/18410	0.000911641115538364	0.0132622076569986	KCNQ3/KCNJ6/KCNN3/KCNB2/KCNT2/KCND2/KCNMA1/KCND3/KCNH8	9	neurons1
GO:0015079	MF	GO:0015079	potassium ion transmembrane transporter activity	12/508	154/18410	0.00118473135645142	0.0168342060184143	KCNQ3/KCNJ6/KCNIP4/KCNN3/KCNB2/KCNT2/KCND2/GRIK2/KCNMA1/GRIK3/KCND3/KCNH8	12	neurons1
GO:0031267	MF	GO:0031267	small GTPase binding	17/508	267/18410	0.00125457781385252	0.0174215237332702	PEX5L/BICD1/BICDL1/RABGAP1L/DOCK3/PAK3/MYRIP/ERC1/ROCK1/RIMS1/FER/RIMS2/DOCK4/ARHGAP44/RAPGEF4/EVI5/PKN2	17	neurons1	GTPase activity
GO:0005543	MF	GO:0005543	phospholipid binding	25/508	467/18410	0.0013043093719463	0.0177096228057598	PLEKHA5/SH3PXD2A/UNC13C/FRMPD4/EPB41/PCLO/BCAS3/NF1/OSBPL10/CCDC88A/GAB2/SGIP1/SBF2/ARHGAP44/SPTBN4/ITPR1/RPS6KC1/CPNE3/OPHN1/FCHSD2/PLCB1/DENND1A/ARHGAP26/SNX29/AGAP1	25	neurons1
GO:0005003	MF	GO:0005003	ephrin receptor activity	4/508	19/18410	0.00159683888219399	0.0207589054685218	EPHA6/EPHA5/EPHA7/NTRK3	4	neurons1
GO:0098918	MF	GO:0098918	structural constituent of synapse	4/508	19/18410	0.00159683888219399	0.0207589054685218	ERC2/ERC1/PCLO/SHANK2	4	neurons1
GO:0030296	MF	GO:0030296	protein tyrosine kinase activator activity	4/508	20/18410	0.00195292754071195	0.0248591401536459	GRM5/NRG3/NRG1/EFNA5	4	neurons1
GO:0003779	MF	GO:0003779	actin binding	23/508	439/18410	0.0026301895022786	0.0327968527733107	KLHL1/FMN1/DMD/CTNNA2/SSH2/PRKN/PKNOX2/NEBL/MACF1/MYRIP/EPB41/FER/CCDC88A/FMN2/SPTBN4/KCNMA1/PTK2/FHOD3/SNTG1/OPHN1/MYO9A/LIMCH1/SPIRE1	23	neurons1
GO:0004114	MF	GO:0004114	3',5'-cyclic-nucleotide phosphodiesterase activity	4/508	23/18410	0.00334335221949566	0.0408557641222369	PDE4D/PDE4B/PDE3B/PDE1A	4	neurons1
GO:0005516	MF	GO:0005516	calmodulin binding	13/508	200/18410	0.00378523432606569	0.0448309755589804	KCNQ3/RYR3/KCNN3/UNC13C/MAP2/EPB41/SLC8A1/CAMK1D/DAPK1/PDE1A/TJP1/PLCB1/FBXL2	13	neurons1
GO:0034452	MF	GO:0034452	dynactin binding	3/508	12/18410	0.00381540217523237	0.0448309755589804	BICD1/BICDL1/HOOK3	3	neurons1
GO:0051020	MF	GO:0051020	GTPase binding	17/508	298/18410	0.00394407934945863	0.0454685374060231	PEX5L/BICD1/BICDL1/RABGAP1L/DOCK3/PAK3/MYRIP/ERC1/ROCK1/RIMS1/FER/RIMS2/DOCK4/ARHGAP44/RAPGEF4/EVI5/PKN2	17	neurons1	GTPase activity
GO:0015631	MF	GO:0015631	tubulin binding	20/508	376/18410	0.0041100718251977	0.0465047015776999	PDE4B/FMN1/UNC5C/KIF26B/MTCL1/MAP2/PRKN/AGBL4/EML6/MACF1/MTUS2/BCAS3/CCDC88A/HOOK3/ARHGEF7/JAKMIP2/SGIP1/EML5/MAST2/JAKMIP1	20	neurons1
GO:0004713	MF	GO:0004713	protein tyrosine kinase activity	10/508	135/18410	0.0042666113027655	0.0473981728361767	EPHA6/ERBB4/FLT3/BMX/FER/EPHA5/PTK2/EPHA7/NTRK3/NEK1	10	neurons1
GO:0004112	MF	GO:0004112	cyclic-nucleotide phosphodiesterase activity	4/508	25/18410	0.00457297517709271	0.0490190847930464	PDE4D/PDE4B/PDE3B/PDE1A	4	neurons1
GO:0008266	MF	GO:0008266	poly(U) RNA binding	4/508	25/18410	0.00457297517709271	0.0490190847930464	KHDRBS2/MSI2/ATXN1/RBMS1	4	neurons1
GO:0045159	MF	GO:0045159	myosin II binding	3/508	13/18410	0.00485923506302178	0.0503219088729883	STXBP5/LIMCH1/STXBP5L	3	neurons1
GO:0070679	MF	GO:0070679	inositol 1,4,5 trisphosphate binding	3/508	13/18410	0.00485923506302178	0.0503219088729883	TRPC1/TRPC6/ITPR1	3	neurons1
GO:0042169	MF	GO:0042169	SH2 domain binding	5/508	41/18410	0.00518114920042305	0.0512887213813769	KHDRBS2/CCDC88A/NLK/PTK2/DLC1	5	neurons1
GO:0016922	MF	GO:0016922	nuclear receptor binding	10/508	139/18410	0.00523846870627404	0.0512887213813769	GRIP1/FLT3/JMJD1C/KDM4C/BCAS3/FOXP1/RERG/NCOA2/NCOA1/LCOR	10	neurons1
GO:0004435	MF	GO:0004435	phosphatidylinositol phospholipase C activity	4/508	26/18410	0.00528836243375899	0.0512887213813769	PLCH1/PLCG2/PLCB4/PLCB1	4	neurons1
GO:0030507	MF	GO:0030507	spectrin binding	4/508	26/18410	0.00528836243375899	0.0512887213813769	ANK1/EPB41/SPTBN4/ANK3	4	neurons1
GO:0015271	MF	GO:0015271	outward rectifier potassium channel activity	3/508	14/18410	0.00605899270319171	0.056666397634561	KCNT2/KCND2/KCND3	3	neurons1
GO:0004714	MF	GO:0004714	transmembrane receptor protein tyrosine kinase activity	6/508	60/18410	0.00608692953725071	0.056666397634561	EPHA6/ERBB4/FLT3/EPHA5/EPHA7/NTRK3	6	neurons1
GO:0019199	MF	GO:0019199	transmembrane receptor protein kinase activity	7/508	79/18410	0.00612108386887238	0.056666397634561	EPHA6/ERBB4/FLT3/EPHA5/EPHA7/NTRK3/TGFBR2	7	neurons1
GO:0004629	MF	GO:0004629	phospholipase C activity	4/508	28/18410	0.00693547509077842	0.0614141344995016	PLCH1/PLCG2/PLCB4/PLCB1	4	neurons1
GO:0008187	MF	GO:0008187	poly-pyrimidine tract binding	4/508	28/18410	0.00693547509077842	0.0614141344995016	KHDRBS2/MSI2/ATXN1/RBMS1	4	neurons1
GO:0046875	MF	GO:0046875	ephrin receptor binding	4/508	28/18410	0.00693547509077842	0.0614141344995016	ANKS1B/SIPA1L1/EFNA5/EPHA7	4	neurons1
GO:0030165	MF	GO:0030165	PDZ domain binding	7/508	82/18410	0.00748403959132206	0.0653249741471111	NLGN1/PRKN/ERC1/GRIA1/DOCK4/SHISA9/GRIK2	7	neurons1
GO:0005245	MF	GO:0005245	voltage-gated calcium channel activity	5/508	45/18410	0.00772169346020376	0.0664500662561197	CACNB4/CACNA1A/CACNA1B/CACNA1E/CACNA1D	5	neurons1
GO:0005200	MF	GO:0005200	structural constituent of cytoskeleton	8/508	104/18410	0.00812192718396718	0.0689235765194993	DMD/SORBS2/BICD1/CTNNA2/ANK1/EPB41/SPTBN4/ANK3	8	neurons1
GO:0050135	MF	GO:0050135	NAD(P)+ nucleosidase activity	3/508	16/18410	0.00894788661948403	0.0738805233041181	IL1RAPL2/IL1RAPL1/IL1RAP	3	neurons1
GO:0061809	MF	GO:0061809	NAD+ nucleotidase, cyclic ADP-ribose generating	3/508	16/18410	0.00894788661948403	0.0738805233041181	IL1RAPL2/IL1RAPL1/IL1RAP	3	neurons1
GO:0008013	MF	GO:0008013	beta-catenin binding	7/508	86/18410	0.0096346727262411	0.0784904671431108	GRIP1/RORA/CTNNA2/PRKN/PTPRJ/CTNND2/AJAP1	7	neurons1
GO:0005005	MF	GO:0005005	transmembrane-ephrin receptor activity	3/508	17/18410	0.010645785463802	0.0844749989400391	EPHA6/EPHA5/EPHA7	3	neurons1
GO:0050811	MF	GO:0050811	GABA receptor binding	3/508	17/18410	0.010645785463802	0.0844749989400391	TRAK1/GABRB1/JAKMIP1	3	neurons1
GO:0005154	MF	GO:0005154	epidermal growth factor receptor binding	4/508	32/18410	0.0111720647647123	0.0864067287498637	ERBB4/VAV3/FER/CCDC88A	4	neurons1
GO:0031624	MF	GO:0031624	ubiquitin conjugating enzyme binding	4/508	32/18410	0.0111720647647123	0.0864067287498637	PRKN/UBE3D/GRIK2/ANKIB1	4	neurons1
GO:0030159	MF	GO:0030159	signaling receptor complex adaptor activity	5/508	50/18410	0.0119742358618357	0.0914532263947701	GRIP1/MAGI2/GAB2/SHANK2/GRB10	5	neurons1
GO:0004708	MF	GO:0004708	MAP kinase kinase activity	3/508	18/18410	0.0125172374544568	0.0944201491934952	MAPK10/PAK3/BRAF	3	neurons1
GO:1990782	MF	GO:1990782	protein tyrosine kinase binding	8/508	113/18410	0.0130456415908525	0.0972059391708643	PLCG2/GRM5/DSCAM/NRG3/GAB2/DOCK4/NRG1/CPNE3	8	neurons1
GO:0042578	MF	GO:0042578	phosphoric ester hydrolase activity	18/508	366/18410	0.0134235441804072	0.0984369307655154	PDE4D/PDE4B/PTPN13/INPP4B/MPPED2/SSH2/PLCH1/PLCG2/PTPRJ/PDE3B/PTPRN2/CTDSPL/PDE1A/EYA4/PTPRG/PLCB4/PPM1E/PLCB1	18	neurons1
GO:0019905	MF	GO:0019905	syntaxin binding	6/508	71/18410	0.0135330641314293	0.0984369307655154	CACNA1A/UNC13C/SCFD2/DAPK1/STXBP5/STXBP5L	6	neurons1
hsa04724	KEGG	hsa04724	Glutamatergic synapse	18/212	114/8163	6.24433726016998e-10	1.55483997778233e-07	CACNA1A/GRM5/GRIK2/GRIA3/CACNA1D/PLCB1/GRIA1/GRIK3/TRPC1/ITPR1/GRIA2/SHANK2/GRIN3A/PRKCA/ADCY2/GRIN2B/GNAQ/PLCB4	18	neurons1	Glutamatergic synapse
hsa04360	KEGG	hsa04360	Axon guidance	22/212	182/8163	1.44487473985222e-09	1.79886905111602e-07	DCC/ROBO2/SEMA6D/EPHA6/LRRC4C/SSH2/UNC5C/PLCG2/TRPC6/SEMA5A/NTN1/TRPC1/ROCK1/EPHA7/SLIT2/EFNA5/PTK2/PRKCA/EPHA5/PAK3/SRGAP3/PLXNA4	22	neurons1
hsa04713	KEGG	hsa04713	Circadian entrainment	15/212	97/8163	2.37274670502901e-08	1.59555141308194e-06	PRKG1/KCNJ6/RYR3/GRIA3/CACNA1D/PLCB1/GRIA1/NOS1AP/ITPR1/GRIA2/PRKCA/ADCY2/GRIN2B/GNAQ/PLCB4	15	neurons1	Circadian rhythm
hsa05017	KEGG	hsa05017	Spinocerebellar ataxia	18/212	143/8163	2.56313480013163e-08	1.59555141308194e-06	DAB1/RORA/CACNA1A/GRIA3/PLCB1/GRIA1/MAPK10/MAP3K5/ITPR1/GRIA2/ATXN1/GRIN3A/PRKCA/AKT3/KCND3/GRIN2B/GNAQ/PLCB4	18	neurons1
hsa04723	KEGG	hsa04723	Retrograde endocannabinoid signaling	18/212	148/8163	4.41259037786351e-08	2.19747000817603e-06	KCNJ6/CACNA1A/RIMS1/GRM5/GABRB1/GRIA3/CACNA1D/CACNA1B/PLCB1/GRIA1/MAPK10/ITPR1/GRIA2/GABRB3/PRKCA/ADCY2/GNAQ/PLCB4	18	neurons1
hsa04728	KEGG	hsa04728	Dopaminergic synapse	16/212	132/8163	2.6782806655397e-07	1.11148647619897e-05	KCNJ6/CACNA1A/GRIA3/CACNA1D/CACNA1B/PLCB1/GRIA1/MAPK10/ITPR1/GRIA2/PRKCA/AKT3/PPP2R2B/GRIN2B/GNAQ/PLCB4	16	neurons1	Dopaminergic synapse
hsa04730	KEGG	hsa04730	Long-term depression	11/212	60/8163	3.13905958546599e-07	1.11660833825862e-05	PRKG1/CACNA1A/GRIA3/PLCB1/GRIA1/ITPR1/GRIA2/PRKCA/BRAF/GNAQ/PLCB4	11	neurons1
hsa05033	KEGG	hsa05033	Nicotine addiction	9/212	40/8163	6.16463266312502e-07	1.91874191639766e-05	CACNA1A/GABRB1/GRIA3/CACNA1B/GRIA1/GRIA2/GABRB3/GRIN3A/GRIN2B	9	neurons1
hsa04726	KEGG	hsa04726	Serotonergic synapse	14/212	115/8163	1.45332010530042e-06	4.02085229133115e-05	KCNJ6/CACNA1A/GABRB1/CACNA1D/CACNA1B/PLCB1/KCND2/TRPC1/ITPR1/GABRB3/PRKCA/BRAF/GNAQ/PLCB4	14	neurons1	Serotonergic synapse
hsa04929	KEGG	hsa04929	GnRH secretion	10/212	64/8163	5.02413935031466e-06	0.000125101069822835	KCNJ6/CACNA1D/PLCB1/TRPC1/ITPR1/PRKCA/AKT3/KCNN3/GNAQ/PLCB4	10	neurons1
hsa04720	KEGG	hsa04720	Long-term potentiation	10/212	67/8163	7.68515687089444e-06	0.000173964005532065	GRM5/PLCB1/GRIA1/ITPR1/GRIA2/PRKCA/BRAF/GRIN2B/GNAQ/PLCB4	10	neurons1
hsa04012	KEGG	hsa04012	ErbB signaling pathway	11/212	85/8163	1.10612031849827e-05	0.00022951996608839	ERBB4/NRG3/PLCG2/NRG1/MAPK10/PTK2/PRKCA/SOS1/BRAF/AKT3/PAK3	11	neurons1
hsa04911	KEGG	hsa04911	Insulin secretion	11/212	86/8163	1.23983595408581e-05	0.000237476271205667	RIMS2/CACNA1D/PLCB1/KCNMA1/PRKCA/ADCY2/PCLO/RAPGEF4/KCNN3/GNAQ/PLCB4	11	neurons1
hsa05032	KEGG	hsa05032	Morphine addiction	11/212	91/8163	2.1407317562353e-05	0.000380744433787564	PDE4D/PDE4B/KCNJ6/CACNA1A/GABRB1/CACNA1B/PDE3B/PDE1A/GABRB3/PRKCA/ADCY2	11	neurons1
hsa04725	KEGG	hsa04725	Cholinergic synapse	12/212	113/8163	3.3936514399746e-05	0.000563346139035784	KCNQ3/KCNJ6/CACNA1A/CACNA1D/CACNA1B/PLCB1/ITPR1/PRKCA/ADCY2/AKT3/GNAQ/PLCB4	12	neurons1	Cholinergic synapse
hsa04270	KEGG	hsa04270	Vascular smooth muscle contraction	13/212	134/8163	4.19622590109426e-05	0.000653037655857795	PRKG1/CACNA1D/PLCB1/KCNMA1/ROCK1/ARHGEF11/PPP1R12B/ITPR1/PRKCA/ADCY2/BRAF/GNAQ/PLCB4	13	neurons1
hsa04020	KEGG	hsa04020	Calcium signaling pathway	18/212	240/8163	4.89878673212301e-05	0.000717528174293311	ERBB4/RYR3/CACNA1A/GRM5/PLCG2/CACNA1D/CACNA1B/PLCB1/CAMK1D/PDE1A/ITPR1/SLC8A1/PRKCA/ADCY2/NTRK3/CACNA1E/GNAQ/PLCB4	18	neurons1
hsa04071	KEGG	hsa04071	Sphingolipid signaling pathway	12/212	119/8163	5.68348750186269e-05	0.000786215771091005	PLCB1/GAB2/MAPK10/ROCK1/MAP3K5/SGMS1/PRKCA/AKT3/CERS6/PPP2R2B/GNAQ/PLCB4	12	neurons1
hsa04935	KEGG	hsa04935	Growth hormone synthesis, secretion and action	12/212	120/8163	6.17275410497619e-05	0.00080895566954688	PLCG2/CACNA1D/PLCB1/MAPK10/ITPR1/PTK2/PRKCA/ADCY2/SOS1/AKT3/GNAQ/PLCB4	12	neurons1
hsa04010	KEGG	hsa04010	MAPK signaling pathway	20/212	294/8163	7.40884675454431e-05	0.000922401420940767	ERBB4/CACNB4/FLT3/CACNA1A/CACNA1D/CACNA1B/IL1RAP/MAPK10/TGFBR2/MAP3K5/EFNA5/MAP3K13/MAP4K3/PRKCA/NLK/SOS1/NF1/CACNA1E/BRAF/AKT3	20	neurons1
hsa04540	KEGG	hsa04540	Gap junction	10/212	88/8163	8.69881000279344e-05	0.00101240048177513	PRKG1/GRM5/PLCB1/TJP1/ITPR1/PRKCA/ADCY2/SOS1/GNAQ/PLCB4	10	neurons1
hsa04928	KEGG	hsa04928	Parathyroid hormone synthesis, secretion and action	11/212	106/8163	8.94490385504127e-05	0.00101240048177513	PDE4D/PDE4B/PLCB1/ARHGEF11/MMP16/ITPR1/PRKCA/ADCY2/BRAF/GNAQ/PLCB4	11	neurons1
hsa04022	KEGG	hsa04022	cGMP-PKG signaling pathway	14/212	167/8163	0.00010666739874281	0.00112011759305719	PRKG1/CACNA1D/PLCB1/TRPC6/KCNMA1/ROCK1/PDE3B/GTF2IRD1/ITPR1/SLC8A1/ADCY2/AKT3/GNAQ/PLCB4	14	neurons1
hsa04015	KEGG	hsa04015	Rap1 signaling pathway	16/212	210/8163	0.000107963141499488	0.00112011759305719	MAGI2/PLCB1/DOCK4/MAGI1/SIPA1L1/EFNA5/PRKCA/ADCY2/VAV3/RAPGEF4/MAGI3/BRAF/AKT3/GRIN2B/GNAQ/PLCB4	16	neurons1
hsa04072	KEGG	hsa04072	Phospholipase D signaling pathway	13/212	148/8163	0.000117618359109508	0.0011714788567307	GRM5/PLCG2/PLCB1/DGKH/GAB2/DGKI/PRKCA/ADCY2/RAPGEF4/PIP5K1B/SOS1/AKT3/PLCB4	13	neurons1
hsa04970	KEGG	hsa04970	Salivary secretion	10/212	92/8163	0.000126964902724763	0.00121593310686408	PRKG1/RYR3/AMY2B/PLCB1/KCNMA1/ITPR1/PRKCA/ADCY2/GNAQ/PLCB4	10	neurons1
hsa04921	KEGG	hsa04921	Oxytocin signaling pathway	13/212	154/8163	0.000175718268215952	0.00162051291799156	CACNB4/KCNJ6/RYR3/CACNA1D/PLCB1/ROCK1/CAMK1D/PPP1R12B/ITPR1/PRKCA/ADCY2/GNAQ/PLCB4	13	neurons1
hsa04024	KEGG	hsa04024	cAMP signaling pathway	16/212	221/8163	0.000195628780471365	0.00173969879776321	PDE4D/PDE4B/GRIA3/CACNA1D/GRIA1/MAPK10/ROCK1/PDE3B/GRIA2/GRIN3A/ADCY2/VAV3/RAPGEF4/BRAF/AKT3/GRIN2B	16	neurons1
hsa04924	KEGG	hsa04924	Renin secretion	8/212	69/8163	0.000388586204185461	0.00333648154628206	CACNA1D/PLCB1/KCNMA1/PDE3B/PDE1A/ITPR1/GNAQ/PLCB4	8	neurons1
hsa04727	KEGG	hsa04727	GABAergic synapse	9/212	89/8163	0.000476435894598995	0.00395441792517166	KCNJ6/CACNA1A/GABRB1/CACNA1D/CACNA1B/GPHN/GABRB3/PRKCA/ADCY2	9	neurons1	GABAergic synapse
hsa04912	KEGG	hsa04912	GnRH signaling pathway	9/212	93/8163	0.000659265128211999	0.00529538764273509	CACNA1D/PLCB1/MAPK10/ITPR1/PRKCA/ADCY2/SOS1/GNAQ/PLCB4	9	neurons1
hsa04070	KEGG	hsa04070	Phosphatidylinositol signaling system	9/212	97/8163	0.000895830742485097	0.00697068296496216	INPP4B/PLCG2/PLCB1/DGKH/DGKI/ITPR1/PRKCA/PIP5K1B/PLCB4	9	neurons1
hsa04750	KEGG	hsa04750	Inflammatory mediator regulation of TRP channels	9/212	98/8163	0.000964639520742065	0.00727864365650831	PLCG2/PLCB1/IL1RAP/MAPK10/ITPR1/PRKCA/ADCY2/GNAQ/PLCB4	9	neurons1
hsa04972	KEGG	hsa04972	Pancreatic secretion	9/212	102/8163	0.00128410616063124	0.00940418923521116	AMY2B/PLCB1/KCNMA1/TRPC1/ITPR1/PRKCA/ADCY2/GNAQ/PLCB4	9	neurons1
hsa04927	KEGG	hsa04927	Cortisol synthesis and secretion	7/212	65/8163	0.00139998637174195	0.00995990304467845	PBX1/CACNA1D/PLCB1/ITPR1/ADCY2/GNAQ/PLCB4	7	neurons1
hsa04261	KEGG	hsa04261	Adrenergic signaling in cardiomyocytes	11/212	150/8163	0.00176996062635096	0.0122422276655942	CACNB4/CACNA1D/PLCB1/SLC8A1/PRKCA/ADCY2/RAPGEF4/AKT3/PPP2R2B/GNAQ/PLCB4	11	neurons1
hsa04664	KEGG	hsa04664	Fc epsilon RI signaling pathway	7/212	68/8163	0.00182582279310744	0.0122872939319933	PLCG2/GAB2/MAPK10/PRKCA/VAV3/SOS1/AKT3	7	neurons1
hsa05031	KEGG	hsa05031	Amphetamine addiction	7/212	69/8163	0.00198809144024379	0.0130272307531764	GRIA3/CACNA1D/GRIA1/GRIA2/GRIN3A/PRKCA/GRIN2B	7	neurons1
hsa05205	KEGG	hsa05205	Proteoglycans in cancer	13/212	205/8163	0.00258865178433636	0.016527546007686	ERBB4/PLCG2/ANK1/ANK3/ROCK1/PPP1R12B/ITPR1/PTK2/PRKCA/VAV3/SOS1/BRAF/AKT3	13	neurons1
hsa05135	KEGG	hsa05135	Yersinia infection	10/212	137/8163	0.00293515685889233	0.0182713514466048	MAPK10/ARHGEF28/ROCK1/PKN2/PTK2/VAV3/PIP5K1B/AKT3/ARHGEF7/GNAQ	10	neurons1
hsa04915	KEGG	hsa04915	Estrogen signaling pathway	10/212	138/8163	0.00309440028181919	0.0187928212237312	KCNJ6/PLCB1/ITPR1/NCOA2/ADCY2/NCOA1/SOS1/AKT3/GNAQ/PLCB4	10	neurons1
hsa04371	KEGG	hsa04371	Apelin signaling pathway	10/212	139/8163	0.00326046568698508	0.0193299037156973	RYR3/PLCB1/NRF1/PDE3B/ITPR1/SLC8A1/ADCY2/AKT3/GNAQ/PLCB4	10	neurons1
hsa04925	KEGG	hsa04925	Aldosterone synthesis and secretion	8/212	98/8163	0.00385219465343896	0.021799919743325	CACNA1D/PLCB1/CAMK1D/ITPR1/PRKCA/ADCY2/GNAQ/PLCB4	8	neurons1
hsa05231	KEGG	hsa05231	Choline metabolism in cancer	8/212	98/8163	0.00385219465343896	0.021799919743325	SLC44A5/DGKH/MAPK10/DGKI/PRKCA/PIP5K1B/SOS1/AKT3	8	neurons1
hsa01521	KEGG	hsa01521	EGFR tyrosine kinase inhibitor resistance	7/212	79/8163	0.00429601687211932	0.0237712933590602	PLCG2/NRG1/PRKCA/SOS1/NF1/BRAF/AKT3	7	neurons1
hsa04611	KEGG	hsa04611	Platelet activation	9/212	124/8163	0.00487632121698425	0.0263957387615017	PRKG1/PLCG2/PLCB1/ROCK1/ITPR1/ADCY2/AKT3/GNAQ/PLCB4	9	neurons1
hsa04930	KEGG	hsa04930	Type II diabetes mellitus	5/212	46/8163	0.0065012367578066	0.0339619528103027	CACNA1A/CACNA1D/CACNA1B/MAPK10/CACNA1E	5	neurons1
hsa04922	KEGG	hsa04922	Glucagon signaling pathway	8/212	107/8163	0.00654688246945595	0.0339619528103027	PLCB1/PDE3B/ITPR1/ADCY2/ACACA/AKT3/GNAQ/PLCB4	8	neurons1
hsa04973	KEGG	hsa04973	Carbohydrate digestion and absorption	5/212	47/8163	0.00712498795503521	0.0362065714449748	AMY2B/CACNA1D/PLCB1/AKT3/PLCB4	5	neurons1
hsa04014	KEGG	hsa04014	Ras signaling pathway	13/212	235/8163	0.00814288083570031	0.0405515465617875	FLT3/PLCG2/GAB2/MAPK10/EFNA5/RASAL2/PRKCA/SOS1/NF1/RALGAPA1/AKT3/PAK3/GRIN2B	13	neurons1
hsa00640	KEGG	hsa00640	Propanoate metabolism	4/212	32/8163	0.00899294595653427	0.0439067361407261	HIBCH/BCKDHB/ACACA/PCCA	4	neurons1
hsa04670	KEGG	hsa04670	Leukocyte transendothelial migration	8/212	114/8163	0.00948132359367999	0.0454009533620446	CTNNA2/PLCG2/ROCK1/JAM3/PTK2/PRKCA/VAV3/RAPGEF4	8	neurons1
hsa04520	KEGG	hsa04520	Adherens junction	6/212	71/8163	0.0100686355781167	0.0473035897915292	CTNNA2/PTPRJ/TJP1/TGFBR2/FER/NLK	6	neurons1
hsa05223	KEGG	hsa05223	Non-small cell lung cancer	6/212	72/8163	0.0107528231266831	0.0495824621952608	PLCG2/FHIT/PRKCA/SOS1/BRAF/AKT3	6	neurons1
hsa04062	KEGG	hsa04062	Chemokine signaling pathway	11/212	192/8163	0.0113171634496286	0.050506483368021	PLCG2/PLCB1/ROCK1/PTK2/ADCY2/VAV3/SOS1/BRAF/AKT3/GNAQ/PLCB4	11	neurons1
hsa00562	KEGG	hsa00562	Inositol phosphate metabolism	6/212	73/8163	0.0114693497908633	0.050506483368021	INPP4B/PLCG2/PLCB1/PLCH1/PIP5K1B/PLCB4	6	neurons1
hsa05202	KEGG	hsa05202	Transcriptional misregulation in cancer	11/212	193/8163	0.0117355657247728	0.050506483368021	FLT3/PBX1/GRIA3/SUPT3H/MITF/JMJD1C/ZEB1/TGFBR2/PTK2/CDK14/MLLT3	11	neurons1
hsa04961	KEGG	hsa04961	Endocrine and other factor-regulated calcium reabsorption	5/212	53/8163	0.0117645623909447	0.050506483368021	PLCB1/SLC8A1/PRKCA/GNAQ/PLCB4	5	neurons1
hsa04530	KEGG	hsa04530	Tight junction	10/212	169/8163	0.0125133716113343	0.0528106700207161	DLG2/CACNA1D/MAPK10/TJP1/NEDD4L/ROCK1/MAGI1/MAP3K5/JAM3/PPP2R2B	10	neurons1
hsa04918	KEGG	hsa04918	Thyroid hormone synthesis	6/212	75/8163	0.0130024478001036	0.0530755656102589	PLCB1/ITPR1/PRKCA/ADCY2/GNAQ/PLCB4	6	neurons1
hsa05214	KEGG	hsa05214	Glioma	6/212	75/8163	0.0130024478001036	0.0530755656102589	PLCG2/CAMK1D/PRKCA/SOS1/BRAF/AKT3	6	neurons1
hsa04971	KEGG	hsa04971	Gastric acid secretion	6/212	76/8163	0.0138205022838618	0.0555049204626061	PLCB1/ITPR1/PRKCA/ADCY2/GNAQ/PLCB4	6	neurons1
hsa05412	KEGG	hsa05412	Arrhythmogenic right ventricular cardiomyopathy	6/212	77/8163	0.0146738604667459	0.0576804090644074	SGCD/CACNB4/DMD/CTNNA2/CACNA1D/SLC8A1	6	neurons1
hsa05143	KEGG	hsa05143	African trypanosomiasis	4/212	37/8163	0.014938366216229	0.0576804090644074	PLCB1/PRKCA/GNAQ/PLCB4	4	neurons1
hsa04933	KEGG	hsa04933	AGE-RAGE signaling pathway in diabetic complications	7/212	100/8163	0.0150571348963313	0.0576804090644074	PLCG2/PLCB1/MAPK10/TGFBR2/PRKCA/AKT3/PLCB4	7	neurons1
hsa04510	KEGG	hsa04510	Focal adhesion	11/212	201/8163	0.0155223105358486	0.058561444294338	MAPK10/ROCK1/PPP1R12B/PTK2/PRKCA/VAV3/PIP5K1B/SOS1/BRAF/AKT3/PAK3	11	neurons1
hsa04914	KEGG	hsa04914	Progesterone-mediated oocyte maturation	7/212	102/8163	0.0166379895748225	0.0609244030019236	MAPK10/PDE3B/ADCY2/CPEB4/BRAF/AKT3/CPEB3	7	neurons1
hsa05142	KEGG	hsa05142	Chagas disease	7/212	102/8163	0.0166379895748225	0.0609244030019236	PLCB1/MAPK10/TGFBR2/AKT3/PPP2R2B/GNAQ/PLCB4	7	neurons1
hsa04926	KEGG	hsa04926	Relaxin signaling pathway	8/212	129/8163	0.0189244258532125	0.0682924932963756	PLCB1/MAPK10/TGFBR2/PRKCA/ADCY2/SOS1/AKT3/PLCB4	8	neurons1
hsa05210	KEGG	hsa05210	Colorectal cancer	6/212	86/8163	0.0240541263353575	0.0855639636786287	DCC/MAPK10/TGFBR2/SOS1/BRAF/AKT3	6	neurons1
hsa05016	KEGG	hsa05016	Huntington disease	14/212	306/8163	0.0281332054786035	0.0986643403404546	GRM5/DNAH14/GRIA3/CACNA1B/PLCB1/NRF1/GRIA1/MAPK10/MAP3K5/ITPR1/GRIA2/GRIN2B/GNAQ/PLCB4	14	neurons1
hsa02010	KEGG	hsa02010	ABC transporters	4/212	45/8163	0.0287258934940105	0.0993437150001195	ABCA9/ABCA10/ABCA6/ABCA5	4	neurons1
hsa05163	KEGG	hsa05163	Human cytomegalovirus infection	11/212	225/8163	0.0324122184349182	0.110556745072529	PLCB1/ROCK1/ARHGEF11/ITPR1/PTK2/PRKCA/ADCY2/SOS1/AKT3/GNAQ/PLCB4	11	neurons1
hsa04722	KEGG	hsa04722	Neurotrophin signaling pathway	7/212	119/8163	0.0350488927115792	0.117934787637611	PLCG2/MAPK10/MAP3K5/NTRK3/SOS1/BRAF/AKT3	7	neurons1
hsa04919	KEGG	hsa04919	Thyroid hormone signaling pathway	7/212	121/8163	0.0378540481042774	0.125675439706201	PLCG2/PLCB1/PRKCA/NCOA2/NCOA1/AKT3/PLCB4	7	neurons1
hsa05414	KEGG	hsa05414	Dilated cardiomyopathy	6/212	96/8163	0.0384320029066841	0.125915377944268	SGCD/CACNB4/DMD/CACNA1D/SLC8A1/ADCY2	6	neurons1
hsa04666	KEGG	hsa04666	Fc gamma R-mediated phagocytosis	6/212	97/8163	0.0401160153363199	0.128885148068344	PLCG2/GAB2/PRKCA/VAV3/PIP5K1B/AKT3	6	neurons1
hsa05022	KEGG	hsa05022	Pathways of neurodegeneration - multiple diseases	19/212	476/8163	0.0403736608406861	0.128885148068344	RYR3/GRM5/DNAH14/GRIA3/CACNA1D/CACNA1B/PLCB1/GRIA1/MAPK10/PRKN/MAP3K5/ITPR1/GRIA2/ATXN1/PRKCA/BRAF/GRIN2B/GNAQ/PLCB4	19	neurons1
hsa01522	KEGG	hsa01522	Endocrine resistance	6/212	98/8163	0.0418462042621963	0.131894998244138	MAPK10/PTK2/ADCY2/SOS1/BRAF/AKT3	6	neurons1
hsa05220	KEGG	hsa05220	Chronic myeloid leukemia	5/212	76/8163	0.0471591864625294	0.145454304765005	GAB2/TGFBR2/SOS1/BRAF/AKT3	5	neurons1
hsa04916	KEGG	hsa04916	Melanogenesis	6/212	101/8163	0.0473164605862065	0.145454304765005	PLCB1/MITF/PRKCA/ADCY2/GNAQ/PLCB4	6	neurons1
hsa04934	KEGG	hsa04934	Cushing syndrome	8/212	155/8163	0.0486056227548123	0.146458795817345	PBX1/CACNA1D/PLCB1/ITPR1/ADCY2/BRAF/GNAQ/PLCB4	8	neurons1
hsa00230	KEGG	hsa00230	Purine metabolism	7/212	128/8163	0.0488195986057818	0.146458795817345	PDE4D/PDE4B/FHIT/PDE3B/ADK/PDE1A/ADCY2	7	neurons1
hsa04514	KEGG	hsa04514	Cell adhesion molecules	8/212	157/8163	0.0517072098290319	0.153274943421773	CNTNAP2/NRXN3/NLGN1/LRRC4C/NRXN1/JAM3/NEGR1/NFASC	8	neurons1
hsa00603	KEGG	hsa00603	Glycosphingolipid biosynthesis - globo and isoglobo series	2/212	15/8163	0.0564575331036485	0.163464252823354	ST3GAL1/FUT9	2	neurons1
hsa00604	KEGG	hsa00604	Glycosphingolipid biosynthesis - ganglio series	2/212	15/8163	0.0564575331036485	0.163464252823354	ST6GALNAC5/ST3GAL1	2	neurons1
hsa04810	KEGG	hsa04810	Regulation of actin cytoskeleton	10/212	218/8163	0.0575459324701079	0.164700427414447	SSH2/ROCK1/PPP1R12B/PTK2/VAV3/PIP5K1B/SOS1/BRAF/ARHGEF7/PAK3	10	neurons1
hsa04923	KEGG	hsa04923	Regulation of lipolysis in adipocytes	4/212	57/8163	0.0600759947635973	0.169987757910633	PRKG1/PDE3B/ADCY2/AKT3	4	neurons1
hsa05213	KEGG	hsa05213	Endometrial cancer	4/212	58/8163	0.06327162914724	0.177018378175986	CTNNA2/SOS1/BRAF/AKT3	4	neurons1
hsa04370	KEGG	hsa04370	VEGF signaling pathway	4/212	59/8163	0.0665550874708389	0.184135742002654	PLCG2/PTK2/PRKCA/AKT3	4	neurons1
hsa04742	KEGG	hsa04742	Taste transduction	5/212	86/8163	0.0725382267185683	0.198483719262896	CACNA1A/PLCB1/SCN9A/PDE1A/PLCB4	5	neurons1
hsa04310	KEGG	hsa04310	Wnt signaling pathway	8/212	170/8163	0.0749613482180546	0.202884518546691	PRICKLE2/PLCB1/MAPK10/CTNND2/PRKCA/NLK/RSPO2/PLCB4	8	neurons1
hsa04120	KEGG	hsa04120	Ubiquitin mediated proteolysis	7/212	142/8163	0.0763117065922098	0.204318440230755	HERC4/PRKN/NEDD4L/UBE2E2/COP1/BIRC6/HERC2	7	neurons1
hsa00310	KEGG	hsa00310	Lysine degradation	4/212	63/8163	0.0805518097927191	0.213376602536032	SMYD3/CAMKMT/KMT2C/ASH1L	4	neurons1
hsa05410	KEGG	hsa05410	Hypertrophic cardiomyopathy	5/212	90/8163	0.0844277261648406	0.221289513842582	SGCD/CACNB4/DMD/CACNA1D/SLC8A1	5	neurons1
hsa05221	KEGG	hsa05221	Acute myeloid leukemia	4/212	67/8163	0.0958841475080664	0.248699507599047	FLT3/SOS1/BRAF/AKT3	4	neurons1
hsa05211	KEGG	hsa05211	Renal cell carcinoma	4/212	69/8163	0.104029057433845	0.267043662897189	SOS1/BRAF/AKT3/PAK3	4	neurons1
hsa05417	KEGG	hsa05417	Lipid and atherosclerosis	9/212	215/8163	0.107215919681536	0.272181661360445	PLCB1/MAPK10/MAP3K5/ITPR1/PTK2/PRKCA/VAV3/AKT3/PLCB4	9	neurons1
hsa05120	KEGG	hsa05120	Epithelial cell signaling in Helicobacter pylori infection	4/212	70/8163	0.108216805119213	0.272181661360445	PLCG2/MAPK10/TJP1/JAM3	4	neurons1
hsa04380	KEGG	hsa04380	Osteoclast differentiation	6/212	128/8163	0.115724500383128	0.288154005953988	PLCG2/GAB2/MITF/MAPK10/TGFBR2/AKT3	6	neurons1
hsa00515	KEGG	hsa00515	Mannose type O-glycan biosynthesis	2/212	23/8163	0.119039149742292	0.293472755305254	FUT9/LARGE1	2	neurons1
hsa04613	KEGG	hsa04613	Neutrophil extracellular trap formation	8/212	190/8163	0.121336715679418	0.296204335335049	PLCG2/PLCB1/HDAC8/HDAC9/ATG7/PRKCA/AKT3/PLCB4	8	neurons1
hsa04068	KEGG	hsa04068	FoxO signaling pathway	6/212	131/8163	0.125394208755976	0.300707744639025	MAPK10/TGFBR2/NLK/SOS1/BRAF/AKT3	6	neurons1
hsa05146	KEGG	hsa05146	Amoebiasis	5/212	102/8163	0.125743831155173	0.300707744639025	PLCB1/PTK2/PRKCA/GNAQ/PLCB4	5	neurons1
hsa00534	KEGG	hsa00534	Glycosaminoglycan biosynthesis - heparan sulfate / heparin	2/212	24/8163	0.127734734115869	0.300707744639025	HS6ST3/HS3ST5	2	neurons1
hsa00280	KEGG	hsa00280	Valine, leucine and isoleucine degradation	3/212	48/8163	0.128012132255971	0.300707744639025	HIBCH/BCKDHB/PCCA	3	neurons1
hsa04660	KEGG	hsa04660	T cell receptor signaling pathway	5/212	104/8163	0.133402534196482	0.308095541945084	MAPK10/VAV3/SOS1/AKT3/PAK3	5	neurons1
hsa05030	KEGG	hsa05030	Cocaine addiction	3/212	49/8163	0.133899983884782	0.308095541945084	GRIA2/GRIN3A/GRIN2B	3	neurons1
hsa05212	KEGG	hsa05212	Pancreatic cancer	4/212	76/8163	0.134869132819334	0.308095541945084	MAPK10/TGFBR2/BRAF/AKT3	4	neurons1
hsa05110	KEGG	hsa05110	Vibrio cholerae infection	3/212	50/8163	0.139880269834368	0.316638065352342	PLCG2/TJP1/PRKCA	3	neurons1
hsa04721	KEGG	hsa04721	Synaptic vesicle cycle	4/212	78/8163	0.144298453627	0.323696531109216	CACNA1A/RIMS1/UNC13C/CACNA1B	4	neurons1
hsa04910	KEGG	hsa04910	Insulin signaling pathway	6/212	137/8163	0.145868378890491	0.32403484717011	MAPK10/PDE3B/ACACA/SOS1/BRAF/AKT3	6	neurons1
hsa05225	KEGG	hsa05225	Hepatocellular carcinoma	7/212	168/8163	0.147051958755913	0.32403484717011	PLCG2/TGFBR2/PRKCA/SOS1/BRAF/AKT3/ARID1B	7	neurons1
hsa04662	KEGG	hsa04662	B cell receptor signaling pathway	4/212	82/8163	0.163898187845088	0.357988147135323	PLCG2/VAV3/SOS1/AKT3	4	neurons1
hsa05170	KEGG	hsa05170	Human immunodeficiency virus 1 infection	8/212	212/8163	0.186280535727351	0.403337855618351	PLCG2/MAPK10/ITPR1/PTK2/PRKCA/AKT3/PAK3/GNAQ	8	neurons1
hsa00410	KEGG	hsa00410	beta-Alanine metabolism	2/212	31/8163	0.19193249431178	0.411993026583046	DPYD/HIBCH	2	neurons1
hsa04215	KEGG	hsa04215	Apoptosis - multiple species	2/212	32/8163	0.201440118152692	0.428705892478807	MAPK10/BIRC6	2	neurons1
hsa00500	KEGG	hsa00500	Starch and sucrose metabolism	2/212	36/8163	0.239913764442192	0.50200443147988	AMY2B/GPI	2	neurons1
hsa00512	KEGG	hsa00512	Mucin type O-glycan biosynthesis	2/212	36/8163	0.239913764442192	0.50200443147988	GALNTL6/ST3GAL1	2	neurons1
hsa05215	KEGG	hsa05215	Prostate cancer	4/212	97/8163	0.244488145753056	0.504077422241116	ZEB1/SOS1/BRAF/AKT3	4	neurons1
hsa05161	KEGG	hsa05161	Hepatitis B	6/212	162/8163	0.244953285506727	0.504077422241116	MAPK10/TGFBR2/PRKCA/SOS1/BRAF/AKT3	6	neurons1
hsa01250	KEGG	hsa01250	Biosynthesis of nucleotide sugars	2/212	37/8163	0.249600532326214	0.505288882514044	GPI/GMDS	2	neurons1
hsa04960	KEGG	hsa04960	Aldosterone-regulated sodium reabsorption	2/212	37/8163	0.249600532326214	0.505288882514044	NEDD4L/PRKCA	2	neurons1
hsa04650	KEGG	hsa04650	Natural killer cell mediated cytotoxicity	5/212	131/8163	0.253784640088783	0.509615930500863	PLCG2/PRKCA/VAV3/SOS1/BRAF	5	neurons1
hsa04917	KEGG	hsa04917	Prolactin signaling pathway	3/212	70/8163	0.27328338620463	0.540060025118673	MAPK10/SOS1/AKT3	3	neurons1
hsa05230	KEGG	hsa05230	Central carbon metabolism in cancer	3/212	70/8163	0.27328338620463	0.540060025118673	FLT3/NTRK3/AKT3	3	neurons1
hsa04210	KEGG	hsa04210	Apoptosis	5/212	136/8163	0.278626185820297	0.546282836765779	PTPN13/MAPK10/MAP3K5/ITPR1/AKT3	5	neurons1
hsa04625	KEGG	hsa04625	C-type lectin receptor signaling pathway	4/212	104/8163	0.284764512438926	0.548172852123101	PLCG2/MAPK10/ITPR1/AKT3	4	neurons1
hsa04137	KEGG	hsa04137	Mitophagy - animal	3/212	72/8163	0.287489043669429	0.548172852123101	MITF/MAPK10/PRKN	3	neurons1
hsa05218	KEGG	hsa05218	Melanoma	3/212	72/8163	0.287489043669429	0.548172852123101	MITF/BRAF/AKT3	3	neurons1
hsa05219	KEGG	hsa05219	Bladder cancer	2/212	41/8163	0.288396159149102	0.548172852123101	DAPK1/BRAF	2	neurons1
hsa01524	KEGG	hsa01524	Platinum drug resistance	3/212	73/8163	0.294614655651142	0.55345794753738	MAP3K5/REV3L/AKT3	3	neurons1
hsa05010	KEGG	hsa05010	Alzheimer disease	12/212	384/8163	0.295622116556111	0.55345794753738	RYR3/GRM5/CACNA1D/PLCB1/MAPK10/MAP3K5/ITPR1/BRAF/AKT3/GRIN2B/GNAQ/PLCB4	12	neurons1
hsa04140	KEGG	hsa04140	Autophagy - animal	5/212	141/8163	0.303935578746212	0.561793399917391	MAPK10/ITPR1/DAPK1/ATG7/AKT3	5	neurons1
hsa04659	KEGG	hsa04659	Th17 cell differentiation	4/212	108/8163	0.308216893452551	0.561793399917391	RORA/IL1RAP/MAPK10/TGFBR2	4	neurons1
hsa00533	KEGG	hsa00533	Glycosaminoglycan biosynthesis - keratan sulfate	1/212	14/8163	0.30836308691748	0.561793399917391	ST3GAL1	1	neurons1
hsa05131	KEGG	hsa05131	Shigellosis	8/212	247/8163	0.312290982273194	0.561793399917391	PLCG2/PLCB1/MAPK10/ROCK1/ITPR1/PTK2/AKT3/PLCB4	8	neurons1
hsa05207	KEGG	hsa05207	Chemical carcinogenesis - receptor activation	7/212	212/8163	0.312735281269276	0.561793399917391	CACNA1A/CACNA1D/CACNA1B/PRKCA/ADCY2/SOS1/AKT3	7	neurons1
hsa04151	KEGG	hsa04151	PI3K-Akt signaling pathway	11/212	354/8163	0.313611576660712	0.561793399917391	ERBB4/FLT3/MAGI2/PKN2/MAGI1/EFNA5/PTK2/PRKCA/SOS1/AKT3/PPP2R2B	11	neurons1
hsa03022	KEGG	hsa03022	Basal transcription factors	2/212	45/8163	0.326965209148805	0.581530979128947	MNAT1/GTF2IRD1	2	neurons1
hsa04080	KEGG	hsa04080	Neuroactive ligand-receptor interaction	11/212	362/8163	0.339751646716792	0.599986950584974	GRM5/GRIK2/GABRB1/GRIA3/GRID1/GRIA1/GRIK3/GRIA2/GABRB3/GRIN3A/GRIN2B	11	neurons1
hsa05226	KEGG	hsa05226	Gastric cancer	5/212	149/8163	0.345077240949521	0.602571989459961	CTNNA2/TGFBR2/SOS1/BRAF/AKT3	5	neurons1
hsa00620	KEGG	hsa00620	Pyruvate metabolism	2/212	47/8163	0.346055399569375	0.602571989459961	ACACA/ME1	2	neurons1
hsa01200	KEGG	hsa01200	Carbon metabolism	4/212	115/8163	0.349656749936504	0.604614796765204	GPI/HIBCH/PCCA/ME1	4	neurons1
hsa05034	KEGG	hsa05034	Alcoholism	6/212	187/8163	0.358184685975194	0.612704722758807	HDAC8/HDAC9/GRIN3A/SOS1/BRAF/GRIN2B	6	neurons1
hsa05208	KEGG	hsa05208	Chemical carcinogenesis - reactive oxygen species	7/212	223/8163	0.359256584428859	0.612704722758807	PTPRJ/MAPK10/MAP3K5/PTK2/SOS1/BRAF/AKT3	7	neurons1
hsa00520	KEGG	hsa00520	Amino sugar and nucleotide sugar metabolism	2/212	49/8163	0.364966841955914	0.618209140455936	GPI/GMDS	2	neurons1
hsa00510	KEGG	hsa00510	N-Glycan biosynthesis	2/212	50/8163	0.374345449127645	0.629810924545835	MAN1C1/MGAT5	2	neurons1
hsa00061	KEGG	hsa00061	Fatty acid biosynthesis	1/212	18/8163	0.377588124568401	0.631002973272026	ACACA	1	neurons1
hsa04150	KEGG	hsa04150	mTOR signaling pathway	5/212	156/8163	0.381379008254163	0.633089153701911	PRKCA/GRB10/SOS1/BRAF/AKT3	5	neurons1
hsa05160	KEGG	hsa05160	Hepatitis C	5/212	157/8163	0.386567773240366	0.637452818124842	EIF3E/SOS1/BRAF/AKT3/PPP2R2B	5	neurons1
hsa04260	KEGG	hsa04260	Cardiac muscle contraction	3/212	87/8163	0.394422800925845	0.64612682520089	CACNB4/CACNA1D/SLC8A1	3	neurons1
hsa00600	KEGG	hsa00600	Sphingolipid metabolism	2/212	53/8163	0.402130006885328	0.654446873950631	SGMS1/CERS6	2	neurons1
hsa00532	KEGG	hsa00532	Glycosaminoglycan biosynthesis - chondroitin sulfate / dermatan sulfate	1/212	20/8163	0.409568966240262	0.66222514671315	CHSY3	1	neurons1
hsa00770	KEGG	hsa00770	Pantothenate and CoA biosynthesis	1/212	21/8163	0.424940620318251	0.682646544898351	DPYD	1	neurons1
hsa05222	KEGG	hsa05222	Small cell lung cancer	3/212	92/8163	0.429379561411996	0.685355838407609	FHIT/PTK2/AKT3	3	neurons1
hsa05415	KEGG	hsa05415	Diabetic cardiomyopathy	6/212	203/8163	0.432826662600283	0.686457573168602	PLCB1/MAPK10/TGFBR2/PRKCA/AKT3/PLCB4	6	neurons1
hsa04114	KEGG	hsa04114	Oocyte meiosis	4/212	131/8163	0.44394498328594	0.699634815431639	ITPR1/ADCY2/CPEB4/CPEB3	4	neurons1
hsa03060	KEGG	hsa03060	Protein export	1/212	23/8163	0.45449913458076	0.711762795664209	IMMP2L	1	neurons1
hsa05416	KEGG	hsa05416	Viral myocarditis	2/212	60/8163	0.464539812655714	0.722940083445456	SGCD/DMD	2	neurons1
hsa04144	KEGG	hsa04144	Endocytosis	7/212	251/8163	0.478711919579341	0.735796041924742	NEDD4L/TGFBR2/AGAP1/SH3GL3/PIP5K1B/PSD3/SH3KBP1	7	neurons1
hsa00561	KEGG	hsa00561	Glycerolipid metabolism	2/212	62/8163	0.481665682063185	0.735796041924742	DGKH/DGKI	2	neurons1
hsa04213	KEGG	hsa04213	Longevity regulating pathway - multiple species	2/212	62/8163	0.481665682063185	0.735796041924742	ADCY2/AKT3	2	neurons1
hsa05418	KEGG	hsa05418	Fluid shear stress and atherosclerosis	4/212	139/8163	0.48967563245044	0.739608664126279	MAPK10/MAP3K5/PTK2/AKT3	4	neurons1
hsa03250	KEGG	hsa03250	Viral life cycle - HIV-1	2/212	63/8163	0.490102126830667	0.739608664126279	BICD1/MLLT3	2	neurons1
hsa00790	KEGG	hsa00790	Folate biosynthesis	1/212	26/8163	0.49602514021227	0.744037710318405	GPHN	1	neurons1
hsa04974	KEGG	hsa04974	Protein digestion and absorption	3/212	103/8163	0.503451095284237	0.750176023911069	COL11A1/COL12A1/SLC8A1	3	neurons1
hsa04936	KEGG	hsa04936	Alcoholic liver disease	4/212	142/8163	0.506435697212302	0.750176023911069	MAPK10/MAP3K5/ACACA/AKT3	4	neurons1
[truncated: 3,249 more rows]

## Sheet: Pathways in astrocytes
GO and KEGG enrichment analysis of markers enriched in astrocyte subpopulations
Pathway	Ontology	ID	Description	Gene ratio	Beckground ratio	p-value	Adjusted p-value (Benjamini-Hochberg correction)	Gene names	Number of genes	Subtype	Group
GO:0050808	BP	GO:0050808	synapse organization	7/22	419/18800	3,31815E-07	0,000111292	TMEM108/GRM5/NRXN1/LRRC4C/CACNB2/ADGRB3/GPM6A	7	astrocytes0	Synapse assembly
GO:0060078	BP	GO:0060078	regulation of postsynaptic membrane potential	5/22	131/18800	3,64295E-07	0,000111292	TMEM108/GRM5/NRXN1/KCND2/RIMS1	5	astrocytes0
GO:0006836	BP	GO:0006836	neurotransmitter transport	5/22	207/18800	3,48633E-06	0,000612381	NRXN1/RIMS1/SLC6A11/SLC1A2/CACNB2	5	astrocytes0
GO:0001505	BP	GO:0001505	regulation of neurotransmitter levels	5/22	213/18800	4,00904E-06	0,000612381	NRXN1/RIMS1/SLC6A11/SLC1A2/CACNB2	5	astrocytes0
GO:0042391	BP	GO:0042391	regulation of membrane potential	6/22	425/18800	7,07057E-06	0,000659855	TMEM108/GRM5/NRXN1/KCND2/RIMS1/CACNB2	6	astrocytes0
GO:0050804	BP	GO:0050804	modulation of chemical synaptic transmission	6/22	429/18800	7,45974E-06	0,000659855	TMEM108/GRM5/NRXN1/LRRC4C/RIMS1/CACNB2	6	astrocytes0
GO:0099177	BP	GO:0099177	regulation of trans-synaptic signaling	6/22	430/18800	7,55971E-06	0,000659855	TMEM108/GRM5/NRXN1/LRRC4C/RIMS1/CACNB2	6	astrocytes0
GO:0098815	BP	GO:0098815	modulation of excitatory postsynaptic potential	3/22	39/18800	1,23683E-05	0,000944631	TMEM108/NRXN1/RIMS1	3	astrocytes0
GO:0060079	BP	GO:0060079	excitatory postsynaptic potential	3/22	95/18800	0,00017954	0,01218877	TMEM108/NRXN1/RIMS1	3	astrocytes0
GO:0099565	BP	GO:0099565	chemical synaptic transmission, postsynaptic	3/22	101/18800	0,000215183	0,013147706	TMEM108/NRXN1/RIMS1	3	astrocytes0
GO:2000463	BP	GO:2000463	positive regulation of excitatory postsynaptic potential	2/22	25/18800	0,000385822	0,021430657	NRXN1/RIMS1	2	astrocytes0
GO:0008277	BP	GO:0008277	regulation of G protein-coupled receptor signaling pathway	3/22	138/18800	0,000538043	0,022337501	RGS6/GRM5/RGS7	3	astrocytes0
GO:0031644	BP	GO:0031644	regulation of nervous system process	3/22	138/18800	0,000538043	0,022337501	TMEM108/NRXN1/RIMS1	3	astrocytes0
GO:0097106	BP	GO:0097106	postsynaptic density organization	2/22	31/18800	0,000595487	0,022337501	TMEM108/NRXN1	2	astrocytes0
GO:0007269	BP	GO:0007269	neurotransmitter secretion	3/22	145/18800	0,000621502	0,022337501	NRXN1/RIMS1/CACNB2	3	astrocytes0
[truncated: 2,840 more rows]

## Sheet: Pathways in microglia
GO and KEGG enrichment analysis of markers enriched in microglia subpopulations
[truncated: 3,182 more rows]

[truncated: 1 more sheets: Pathways in oligodendrocytes]
