# Supplementary material for: Unravelling cell type-specific responses to Parkinson’s Disease at single cell resolution
Source: Mol Neurodegener. 2024 Jan 20;19:7. doi: 10.1186/s13024-023-00699-0 (PMC10799528; doi:10.1186/s13024-023-00699-0)
Supplement: Supplementary file 7 — Additional file 7: Supplementary Table 7. Differentially expressed genes in neuronal, astrocyte, microglial and oligodendrocyte subpopulations when comparing PD to Control samples. [file 13024_2023_699_MOESM7_ESM.xlsx]

## Sheet: DEGs in neurons
Differentially expressed genes in neuronal subpopulations - PD vs Control
Gene	PD/Control coef	p-value	z-score	adjusted p-value (Benjamini-Hochberg correction)	Subpopulation
OLFM1	-0.266715	4.32827e-08	-5.47691	0.000269088	neurons0
CHST1	-0.289067	5.31434e-07	-5.0146	0.00165196	neurons0
KBTBD6	-0.295384	3.28393e-06	-4.65221	0.00582828	neurons0
ATCAY	-0.236138	3.7499e-06	-4.62478	0.00582828	neurons0
KIAA0586	0.18133	5.87294e-06	4.53091	0.00730242	neurons0
LSS	0.173482	1.9238e-05	4.27356	0.0199338	neurons0
PLPPR4	0.1876	4.1951e-05	4.09646	0.0372585	neurons0
COL12A1	0.160958	5.1971e-05	4.04658	0.0403879	neurons0
N4BP2L2	0.103877	7.51016e-05	3.95952	0.048162	neurons0
MFSD12	-0.228156	7.74683e-05	-3.9521	0.048162	neurons0
KIFC3	0.10765	0.000110347	3.86664	0.0563179	neurons0
OGA	-0.154259	0.000125016	-3.83608	0.0563179	neurons0
KIAA1549	0.121343	0.000125421	3.83528	0.0563179	neurons0
COG4	-0.21418	0.000132647	-3.82149	0.0563179	neurons0
CDIPT	-0.233187	0.00013588	-3.81555	0.0563179	neurons0
RALGDS	0.133552	0.000226574	3.68738	0.0841448	neurons0
CCNI	-0.221172	0.000252477	-3.65973	0.0841448	neurons0
SMIM12	-0.199653	0.000257496	-3.65469	0.0841448	neurons0
PLEKHA6	0.142837	0.000260875	3.65134	0.0841448	neurons0
RAB6B	-0.140796	0.000270693	-3.64184	0.0841448	neurons0
CAMK2G	0.322892	1.10884e-05	4.39478	0.0689365	neurons2
NEAT1	0.744934	1.32025e-05	4.35672	0.0595218	neurons3
CA2	0.64802	1.91481e-05	4.2746	0.0595218	neurons3
SEPT8	0.783988	5.73562e-06	4.53591	0.0264742	neurons4
ANAPC16	0.766492	8.51671e-06	4.45177	0.0264742	neurons4
HP1BP3	0.566452	3.72524e-05	4.12389	0.0771995	neurons4
PLEKHA6	0.801276	1.36745e-05	4.34902	0.051433	neurons5
HSPA1A	0.474495	2.34135e-05	4.22957	0.051433	neurons5
CSDC2	0.505716	2.48189e-05	4.21644	0.051433	neurons5
NKIRAS1	0.379358	6.32777e-05	4.00024	0.0983493	neurons5

## Sheet: DEGs in astrocytes
Differentially expressed genes in astrocyte subpopulations - PD vs Control
Gene	PD/Control coef	p-value	z-score	adjusted p-value (Benjamini-Hochberg correction)	Subpopulation
SAMD5	-0.547959	1.48832e-06	-4.8128	0.00600886	astrocytes0
SLC9C2	0.264805	1.59007e-06	4.79957	0.00600886	astrocytes0
ABCC4	0.228546	4.42873e-06	4.59018	0.0111574	astrocytes0
FAM184A	-0.35513	9.20179e-06	-4.43513	0.0173868	astrocytes0
ITGB5	0.140997	4.13443e-05	4.09984	0.0576247	astrocytes0
KCNC4	0.130421	4.5746e-05	4.07636	0.0576247	astrocytes0
MUTYH	0.123347	6.16524e-05	4.0064	0.0602277	astrocytes0
RGS9	0.24528	6.37499e-05	3.99848	0.0602277	astrocytes0
IFI27L1	0.109069	7.97141e-05	3.94526	0.0669421	astrocytes0
RHBDD1	-0.119897	8.99904e-05	-3.91611	0.0680148	astrocytes0
RSU1	-0.128091	0.000111962	-3.86309	0.0708733	astrocytes0
ITIH5	0.305529	0.000112527	3.86186	0.0708733	astrocytes0
FAM227A	0.234006	0.000134103	3.8188	0.0779654	astrocytes0
SPRED1	-0.188395	0.000144816	-3.7998	0.0781798	astrocytes0
CRIP2	0.146769	0.000168757	3.76171	0.0850312	astrocytes0
NOL3	-0.169505	9.95689e-07	-4.89249	0.00752542	astrocytes1
AL139158.2	-0.146184	2.27453e-05	-4.23608	0.0859546	astrocytes1
TMEM178B	-0.172557	3.54413e-05	-4.13535	0.0887932	astrocytes1
CCDC3	0.316676	4.69929e-05	4.0701	0.0887932	astrocytes1
TTLL4	-0.420988	4.37657e-06	-4.59265	0.0170212	astrocytes2
ABHD6	0.351603	4.50415e-06	4.58665	0.0170212	astrocytes2
UST	-0.493557	2.34798e-05	-4.22894	0.0591535	astrocytes2
MED14	0.309889	5.12425e-05	4.04989	0.0968226	astrocytes2
HSD17B12	-0.311654	1.85015e-07	-5.2138	0.00139835	astrocytes3
MYO9A	-0.316927	1.08496e-06	-4.87557	0.00410005	astrocytes3
SYNE3	-0.27603	5.72701e-06	-4.53623	0.0144282	astrocytes3
SIK2	-0.341473	1.27505e-05	-4.36434	0.0215237	astrocytes3
CD38	-0.289291	1.4239e-05	-4.34014	0.0215237	astrocytes3
NUBPL	-0.301948	3.46589e-05	-4.14047	0.0436586	astrocytes3
PPP2R2B	-0.626588	4.84452e-05	-4.063	0.049266	astrocytes3
AMZ1	-0.304414	5.21471e-05	-4.04579	0.049266	astrocytes3
RBFOX2	-0.350088	5.86822e-05	-4.01805	0.04928	astrocytes3
AC104596.1	-0.295016	8.53094e-05	-3.92897	0.0644768	astrocytes3
KLHL24	0.28695	0.000117205	3.8519	0.0743957	astrocytes3
FLG-AS1	-0.484886	0.00011812	-3.85	0.0743957	astrocytes3
POLR2A	-0.250209	0.000140031	-3.80811	0.0807051	astrocytes3
PAAF1	-0.22253	0.000149493	-3.79191	0.0807051	astrocytes3
SPRED1	-0.348766	0.000161507	-3.77267	0.081378	astrocytes3
SLTM	-0.247901	0.000188678	-3.73371	0.0851185	astrocytes3
ACTN4	0.311075	0.00019641	3.72359	0.0851185	astrocytes3
BRINP2	-0.281161	0.000202717	-3.71561	0.0851185	astrocytes3
FAM217B	0.308224	0.000228026	3.68575	0.0896277	astrocytes3
ANAPC16	0.424916	0.000237173	3.67573	0.0896277	astrocytes3
CSRP1	0.43871	2.19722e-08	5.59571	0.000166066	astrocytes4
TP53BP2	0.259799	1.94258e-07	5.20475	0.000734103	astrocytes4
ADORA1	0.28156	1.45314e-05	4.33567	0.0366094	astrocytes4
MATN2	-0.247357	2.38551e-05	-4.22537	0.0450742	astrocytes4
LIMK2	-0.217365	4.58619e-05	-4.07577	0.0634206	astrocytes4
PSD2	0.443033	6.50996e-05	3.99352	0.0634206	astrocytes4
SOS1	0.187951	6.66453e-05	3.98796	0.0634206	astrocytes4
SERTAD2	0.192788	7.83673e-05	3.94934	0.0634206	astrocytes4
SCMH1	-0.214223	8.33689e-05	-3.9345	0.0634206	astrocytes4
RHBDD2	0.251366	9.51016e-05	3.90276	0.0634206	astrocytes4
SLC22A3	0.190683	0.000102831	3.88381	0.0634206	astrocytes4
NRSN1	0.249763	0.000111646	3.86378	0.0634206	astrocytes4
TMEM38A	0.404413	0.000112824	3.86122	0.0634206	astrocytes4
MBOAT2	0.168585	0.000117477	3.85133	0.0634206	astrocytes4
SOX13	0.192346	0.000147639	3.79501	0.0705052	astrocytes4
PLOD3	0.226113	0.000149257	3.7923	0.0705052	astrocytes4
MIR34AHG	-0.275266	0.000169177	-3.76109	0.075214	astrocytes4
CLCN7	0.306734	0.000179909	3.74568	0.0755417	astrocytes4
LINC01301	-0.840506	1.23312e-05	-4.37165	0.0879379	astrocytes5
PTOV1	0.570802	2.40791e-05	4.22326	0.0879379	astrocytes5
CYP7B1	-0.588073	4.9315e-05	-4.05885	0.0879379	astrocytes5
RPS6KB1	-0.482606	5.73479e-05	-4.02347	0.0879379	astrocytes5
ZNF253	0.539039	5.81754e-05	4.02009	0.0879379	astrocytes5

## Sheet: DEGs in microglia
Differentially expressed genes in microglia subpopulations - PD vs Control
Gene	PD/Control coef	p-value	z-score	adjusted p-value (Benjamini-Hochberg correction)	Subpopulation
PLXNA1	0.327418	3.50895e-08	5.51394	0.000224959	microglia1
DLEU7-AS1	-0.60573	9.3269e-08	-5.33937	0.000298974	microglia1
NCAM1	0.714758	8.44699e-07	4.92475	0.00180512	microglia1
SLC24A2	0.279312	1.49219e-06	4.81228	0.00239161	microglia1
MAP4K5	0.276152	2.24101e-06	4.73038	0.00287342	microglia1
USP54	0.255202	3.01903e-06	4.66952	0.00311848	microglia1
CCDC26	-2.1687	3.40498e-06	-4.64474	0.00311848	microglia1
ATG10	-0.336661	6.70628e-06	-4.5028	0.00537425	microglia1
UTRN	0.303942	1.30415e-05	4.35941	0.00854553	microglia1
SEC24C	0.290881	1.33295e-05	4.35463	0.00854553	microglia1
TMBIM1	0.254205	1.49034e-05	4.33011	0.00868598	microglia1
STXBP3	0.239064	2.05839e-05	4.25846	0.0109969	microglia1
SOCS5	0.261278	2.35655e-05	4.22812	0.0116214	microglia1
ABHD13	0.226088	2.80639e-05	4.18863	0.0124151	microglia1
LINC01004	0.239076	2.9048e-05	4.1808	0.0124151	microglia1
ZNF609	-0.280801	4.72724e-05	-4.06872	0.0181002	microglia1
JAK2	-0.26623	4.79961e-05	-4.06518	0.0181002	microglia1
TMOD2	0.272452	5.12345e-05	4.04992	0.0181294	microglia1
NACC2	0.246107	5.37292e-05	4.03878	0.0181294	microglia1
H2AFY	-0.325578	7.27202e-05	-3.96721	0.0233105	microglia1
ZNRF2	-0.303618	8.62645e-05	-3.92629	0.0252207	microglia1
PHF3	0.234266	8.65473e-05	3.92551	0.0252207	microglia1
NDRG1	0.211393	0.000100468	3.88946	0.0271648	microglia1
SETBP1	-0.391372	0.000101693	-3.88652	0.0271648	microglia1
CRADD	0.37713	0.000117282	3.85174	0.0285123	microglia1
POGLUT1	0.22349	0.00011958	3.84699	0.0285123	microglia1
NFKBIA	0.358779	0.00012008	3.84596	0.0285123	microglia1
MNAT1	-0.309393	0.00013361	-3.81971	0.0305919	microglia1
TTYH3	0.220066	0.000143659	3.80178	0.0317236	microglia1
ZHX3	0.31845	0.000148449	3.79365	0.0317236	microglia1
KIAA0513	0.283261	0.000158843	3.77682	0.0320079	microglia1
XPR1	0.221212	0.000159765	3.77538	0.0320079	microglia1
MXI1	0.216829	0.000175172	3.75237	0.0340311	microglia1
GPM6B	0.776957	0.000185067	3.73857	0.034896	microglia1
UBAC2	-0.241969	0.000198331	-3.72113	0.0363285	microglia1
GAB1	0.263078	0.000211205	3.70522	0.0365305	microglia1
SORT1	0.21149	0.000212955	3.70313	0.0365305	microglia1
CHPT1	0.305774	0.000216527	3.69891	0.0365305	microglia1
PTBP1	0.206405	0.00025903	3.65316	0.0425806	microglia1
TBC1D9	-0.247166	0.000266278	-3.64607	0.0426287	microglia1
MIR222HG	-0.330243	0.000272621	-3.64002	0.0426287	microglia1
SHOC2	0.210679	0.00034711	3.57734	0.0529838	microglia1
CLPTM1	0.248417	0.000390564	3.54638	0.0582304	microglia1
KIAA1551	0.406367	0.000405658	3.53638	0.0591062	microglia1
MRPL18	0.194818	0.000437053	3.51664	0.0622655	microglia1
WWP1	0.20854	0.000465707	3.49974	0.0649054	microglia1
HACD2	0.223448	0.000493011	3.48453	0.0661646	microglia1
AHDC1	0.213371	0.000505675	3.47773	0.0661646	microglia1
IL4R	-0.46619	0.000506915	-3.47708	0.0661646	microglia1
SMARCA5	0.221748	0.000516024	3.4723	0.0661646	microglia1
CAMK1D	-0.338377	0.000530106	-3.46506	0.0664218	microglia1
SP1	0.200323	0.000547797	3.45623	0.0664218	microglia1
CEBPG	0.229483	0.000549112	3.45558	0.0664218	microglia1
SS18L1	0.249	0.000565486	3.44765	0.0671357	microglia1
EPS15	0.30877	0.000615714	3.4246	0.0705264	microglia1
C11orf80	0.26124	0.000616047	3.42445	0.0705264	microglia1
SEM1	0.245771	0.000646183	3.41145	0.0726786	microglia1
ST3GAL2	0.215664	0.000698224	3.39028	0.0762903	microglia1
IRS2	0.375063	0.000702095	3.38876	0.0762903	microglia1
ABCA1	0.347617	0.000737425	3.37527	0.0777826	microglia1
TOPORS	0.203546	0.000740094	3.37428	0.0777826	microglia1
AK3	0.23244	0.000758624	3.36747	0.0783693	microglia1
MAPKAP1	-0.198124	0.000777608	-3.36064	0.0783693	microglia1
TMEM65	0.265907	0.000799891	3.35283	0.0783693	microglia1
EIF4A1	0.28029	0.000811447	3.34886	0.0783693	microglia1
NT5DC1	0.238075	0.00082828	3.34317	0.0783693	microglia1
NAF1	0.203676	0.000829486	3.34276	0.0783693	microglia1
ACTR2	-0.203303	0.000835483	-3.34076	0.0783693	microglia1
FARP1	0.42547	0.000843469	3.33812	0.0783693	microglia1
AP2A2	0.256941	0.000887149	3.32407	0.0812502	microglia1
KAT2B	0.232186	0.000962262	3.30133	0.0868882	microglia1
DENND3	-0.708449	0.000991032	-3.29306	0.0878774	microglia1
MCM3AP	-0.208504	0.00100852	-3.28814	0.0878774	microglia1
RNF19A	0.238339	0.00101434	3.28652	0.0878774	microglia1
ARHGEF12	0.220626	0.00105239	3.27613	0.0899586	microglia1
ATF2	0.190781	0.00106861	3.27181	0.0901427	microglia1
KHDC4	-0.231281	0.00108769	-3.2668	0.0905606	microglia1
RALGAPA2	0.185725	0.00112641	3.25689	0.0925826	microglia1
AC012368.1	0.374855	2.26801e-08	5.59021	9.32767e-05	microglia3
VPS53	-0.346428	2.9099e-08	-5.54677	9.32767e-05	microglia3
PLCL1	0.710967	1.13547e-07	5.30359	0.00024265	microglia3
CBLB	-0.473353	8.73548e-06	-4.44632	0.0109241	microglia3
IRF2BP2	0.261873	1.00953e-05	4.41512	0.0109241	microglia3
DMD	-0.481017	1.28777e-05	-4.36217	0.0109241	microglia3
RHOBTB3	-0.506091	1.30816e-05	-4.35874	0.0109241	microglia3
ST7	-0.691108	1.40012e-05	-4.34384	0.0109241	microglia3
RASAL2	0.520303	1.53356e-05	4.32381	0.0109241	microglia3
BCAT1	-0.406446	1.76799e-05	-4.29234	0.0112115	microglia3
TMCC3	0.386013	1.92367e-05	4.27357	0.0112115	microglia3
PRKCH	0.576012	2.20182e-05	4.24338	0.0117632	microglia3
XPR1	0.261694	3.51501e-05	4.13725	0.0162868	microglia3
DSCAM	0.744374	3.55662e-05	4.13454	0.0162868	microglia3
OXR1	0.489459	4.95671e-05	4.05766	0.0200219	microglia3
AKT3	0.380578	4.99689e-05	4.05577	0.0200219	microglia3
DLST	0.185655	7.42908e-05	3.96211	0.0280164	microglia3
EMB	-0.555617	8.24278e-05	-3.93723	0.0293581	microglia3
XPO1	-0.242412	9.24305e-05	-3.90965	0.031188	microglia3
PYGL	-0.621514	0.000102892	-3.88367	0.0329344	microglia3
KANSL1L	0.304474	0.00010788	3.87215	0.0329344	microglia3
VWA8	-0.476259	0.000136732	-3.81401	0.0398448	microglia3
ASPH	-0.382047	0.000156165	-3.78105	0.0423602	microglia3
SKP2	-0.449473	0.000158578	-3.77724	0.0423602	microglia3
ITPKB	0.374461	0.000183903	3.74016	0.04716	microglia3
PARVG	0.294982	0.00023072	3.68276	0.0487672	microglia3
ICE1	-0.214722	0.000243583	-3.66891	0.0487672	microglia3
GALC	-0.246182	0.000246901	-3.66545	0.0487672	microglia3
UBR5	-0.204315	0.000251516	-3.66071	0.0487672	microglia3
MICU3	0.217459	0.000254928	3.65726	0.0487672	microglia3
PELI1	0.520353	0.000259048	3.65315	0.0487672	microglia3
H3F3A	-0.260834	0.000261971	-3.65026	0.0487672	microglia3
AC087500.1	0.278144	0.000266942	3.64543	0.0487672	microglia3
MARCH3	0.325789	0.000273727	3.63897	0.0487672	microglia3
ANK2	-0.605372	0.000279296	-3.63378	0.0487672	microglia3
FRG1-DT	0.282527	0.000294769	3.61985	0.0487672	microglia3
NIPA2	-0.184308	0.000299181	-3.61601	0.0487672	microglia3
RFTN1	-0.252185	0.00029985	-3.61543	0.0487672	microglia3
TMEM65	0.300093	0.000309857	3.60692	0.0487672	microglia3
PDE4DIP	0.384644	0.000316117	3.60172	0.0487672	microglia3
SMAD7	0.202339	0.000319455	3.59899	0.0487672	microglia3
AGTPBP1	-0.425594	0.000319486	-3.59897	0.0487672	microglia3
YWHAG	-0.316244	0.000333666	-3.58765	0.0488883	microglia3
ITGAM	-0.231261	0.000341918	-3.58128	0.0488883	microglia3
LPIN2	0.240497	0.000347615	3.57696	0.0488883	microglia3
ACSL3	-0.217857	0.000350782	-3.57459	0.0488883	microglia3
ASAP1	-0.884324	0.000386397	-3.5492	0.0527061	microglia3
SIGLEC8	0.351639	0.00041426	3.53083	0.0537087	microglia3
CLEC9A	-0.116733	0.000423941	-3.52471	0.0537087	microglia3
EML1	0.222835	0.000446671	3.51085	0.0537087	microglia3
VASH1	0.2245	0.000446869	3.51074	0.0537087	microglia3
GAB2	0.276942	0.000453653	3.50673	0.0537087	microglia3
AGFG1	-1.15215	0.000462309	-3.50169	0.0537087	microglia3
MS4A14	0.355791	0.000468826	3.49796	0.0537087	microglia3
FCHSD2	-0.780023	0.000474418	-3.4948	0.0537087	microglia3
CAPZA1	-0.200299	0.000476989	-3.49336	0.0537087	microglia3
PGK1	-0.166791	0.000477523	-3.49306	0.0537087	microglia3
TANC2	0.706445	0.000514019	3.47334	0.0568168	microglia3
CD2AP	-0.212899	0.000587362	-3.43738	0.0631193	microglia3
CMTR2	0.173597	0.000590728	3.43584	0.0631193	microglia3
METTL7A	0.208667	0.000614852	3.42498	0.0641271	microglia3
HBP1	0.198072	0.000620166	3.42264	0.0641271	microglia3
TMEM106A	-0.198354	0.000658154	-3.40644	0.0665095	microglia3
MAML2	0.361115	0.000674147	3.39988	0.0665095	microglia3
EIF4G3	-0.194678	0.000674328	-3.39981	0.0665095	microglia3
ARHGDIB	0.193553	0.000701141	3.38913	0.0681063	microglia3
STAB1	-0.820517	0.000762036	-3.36623	0.0729166	microglia3
CXCR4	0.501716	0.000810701	3.34912	0.0755637	microglia3
SKIL	0.226274	0.000813274	3.34824	0.0755637	microglia3
OSBPL3	0.442881	0.00084564	3.33741	0.0774485	microglia3
BICRAL	0.221903	0.000873812	3.32829	0.0789015	microglia3
SSBP1	0.170036	0.000902278	3.31935	0.0803403	microglia3
SORL1	0.446995	0.000929921	3.31091	0.080852	microglia3
RALGAPA2	0.475676	0.000933248	3.30991	0.080852	microglia3
LY86	0.267186	0.000967581	3.29979	0.0816703	microglia3
RABEP2	-0.162845	0.000968171	-3.29962	0.0816703	microglia3
MTSS1	-1.61208	0.00102874	-3.28255	0.085653	microglia3
FAM149A	0.371049	0.00114321	3.25268	0.0936864	microglia3
ACPP	-0.170659	0.00116572	-3.24714	0.0936864	microglia3
MYO5A	-0.904586	0.00118329	-3.24288	0.0936864	microglia3
RAD23B	-0.180513	0.00120655	-3.23733	0.0936864	microglia3
STON2	-0.792181	0.00121882	-3.23444	0.0936864	microglia3
DGKD	-0.264103	0.00122807	-3.23228	0.0936864	microglia3
WDFY2	-0.330129	0.00123866	-3.22982	0.0936864	microglia3
TAF2	-0.191172	0.00124214	-3.22902	0.0936864	microglia3
UGCG	0.422891	0.00128244	3.21988	0.0956012	microglia3
FAM126B	-0.198782	0.0012993	-3.21613	0.095745	microglia3
PILRA	0.262237	0.00132321	3.2109	0.096055	microglia3
RHOA	0.162291	0.0013405	3.20717	0.096055	microglia3
CSNK1A1	-0.248039	0.00134846	-3.20546	0.096055	microglia3
DOCK1	-0.684871	0.00139925	-3.19481	0.0985776	microglia3
ST6GAL1	-0.602449	2.42264e-06	-4.71453	0.0155315	microglia5

## Sheet: DEGs in oligodendrocytes
Differentially expressed genes in oligodendrocyte subpopulations - PD vs Control
Gene	PD/Control coef	p-value	z-score	adjusted p-value (Benjamini-Hochberg correction)	Subpopulation
CCDC191	-0.109314	5.30666e-07	-5.01488	0.00369951	oligos0
CTDSP2	0.194708	1.03007e-06	4.8858	0.00369951	oligos0
SPESP1	-0.106865	2.19252e-06	-4.73482	0.00524963	oligos0
KCNH1	-0.112899	5.47604e-06	-4.54567	0.00983359	oligos0
HS6ST1	0.156913	7.67886e-06	4.47395	0.0110315	oligos0
MRPS30-DT	-0.156533	1.57061e-05	-4.31855	0.0185152	oligos0
SNX2	0.107904	1.80435e-05	4.28782	0.0185152	oligos0
GMDS-DT	-0.187964	2.14946e-05	-4.24877	0.0192995	oligos0
CCDC32	-0.123795	3.38282e-05	-4.14604	0.0262693	oligos0
NDRG3	0.102861	3.65715e-05	4.12814	0.0262693	oligos0
METTL15	-0.11497	4.96181e-05	-4.05742	0.0324006	oligos0
USP40	-0.194417	5.60955e-05	-4.02866	0.0329143	oligos0
GOLGA1	-0.116889	6.01093e-05	-4.01238	0.0329143	oligos0
VGLL4	0.217936	6.50657e-05	3.99364	0.0329143	oligos0
ZNF420	0.0981201	6.98835e-05	3.97668	0.0329143	oligos0
FRG1-DT	0.137061	7.33159e-05	3.96526	0.0329143	oligos0
PARP4	-0.0910461	8.79677e-05	-3.92159	0.0358349	oligos0
PTPDC1	-0.213702	8.97993e-05	-3.91662	0.0358349	oligos0
GGA3	0.101124	0.000119433	3.84729	0.0429739	oligos0
AAGAB	-0.114777	0.000119654	-3.84683	0.0429739	oligos0
G3BP2	-0.12592	0.000167246	-3.76396	0.0513891	oligos0
CCDC102B	-0.19494	0.000169265	-3.76096	0.0513891	oligos0
MIR181A2HG	-0.159281	0.00016976	-3.76023	0.0513891	oligos0
GPRC5B	0.346113	0.000171702	3.75738	0.0513891	oligos0
IKBKB	0.0944049	0.000181661	3.74324	0.0518244	oligos0
SUN2	0.375327	0.000187586	3.73517	0.0518244	oligos0
SCLT1	-0.099956	0.000219206	-3.69579	0.0583168	oligos0
LIX1-AS1	-0.15237	0.000247113	-3.66523	0.0633933	oligos0
SLC9B1	-0.197872	0.000259496	-3.6527	0.0642744	oligos0
ZNF143	0.0959942	0.000277806	3.63516	0.0658817	oligos0
UNC79	-0.369113	0.000303096	-3.61264	0.0658817	oligos0
CES4A	-0.212388	0.000306261	-3.60995	0.0658817	oligos0
ZMAT1	-0.097902	0.000306787	-3.6095	0.0658817	oligos0
S100PBP	-0.131951	0.000311844	-3.60526	0.0658817	oligos0
ETFA	-0.140508	0.000369064	-3.56127	0.0751671	oligos0
JARID2	-0.128693	0.000376725	-3.55587	0.0751671	oligos0
DNAJB14	-0.118621	0.000424304	-3.52449	0.0823724	oligos0
LRP4	0.378351	0.000492389	3.48486	0.0881742	oligos0
PITRM1	-0.0745451	0.000525626	-3.46735	0.0881742	oligos0
POLR3G	-0.104609	0.000526841	-3.46672	0.0881742	oligos0
CYP20A1	0.146894	0.000534503	3.46284	0.0881742	oligos0
CREBRF	0.263142	0.000534642	3.46277	0.0881742	oligos0
PAXBP1-AS1	-0.123113	0.000536297	-3.46194	0.0881742	oligos0
EBF4	0.157175	0.000540118	3.46003	0.0881742	oligos0
MEIS1	-0.18234	0.00056532	-3.44773	0.0902376	oligos0
MDN1	-0.101179	0.000597605	-3.4327	0.0933173	oligos0
MSN	-0.0844082	0.000646064	-3.4115	0.09694	oligos0
ATF1	0.120789	0.000662959	3.40446	0.09694	oligos0
IRS2	0.17172	0.000664402	3.40386	0.09694	oligos0
TIAM2	0.190232	0.000699848	3.38964	0.09694	oligos0
NSRP1	-0.101007	0.000705477	-3.38744	0.09694	oligos0
GPR75-ASB3	0.296189	0.000708355	3.38632	0.09694	oligos0
POM121C	0.0780894	0.000722351	3.38095	0.09694	oligos0
AC096677.1	0.156012	0.000728771	3.37852	0.09694	oligos0
LARP1	0.169335	0.000756887	3.3681	0.0981267	oligos0
ZMAT3	0.0828166	0.000765014	3.36515	0.0981267	oligos0
DZIP3	-0.121319	0.000794622	-3.35466	0.0984235	oligos0
FAM196B	-0.232255	0.000794732	-3.35462	0.0984235	oligos0
CCDC7	-0.181423	0.000829642	-3.34271	0.0997768	oligos0
MAZ	0.110874	0.000833441	3.34144	0.0997768	oligos0
CTDSP2	0.216537	1.90552e-08	5.62037	0.000105498	oligos1
MEIS1	-0.292975	2.93744e-08	-5.54513	0.000105498	oligos1
ICA1L	-0.24442	3.21717e-07	-5.11026	0.000770297	oligos1
SRBD1	-0.154677	9.95469e-07	-4.89253	0.00154416	oligos1
SNX27	0.117936	1.07487e-06	4.87741	0.00154416	oligos1
AMER2	0.460827	1.8276e-06	4.77161	0.00218795	oligos1
TRAK2	-0.167841	4.88711e-06	-4.56958	0.00501488	oligos1
IRS2	0.38168	6.37735e-06	4.51348	0.00504145	oligos1
EP300	0.127052	6.46359e-06	4.51063	0.00504145	oligos1
PHLPP2	-0.100036	7.01859e-06	-4.49312	0.00504145	oligos1
BOK	0.409739	8.4094e-06	4.45449	0.00533061	oligos1
HS3ST5	-0.323537	8.90537e-06	-4.44218	0.00533061	oligos1
AC233296.1	-0.587241	9.8922e-06	-4.41952	0.00546582	oligos1
MNAT1	-0.189116	1.12671e-05	-4.39131	0.00578084	oligos1
MYO5A	-0.259507	1.4792e-05	-4.33176	0.00708338	oligos1
DNAH17	-0.419825	1.64949e-05	-4.30772	0.00740516	oligos1
YPEL3	0.251652	2.17805e-05	4.24581	0.0084765	oligos1
POU2F1	-0.108705	2.34916e-05	-4.22882	0.0084765	oligos1
RHOBTB3	0.277663	2.35376e-05	4.22838	0.0084765	oligos1
PNPLA7	0.227795	2.36016e-05	4.22777	0.0084765	oligos1
ZCCHC17	-0.221992	2.59433e-05	-4.20643	0.00887386	oligos1
MIR181A2HG	-0.137843	3.21387e-05	-4.15776	0.0104933	oligos1
SKP2	-0.12017	4.07544e-05	-4.10316	0.012027	oligos1
TAF4	0.126475	4.23455e-05	4.09429	0.012027	oligos1
AMD1	0.353337	4.39036e-05	4.08591	0.012027	oligos1
AGPAT4	-0.735479	4.56352e-05	-4.07692	0.012027	oligos1
GLS	-0.232296	4.59106e-05	-4.07553	0.012027	oligos1
TRIP12	-0.15357	4.68825e-05	-4.07065	0.012027	oligos1
PITRM1	-0.135469	5.08737e-05	-4.05158	0.0126009	oligos1
AGAP3	0.164426	5.66627e-05	4.02629	0.0135669	oligos1
MED28	0.0869071	6.09601e-05	4.00906	0.0138297	oligos1
ZC3H12B	-0.150968	6.28737e-05	-4.00176	0.0138297	oligos1
RASAL2	-0.315369	6.3536e-05	-3.99928	0.0138297	oligos1
USH1C	-0.874534	6.65853e-05	-3.98817	0.0140671	oligos1
ST3GAL5	-0.270607	8.79991e-05	-3.9215	0.0180599	oligos1
PCBD2	-0.172909	9.52441e-05	-3.9024	0.0190038	oligos1
ZNF358	0.140655	0.0001179	3.85045	0.0228886	oligos1
SLC9B1	-0.261834	0.000123925	-3.83823	0.0234251	oligos1
CDH11	-0.3767	0.000139479	-3.80909	0.0241444	oligos1
GLMN	-0.144455	0.000139582	-3.80891	0.0241444	oligos1
SOX10	0.217781	0.000140314	3.80761	0.0241444	oligos1
LINC00320	0.24182	0.000141176	3.8061	0.0241444	oligos1
DDHD2	-0.162198	0.000152033	-3.78773	0.0251523	oligos1
DHX57	-0.107361	0.000156435	-3.78063	0.0251523	oligos1
LINC01170	-0.862791	0.000157574	-3.77882	0.0251523	oligos1
WDR26	0.0959152	0.000164205	3.76854	0.025641	oligos1
DCBLD2	0.142525	0.000180353	3.74506	0.026411	oligos1
MORC4	0.130047	0.000180885	3.74432	0.026411	oligos1
PNPLA6	0.186907	0.000182225	3.74246	0.026411	oligos1
RPS6KA3	0.181382	0.000183844	3.74024	0.026411	oligos1
HNRNPF	0.129191	0.000197064	3.72275	0.0270115	oligos1
ZNF24	0.118736	0.000197614	3.72205	0.0270115	oligos1
KLF7	-0.210811	0.000199305	-3.7199	0.0270115	oligos1
LTBP3	0.135924	0.00020635	3.71111	0.0274484	oligos1
NSRP1	-0.103907	0.000210494	-3.70608	0.0274866	oligos1
UBE2J1	-0.0830302	0.00021429	-3.70155	0.0274866	oligos1
SLC25A12	-0.166114	0.000229857	-3.68372	0.0289661	oligos1
TRPC1	-0.228064	0.000240223	-3.67246	0.0297503	oligos1
AIG1	-0.292358	0.000249769	-3.6625	0.02997	oligos1
ANKRD52	0.0835697	0.000250341	3.66191	0.02997	oligos1
AC007364.1	-0.40697	0.000265824	-3.64651	0.0313019	oligos1
LINC01004	0.137479	0.000273128	3.63954	0.0316432	oligos1
DMXL1	-0.218048	0.00028749	-3.62632	0.0327785	oligos1
FBXW8	-0.136078	0.000308794	-3.60781	0.0346573	oligos1
KLF15	0.29287	0.000322976	3.59614	0.0347412	oligos1
OGT	0.148436	0.000324119	3.59522	0.0347412	oligos1
PRKCE	0.378654	0.000331455	3.58939	0.0347412	oligos1
MTFR1	0.15588	0.000332942	3.58822	0.0347412	oligos1
ANAPC16	0.33326	0.000333725	3.58761	0.0347412	oligos1
LINC01505	-2.16783	0.000341893	-3.5813	0.0350831	oligos1
MTR	-0.130628	0.000381286	-3.55271	0.0385743	oligos1
AL445472.1	-0.199407	0.000393374	-3.54449	0.0392445	oligos1
HP1BP3	0.200824	0.000410362	3.53333	0.0403785	oligos1
MAVS	0.143151	0.00041614	3.52963	0.0403937	oligos1
CACNG7	0.14924	0.000434623	3.51812	0.0403951	oligos1
CALCOCO1	0.108381	0.000443716	3.51262	0.0403951	oligos1
ZBTB7A	0.29004	0.00044631	3.51107	0.0403951	oligos1
RELN	0.20241	0.000450179	3.50877	0.0403951	oligos1
RAB9A	0.133231	0.000465802	3.49969	0.0403951	oligos1
APOLD1	0.301595	0.000469945	3.49733	0.0403951	oligos1
NAPG	-0.0981808	0.00047049	-3.49702	0.0403951	oligos1
UACA	-0.20861	0.000473534	-3.4953	0.0403951	oligos1
CAB39L	0.328652	0.000476185	3.49381	0.0403951	oligos1
SMARCD1	-0.0909226	0.000478233	-3.49266	0.0403951	oligos1
ZNF518A	-0.280023	0.000489942	-3.4862	0.0403951	oligos1
RPAIN	-0.103461	0.00048997	-3.48618	0.0403951	oligos1
LIMA1	-0.231398	0.000494606	-3.48366	0.0403951	oligos1
ARSB	0.135105	0.000494886	3.48351	0.0403951	oligos1
CCNH	0.172173	0.000500652	3.48041	0.0404065	oligos1
TTC13	-0.115629	0.000511305	-3.47476	0.0405468	oligos1
FTCDNL1	-0.318307	0.000517303	-3.47163	0.0405468	oligos1
LMO4	0.158771	0.000524022	3.46817	0.0405468	oligos1
DOPEY1	-0.144982	0.000528031	-3.46612	0.0405468	oligos1
LINC00511	-0.633002	0.000530613	-3.46481	0.0405468	oligos1
CBX7	0.107776	0.000549508	3.45538	0.0415092	oligos1
GPRC5B	0.318792	0.000559463	3.45054	0.0415092	oligos1
PPP1R12B	-0.342728	0.000560545	-3.45002	0.0415092	oligos1
CEP97	0.139885	0.000573937	3.44364	0.0419961	oligos1
EML4	-0.109165	0.000579713	-3.44093	0.0419961	oligos1
PTOV1	0.184425	0.00058466	3.43863	0.0419961	oligos1
GDPD1	0.098819	0.000597275	3.43285	0.0420387	oligos1
ZNF107	-0.147308	0.000600073	-3.43158	0.0420387	oligos1
JADE2	0.281959	0.000602811	3.43035	0.0420387	oligos1
CREBBP	0.168937	0.00061007	3.4271	0.0421359	oligos1
CSNK1E	0.131488	0.000653834	3.40824	0.0443873	oligos1
ARAP1	0.0843938	0.000655026	3.40774	0.0443873	oligos1
ZNF226	-0.0832917	0.000662539	-3.40463	0.0444768	oligos1
SORT1	0.248687	0.000682776	3.3964	0.0448975	oligos1
ETFA	-0.195023	0.000684415	-3.39575	0.0448975	oligos1
ZFP36L2	0.144362	0.000687558	3.39449	0.0448975	oligos1
CDK19	0.296544	0.00070616	3.38718	0.0456968	oligos1
C2CD6	-0.328207	0.000713007	-3.38453	0.045728	oligos1
UBE2E1	-0.130098	0.000727538	-3.37899	0.046247	oligos1
RGS11	-0.197253	0.000745998	-3.37209	0.0469613	oligos1
RAD17	-0.0730486	0.000753365	-3.36938	0.0469613	oligos1
AL645568.1	-0.124351	0.000762077	-3.36621	0.0469613	oligos1
GREB1	-0.213346	0.00076816	-3.36402	0.0469613	oligos1
CPLANE1	-0.110092	0.000774189	-3.36186	0.0469613	oligos1
MAP6	-0.158329	0.000778003	-3.3605	0.0469613	oligos1
STARD7	0.18966	0.000789072	3.3566	0.0472325	oligos1
BCAS1	-0.265024	0.00079662	-3.35397	0.0472903	oligos1
ZNF793	-0.0726709	0.000819471	-3.34613	0.0482208	oligos1
SEC23IP	-0.0708953	0.000825722	-3.34403	0.0482208	oligos1
TIAM1	0.238312	0.000843119	3.33824	0.0488397	oligos1
FAM69A	0.143412	0.000877268	3.32719	0.0500026	oligos1
SLC13A3	-0.355667	0.00088269	-3.32547	0.0500026	oligos1
RANBP3	0.0681114	0.000884078	3.32503	0.0500026	oligos1
CEP164	-0.113064	0.000895512	-3.32145	0.0500496	oligos1
RFTN2	0.289555	0.000902061	3.31942	0.0500496	oligos1
KCNJ2	0.263213	0.000905811	3.31826	0.0500496	oligos1
ZBTB40	0.120912	0.000923604	3.31282	0.0506431	oligos1
ATG10	-0.288708	0.000933877	-3.30973	0.0508185	oligos1
ACVR2B	0.0953697	0.000963227	3.30105	0.0520215	oligos1
POLR3B	-0.0889757	0.000979799	-3.29626	0.0525088	oligos1
MAPKBP1	0.169012	0.00098687	3.29424	0.0525088	oligos1
TMEM232	-0.312533	0.000996463	-3.29152	0.0526294	oligos1
GTF2H3	-0.0710078	0.00105666	-3.27499	0.055105	oligos1
MAZ	0.165707	0.00105868	3.27445	0.055105	oligos1
RRNAD1	0.0865478	0.00107948	3.26895	0.0554367	oligos1
MGAT4A	0.101726	0.00108734	3.26689	0.0554367	oligos1
WDR11-AS1	-0.142775	0.00108821	-3.26667	0.0554367	oligos1
JUP	0.0924789	0.00109894	3.26389	0.0555895	oligos1
LIN54	-0.211451	0.00113193	-3.2555	0.0568577	oligos1
PTPN12	-0.164112	0.00125356	-3.2264	0.0613988	oligos1
TMPO	0.102515	0.00126142	3.22461	0.0613988	oligos1
GEMIN8	-0.202709	0.00127195	-3.22223	0.0613988	oligos1
UBE2Q2	-0.165138	0.00127298	-3.222	0.0613988	oligos1
EIF3J-DT	0.118864	0.0012778	3.22092	0.0613988	oligos1
CHIC1	-0.0942168	0.00128129	-3.22014	0.0613988	oligos1
PLEKHG1	-0.626393	0.00129002	-3.21819	0.0613988	oligos1
PDE4B	-0.261564	0.00130116	-3.21572	0.0613988	oligos1
DECR1	-0.072746	0.00130861	-3.21408	0.0613988	oligos1
NEK3	-0.161556	0.00131318	-3.21308	0.0613988	oligos1
CCDC191	-0.172685	0.00131835	-3.21195	0.0613988	oligos1
SH3GL1	0.0960341	0.00133203	3.20899	0.0613988	oligos1
MIER3	0.097565	0.00133374	3.20862	0.0613988	oligos1
VLDLR	-0.149757	0.001342	-3.20684	0.0613988	oligos1
NOS1AP	-0.222175	0.00139008	-3.1967	0.0631957	oligos1
NTRK2	0.205922	0.0014174	3.19109	0.063322	oligos1
MAP2K7	0.107626	0.00141781	3.191	0.063322	oligos1
GMDS-DT	-0.203364	0.00143479	-3.18756	0.063322	oligos1
GCN1	0.086886	0.00144137	3.18624	0.063322	oligos1
BAZ1A	0.146	0.00145479	3.18355	0.063322	oligos1
CPQ	0.32319	0.0014637	3.18179	0.063322	oligos1
INTU	-0.375121	0.00147168	-3.18021	0.063322	oligos1
USP33	0.0764585	0.00148028	3.17852	0.063322	oligos1
PPM1D	0.130362	0.00148979	3.17666	0.063322	oligos1
TNFRSF21	-0.408147	0.00150427	-3.17386	0.063322	oligos1
TPCN1	0.248184	0.00150444	3.17382	0.063322	oligos1
PLOD3	0.391996	0.00150802	3.17314	0.063322	oligos1
ULK1	0.126726	0.00151273	3.17223	0.063322	oligos1
ZDHHC8	0.0762822	0.00152414	3.17005	0.063322	oligos1
OXCT1	-0.146161	0.00152973	-3.16898	0.063322	oligos1
SPANXA2-OT1	-0.232672	0.0015339	-3.16819	0.063322	oligos1
RBM23	0.136005	0.00154934	3.16528	0.0635937	oligos1
PIGN	-0.214776	0.00156126	-3.16305	0.063719	oligos1
INPP5A	0.17925	0.00159847	3.15619	0.0646166	oligos1
SGK2	-0.200442	0.00160125	-3.15568	0.0646166	oligos1
HABP4	-0.126289	0.0016476	-3.14735	0.0661156	oligos1
CREBRF	0.226363	0.00167325	3.14283	0.0667719	oligos1
GDE1	0.187494	0.00169023	3.13987	0.0670771	oligos1
NPEPPS	0.134482	0.00170846	3.13673	0.0671952	oligos1
MTMR7	-0.252347	0.00171417	-3.13575	0.0671952	oligos1
GBE1	-0.147361	0.00172128	-3.13453	0.0671952	oligos1
SREK1IP1	0.103091	0.00173674	3.13191	0.067348	oligos1
NBEA	0.201634	0.00174714	3.13016	0.067348	oligos1
DPYD	-0.46125	0.00176377	-3.12737	0.067348	oligos1
PUM2	0.0791677	0.00176869	3.12655	0.067348	oligos1
TMED7-TICAM2	0.141626	0.00177716	3.12515	0.067348	oligos1
SIRT5	-0.130145	0.00179685	-3.1219	0.067348	oligos1
PNRC1	0.170972	0.00181417	3.11908	0.067348	oligos1
PPP2R2C	-0.333282	0.00181474	-3.11899	0.067348	oligos1
AC012593.1	-0.576475	0.00182841	-3.11678	0.067348	oligos1
SMAP1	-0.0996367	0.00183059	-3.11642	0.067348	oligos1
ECHDC1	-0.136427	0.00183205	-3.11619	0.067348	oligos1
FIRRE	-0.141743	0.0018377	-3.11528	0.067348	oligos1
IRF2BP2	0.167882	0.00186705	3.1106	0.0680762	oligos1
LEMD2	0.083997	0.0019064	3.10444	0.0691598	oligos1
PEPD	0.136809	0.00193346	3.10027	0.0697893	oligos1
CHRAC1	0.0923677	0.00197695	3.09367	0.0710022	oligos1
FKTN	-0.130512	0.00199471	-3.09102	0.0712834	oligos1
GPR75-ASB3	0.174677	0.00202276	3.08687	0.071541	oligos1
SHROOM1	0.198835	0.00202706	3.08624	0.071541	oligos1
PIN4	0.100253	0.00203738	3.08473	0.071541	oligos1
DHPS	0.0977526	0.00204929	3.08299	0.071541	oligos1
LINC01102	-0.282131	0.00205171	-3.08264	0.071541	oligos1
TNRC6B	0.201839	0.00206961	3.08006	0.0718166	oligos1
AC096677.1	0.114969	0.00211634	3.0734	0.0730849	oligos1
AGO1	-0.0775548	0.00214825	-3.06893	0.0737017	oligos1
CRIM1	0.122358	0.00215472	3.06803	0.0737017	oligos1
TRIM8	0.132796	0.00220934	3.06055	0.0750616	oligos1
CCDC82	-0.208346	0.00221538	-3.05973	0.0750616	oligos1
GTF2F2	0.106149	0.00224748	3.05542	0.0756843	oligos1
SCGB2B2	-0.170815	0.00225483	-3.05444	0.0756843	oligos1
ZRANB3	-0.134658	0.00228138	-3.05092	0.0761437	oligos1
PDK4	0.470771	0.00228972	3.04983	0.0761437	oligos1
MID1IP1	0.551209	0.00230458	3.04789	0.0762846	oligos1
GLTP	0.195613	0.00232921	3.04469	0.0764905	oligos1
FAM66D	-0.311535	0.00234021	-3.04327	0.0764905	oligos1
TMEM184B	-0.220459	0.00234561	-3.04258	0.0764905	oligos1
RASGRF2	-0.456157	0.0023623	-3.04044	0.0764905	oligos1
ZNF33A	0.145832	0.00236814	3.0397	0.0764905	oligos1
NUP93	-0.11465	0.00237469	-3.03887	0.0764905	oligos1
DUSP7	0.134478	0.00239162	3.03673	0.0765003	oligos1
ZNF318	0.0898641	0.00239832	3.03588	0.0765003	oligos1
HS6ST1	0.155234	0.00240694	3.0348	0.0765003	oligos1
KANK4	-0.493231	0.00252529	-3.02029	0.0796425	oligos1
DENND4B	0.100958	0.00252798	3.01997	0.0796425	oligos1
MFSD12	0.0928618	0.00261366	3.00986	0.0817572	oligos1
ZCCHC8	0.0870929	0.00261787	3.00937	0.0817572	oligos1
SPOP	0.0846952	0.00265236	3.0054	0.0823769	oligos1
CCDC112	-0.140086	0.00266786	-3.00362	0.0823769	oligos1
CLCN7	0.137465	0.00267212	3.00314	0.0823769	oligos1
TPPP	0.240647	0.00268809	3.00132	0.0824538	oligos1
NLGN1	0.240864	0.00269798	3.0002	0.0824538	oligos1
FOCAD	-0.201592	0.00270905	-2.99896	0.0824538	oligos1
ULK4	-0.113304	0.00275	-2.99438	0.083347	oligos1
PAK2	0.209774	0.00276253	2.993	0.0833751	oligos1
GIPC2	0.207244	0.00280298	2.98856	0.0842419	oligos1
TMCC2	0.180125	0.00286234	2.98215	0.0848821	oligos1
FAM13C	-0.197412	0.00287587	-2.9807	0.0848821	oligos1
PPP1R2	-0.0919148	0.00288345	-2.9799	0.0848821	oligos1
LINC00877	-0.207682	0.0028839	-2.97985	0.0848821	oligos1
USO1	-0.158588	0.00289122	-2.97907	0.0848821	oligos1
ZNF529	-0.0725455	0.00289519	-2.97865	0.0848821	oligos1
MGAT1	0.108803	0.00294275	2.97366	0.085926	oligos1
TRIM16L	-0.273312	0.00295808	-2.97206	0.0860239	oligos1
PPP2R2B	-0.633533	0.00298562	-2.96921	0.0864121	oligos1
GTPBP6	0.127876	0.00299549	2.9682	0.0864121	oligos1
POLR3G	-0.223375	0.00306459	-2.96118	0.0880517	oligos1
GFOD1	-0.156831	0.00307981	-2.95966	0.0881366	oligos1
DDHD1	-0.179223	0.00311019	-2.95663	0.0886078	oligos1
BDNF-AS	-0.145305	0.00312095	-2.95557	0.0886078	oligos1
KLHL21	0.218456	0.00314519	2.95318	0.0888075	oligos1
PPP4R2	0.243122	0.00315271	2.95244	0.0888075	oligos1
ZNF326	-0.0977178	0.00318902	-2.9489	0.0894795	oligos1
FBRSL1	0.112245	0.00320407	2.94745	0.0894901	oligos1
AZIN2	-0.179104	0.00321762	-2.94614	0.0894901	oligos1
ZNF333	-0.0742627	0.00322678	-2.94527	0.0894901	oligos1
AC007376.2	-0.243731	0.00325622	-2.94245	0.0899593	oligos1
FBXW5	0.0823484	0.00329078	2.93918	0.0905659	oligos1
PPP3CA	0.14319	0.00335777	2.93293	0.0920568	oligos1
SLC25A53	0.119619	0.00344325	2.92512	0.0940412	oligos1
KIAA1324L	-0.225626	0.0034875	-2.92114	0.0948008	oligos1
TBC1D32	-0.163582	0.00349745	-2.92025	0.0948008	oligos1
NCAM1	0.207015	0.00355504	2.91516	0.0958824	oligos1
TPRN	0.14168	0.00356405	2.91437	0.0958824	oligos1
CLPB	0.103441	0.00363215	2.90846	0.0970299	oligos1
COQ8A	0.0897309	0.00363372	2.90832	0.0970299	oligos1
KLHL23	0.122653	0.00371368	2.90151	0.0987978	oligos1
ECE1	0.175217	0.00373881	2.8994	0.0990489	oligos1
TOB1	0.142268	0.00375097	2.89838	0.0990489	oligos1
METTL7A	0.430522	0.00376449	2.89725	0.0990489	oligos1
LIX1-AS1	-0.228936	0.00378938	-2.89518	0.0993398	oligos1
CDV3	0.207359	5.5865e-08	5.43156	0.000362943	oligos2
UBE2E2	-0.30967	1.01056e-07	-5.32481	0.000362943	oligos2
CDKN1B	0.205617	2.56977e-07	5.15254	0.000519157	oligos2
SSFA2	0.196132	2.89103e-07	5.13042	0.000519157	oligos2
GIPC2	0.198197	2.53803e-06	4.70505	0.00364614	oligos2
CDK14	0.262943	1.11823e-05	4.39295	0.0118617	oligos2
CAMK2G	0.236798	1.15595e-05	4.38573	0.0118617	oligos2
NDRG3	0.192794	1.58927e-05	4.31594	0.0121842	oligos2
RHOBTB3	0.271297	1.59951e-05	4.31452	0.0121842	oligos2
TOMM40	0.18815	1.69626e-05	4.30153	0.0121842	oligos2
GPM6A	0.815463	2.02738e-05	4.26185	0.0132388	oligos2
BIRC2	0.166205	2.96631e-05	4.17604	0.017519	oligos2
ATP11C	0.236944	3.17064e-05	4.16085	0.017519	oligos2
CLK4	0.166988	4.34245e-05	4.08846	0.0211045	oligos2
AARS	0.223862	4.40717e-05	4.08503	0.0211045	oligos2
FAM208A	0.174188	5.06149e-05	4.05277	0.0227229	oligos2
ENSA	0.176552	6.24274e-05	4.00344	0.0260034	oligos2
POU3F3	0.148345	6.61779e-05	3.98962	0.0260034	oligos2
ATF6B	0.161637	6.9762e-05	3.9771	0.0260034	oligos2
PLCH2	-0.181907	7.24026e-05	-3.96825	0.0260034	oligos2
FBXO30	0.166797	8.08167e-05	3.94197	0.0266987	oligos2
ZNF281	0.156392	8.17723e-05	3.93915	0.0266987	oligos2
HNRNPU	0.138678	8.67067e-05	3.92506	0.0270789	oligos2
TBC1D8	0.199575	9.10716e-05	3.91322	0.027257	oligos2
THUMPD1	0.164322	0.000101312	3.88743	0.029109	oligos2
ZNF549	0.155493	0.000113734	3.85925	0.0314213	oligos2
ALAD	0.168951	0.000129227	3.82793	0.0343792	oligos2
TSPAN14	0.147203	0.000137784	3.81211	0.0345021	oligos2
TOPBP1	0.186505	0.000139296	3.80942	0.0345021	oligos2
LETMD1	-0.191184	0.000149996	-3.79108	0.035914	oligos2
RAB9A	0.161843	0.000163821	3.76913	0.0379588	oligos2
USP22	0.196246	0.000183672	3.74048	0.0411024	oligos2
FAM13A	0.289449	0.000188832	3.73351	0.0411024	oligos2
MSH3	-0.179975	0.000203067	-3.71517	0.0422314	oligos2
RING1	0.160546	0.000205777	3.71182	0.0422314	oligos2
BROX	0.146911	0.000219403	3.69556	0.0436034	oligos2
PRPF8	0.173086	0.000224603	3.6896	0.0436034	oligos2
TCOF1	0.192303	0.000251041	3.6612	0.0467858	oligos2
GPC5	0.772133	0.000254023	3.65817	0.0467858	oligos2
NONO	0.143721	0.000268558	3.64388	0.0471905	oligos2
PPTC7	0.181537	0.000272653	3.63999	0.0471905	oligos2
TTC32	0.136395	0.000275929	3.63691	0.0471905	oligos2
PAQR3	0.140971	0.000293965	3.62056	0.0491058	oligos2
PLS3	-0.285972	0.000333351	-3.5879	0.0544195	oligos2
PRPF38A	0.13758	0.0003437	3.57992	0.0548622	oligos2
THOC3	0.199177	0.000358989	3.56853	0.0549821	oligos2
SYVN1	0.128528	0.000359761	3.56797	0.0549821	oligos2
SATB2	0.195663	0.00055436	3.45301	0.0829576	oligos2
POLR1A	-0.156977	0.000580909	-3.44037	0.0851566	oligos2
CDKN1C	0.206215	0.000612906	3.42584	0.0875025	oligos2
MAP4K5	0.364646	0.000634014	3.41663	0.0875025	oligos2
TRNAU1AP	0.144585	0.000641354	3.41349	0.0875025	oligos2
RBM22	0.13983	0.00064564	3.41168	0.0875025	oligos2
SLCO3A1	-0.261841	0.000707169	-3.38678	0.0925264	oligos2
BCAS3	-0.238968	0.000711195	-3.38523	0.0925264	oligos2
GABPB1	0.154406	0.000733126	3.37688	0.0925264	oligos2
LINC01088	0.388022	0.000734235	3.37647	0.0925264	oligos2
FMN2	0.790063	0.000759422	3.36718	0.0940504	oligos2
SRP19	0.139445	0.000795832	3.35424	0.0968891	oligos2
ARHGAP26	0.216178	0.000835577	3.34073	0.098285	oligos2
AL035413.1	0.197046	0.000839293	3.3395	0.098285	oligos2
ACAT2	0.135791	0.0008521	3.33529	0.098285	oligos2
TMEM65	0.176581	0.000869238	3.32975	0.098285	oligos2
WNK1	0.152887	0.000875712	3.32768	0.098285	oligos2
AC105285.1	0.168349	6.00689e-07	4.991	0.00431475	oligos3
HPS1	0.141247	1.97143e-06	4.75633	0.00484535	oligos3
AL121761.1	-0.180726	2.02367e-06	-4.75105	0.00484535	oligos3
MAP3K7	0.126791	1.16547e-05	4.38395	0.0202432	oligos3
AGO3	0.113535	1.40911e-05	4.34244	0.0202432	oligos3
IFIT1	-0.0823024	4.86543e-05	-4.062	0.0501302	oligos3
MID1	0.329317	5.7839e-05	4.02146	0.0501302	oligos3
HECW2	-0.291227	5.95114e-05	-4.01474	0.0501302	oligos3
CPB2-AS1	-0.547789	6.2811e-05	-4.00199	0.0501302	oligos3
ANK3	-0.770104	7.18574e-05	-3.97005	0.0516151	oligos3
PNN	-0.127482	8.23144e-05	-3.93756	0.0537513	oligos3
SUN2	0.363153	0.000116365	3.85366	0.0696542	oligos3
ST3GAL5	-0.149876	0.000180338	-3.74508	0.0902153	oligos3
NSF	-0.370659	0.000184183	-3.73978	0.0902153	oligos3
ENOX2	-0.355115	0.000193557	-3.72728	0.0902153	oligos3
PSRC1	-0.140178	0.000200953	-3.71782	0.0902153	oligos3
ZDHHC8	0.0991724	0.00024736	3.66498	0.0988457	oligos3
CNTLN	0.301634	0.000253308	3.65889	0.0988457	oligos3
AMD1	0.342685	0.00026614	3.64621	0.0988457	oligos3
ACSL4	-0.243903	0.00027967	-3.63344	0.0988457	oligos3
SCAMP2	0.161162	0.000294652	3.61996	0.0988457	oligos3
CES4A	-0.269709	0.000311949	-3.60517	0.0988457	oligos3
PTPDC1	-0.203122	0.000316504	-3.6014	0.0988457	oligos3
MAP3K2	0.176764	0.000343766	3.57987	0.0995547	oligos3
MMS22L	0.127356	0.000368442	3.56171	0.0995547	oligos3
TOX3	0.140687	0.000372766	3.55865	0.0995547	oligos3
KLHL32	-0.418016	0.000374214	-3.55763	0.0995547	oligos3
CNTLN	0.223915	1.83497e-06	4.7708	0.011266	oligos4
RAB9A	0.139805	3.98521e-06	4.61215	0.011266	oligos4
BOK	0.225938	4.70528e-06	4.57752	0.011266	oligos4
NDUFA2	0.102377	7.87362e-06	4.46859	0.0122462	oligos4
ACAP3	0.278748	8.52442e-06	4.45157	0.0122462	oligos4
RAI14	0.189038	1.41608e-05	4.34135	0.0169528	oligos4
ATG10	-0.32209	2.40576e-05	-4.22346	0.0246865	oligos4
DENND4B	0.154872	3.01128e-05	4.17261	0.0270375	oligos4
SAT2	0.0889308	3.89806e-05	4.11344	0.0311109	oligos4
SEMA6A	-0.245865	5.43958e-05	-4.03589	0.0390725	oligos4
SPANXA2-OT1	-0.411649	6.47056e-05	-3.99496	0.0422528	oligos4
FAM50A	0.113431	7.9231e-05	3.94671	0.0449309	oligos4
HP1BP3	0.243374	8.13173e-05	3.94048	0.0449309	oligos4
NTM	1.01881	8.98067e-05	3.9166	0.0460772	oligos4
CTPS2	-0.167246	0.000117926	-3.8504	0.0541165	oligos4
TMEM178B	-0.348365	0.000129244	-3.82789	0.0541165	oligos4
VEZF1	0.107936	0.000133391	3.82011	0.0541165	oligos4
CORO2B	0.272512	0.000138184	3.8114	0.0541165	oligos4
NUDT16L1	0.0745791	0.000147792	3.79475	0.0541165	oligos4
SLC22A17	0.0794681	0.000150679	3.78995	0.0541165	oligos4
CES4A	-0.251686	0.000177978	-3.74838	0.060877	oligos4
GDE1	0.106981	0.000211334	3.70507	0.0690006	oligos4
ZMIZ2	0.141032	0.000324543	3.59488	0.0973131	oligos4
GPRC5B	0.176209	0.000325145	3.5944	0.0973131	oligos4
AC015923.1	-0.326797	3.8968e-08	-5.49547	0.000279907	oligos5
RALGDS	0.261653	9.31967e-08	5.33951	0.000334716	oligos5
CLIP4	0.249022	1.73872e-07	5.2253	0.000416307	oligos5
FAM69A	0.193586	7.557e-07	4.94647	0.00135705	oligos5
AL356599.1	-0.204829	2.09731e-06	-4.74381	0.003013	oligos5
TP53TG5	-0.18099	6.9551e-06	-4.49506	0.00832641	oligos5
PAPOLA	0.151613	2.30507e-05	4.23309	0.0210082	oligos5
ZNF302	-0.214167	2.57647e-05	-4.20799	0.0210082	oligos5
RTF1	-0.205902	2.63224e-05	-4.20315	0.0210082	oligos5
PNRC1	0.171182	3.17153e-05	4.16079	0.0227811	oligos5
SCFD2	-0.145081	4.73782e-05	-4.0682	0.030938	oligos5
TNKS2	0.124678	9.95989e-05	3.89157	0.0596183	oligos5
MAP2K4	0.127662	0.000113194	3.86042	0.0625439	oligos5
CDC37	-0.205645	0.000129893	-3.82666	0.0631646	oligos5
AEBP2	0.149216	0.000136378	3.81465	0.0631646	oligos5
LINC00877	-0.132743	0.000153701	-3.78501	0.0631646	oligos5
SH3GL3	-0.171088	0.000154705	-3.78339	0.0631646	oligos5
DDHD2	-0.1254	0.000158285	-3.7777	0.0631646	oligos5
CASC3	-0.133757	0.000168519	-3.76206	0.063709	oligos5
WDR11-AS1	-0.1561	0.000190954	-3.73069	0.0671044	oligos5
SLC13A3	-0.23127	0.000213125	-3.70293	0.0671044	oligos5
HPRT1	0.128306	0.00021404	3.70184	0.0671044	oligos5
AZIN2	-0.139761	0.000214869	-3.70086	0.0671044	oligos5
AC009093.2	-0.126416	0.000261831	-3.6504	0.0783638	oligos5
