# Supplementary material for: Unravelling cell type-specific responses to Parkinson’s Disease at single cell resolution
Source: Mol Neurodegener. 2024 Jan 20;19:7. doi: 10.1186/s13024-023-00699-0 (PMC10799528; doi:10.1186/s13024-023-00699-0)
Supplement: Supplementary file 8 — Additional file 8: Supplementary Table 8. Pathway (GO and KEGG) over-representation analysis on the differentially expressed genes reported in Supplementary Table 7. [file 13024_2023_699_MOESM8_ESM.xlsx]

## Sheet: Pathways in neurons
GO and KEGG onthology over-representation analysis of markers of neuronal subpopulations in PD vs control
Pathway	Ontology	ID	Description	Gene ratio	Background ratio	p-value	Adjusted p-value (Benjamini-Hochberg correction)	Gene names	Number of genes	Subpopulation	Group
GO:0006044	BP	GO:0006044	N-acetylglucosamine metabolic process	2/17	18/18800	0.000116753787712322	0.0208691645866525	OGA/CHST1	2	neurons0	Sugar metabolism
GO:1901071	BP	GO:1901071	glucosamine-containing compound metabolic process	2/17	25/18800	0.00022807830149347	0.0208691645866525	OGA/CHST1	2	neurons0	Sugar metabolism
GO:0006891	BP	GO:0006891	intra-Golgi vesicle-mediated transport	2/17	34/18800	0.000424470234769951	0.025892684320967	RAB6B/COG4	2	neurons0	Golgi vesicle
GO:0006040	BP	GO:0006040	amino sugar metabolic process	2/17	41/18800	0.000618133243946623	0.028279595910558	OGA/CHST1	2	neurons0	Sugar metabolism
GO:0006890	BP	GO:0006890	retrograde vesicle-mediated transport, Golgi to endoplasmic reticulum	2/17	52/18800	0.000993739978602716	0.0363708832168594	RAB6B/COG4	2	neurons0	Golgi vesicle
hsa00533	KEGG	hsa00533	Glycosaminoglycan biosynthesis - keratan sulfate	1/6	14/8163	0.0102494399424246	0.0949986524430488	CHST1	1	neurons0
hsa00100	KEGG	hsa00100	Steroid biosynthesis	1/6	20/8163	0.0146151772989306	0.0949986524430488	LSS	1	neurons0
hsa00562	KEGG	hsa00562	Inositol phosphate metabolism	1/6	73/8163	0.0524870675284985	0.0998731919247268	CDIPT	1	neurons0
hsa05212	KEGG	hsa05212	Pancreatic cancer	1/6	76/8163	0.054593951618031	0.0998731919247268	RALGDS	1	neurons0
hsa05210	KEGG	hsa05210	Colorectal cancer	1/6	86/8163	0.0615887247754058	0.0998731919247268	RALGDS	1	neurons0
hsa04070	KEGG	hsa04070	Phosphatidylinositol signaling system	1/6	97/8163	0.0692331104311903	0.0998731919247268	CDIPT	1	neurons0
hsa00564	KEGG	hsa00564	Glycerophospholipid metabolism	1/6	98/8163	0.0699254736022056	0.0998731919247268	CDIPT	1	neurons0
hsa05231	KEGG	hsa05231	Choline metabolism in cancer	1/6	98/8163	0.0699254736022056	0.0998731919247268	RALGDS	1	neurons0
hsa04974	KEGG	hsa04974	Protein digestion and absorption	1/6	103/8163	0.0733808551232487	0.0998731919247268	COL12A1	1	neurons0
hsa04931	KEGG	hsa04931	Insulin resistance	1/6	108/8163	0.0768255322497898	0.0998731919247268	OGA	1	neurons0
hsa04072	KEGG	hsa04072	Phospholipase D signaling pathway	1/6	148/8163	0.104000766135722	0.122909996342217	RALGDS	1	neurons0
hsa04015	KEGG	hsa04015	Rap1 signaling pathway	1/6	210/8163	0.144803265824066	0.156870204642738	RALGDS	1	neurons0
hsa04014	KEGG	hsa04014	Ras signaling pathway	1/6	235/8163	0.160811732038248	0.160811732038248	RALGDS	1	neurons0
GO:0014733	BP	GO:0014733	regulation of skeletal muscle adaptation	1/1	14/18800	0.000744680851063828	0.0159574468085108	CAMK2G	1	neurons2
GO:0043501	BP	GO:0043501	skeletal muscle adaptation	1/1	24/18800	0.00127659574468086	0.0159574468085108	CAMK2G	1	neurons2
GO:0014888	BP	GO:0014888	striated muscle adaptation	1/1	54/18800	0.00287234042553208	0.0239361702127674	CAMK2G	1	neurons2
GO:0043502	BP	GO:0043502	regulation of muscle adaptation	1/1	95/18800	0.00505319148936179	0.0249889184397163	CAMK2G	1	neurons2
GO:0043500	BP	GO:0043500	muscle adaptation	1/1	118/18800	0.00627659574468098	0.0249889184397163	CAMK2G	1	neurons2
GO:0030073	BP	GO:0030073	insulin secretion	1/1	179/18800	0.00952127659574487	0.0249889184397163	CAMK2G	1	neurons2
GO:0030072	BP	GO:0030072	peptide hormone secretion	1/1	220/18800	0.0117021276595747	0.0249889184397163	CAMK2G	1	neurons2
GO:0002790	BP	GO:0002790	peptide secretion	1/1	225/18800	0.0119680851063828	0.0249889184397163	CAMK2G	1	neurons2
GO:0015833	BP	GO:0015833	peptide transport	1/1	249/18800	0.0132446808510638	0.0249889184397163	CAMK2G	1	neurons2
GO:0090257	BP	GO:0090257	regulation of muscle system process	1/1	250/18800	0.0132978723404257	0.0249889184397163	CAMK2G	1	neurons2
GO:0051924	BP	GO:0051924	regulation of calcium ion transport	1/1	251/18800	0.0133510638297872	0.0249889184397163	CAMK2G	1	neurons2
GO:0046879	BP	GO:0046879	hormone secretion	1/1	281/18800	0.0149468085106382	0.0249889184397163	CAMK2G	1	neurons2
GO:0042886	BP	GO:0042886	amide transport	1/1	287/18800	0.0152659574468086	0.0249889184397163	CAMK2G	1	neurons2
GO:0009914	BP	GO:0009914	hormone transport	1/1	290/18800	0.0154255319148937	0.0249889184397163	CAMK2G	1	neurons2
GO:0006470	BP	GO:0006470	protein dephosphorylation	1/1	291/18800	0.0154787234042553	0.0249889184397163	CAMK2G	1	neurons2
GO:0009306	BP	GO:0009306	protein secretion	1/1	350/18800	0.0186170212765958	0.0249889184397163	CAMK2G	1	neurons2
GO:0035592	BP	GO:0035592	establishment of protein localization to extracellular region	1/1	351/18800	0.0186702127659575	0.0249889184397163	CAMK2G	1	neurons2
GO:0071692	BP	GO:0071692	protein localization to extracellular region	1/1	359/18800	0.0190957446808512	0.0249889184397163	CAMK2G	1	neurons2
GO:0010959	BP	GO:0010959	regulation of metal ion transport	1/1	403/18800	0.021436170212766	0.0249889184397163	CAMK2G	1	neurons2
GO:0016311	BP	GO:0016311	dephosphorylation	1/1	422/18800	0.0224468085106384	0.0249889184397163	CAMK2G	1	neurons2
GO:0006816	BP	GO:0006816	calcium ion transport	1/1	424/18800	0.0225531914893616	0.0249889184397163	CAMK2G	1	neurons2
GO:0010975	BP	GO:0010975	regulation of neuron projection development	1/1	431/18800	0.0229255319148937	0.0249889184397163	CAMK2G	1	neurons2
GO:0003012	BP	GO:0003012	muscle system process	1/1	449/18800	0.0238829787234044	0.0249889184397163	CAMK2G	1	neurons2
GO:0023061	BP	GO:0023061	signal release	1/1	451/18800	0.0239893617021276	0.0249889184397163	CAMK2G	1	neurons2
GO:0010817	BP	GO:0010817	regulation of hormone levels	1/1	496/18800	0.0263829787234042	0.0263829787234042	CAMK2G	1	neurons2
GO:0033017	CC	GO:0033017	sarcoplasmic reticulum membrane	1/1	41/19594	0.00209247728896611	0.00663468408696503	CAMK2G	1	neurons2
GO:0016529	CC	GO:0016529	sarcoplasmic reticulum	1/1	71/19594	0.00362355823211169	0.00663468408696503	CAMK2G	1	neurons2
GO:0016528	CC	GO:0016528	sarcoplasm	1/1	78/19594	0.00398081045217902	0.00663468408696503	CAMK2G	1	neurons2
GO:0030666	CC	GO:0030666	endocytic vesicle membrane	1/1	194/19594	0.0099009900990098	0.0123762376237622	CAMK2G	1	neurons2
GO:0030139	CC	GO:0030139	endocytic vesicle	1/1	342/19594	0.017454322751863	0.017454322751863	CAMK2G	1	neurons2
GO:0004683	MF	GO:0004683	calmodulin-dependent protein kinase activity	1/1	27/18410	0.0014665942422597	0.0131993481803373	CAMK2G	1	neurons2
GO:0004722	MF	GO:0004722	protein serine/threonine phosphatase activity	1/1	100/18410	0.00543183052688756	0.0242259641499185	CAMK2G	1	neurons2
GO:0004721	MF	GO:0004721	phosphoprotein phosphatase activity	1/1	177/18410	0.0096143400325911	0.0242259641499185	CAMK2G	1	neurons2
GO:0005516	MF	GO:0005516	calmodulin binding	1/1	200/18410	0.0108636610537752	0.0242259641499185	CAMK2G	1	neurons2
GO:0016791	MF	GO:0016791	phosphatase activity	1/1	276/18410	0.01499185225421	0.0242259641499185	CAMK2G	1	neurons2
GO:0106310	MF	GO:0106310	protein serine kinase activity	1/1	360/18410	0.0195545898967953	0.0242259641499185	CAMK2G	1	neurons2
GO:0042578	MF	GO:0042578	phosphoric ester hydrolase activity	1/1	366/18410	0.0198804997284084	0.0242259641499185	CAMK2G	1	neurons2
GO:0004674	MF	GO:0004674	protein serine/threonine kinase activity	1/1	430/18410	0.0233568712656166	0.0242259641499185	CAMK2G	1	neurons2
GO:0004712	MF	GO:0004712	protein serine/threonine/tyrosine kinase activity	1/1	446/18410	0.0242259641499185	0.0242259641499185	CAMK2G	1	neurons2
hsa04720	KEGG	hsa04720	Long-term potentiation	1/1	67/8163	0.00820776675241952	0.0296809646313505	CAMK2G	1	neurons2
hsa05031	KEGG	hsa05031	Amphetamine addiction	1/1	69/8163	0.00845277471517825	0.0296809646313505	CAMK2G	1	neurons2
hsa05214	KEGG	hsa05214	Glioma	1/1	75/8163	0.00918779860345464	0.0296809646313505	CAMK2G	1	neurons2
hsa04971	KEGG	hsa04971	Gastric acid secretion	1/1	76/8163	0.00931030258483401	0.0296809646313505	CAMK2G	1	neurons2
hsa04012	KEGG	hsa04012	ErbB signaling pathway	1/1	85/8163	0.0104128384172486	0.0296809646313505	CAMK2G	1	neurons2
hsa04911	KEGG	hsa04911	Insulin secretion	1/1	86/8163	0.010535342398628	0.0296809646313505	CAMK2G	1	neurons2
hsa04912	KEGG	hsa04912	GnRH signaling pathway	1/1	93/8163	0.0113928702682836	0.0296809646313505	CAMK2G	1	neurons2
hsa04713	KEGG	hsa04713	Circadian entrainment	1/1	97/8163	0.0118828861938013	0.0296809646313505	CAMK2G	1	neurons2
hsa04750	KEGG	hsa04750	Inflammatory mediator regulation of TRP channels	1/1	98/8163	0.0120053901751807	0.0296809646313505	CAMK2G	1	neurons2
hsa04925	KEGG	hsa04925	Aldosterone synthesis and secretion	1/1	98/8163	0.0120053901751807	0.0296809646313505	CAMK2G	1	neurons2
hsa04916	KEGG	hsa04916	Melanogenesis	1/1	101/8163	0.012372902119319	0.0296809646313505	CAMK2G	1	neurons2
hsa04922	KEGG	hsa04922	Glucagon signaling pathway	1/1	107/8163	0.0131079260075952	0.0296809646313505	CAMK2G	1	neurons2
hsa04066	KEGG	hsa04066	HIF-1 signaling pathway	1/1	109/8163	0.0133529339703541	0.0296809646313505	CAMK2G	1	neurons2
hsa04725	KEGG	hsa04725	Cholinergic synapse	1/1	113/8163	0.0138429498958716	0.0296809646313505	CAMK2G	1	neurons2
hsa04722	KEGG	hsa04722	Neurotrophin signaling pathway	1/1	119/8163	0.014577973784148	0.0296809646313505	CAMK2G	1	neurons2
hsa04114	KEGG	hsa04114	Oocyte meiosis	1/1	131/8163	0.0160480215607007	0.0296809646313505	CAMK2G	1	neurons2
hsa04728	KEGG	hsa04728	Dopaminergic synapse	1/1	132/8163	0.0161705255420801	0.0296809646313505	CAMK2G	1	neurons2
hsa04261	KEGG	hsa04261	Adrenergic signaling in cardiomyocytes	1/1	150/8163	0.0183755972069093	0.0296809646313505	CAMK2G	1	neurons2
hsa04921	KEGG	hsa04921	Oxytocin signaling pathway	1/1	154/8163	0.0188656131324269	0.0296809646313505	CAMK2G	1	neurons2
hsa04934	KEGG	hsa04934	Cushing syndrome	1/1	155/8163	0.0189881171138062	0.0296809646313505	CAMK2G	1	neurons2
hsa04217	KEGG	hsa04217	Necroptosis	1/1	159/8163	0.0194781330393238	0.0296809646313505	CAMK2G	1	neurons2
hsa04310	KEGG	hsa04310	Wnt signaling pathway	1/1	170/8163	0.0208256768344973	0.029727632814733	CAMK2G	1	neurons2
hsa05152	KEGG	hsa05152	Tuberculosis	1/1	180/8163	0.0220507166482911	0.029727632814733	CAMK2G	1	neurons2
hsa04360	KEGG	hsa04360	Axon guidance	1/1	182/8163	0.0222957246110498	0.029727632814733	CAMK2G	1	neurons2
hsa05415	KEGG	hsa05415	Diabetic cardiomyopathy	1/1	203/8163	0.0248683082200172	0.0309086968403396	CAMK2G	1	neurons2
hsa05205	KEGG	hsa05205	Proteoglycans in cancer	1/1	205/8163	0.0251133161827759	0.0309086968403396	CAMK2G	1	neurons2
hsa05417	KEGG	hsa05417	Lipid and atherosclerosis	1/1	215/8163	0.0263383559965701	0.0309410055826813	CAMK2G	1	neurons2
hsa04024	KEGG	hsa04024	cAMP signaling pathway	1/1	221/8163	0.0270733798848461	0.0309410055826813	CAMK2G	1	neurons2
hsa04020	KEGG	hsa04020	Calcium signaling pathway	1/1	240/8163	0.0294009555310549	0.0324424336894399	CAMK2G	1	neurons2
hsa05012	KEGG	hsa05012	Parkinson disease	1/1	266/8163	0.0325860590469189	0.0347584629833802	CAMK2G	1	neurons2
hsa04740	KEGG	hsa04740	Olfactory transduction	1/1	439/8163	0.0537792478255542	0.0555140622715398	CAMK2G	1	neurons2
hsa05022	KEGG	hsa05022	Pathways of neurodegeneration - multiple diseases	1/1	476/8163	0.0583118951365917	0.0583118951365917	CAMK2G	1	neurons2
GO:2001225	BP	GO:2001225	regulation of chloride transport	1/2	11/18800	0.00116990152260221	0.00949545188573836	CA2	1	neurons3
GO:0019755	BP	GO:0019755	one-carbon compound transport	1/2	14/18800	0.00148884673584937	0.00949545188573836	CA2	1	neurons3
GO:0032230	BP	GO:0032230	positive regulation of synaptic transmission, GABAergic	1/2	14/18800	0.00148884673584937	0.00949545188573836	CA2	1	neurons3
GO:0035672	BP	GO:0035672	oligopeptide transmembrane transport	1/2	14/18800	0.00148884673584937	0.00949545188573836	CA2	1	neurons3
GO:0038166	BP	GO:0038166	angiotensin-activated signaling pathway	1/2	14/18800	0.00148884673584937	0.00949545188573836	CA2	1	neurons3
GO:0006857	BP	GO:0006857	oligopeptide transport	1/2	16/18800	0.00170144858316368	0.00949545188573836	CA2	1	neurons3
GO:0060965	BP	GO:0060965	negative regulation of miRNA-mediated gene silencing	1/2	18/18800	0.00191402779459748	0.00949545188573836	NEAT1	1	neurons3
GO:0060149	BP	GO:0060149	negative regulation of post-transcriptional gene silencing	1/2	19/18800	0.00202030891185923	0.00949545188573836	NEAT1	1	neurons3
GO:0060967	BP	GO:0060967	negative regulation of gene silencing by RNA	1/2	19/18800	0.00202030891185923	0.00949545188573836	NEAT1	1	neurons3
GO:1900369	BP	GO:1900369	negative regulation of post-transcriptional gene silencing by RNA	1/2	19/18800	0.00202030891185923	0.00949545188573836	NEAT1	1	neurons3
GO:0015669	BP	GO:0015669	gas transport	1/2	21/18800	0.00223285416947239	0.00954037690592747	CA2	1	neurons3
GO:1904385	BP	GO:1904385	cellular response to angiotensin	1/2	26/18800	0.002764118281529	0.0108261299359886	CA2	1	neurons3
GO:1990776	BP	GO:1990776	response to angiotensin	1/2	30/18800	0.00318902770971297	0.0114862359699978	CA2	1	neurons3
GO:0032228	BP	GO:0032228	regulation of synaptic transmission, GABAergic	1/2	34/18800	0.0036138465943748	0.0114862359699978	CA2	1	neurons3
GO:0006730	BP	GO:0006730	one-carbon metabolic process	1/2	40/18800	0.00425090515226589	0.0114862359699978	CA2	1	neurons3
GO:0060964	BP	GO:0060964	regulation of miRNA-mediated gene silencing	1/2	42/18800	0.00446321273313555	0.0114862359699978	NEAT1	1	neurons3
GO:0051452	BP	GO:0051452	intracellular pH reduction	1/2	44/18800	0.00467549767812436	0.0114862359699978	CA2	1	neurons3
GO:0060147	BP	GO:0060147	regulation of post-transcriptional gene silencing	1/2	44/18800	0.00467549767812436	0.0114862359699978	NEAT1	1	neurons3
GO:1900368	BP	GO:1900368	regulation of post-transcriptional gene silencing by RNA	1/2	44/18800	0.00467549767812436	0.0114862359699978	NEAT1	1	neurons3
GO:0060966	BP	GO:0060966	regulation of gene silencing by RNA	1/2	46/18800	0.00488775998723312	0.0114862359699978	NEAT1	1	neurons3
GO:0051932	BP	GO:0051932	synaptic transmission, GABAergic	1/2	51/18800	0.00541831672802884	0.0121267088674931	CA2	1	neurons3
GO:0051453	BP	GO:0051453	regulation of intracellular pH	1/2	77/18800	0.00817493121521851	0.0174646257779668	CA2	1	neurons3
GO:0030641	BP	GO:0030641	regulation of cellular pH	1/2	83/18800	0.0088105297588259	0.0180041260289051	CA2	1	neurons3
GO:0044070	BP	GO:0044070	regulation of anion transport	1/2	89/18800	0.0094459245795101	0.0184982689682073	CA2	1	neurons3
GO:0006885	BP	GO:0006885	regulation of pH	1/2	93/18800	0.00986940794723112	0.0185544869407945	CA2	1	neurons3
GO:0030004	BP	GO:0030004	cellular monovalent inorganic cation homeostasis	1/2	107/18800	0.0113508867040233	0.0204954164228588	CA2	1	neurons3
GO:0006821	BP	GO:0006821	chloride transport	1/2	111/18800	0.0117739626258976	0.0204954164228588	CA2	1	neurons3
GO:0050729	BP	GO:0050729	positive regulation of inflammatory response	1/2	145/18800	0.0153664522671527	0.0257936877341492	NEAT1	1	neurons3
GO:0055067	BP	GO:0055067	monovalent inorganic cation homeostasis	1/2	157/18800	0.0166328279118512	0.0267191428622084	CA2	1	neurons3
GO:0050806	BP	GO:0050806	positive regulation of synaptic transmission	1/2	161/18800	0.0170547720397075	0.0267191428622084	CA2	1	neurons3
GO:0015698	BP	GO:0015698	inorganic anion transport	1/2	182/18800	0.0192684932313059	0.0284553367200379	CA2	1	neurons3
GO:0090087	BP	GO:0090087	regulation of peptide transport	1/2	183/18800	0.0193738462774726	0.0284553367200379	CA2	1	neurons3
GO:0050679	BP	GO:0050679	positive regulation of epithelial cell proliferation	1/2	211/18800	0.0223214340282925	0.0311469086278054	NEAT1	1	neurons3
GO:0034764	BP	GO:0034764	positive regulation of transmembrane transport	1/2	213/18800	0.0225318062413912	0.0311469086278054	CA2	1	neurons3
GO:0015833	BP	GO:0015833	peptide transport	1/2	249/18800	0.0263146353416261	0.0353367960301837	CA2	1	neurons3
GO:0042886	BP	GO:0042886	amide transport	1/2	287/18800	0.0302996651021499	0.0383827457227565	CA2	1	neurons3
GO:0031349	BP	GO:0031349	positive regulation of defense response	1/2	289/18800	0.0305091771517949	0.0383827457227565	NEAT1	1	neurons3
GO:0071375	BP	GO:0071375	cellular response to peptide hormone stimulus	1/2	294/18800	0.0310328582439308	0.0383827457227565	CA2	1	neurons3
GO:1901653	BP	GO:1901653	cellular response to peptide	1/2	361/18800	0.0380365354426956	0.0458389016873511	CA2	1	neurons3
GO:0050678	BP	GO:0050678	regulation of epithelial cell proliferation	1/2	382/18800	0.0402264889599152	0.0472661245279004	NEAT1	1	neurons3
GO:0050727	BP	GO:0050727	regulation of inflammatory response	1/2	394/18800	0.041476770493677	0.0475465417854347	NEAT1	1	neurons3
GO:0043434	BP	GO:0043434	response to peptide hormone	1/2	404/18800	0.0425180492851023	0.047579721819043	CA2	1	neurons3
GO:0050804	BP	GO:0050804	modulation of chemical synaptic transmission	1/2	429/18800	0.0451187704642504	0.0475860996306462	CA2	1	neurons3
GO:0099177	BP	GO:0099177	regulation of trans-synaptic signaling	1/2	430/18800	0.0452227257448053	0.0475860996306462	CA2	1	neurons3
GO:0032103	BP	GO:0032103	positive regulation of response to external stimulus	1/2	442/18800	0.0464697477117954	0.0475860996306462	NEAT1	1	neurons3
GO:0050673	BP	GO:0050673	epithelial cell proliferation	1/2	443/18800	0.0465736294257388	0.0475860996306462	NEAT1	1	neurons3
GO:1901652	BP	GO:1901652	response to peptide	1/2	491/18800	0.0515532967462052	0.0515532967462052	CA2	1	neurons3
GO:0043209	CC	GO:0043209	myelin sheath	1/2	45/19594	0.00458808530673827	0.00917617061347653	CA2	1	neurons3
GO:0045177	CC	GO:0045177	apical part of cell	1/2	424/19594	0.0428113768761716	0.0428113768761716	CA2	1	neurons3
GO:0004089	MF	GO:0004089	carbonate dehydratase activity	1/2	14/18410	0.00152037553131046	0.0121630042504837	CA2	1	neurons3
GO:0035198	MF	GO:0035198	miRNA binding	1/2	34/18410	0.00369033414181796	0.0135987771058813	NEAT1	1	neurons3
GO:0061980	MF	GO:0061980	regulatory RNA binding	1/2	47/18410	0.00509954141470548	0.0135987771058813	NEAT1	1	neurons3
GO:0016836	MF	GO:0016836	hydro-lyase activity	1/2	64/18410	0.00694084609973822	0.0137025766362713	CA2	1	neurons3
GO:0016835	MF	GO:0016835	carbon-oxygen lyase activity	1/2	79/18410	0.00856411039766958	0.0137025766362713	CA2	1	neurons3
GO:0052689	MF	GO:0052689	carboxylic ester hydrolase activity	1/2	149/18410	0.0161217874885784	0.0185480512100858	CA2	1	neurons3
GO:0043021	MF	GO:0043021	ribonucleoprotein complex binding	1/2	150/18410	0.0162295448088251	0.0185480512100858	NEAT1	1	neurons3
GO:0016829	MF	GO:0016829	lyase activity	1/2	195/18410	0.0210725163981	0.0210725163981	CA2	1	neurons3
hsa00910	KEGG	hsa00910	Nitrogen metabolism	1/1	17/8163	0.00208256768344972	0.00661521499448714	CA2	1	neurons3
hsa04964	KEGG	hsa04964	Proximal tubule bicarbonate reclamation	1/1	23/8163	0.00281759157172612	0.00661521499448714	CA2	1	neurons3
hsa04966	KEGG	hsa04966	Collecting duct acid secretion	1/1	27/8163	0.00330760749724357	0.00661521499448714	CA2	1	neurons3
hsa04971	KEGG	hsa04971	Gastric acid secretion	1/1	76/8163	0.00931030258483401	0.0124954061006982	CA2	1	neurons3
hsa04976	KEGG	hsa04976	Bile secretion	1/1	89/8163	0.0109028543427662	0.0124954061006982	CA2	1	neurons3
hsa04972	KEGG	hsa04972	Pancreatic secretion	1/1	102/8163	0.0124954061006982	0.0124954061006982	CA2	1	neurons3
GO:0070828	BP	GO:0070828	heterochromatin organization	1/2	79/18800	0.00838682003230129	0.0394292005816725	HP1BP3	1	neurons4
GO:0006334	BP	GO:0006334	nucleosome assembly	1/2	126/18800	0.0133596909296894	0.0394292005816725	HP1BP3	1	neurons4
GO:0071456	BP	GO:0071456	cellular response to hypoxia	1/2	143/18800	0.0151553104341219	0.0394292005816725	HP1BP3	1	neurons4
GO:0036294	BP	GO:0036294	cellular response to decreased oxygen levels	1/2	151/18800	0.0159997419509635	0.0394292005816725	HP1BP3	1	neurons4
GO:0034728	BP	GO:0034728	nucleosome organization	1/2	159/18800	0.0168438112937198	0.0394292005816725	HP1BP3	1	neurons4
GO:0071453	BP	GO:0071453	cellular response to oxygen levels	1/2	166/18800	0.0175820748727012	0.0394292005816725	HP1BP3	1	neurons4
GO:0065004	BP	GO:0065004	protein-DNA complex assembly	1/2	203/18800	0.0214797188170942	0.0394292005816725	HP1BP3	1	neurons4
GO:0031497	BP	GO:0031497	chromatin assembly	1/2	205/18800	0.0216901815737143	0.0394292005816725	HP1BP3	1	neurons4
GO:0071824	BP	GO:0071824	protein-DNA complex subunit organization	1/2	237/18800	0.0250545071999073	0.0394292005816725	HP1BP3	1	neurons4
GO:0006338	BP	GO:0006338	chromatin remodeling	1/2	266/18800	0.0280984219396004	0.0394292005816725	HP1BP3	1	neurons4
GO:0001666	BP	GO:0001666	response to hypoxia	1/2	286/18800	0.0301949005888721	0.0394292005816725	HP1BP3	1	neurons4
GO:0036293	BP	GO:0036293	response to decreased oxygen levels	1/2	299/18800	0.0315563978618144	0.0394292005816725	HP1BP3	1	neurons4
GO:0070482	BP	GO:0070482	response to oxygen levels	1/2	324/18800	0.0341719738374495	0.0394292005816725	HP1BP3	1	neurons4
GO:0032535	BP	GO:0032535	regulation of cellular component size	1/2	351/18800	0.0369928232941317	0.0396351678151411	HP1BP3	1	neurons4
GO:0090066	BP	GO:0090066	regulation of anatomical structure size	1/2	487/18800	0.0511388224588678	0.0511388224588678	HP1BP3	1	neurons4
GO:0005680	CC	GO:0005680	anaphase-promoting complex	1/2	21/19594	0.00214241930043768	0.0278514509056899	ANAPC16	1	neurons4
GO:0000152	CC	GO:0000152	nuclear ubiquitin ligase complex	1/2	45/19594	0.00458808530673827	0.0298225544937987	ANAPC16	1	neurons4
GO:0000786	CC	GO:0000786	nucleosome	1/2	129/19594	0.0131242854975134	0.0332752713783238	HP1BP3	1	neurons4
GO:0000776	CC	GO:0000776	kinetochore	1/2	146/19594	0.0148473773640214	0.0332752713783238	ANAPC16	1	neurons4
GO:0000779	CC	GO:0000779	condensed chromosome, centromeric region	1/2	156/19594	0.0158602575163587	0.0332752713783238	ANAPC16	1	neurons4
GO:0031461	CC	GO:0031461	cullin-RING ubiquitin ligase complex	1/2	175/19594	0.0177832945557957	0.0332752713783238	ANAPC16	1	neurons4
GO:0044815	CC	GO:0044815	DNA packaging complex	1/2	198/19594	0.020108665252349	0.0332752713783238	HP1BP3	1	neurons4
GO:0032993	CC	GO:0032993	protein-DNA complex	1/2	220/19594	0.0223303541137894	0.0332752713783238	HP1BP3	1	neurons4
GO:0000775	CC	GO:0000775	chromosome, centromeric region	1/2	227/19594	0.0230367263388396	0.0332752713783238	ANAPC16	1	neurons4
GO:0000793	CC	GO:0000793	condensed chromosome	1/2	255/19594	0.0258596625257855	0.0336175612835212	ANAPC16	1	neurons4
GO:0000151	CC	GO:0000151	ubiquitin ligase complex	1/2	302/19594	0.0305889806005825	0.036150613437052	ANAPC16	1	neurons4
GO:0098687	CC	GO:0098687	chromosomal region	1/2	366/19594	0.0370103985191222	0.0400945983957158	ANAPC16	1	neurons4
GO:0016607	CC	GO:0016607	nuclear speck	1/2	411/19594	0.0415126814027716	0.0415126814027716	HP1BP3	1	neurons4
GO:0031491	MF	GO:0031491	nucleosome binding	1/2	67/18410	0.00726560518231267	0.00726560518231267	HP1BP3	1	neurons4
hsa04914	KEGG	hsa04914	Progesterone-mediated oocyte maturation	1/1	102/8163	0.0124954061006982	0.0217444566948426	ANAPC16	1	neurons4
hsa04110	KEGG	hsa04110	Cell cycle	1/1	126/8163	0.0154355016538038	0.0217444566948426	ANAPC16	1	neurons4
hsa04114	KEGG	hsa04114	Oocyte meiosis	1/1	131/8163	0.0160480215607007	0.0217444566948426	ANAPC16	1	neurons4
hsa04120	KEGG	hsa04120	Ubiquitin mediated proteolysis	1/1	142/8163	0.0173955653558741	0.0217444566948426	ANAPC16	1	neurons4
hsa05166	KEGG	hsa05166	Human T-cell leukemia virus 1 infection	1/1	222/8163	0.0271958838662258	0.0271958838662258	ANAPC16	1	neurons4
GO:0010803	BP	GO:0010803	regulation of tumor necrosis factor-mediated signaling pathway	2/3	57/18800	2.70422980205263e-05	0.0055436710942079	HSPA1A/NKIRAS1	2	neurons5
GO:0033209	BP	GO:0033209	tumor necrosis factor-mediated signaling pathway	2/3	107/18800	9.59175453182871e-05	0.00983154839512443	HSPA1A/NKIRAS1	2	neurons5
GO:0001959	BP	GO:0001959	regulation of cytokine-mediated signaling pathway	2/3	166/18800	0.000231146521692684	0.0136206088663004	HSPA1A/NKIRAS1	2	neurons5
GO:0060759	BP	GO:0060759	regulation of response to cytokine stimulus	2/3	178/18800	0.000265767977879033	0.0136206088663004	HSPA1A/NKIRAS1	2	neurons5
GO:0071356	BP	GO:0071356	cellular response to tumor necrosis factor	2/3	229/18800	0.000439631243388666	0.0152164875303192	HSPA1A/NKIRAS1	2	neurons5
GO:0006402	BP	GO:0006402	mRNA catabolic process	2/3	233/18800	0.000455092850172198	0.0152164875303192	CSDC2/HSPA1A	2	neurons5
GO:0034612	BP	GO:0034612	response to tumor necrosis factor	2/3	249/18800	0.00051958737908407	0.0152164875303192	HSPA1A/NKIRAS1	2	neurons5
GO:0006401	BP	GO:0006401	RNA catabolic process	2/3	280/18800	0.000656580297798589	0.0168248701310888	CSDC2/HSPA1A	2	neurons5
GO:0034655	BP	GO:0034655	nucleobase-containing compound catabolic process	2/3	405/18800	0.00136903072404202	0.0212497274800848	CSDC2/HSPA1A	2	neurons5
GO:0010968	BP	GO:0010968	regulation of microtubule nucleation	1/3	10/18800	0.0015949808282637	0.0212497274800848	HSPA1A	1	neurons5
GO:0046700	BP	GO:0046700	heterocycle catabolic process	2/3	443/18800	0.00163609541527009	0.0212497274800848	CSDC2/HSPA1A	2	neurons5
GO:0044270	BP	GO:0044270	cellular nitrogen compound catabolic process	2/3	449/18800	0.00168040163611984	0.0212497274800848	CSDC2/HSPA1A	2	neurons5
GO:0090084	BP	GO:0090084	negative regulation of inclusion body assembly	1/3	11/18800	0.00175438556788665	0.0212497274800848	HSPA1A	1	neurons5
GO:0019439	BP	GO:0019439	aromatic compound catabolic process	2/3	466/18800	0.00180909542141964	0.0212497274800848	CSDC2/HSPA1A	2	neurons5
GO:0097201	BP	GO:0097201	negative regulation of transcription from RNA polymerase II promoter in response to stress	1/3	12/18800	0.00191377333963072	0.0212497274800848	HSPA1A	1	neurons5
GO:1901029	BP	GO:1901029	negative regulation of mitochondrial outer membrane permeabilization involved in apoptotic signaling pathway	1/3	12/18800	0.00191377333963072	0.0212497274800848	HSPA1A	1	neurons5
GO:0019221	BP	GO:0019221	cytokine-mediated signaling pathway	2/3	486/18800	0.00196646989850266	0.0212497274800848	HSPA1A/NKIRAS1	2	neurons5
GO:1901361	BP	GO:1901361	organic cyclic compound catabolic process	2/3	494/18800	0.00203122379717804	0.0212497274800848	CSDC2/HSPA1A	2	neurons5
GO:0070424	BP	GO:0070424	regulation of nucleotide-binding oligomerization domain containing signaling pathway	1/3	13/18800	0.00207314414439852	0.0212497274800848	HSPA1A	1	neurons5
GO:1903265	BP	GO:1903265	positive regulation of tumor necrosis factor-mediated signaling pathway	1/3	13/18800	0.00207314414439852	0.0212497274800848	HSPA1A	1	neurons5
GO:0043129	BP	GO:0043129	surfactant homeostasis	1/3	15/18800	0.00239183485661931	0.0231518262880689	NKIRAS1	1	neurons5
GO:0070431	BP	GO:0070431	nucleotide-binding oligomerization domain containing 2 signaling pathway	1/3	16/18800	0.00255115476587831	0.0231518262880689	HSPA1A	1	neurons5
GO:0048875	BP	GO:0048875	chemical homeostasis within a tissue	1/3	17/18800	0.00271045771177392	0.0231518262880689	NKIRAS1	1	neurons5
GO:0090083	BP	GO:0090083	regulation of inclusion body assembly	1/3	17/18800	0.00271045771177392	0.0231518262880689	HSPA1A	1	neurons5
GO:0035795	BP	GO:0035795	negative regulation of mitochondrial membrane permeability	1/3	19/18800	0.00302901271708722	0.0237620061854403	HSPA1A	1	neurons5
GO:1902236	BP	GO:1902236	negative regulation of endoplasmic reticulum stress-induced intrinsic apoptotic signaling pathway	1/3	20/18800	0.00318826477831136	0.0237620061854403	HSPA1A	1	neurons5
GO:0032069	BP	GO:0032069	regulation of nuclease activity	1/3	21/18800	0.00334749987978433	0.0237620061854403	HSPA1A	1	neurons5
GO:1901673	BP	GO:1901673	regulation of mitotic spindle assembly	1/3	22/18800	0.00350671802240976	0.0237620061854403	HSPA1A	1	neurons5
GO:1905709	BP	GO:1905709	negative regulation of membrane permeability	1/3	22/18800	0.00350671802240976	0.0237620061854403	HSPA1A	1	neurons5
GO:0051131	BP	GO:0051131	chaperone-mediated protein complex assembly	1/3	23/18800	0.00366591920709047	0.0237620061854403	HSPA1A	1	neurons5
GO:0042026	BP	GO:0042026	protein refolding	1/3	24/18800	0.00382510343472942	0.0237620061854403	HSPA1A	1	neurons5
GO:0070841	BP	GO:0070841	inclusion body assembly	1/3	24/18800	0.00382510343472942	0.0237620061854403	HSPA1A	1	neurons5
GO:1901028	BP	GO:1901028	regulation of mitochondrial outer membrane permeabilization involved in apoptotic signaling pathway	1/3	24/18800	0.00382510343472942	0.0237620061854403	HSPA1A	1	neurons5
GO:0070423	BP	GO:0070423	nucleotide-binding oligomerization domain containing signaling pathway	1/3	25/18800	0.00398427070622998	0.024022808669916	HSPA1A	1	neurons5
GO:0035872	BP	GO:0035872	nucleotide-binding domain, leucine rich repeat containing receptor signaling pathway	1/3	26/18800	0.00414342102249532	0.024268608846044	HSPA1A	1	neurons5
GO:0090169	BP	GO:0090169	regulation of spindle assembly	1/3	29/18800	0.00462077024891061	0.0256441396770813	HSPA1A	1	neurons5
GO:0051085	BP	GO:0051085	chaperone cofactor-dependent protein refolding	1/3	32/18800	0.00509796691072051	0.0256441396770813	HSPA1A	1	neurons5
GO:1902235	BP	GO:1902235	regulation of endoplasmic reticulum stress-induced intrinsic apoptotic signaling pathway	1/3	32/18800	0.00509796691072051	0.0256441396770813	HSPA1A	1	neurons5
GO:0031116	BP	GO:0031116	positive regulation of microtubule polymerization	1/3	33/18800	0.00525699856562611	0.0256441396770813	HSPA1A	1	neurons5
GO:0045648	BP	GO:0045648	positive regulation of erythrocyte differentiation	1/3	33/18800	0.00525699856562611	0.0256441396770813	HSPA1A	1	neurons5
GO:1901099	BP	GO:1901099	negative regulation of signal transduction in absence of ligand	1/3	33/18800	0.00525699856562611	0.0256441396770813	HSPA1A	1	neurons5
GO:2001240	BP	GO:2001240	negative regulation of extrinsic apoptotic signaling pathway in absence of ligand	1/3	33/18800	0.00525699856562611	0.0256441396770813	HSPA1A	1	neurons5
GO:0097345	BP	GO:0097345	mitochondrial outer membrane permeabilization	1/3	35/18800	0.0055750110323094	0.0256441396770813	HSPA1A	1	neurons5
GO:0007020	BP	GO:0007020	microtubule nucleation	1/3	36/18800	0.00573399184589318	0.0256441396770813	HSPA1A	1	neurons5
GO:0031112	BP	GO:0031112	positive regulation of microtubule polymerization or depolymerization	1/3	37/18800	0.00589295571417647	0.0256441396770813	HSPA1A	1	neurons5
GO:0033120	BP	GO:0033120	positive regulation of RNA splicing	1/3	37/18800	0.00589295571417647	0.0256441396770813	HSPA1A	1	neurons5
GO:0051084	BP	GO:0051084	'de novo' post-translational protein folding	1/3	37/18800	0.00589295571417647	0.0256441396770813	HSPA1A	1	neurons5
GO:0060236	BP	GO:0060236	regulation of mitotic spindle organization	1/3	39/18800	0.00621083261845212	0.0256441396770813	HSPA1A	1	neurons5
GO:0006458	BP	GO:0006458	'de novo' protein folding	1/3	41/18800	0.00652864175236145	0.0256441396770813	HSPA1A	1	neurons5
GO:1902110	BP	GO:1902110	positive regulation of mitochondrial membrane permeability involved in apoptotic process	1/3	41/18800	0.00652864175236145	0.0256441396770813	HSPA1A	1	neurons5
GO:0090224	BP	GO:0090224	regulation of spindle organization	1/3	43/18800	0.00684638312312913	0.0256441396770813	HSPA1A	1	neurons5
GO:1902686	BP	GO:1902686	mitochondrial outer membrane permeabilization involved in programmed cell death	1/3	43/18800	0.00684638312312913	0.0256441396770813	HSPA1A	1	neurons5
GO:0048286	BP	GO:0048286	lung alveolus development	1/3	44/18800	0.00700522839959294	0.0256441396770813	NKIRAS1	1	neurons5
GO:0062208	BP	GO:0062208	positive regulation of pattern recognition receptor signaling pathway	1/3	44/18800	0.00700522839959294	0.0256441396770813	HSPA1A	1	neurons5
GO:1903573	BP	GO:1903573	negative regulation of response to endoplasmic reticulum stress	1/3	44/18800	0.00700522839959294	0.0256441396770813	HSPA1A	1	neurons5
GO:2001239	BP	GO:2001239	regulation of extrinsic apoptotic signaling pathway in absence of ligand	1/3	44/18800	0.00700522839959294	0.0256441396770813	HSPA1A	1	neurons5
GO:0035794	BP	GO:0035794	positive regulation of mitochondrial membrane permeability	1/3	46/18800	0.0073228681391958	0.0259956073533707	HSPA1A	1	neurons5
GO:0043618	BP	GO:0043618	regulation of transcription from RNA polymerase II promoter in response to stress	1/3	47/18800	0.00748166260414085	0.0259956073533707	HSPA1A	1	neurons5
GO:0045646	BP	GO:0045646	regulation of erythrocyte differentiation	1/3	47/18800	0.00748166260414085	0.0259956073533707	HSPA1A	1	neurons5
GO:1902108	BP	GO:1902108	regulation of mitochondrial membrane permeability involved in apoptotic process	1/3	48/18800	0.00764044013371945	0.0261048371235415	HSPA1A	1	neurons5
GO:0010823	BP	GO:0010823	negative regulation of mitochondrion organization	1/3	51/18800	0.00811667111928671	0.0268373803137706	HSPA1A	1	neurons5
GO:1905710	BP	GO:1905710	positive regulation of membrane permeability	1/3	51/18800	0.00811667111928671	0.0268373803137706	HSPA1A	1	neurons5
GO:0043620	BP	GO:0043620	regulation of DNA-templated transcription in response to stress	1/3	53/18800	0.00843407378272298	0.0274442083406065	HSPA1A	1	neurons5
GO:0031113	BP	GO:0031113	regulation of microtubule polymerization	1/3	55/18800	0.00875140872636726	0.0280318560766451	HSPA1A	1	neurons5
GO:0001961	BP	GO:0001961	positive regulation of cytokine-mediated signaling pathway	1/3	57/18800	0.00906867595744509	0.0286012087888653	HSPA1A	1	neurons5
GO:0002753	BP	GO:0002753	cytoplasmic pattern recognition receptor signaling pathway	1/3	60/18800	0.00954444985880465	0.0294737788128922	HSPA1A	1	neurons5
GO:0032757	BP	GO:0032757	positive regulation of interleukin-8 production	1/3	62/18800	0.00986154784007587	0.0294737788128922	HSPA1A	1	neurons5
GO:0046902	BP	GO:0046902	regulation of mitochondrial membrane permeability	1/3	62/18800	0.00986154784007587	0.0294737788128922	HSPA1A	1	neurons5
GO:0070059	BP	GO:0070059	intrinsic apoptotic signaling pathway in response to endoplasmic reticulum stress	1/3	63/18800	0.0100200714475301	0.0294737788128922	HSPA1A	1	neurons5
GO:0060760	BP	GO:0060760	positive regulation of response to cytokine stimulus	1/3	64/18800	0.0101785781340678	0.0294737788128922	HSPA1A	1	neurons5
GO:0034605	BP	GO:0034605	cellular response to heat	1/3	66/18800	0.0104955407480055	0.0294737788128922	HSPA1A	1	neurons5
GO:0038034	BP	GO:0038034	signal transduction in absence of ligand	1/3	66/18800	0.0104955407480055	0.0294737788128922	HSPA1A	1	neurons5
GO:0097192	BP	GO:0097192	extrinsic apoptotic signaling pathway in absence of ligand	1/3	66/18800	0.0104955407480055	0.0294737788128922	HSPA1A	1	neurons5
GO:0090307	BP	GO:0090307	mitotic spindle assembly	1/3	69/18800	0.0109708577846162	0.0303922411600853	HSPA1A	1	neurons5
GO:0061077	BP	GO:0061077	chaperone-mediated protein folding	1/3	70/18800	0.0111292629646198	0.0304199854366275	HSPA1A	1	neurons5
GO:0090559	BP	GO:0090559	regulation of membrane permeability	1/3	77/18800	0.0122376256665658	0.0330093850216578	HSPA1A	1	neurons5
GO:0030512	BP	GO:0030512	negative regulation of transforming growth factor beta receptor signaling pathway	1/3	81/18800	0.0128706037800911	0.0341969721492957	HSPA1A	1	neurons5
GO:1905897	BP	GO:1905897	regulation of response to endoplasmic reticulum stress	1/3	82/18800	0.0130288060445637	0.0341969721492957	HSPA1A	1	neurons5
GO:0031397	BP	GO:0031397	negative regulation of protein ubiquitination	1/3	84/18800	0.0133451598631398	0.0341969721492957	HSPA1A	1	neurons5
GO:0046785	BP	GO:0046785	microtubule polymerization	1/3	84/18800	0.0133451598631398	0.0341969721492957	HSPA1A	1	neurons5
GO:0031110	BP	GO:0031110	regulation of microtubule polymerization or depolymerization	1/3	88/18800	0.0139776646841043	0.0353755711140912	HSPA1A	1	neurons5
GO:0032436	BP	GO:0032436	positive regulation of proteasomal ubiquitin-dependent protein catabolic process	1/3	92/18800	0.0146098991316523	0.0364749720291036	HSPA1A	1	neurons5
GO:0032273	BP	GO:0032273	positive regulation of protein polymerization	1/3	93/18800	0.0147679155044663	0.0364749720291036	HSPA1A	1	neurons5
GO:1903321	BP	GO:1903321	negative regulation of protein modification by small protein conjugation or removal	1/3	96/18800	0.0152418632635836	0.0370311505235527	HSPA1A	1	neurons5
GO:2001237	BP	GO:2001237	negative regulation of extrinsic apoptotic signaling pathway	1/3	97/18800	0.0153998120665243	0.0370311505235527	HSPA1A	1	neurons5
GO:0034620	BP	GO:0034620	cellular response to unfolded protein	1/3	98/18800	0.0155577439792551	0.0370311505235527	HSPA1A	1	neurons5
GO:0045639	BP	GO:0045639	positive regulation of myeloid cell differentiation	1/3	99/18800	0.0157156590026785	0.0370311505235527	HSPA1A	1	neurons5
GO:0032677	BP	GO:0032677	regulation of interleukin-8 production	1/3	102/18800	0.0161893027461356	0.037235175504211	HSPA1A	1	neurons5
GO:2001243	BP	GO:2001243	negative regulation of intrinsic apoptotic signaling pathway	1/3	102/18800	0.0161893027461356	0.037235175504211	HSPA1A	1	neurons5
GO:0032637	BP	GO:0032637	interleukin-8 production	1/3	103/18800	0.0163471502213609	0.037235175504211	HSPA1A	1	neurons5
GO:0062207	BP	GO:0062207	regulation of pattern recognition receptor signaling pathway	1/3	106/18800	0.0168205913418986	0.0377153777378476	HSPA1A	1	neurons5
GO:0008637	BP	GO:0008637	apoptotic mitochondrial changes	1/3	107/18800	0.0169783712833761	0.0377153777378476	HSPA1A	1	neurons5
GO:2000060	BP	GO:2000060	positive regulation of ubiquitin-dependent protein catabolic process	1/3	108/18800	0.0171361343436738	0.0377153777378476	HSPA1A	1	neurons5
GO:0009408	BP	GO:0009408	response to heat	1/3	109/18800	0.017293880523696	0.0377153777378476	HSPA1A	1	neurons5
GO:1901800	BP	GO:1901800	positive regulation of proteasomal protein catabolic process	1/3	116/18800	0.0183976312119808	0.0392146875089981	HSPA1A	1	neurons5
GO:0007006	BP	GO:0007006	mitochondrial membrane organization	1/3	117/18800	0.0185552423823064	0.0392146875089981	HSPA1A	1	neurons5
GO:0035967	BP	GO:0035967	cellular response to topologically incorrect protein	1/3	117/18800	0.0185552423823064	0.0392146875089981	HSPA1A	1	neurons5
GO:0007041	BP	GO:0007041	lysosomal transport	1/3	121/18800	0.0191855183511606	0.039508822372829	HSPA1A	1	neurons5
GO:0051225	BP	GO:0051225	spindle assembly	1/3	121/18800	0.0191855183511606	0.039508822372829	HSPA1A	1	neurons5
GO:0031109	BP	GO:0031109	microtubule polymerization or depolymerization	1/3	123/18800	0.0195005551207621	0.039508822372829	HSPA1A	1	neurons5
GO:0007052	BP	GO:0007052	mitotic spindle organization	1/3	124/18800	0.0196580482050174	0.039508822372829	HSPA1A	1	neurons5
GO:0030218	BP	GO:0030218	erythrocyte differentiation	1/3	124/18800	0.0196580482050174	0.039508822372829	HSPA1A	1	neurons5
GO:0017015	BP	GO:0017015	regulation of transforming growth factor beta receptor signaling pathway	1/3	130/18800	0.0206026525598108	0.0409796133937193	HSPA1A	1	neurons5
GO:0034101	BP	GO:0034101	erythrocyte homeostasis	1/3	133/18800	0.0210747271095156	0.0409796133937193	HSPA1A	1	neurons5
GO:1903844	BP	GO:1903844	regulation of cellular response to transforming growth factor beta stimulus	1/3	133/18800	0.0210747271095156	0.0409796133937193	HSPA1A	1	neurons5
GO:1903052	BP	GO:1903052	positive regulation of proteolysis involved in cellular protein catabolic process	1/3	134/18800	0.0212320515761504	0.0409796133937193	HSPA1A	1	neurons5
GO:0090101	BP	GO:0090101	negative regulation of transmembrane receptor protein serine/threonine kinase signaling pathway	1/3	135/18800	0.0213893591859901	0.0409796133937193	HSPA1A	1	neurons5
GO:0032434	BP	GO:0032434	regulation of proteasomal ubiquitin-dependent protein catabolic process	1/3	137/18800	0.0217039238388981	0.0411972628423528	HSPA1A	1	neurons5
GO:0006986	BP	GO:0006986	response to unfolded protein	1/3	139/18800	0.0220184210754634	0.0414107919309173	HSPA1A	1	neurons5
GO:0046718	BP	GO:0046718	viral entry into host cell	1/3	146/18800	0.0231186306040603	0.0425401441896206	HSPA1A	1	neurons5
GO:0010821	BP	GO:0010821	regulation of mitochondrion organization	1/3	148/18800	0.0234328245564959	0.0425401441896206	HSPA1A	1	neurons5
GO:1902850	BP	GO:1902850	microtubule cytoskeleton organization involved in mitosis	1/3	151/18800	0.0239039891562733	0.0425401441896206	HSPA1A	1	neurons5
GO:0070507	BP	GO:0070507	regulation of microtubule cytoskeleton organization	1/3	152/18800	0.0240610103387779	0.0425401441896206	HSPA1A	1	neurons5
GO:0044409	BP	GO:0044409	entry into host	1/3	153/18800	0.0242180146807439	0.0425401441896206	HSPA1A	1	neurons5
GO:2001236	BP	GO:2001236	regulation of extrinsic apoptotic signaling pathway	1/3	153/18800	0.0242180146807439	0.0425401441896206	HSPA1A	1	neurons5
GO:0043484	BP	GO:0043484	regulation of RNA splicing	1/3	154/18800	0.0243750021830746	0.0425401441896206	HSPA1A	1	neurons5
GO:0051092	BP	GO:0051092	positive regulation of NF-kappaB transcription factor activity	1/3	154/18800	0.0243750021830746	0.0425401441896206	HSPA1A	1	neurons5
GO:0007034	BP	GO:0007034	vacuolar transport	1/3	155/18800	0.0245319728466727	0.0425401441896206	HSPA1A	1	neurons5
GO:1903364	BP	GO:1903364	positive regulation of cellular protein catabolic process	1/3	157/18800	0.0248458636612843	0.0425401441896206	HSPA1A	1	neurons5
GO:0043488	BP	GO:0043488	regulation of mRNA stability	1/3	158/18800	0.0250027838141037	0.0425401441896206	CSDC2	1	neurons5
GO:0002262	BP	GO:0002262	myeloid cell homeostasis	1/3	160/18800	0.0253165736152864	0.0425401441896206	HSPA1A	1	neurons5
GO:0035966	BP	GO:0035966	response to topologically incorrect protein	1/3	160/18800	0.0253165736152864	0.0425401441896206	HSPA1A	1	neurons5
GO:2000058	BP	GO:2000058	regulation of ubiquitin-dependent protein catabolic process	1/3	166/18800	0.0262575390482057	0.0437625650803429	HSPA1A	1	neurons5
GO:0043487	BP	GO:0043487	regulation of RNA stability	1/3	170/18800	0.0268845127668783	0.0443475911790759	CSDC2	1	neurons5
GO:2001242	BP	GO:2001242	regulation of intrinsic apoptotic signaling pathway	1/3	171/18800	0.0270412141335828	0.0443475911790759	HSPA1A	1	neurons5
GO:0061013	BP	GO:0061013	regulation of mRNA catabolic process	1/3	173/18800	0.0273545663977564	0.0444660400020352	CSDC2	1	neurons5
GO:0002221	BP	GO:0002221	pattern recognition receptor signaling pathway	1/3	176/18800	0.0278244686344763	0.0444660400020352	HSPA1A	1	neurons5
GO:1902905	BP	GO:1902905	positive regulation of supramolecular fiber organization	1/3	176/18800	0.0278244686344763	0.0444660400020352	HSPA1A	1	neurons5
GO:0052126	BP	GO:0052126	movement in host environment	1/3	177/18800	0.0279810690744514	0.0444660400020352	HSPA1A	1	neurons5
GO:0030324	BP	GO:0030324	lung development	1/3	179/18800	0.0282942195014227	0.0445221965305059	NKIRAS1	1	neurons5
GO:0009266	BP	GO:0009266	response to temperature stimulus	1/3	180/18800	0.0284507694902257	0.0445221965305059	HSPA1A	1	neurons5
GO:0006839	BP	GO:0006839	mitochondrial transport	1/3	182/18800	0.0287638190229804	0.044576430876628	HSPA1A	1	neurons5
GO:0030323	BP	GO:0030323	respiratory tube development	1/3	183/18800	0.0289203185687391	0.044576430876628	NKIRAS1	1	neurons5
GO:0030308	BP	GO:0030308	negative regulation of cell growth	1/3	186/18800	0.0293897163343759	0.0448202934828142	HSPA1A	1	neurons5
GO:0007051	BP	GO:0007051	spindle organization	1/3	188/18800	0.0297025641274663	0.0448202934828142	HSPA1A	1	neurons5
GO:0061136	BP	GO:0061136	regulation of proteasomal protein catabolic process	1/3	190/18800	0.0300153446884519	0.0448202934828142	HSPA1A	1	neurons5
GO:0050821	BP	GO:0050821	protein stabilization	1/3	191/18800	0.0301717097591627	0.0448202934828142	HSPA1A	1	neurons5
GO:0051701	BP	GO:0051701	biological process involved in interaction with host	1/3	191/18800	0.0301717097591627	0.0448202934828142	HSPA1A	1	neurons5
GO:0031334	BP	GO:0031334	positive regulation of protein-containing complex assembly	1/3	194/18800	0.0306407041430075	0.0450956100683097	HSPA1A	1	neurons5
GO:0051495	BP	GO:0051495	positive regulation of cytoskeleton organization	1/3	195/18800	0.0307970019978701	0.0450956100683097	HSPA1A	1	neurons5
GO:0007179	BP	GO:0007179	transforming growth factor beta receptor signaling pathway	1/3	200/18800	0.0315782392646792	0.0453075166242161	HSPA1A	1	neurons5
GO:0032271	BP	GO:0032271	regulation of protein polymerization	1/3	201/18800	0.0317344363228624	0.0453075166242161	HSPA1A	1	neurons5
GO:1902115	BP	GO:1902115	regulation of organelle assembly	1/3	202/18800	0.0318906165847599	0.0453075166242161	HSPA1A	1	neurons5
GO:0060541	BP	GO:0060541	respiratory system development	1/3	203/18800	0.0320467800512748	0.0453075166242161	NKIRAS1	1	neurons5
GO:0071383	BP	GO:0071383	cellular response to steroid hormone stimulus	1/3	203/18800	0.0320467800512748	0.0453075166242161	HSPA1A	1	neurons5
GO:0045637	BP	GO:0045637	regulation of myeloid cell differentiation	1/3	208/18800	0.0328273454847217	0.0460931905778626	HSPA1A	1	neurons5
GO:0006457	BP	GO:0006457	protein folding	1/3	212/18800	0.0334514956067126	0.0465509168220285	HSPA1A	1	neurons5
GO:0031396	BP	GO:0031396	regulation of protein ubiquitination	1/3	213/18800	0.0336074911690742	0.0465509168220285	HSPA1A	1	neurons5
GO:0097191	BP	GO:0097191	extrinsic apoptotic signaling pathway	1/3	221/18800	0.0348548514676972	0.0479546614152881	HSPA1A	1	neurons5
GO:1903050	BP	GO:1903050	regulation of proteolysis involved in cellular protein catabolic process	1/3	223/18800	0.0351665237420586	0.0480609157808135	HSPA1A	1	neurons5
GO:2001234	BP	GO:2001234	negative regulation of apoptotic signaling pathway	1/3	230/18800	0.0362568482926056	0.0492228735098287	HSPA1A	1	neurons5
GO:0045732	BP	GO:0045732	positive regulation of protein catabolic process	1/3	233/18800	0.0367238786733515	0.0495289153160332	HSPA1A	1	neurons5
GO:0045926	BP	GO:0045926	negative regulation of growth	1/3	245/18800	0.0385904913754678	0.0515773790029378	HSPA1A	1	neurons5
GO:1903320	BP	GO:1903320	regulation of protein modification by small protein conjugation or removal	1/3	246/18800	0.0387459334948899	0.0515773790029378	HSPA1A	1	neurons5
GO:0032886	BP	GO:0032886	regulation of microtubule-based process	1/3	249/18800	0.0392121593228976	0.0518612429754452	HSPA1A	1	neurons5
GO:0071560	BP	GO:0071560	cellular response to transforming growth factor beta stimulus	1/3	252/18800	0.0396782343744838	0.0521412695305717	HSPA1A	1	neurons5
GO:0034976	BP	GO:0034976	response to endoplasmic reticulum stress	1/3	257/18800	0.0404546911346425	0.0523587176755697	HSPA1A	1	neurons5
GO:0071559	BP	GO:0071559	response to transforming growth factor beta	1/3	258/18800	0.0406099322459297	0.0523587176755697	HSPA1A	1	neurons5
GO:1903362	BP	GO:1903362	regulation of cellular protein catabolic process	1/3	258/18800	0.0406099322459297	0.0523587176755697	HSPA1A	1	neurons5
GO:0030522	BP	GO:0030522	intracellular receptor signaling pathway	1/3	264/18800	0.0415410273043019	0.0530913726725759	HSPA1A	1	neurons5
GO:0051091	BP	GO:0051091	positive regulation of DNA-binding transcription factor activity	1/3	265/18800	0.0416961512209011	0.0530913726725759	HSPA1A	1	neurons5
GO:0090092	BP	GO:0090092	regulation of transmembrane receptor protein serine/threonine kinase signaling pathway	1/3	267/18800	0.042006348839546	0.0531561821734996	HSPA1A	1	neurons5
GO:0001894	BP	GO:0001894	tissue homeostasis	1/3	272/18800	0.0427815500100713	0.0536706750550904	NKIRAS1	1	neurons5
GO:0046034	BP	GO:0046034	ATP metabolic process	1/3	273/18800	0.0429365400440723	0.0536706750550904	HSPA1A	1	neurons5
GO:0051258	BP	GO:0051258	protein polymerization	1/3	277/18800	0.0435563328764997	0.0541154438768633	HSPA1A	1	neurons5
GO:0048872	BP	GO:0048872	homeostasis of number of cells	1/3	282/18800	0.0443306975517216	0.0547457409524273	HSPA1A	1	neurons5
GO:0034599	BP	GO:0034599	cellular response to oxidative stress	1/3	284/18800	0.0446403263535601	0.0547980054040708	HSPA1A	1	neurons5
GO:0044403	BP	GO:0044403	biological process involved in symbiotic interaction	1/3	286/18800	0.0449498882700931	0.0548495660438636	HSPA1A	1	neurons5
GO:0007249	BP	GO:0007249	I-kappaB kinase/NF-kappaB signaling	1/3	288/18800	0.045259383308545	0.0549004353742705	NKIRAS1	1	neurons5
GO:0140014	BP	GO:0140014	mitotic nuclear division	1/3	293/18800	0.0460328283604868	0.0552333042059506	HSPA1A	1	neurons5
GO:1903311	BP	GO:1903311	regulation of mRNA metabolic process	1/3	294/18800	0.0461874672276679	0.0552333042059506	CSDC2	1	neurons5
GO:0097193	BP	GO:0097193	intrinsic apoptotic signaling pathway	1/3	295/18800	0.0463420893825537	0.0552333042059506	HSPA1A	1	neurons5
GO:0031647	BP	GO:0031647	regulation of protein stability	1/3	300/18800	0.0471149495041644	0.0558298534586919	HSPA1A	1	neurons5
GO:0090287	BP	GO:0090287	regulation of cellular response to growth factor stimulus	1/3	314/18800	0.0492767361904564	0.0580559248220894	HSPA1A	1	neurons5
GO:0019058	BP	GO:0019058	viral life cycle	1/3	317/18800	0.0497395504072857	0.0582663304771061	HSPA1A	1	neurons5
GO:0060249	BP	GO:0060249	anatomical structure homeostasis	1/3	319/18800	0.0500480097593837	0.0582945568220095	NKIRAS1	1	neurons5
GO:0048545	BP	GO:0048545	response to steroid hormone	1/3	330/18800	0.0517433430748694	0.0599287306799335	HSPA1A	1	neurons5
GO:0062197	BP	GO:0062197	cellular response to chemical stress	1/3	332/18800	0.0520513686234696	0.0599468009427599	HSPA1A	1	neurons5
GO:0007265	BP	GO:0007265	Ras protein signal transduction	1/3	347/18800	0.0543594342949445	0.0622552180472828	NKIRAS1	1	neurons5
GO:0010639	BP	GO:0010639	negative regulation of organelle organization	1/3	356/18800	0.0557424737443537	0.0634844839866251	HSPA1A	1	neurons5
GO:0007178	BP	GO:0007178	transmembrane receptor protein serine/threonine kinase signaling pathway	1/3	368/18800	0.0575844277633677	0.0646691904633962	HSPA1A	1	neurons5
GO:0045862	BP	GO:0045862	positive regulation of proteolysis	1/3	369/18800	0.057737815714578	0.0646691904633962	HSPA1A	1	neurons5
GO:2001233	BP	GO:2001233	regulation of apoptotic signaling pathway	1/3	370/18800	0.0578911870212275	0.0646691904633962	HSPA1A	1	neurons5
GO:1903706	BP	GO:1903706	regulation of hemopoiesis	1/3	371/18800	0.058044541684219	0.0646691904633962	HSPA1A	1	neurons5
GO:1902903	BP	GO:1902903	regulation of supramolecular fiber organization	1/3	376/18800	0.0588110653759197	0.0651690183895327	HSPA1A	1	neurons5
GO:0140694	BP	GO:0140694	non-membrane-bounded organelle assembly	1/3	379/18800	0.0592707799248465	0.0653253219601803	HSPA1A	1	neurons5
GO:0030099	BP	GO:0030099	myeloid cell differentiation	1/3	391/18800	0.0611081411667236	0.0669902082309002	HSPA1A	1	neurons5
GO:0042176	BP	GO:0042176	regulation of protein catabolic process	1/3	395/18800	0.0617200628467985	0.067301132359541	HSPA1A	1	neurons5
GO:0043254	BP	GO:0043254	regulation of protein-containing complex assembly	1/3	401/18800	0.0626374467525821	0.0679400877475097	HSPA1A	1	neurons5
GO:0043161	BP	GO:0043161	proteasome-mediated ubiquitin-dependent protein catabolic process	1/3	414/18800	0.064623060107898	0.0695236391912453	HSPA1A	1	neurons5
GO:0001558	BP	GO:0001558	regulation of cell growth	1/3	415/18800	0.0647756833440383	0.0695236391912453	HSPA1A	1	neurons5
GO:0016032	BP	GO:0016032	viral process	1/3	418/18800	0.0652334534379682	0.0696503018478306	HSPA1A	1	neurons5
GO:0006979	BP	GO:0006979	response to oxidative stress	1/3	433/18800	0.0675200633537396	0.0717182020078581	HSPA1A	1	neurons5
GO:0008380	BP	GO:0008380	RNA splicing	1/3	438/18800	0.0682814371704245	0.0721530650512217	HSPA1A	1	neurons5
GO:0000280	BP	GO:0000280	nuclear division	1/3	446/18800	0.0694987730473203	0.0730628126907727	HSPA1A	1	neurons5
GO:0031331	BP	GO:0031331	positive regulation of cellular catabolic process	1/3	449/18800	0.0699550004884832	0.0731672198986687	HSPA1A	1	neurons5
GO:0051090	BP	GO:0051090	regulation of DNA-binding transcription factor activity	1/3	452/18800	0.0704110787788463	0.0732704119272259	HSPA1A	1	neurons5
GO:0001819	BP	GO:0001819	positive regulation of cytokine production	1/3	475/18800	0.0739027264942821	0.0765154491481203	HSPA1A	1	neurons5
GO:0002764	BP	GO:0002764	immune response-regulating signaling pathway	1/3	482/18800	0.0749636637530517	0.0771483057827099	HSPA1A	1	neurons5
GO:0016049	BP	GO:0016049	cell growth	1/3	484/18800	0.0752666397880096	0.0771483057827099	HSPA1A	1	neurons5
GO:0010638	BP	GO:0010638	positive regulation of organelle organization	1/3	487/18800	0.0757209797874415	0.0772278649573409	HSPA1A	1	neurons5
GO:0048285	BP	GO:0048285	organelle fission	1/3	493/18800	0.0766292132848954	0.0774609651985077	HSPA1A	1	neurons5
GO:0044089	BP	GO:0044089	positive regulation of cellular component biogenesis	1/3	494/18800	0.0767805276651952	0.0774609651985077	HSPA1A	1	neurons5
GO:0010498	BP	GO:0010498	proteasomal protein catabolic process	1/3	496/18800	0.0770831068316857	0.0774609651985077	HSPA1A	1	neurons5
GO:0006397	BP	GO:0006397	mRNA processing	1/3	500/18800	0.077688066813521	0.077688066813521	CSDC2	1	neurons5
GO:0016235	CC	GO:0016235	aggresome	1/3	35/19594	0.00534948935234802	0.0402112626315705	HSPA1A	1	neurons5
GO:0016234	CC	GO:0016234	inclusion body	1/3	74/19594	0.0112878371485862	0.0402112626315705	HSPA1A	1	neurons5
GO:1904813	CC	GO:1904813	ficolin-1-rich granule lumen	1/3	124/19594	0.0188664654250371	0.0402112626315705	HSPA1A	1	neurons5
GO:0005814	CC	GO:0005814	centriole	1/3	147/19594	0.0223395903508725	0.0402112626315705	HSPA1A	1	neurons5
GO:0072562	CC	GO:0072562	blood microparticle	1/3	147/19594	0.0223395903508725	0.0402112626315705	HSPA1A	1	neurons5
GO:0101002	CC	GO:0101002	ficolin-1-rich granule	1/3	185/19594	0.0280598225127267	0.04208973376909	HSPA1A	1	neurons5
GO:0016607	CC	GO:0016607	nuclear speck	1/3	411/19594	0.0616197806240589	0.0641124816098767	HSPA1A	1	neurons5
GO:0005925	CC	GO:0005925	focal adhesion	1/3	419/19594	0.0627933670073241	0.0641124816098767	HSPA1A	1	neurons5
GO:0030055	CC	GO:0030055	cell-substrate junction	1/3	428/19594	0.0641124816098767	0.0641124816098767	HSPA1A	1	neurons5
GO:0032794	MF	GO:0032794	GTPase activating protein binding	1/4	15/18410	0.00325538226163913	0.0512095256016676	NKIRAS1	1	neurons5
GO:0051787	MF	GO:0051787	misfolded protein binding	1/4	29/18410	0.0062865619520448	0.0512095256016676	HSPA1A	1	neurons5
GO:0097718	MF	GO:0097718	disordered domain specific binding	1/4	35/18410	0.00758352034590004	0.0512095256016676	HSPA1A	1	neurons5
GO:0044183	MF	GO:0044183	protein folding chaperone	1/4	43/18410	0.00931082283666684	0.0512095256016676	HSPA1A	1	neurons5
GO:0001618	MF	GO:0001618	virus receptor activity	1/4	76/18410	0.0164121231379598	0.0596174493501535	HSPA1A	1	neurons5
GO:0140272	MF	GO:0140272	exogenous protein binding	1/4	77/18410	0.0166267163258865	0.0596174493501535	HSPA1A	1	neurons5
GO:0047485	MF	GO:0047485	protein N-terminus binding	1/4	105/18410	0.0226210825314334	0.0596174493501535	HSPA1A	1	neurons5
GO:0051082	MF	GO:0051082	unfolded protein binding	1/4	121/18410	0.0260341061983393	0.0596174493501535	HSPA1A	1	neurons5
GO:0031072	MF	GO:0031072	heat shock protein binding	1/4	123/18410	0.0264601047802838	0.0596174493501535	HSPA1A	1	neurons5
GO:0042826	MF	GO:0042826	histone deacetylase binding	1/4	126/18410	0.0270988406137062	0.0596174493501535	HSPA1A	1	neurons5
GO:0003714	MF	GO:0003714	transcription corepressor activity	1/4	191/18410	0.040861099581151	0.0817221991623021	HSPA1A	1	neurons5
GO:0003730	MF	GO:0003730	mRNA 3'-UTR binding	1/4	222/18410	0.0473729696175773	0.0868206222953519	CSDC2	1	neurons5
GO:0001664	MF	GO:0001664	G protein-coupled receptor binding	1/4	288/18410	0.0611264579951371	0.0868206222953519	HSPA1A	1	neurons5
GO:0031625	MF	GO:0031625	ubiquitin protein ligase binding	1/4	298/18410	0.063197254363268	0.0868206222953519	HSPA1A	1	neurons5
GO:0044389	MF	GO:0044389	ubiquitin-like protein ligase binding	1/4	317/18410	0.0671223280216341	0.0868206222953519	HSPA1A	1	neurons5
GO:0016887	MF	GO:0016887	ATP hydrolysis activity	1/4	325/18410	0.0687712952558139	0.0868206222953519	HSPA1A	1	neurons5
GO:0045296	MF	GO:0045296	cadherin binding	1/4	333/18410	0.0704180754707199	0.0868206222953519	HSPA1A	1	neurons5
GO:0003924	MF	GO:0003924	GTPase activity	1/4	336/18410	0.0710350546052879	0.0868206222953519	NKIRAS1	1	neurons5
GO:0005525	MF	GO:0005525	GTP binding	1/4	379/18410	0.0798447168002535	0.08834328334057	NKIRAS1	1	neurons5
GO:0019001	MF	GO:0019001	guanyl nucleotide binding	1/4	401/18410	0.0843276795523623	0.08834328334057	NKIRAS1	1	neurons5
GO:0032561	MF	GO:0032561	guanyl ribonucleotide binding	1/4	401/18410	0.0843276795523623	0.08834328334057	NKIRAS1	1	neurons5
hsa05134	KEGG	hsa05134	Legionellosis	1/1	57/8163	0.00698272693862556	0.0308710033076074	HSPA1A	1	neurons5
hsa04213	KEGG	hsa04213	Longevity regulating pathway - multiple species	1/1	62/8163	0.00759524684552249	0.0308710033076074	HSPA1A	1	neurons5
hsa04612	KEGG	hsa04612	Antigen processing and presentation	1/1	78/8163	0.00955531054759284	0.0308710033076074	HSPA1A	1	neurons5
hsa05145	KEGG	hsa05145	Toxoplasmosis	1/1	112/8163	0.0137204459144922	0.0308710033076074	HSPA1A	1	neurons5
hsa04915	KEGG	hsa04915	Estrogen signaling pathway	1/1	138/8163	0.0169055494303567	0.0308710033076074	HSPA1A	1	neurons5
hsa05162	KEGG	hsa05162	Measles	1/1	139/8163	0.0170280534117359	0.0308710033076074	HSPA1A	1	neurons5
hsa03040	KEGG	hsa03040	Spliceosome	1/1	147/8163	0.018008085262771	0.0308710033076074	HSPA1A	1	neurons5
hsa04141	KEGG	hsa04141	Protein processing in endoplasmic reticulum	1/1	171/8163	0.0209481808158766	0.0314222712238149	HSPA1A	1	neurons5
hsa05417	KEGG	hsa05417	Lipid and atherosclerosis	1/1	215/8163	0.0263383559965701	0.0351178079954268	HSPA1A	1	neurons5
hsa04144	KEGG	hsa04144	Endocytosis	1/1	251/8163	0.030748499326228	0.036016170525542	HSPA1A	1	neurons5
hsa05020	KEGG	hsa05020	Prion disease	1/1	273/8163	0.0334435869165747	0.036016170525542	HSPA1A	1	neurons5
hsa04010	KEGG	hsa04010	MAPK signaling pathway	1/1	294/8163	0.036016170525542	0.036016170525542	HSPA1A	1	neurons5
Is 'NA' the right term here? What is 'not relevant' is other cells? Please explain.

## Sheet: Pathways in astrocytes
GO and KEGG onthology over-representation analysis of markers of astrocyte subpopulations in PD vs control
Pathway	Ontology	ID	Description	Gene ratio	Background ratio	p-value	Adjusted p-value (Benjamini-Hochberg correction)	Gene names	Number of genes	Subpopulation	Group
GO:0015079	MF	GO:0015079	potassium ion transmembrane transporter activity	2/13	154/18410	0.00510432808498021	0.0667092101356014	SLC9C2/KCNC4	2	astrocytes0	Transmembrane transporter activity
GO:0032356	MF	GO:0032356	oxidized DNA binding	1/13	10/18410	0.0070406991780374	0.0667092101356014	MUTYH	1	astrocytes0	Oxidative stress
GO:0043225	MF	GO:0043225	ATPase-coupled inorganic anion transmembrane transporter activity	1/13	10/18410	0.0070406991780374	0.0667092101356014	ABCC4	1	astrocytes0	Transmembrane transporter activity
GO:0015386	MF	GO:0015386	potassium:proton antiporter activity	1/13	11/18410	0.00774224651013966	0.0667092101356014	SLC9C2	1	astrocytes0	Potassium transport
GO:0032404	MF	GO:0032404	mismatch repair complex binding	1/13	11/18410	0.00774224651013966	0.0667092101356014	MUTYH	1	astrocytes0
GO:0035673	MF	GO:0035673	oligopeptide transmembrane transporter activity	1/13	11/18410	0.00774224651013966	0.0667092101356014	ABCC4	1	astrocytes0	Transmembrane transporter activity
GO:0005451	MF	GO:0005451	monovalent cation:proton antiporter activity	1/13	13/18410	0.00914396878070545	0.0667092101356014	SLC9C2	1	astrocytes0
GO:0015385	MF	GO:0015385	sodium:proton antiporter activity	1/13	13/18410	0.00914396878070545	0.0667092101356014	SLC9C2	1	astrocytes0	Sodium transport
GO:0019104	MF	GO:0019104	DNA N-glycosylase activity	1/13	13/18410	0.00914396878070545	0.0667092101356014	MUTYH	1	astrocytes0
GO:0008559	MF	GO:0008559	ABC-type xenobiotic transporter activity	1/13	14/18410	0.00984414426615676	0.0667092101356014	ABCC4	1	astrocytes0
GO:0015562	MF	GO:0015562	efflux transmembrane transporter activity	1/13	14/18410	0.00984414426615676	0.0667092101356014	ABCC4	1	astrocytes0	Transmembrane transporter activity
GO:0030983	MF	GO:0030983	mismatched DNA binding	1/13	14/18410	0.00984414426615676	0.0667092101356014	MUTYH	1	astrocytes0
GO:0051139	MF	GO:0051139	metal ion:proton antiporter activity	1/13	15/18410	0.0105438630161319	0.0667092101356014	SLC9C2	1	astrocytes0
GO:1904680	MF	GO:1904680	peptide transmembrane transporter activity	1/13	15/18410	0.0105438630161319	0.0667092101356014	ABCC4	1	astrocytes0	Transmembrane transporter activity
GO:0022821	MF	GO:0022821	potassium ion antiporter activity	1/13	16/18410	0.011243125303753	0.0667092101356014	SLC9C2	1	astrocytes0	Potassium transport
GO:0022853	MF	GO:0022853	active ion transmembrane transporter activity	2/13	254/18410	0.0133786178849926	0.0717571546063548	SLC9C2/ABCC4	2	astrocytes0	Transmembrane transporter activity
GO:0015125	MF	GO:0015125	bile acid transmembrane transporter activity	1/13	21/18410	0.0147325993554516	0.0717571546063548	ABCC4	1	astrocytes0	Transmembrane transporter activity
GO:0015216	MF	GO:0015216	purine nucleotide transmembrane transporter activity	1/13	21/18410	0.0147325993554516	0.0717571546063548	ABCC4	1	astrocytes0	Transmembrane transporter activity
GO:0072349	MF	GO:0072349	modified amino acid transmembrane transporter activity	1/13	22/18410	0.0154291285962135	0.0717571546063548	ABCC4	1	astrocytes0	Transmembrane transporter activity
GO:0015299	MF	GO:0015299	solute:proton antiporter activity	1/13	23/18410	0.0161252032823269	0.0717571546063548	SLC9C2	1	astrocytes0
GO:0015215	MF	GO:0015215	nucleotide transmembrane transporter activity	1/13	27/18410	0.0189049619168047	0.0750139356903709	ABCC4	1	astrocytes0	Transmembrane transporter activity
GO:0015491	MF	GO:0015491	cation:cation antiporter activity	1/13	27/18410	0.0189049619168047	0.0750139356903709	SLC9C2	1	astrocytes0
GO:0008509	MF	GO:0008509	anion transmembrane transporter activity	2/13	315/18410	0.0200989186096688	0.0750139356903709	SLC9C2/ABCC4	2	astrocytes0	Transmembrane transporter activity
GO:0042910	MF	GO:0042910	xenobiotic transmembrane transporter activity	1/13	30/18410	0.0209850213790028	0.0750139356903709	ABCC4	1	astrocytes0	Transmembrane transporter activity
GO:0015605	MF	GO:0015605	organophosphate ester transmembrane transporter activity	1/13	32/18410	0.0223694653189221	0.0750139356903709	ABCC4	1	astrocytes0	Transmembrane transporter activity
GO:0005251	MF	GO:0005251	delayed rectifier potassium channel activity	1/13	33/18410	0.0230610093906849	0.0750139356903709	KCNC4	1	astrocytes0	Potassium transport
GO:0030291	MF	GO:0030291	protein serine/threonine kinase inhibitor activity	1/13	33/18410	0.0230610093906849	0.0750139356903709	SPRED1	1	astrocytes0	Serine/threonine signaling pathway
GO:0015298	MF	GO:0015298	solute:cation antiporter activity	1/13	35/18410	0.0244427430901208	0.0750139356903709	SLC9C2	1	astrocytes0
GO:0042887	MF	GO:0042887	amide transmembrane transporter activity	1/13	35/18410	0.0244427430901208	0.0750139356903709	ABCC4	1	astrocytes0	Transmembrane transporter activity
GO:0051539	MF	GO:0051539	4 iron, 4 sulfur cluster binding	1/13	41/18410	0.0285771280797816	0.0845847934290844	MUTYH	1	astrocytes0	Iron transport
GO:0004857	MF	GO:0004857	enzyme inhibitor activity	2/13	390/18410	0.0299238628936992	0.0845847934290844	ITIH5/SPRED1	2	astrocytes0
GO:0022804	MF	GO:0022804	active transmembrane transporter activity	2/13	404/18410	0.0319358024588825	0.0845847934290844	SLC9C2/ABCC4	2	astrocytes0	Transmembrane transporter activity
GO:0140359	MF	GO:0140359	ABC-type transporter activity	1/13	49/18410	0.0340644842829854	0.0845847934290844	ABCC4	1	astrocytes0
GO:0015932	MF	GO:0015932	nucleobase-containing compound transmembrane transporter activity	1/13	50/18410	0.0347483883026098	0.0845847934290844	ABCC4	1	astrocytes0	Transmembrane transporter activity
GO:0016799	MF	GO:0016799	hydrolase activity, hydrolyzing N-glycosyl compounds	1/13	50/18410	0.0347483883026098	0.0845847934290844	MUTYH	1	astrocytes0
GO:0046873	MF	GO:0046873	metal ion transmembrane transporter activity	2/13	428/18410	0.0355082458571471	0.0845847934290844	SLC9C2/KCNC4	2	astrocytes0	Transmembrane transporter activity
GO:1901618	MF	GO:1901618	organic hydroxy compound transmembrane transporter activity	1/13	52/18410	0.0361148556214068	0.0845847934290844	ABCC4	1	astrocytes0	Transmembrane transporter activity
GO:1901682	MF	GO:1901682	sulfur compound transmembrane transporter activity	1/13	52/18410	0.0361148556214068	0.0845847934290844	ABCC4	1	astrocytes0	Transmembrane transporter activity
GO:0008028	MF	GO:0008028	monocarboxylic acid transmembrane transporter activity	1/13	59/18410	0.0408834417632271	0.0932981106904414	ABCC4	1	astrocytes0	Transmembrane transporter activity
GO:0051536	MF	GO:0051536	iron-sulfur cluster binding	1/13	67/18410	0.0463065843317778	0.0995581193310187	MUTYH	1	astrocytes0	Iron transport
GO:0051540	MF	GO:0051540	metal cluster binding	1/13	67/18410	0.0463065843317778	0.0995581193310187	MUTYH	1	astrocytes0
GO:0003684	MF	GO:0003684	damaged DNA binding	1/13	68/18410	0.0469824832798066	0.0995581193310187	MUTYH	1	astrocytes0
hsa04744	KEGG	hsa04744	Phototransduction	1/4	29/8163	0.0141374988346548	0.0785850864775217	RGS9	1	astrocytes0
hsa01523	KEGG	hsa01523	Antifolate resistance	1/4	30/8163	0.0146223095064845	0.0785850864775217	ABCC4	1	astrocytes0
hsa03410	KEGG	hsa03410	Base excision repair	1/4	33/8163	0.0160756687122702	0.0785850864775217	MUTYH	1	astrocytes0
hsa02010	KEGG	hsa02010	ABC transporters	1/4	45/8163	0.0218730344915081	0.0785850864775217	ABCC4	1	astrocytes0
hsa05030	KEGG	hsa05030	Cocaine addiction	1/4	49/8163	0.0237997845064092	0.0785850864775217	RGS9	1	astrocytes0
hsa05412	KEGG	hsa05412	Arrhythmogenic right ventricular cardiomyopathy	1/4	77/8163	0.0372074494455494	0.0785850864775217	ITGB5	1	astrocytes0
hsa04512	KEGG	hsa04512	ECM-receptor interaction	1/4	88/8163	0.0424367760883503	0.0785850864775217	ITGB5	1	astrocytes0
hsa04976	KEGG	hsa04976	Bile secretion	1/4	89/8163	0.0429111108122694	0.0785850864775217	ABCC4	1	astrocytes0
hsa05410	KEGG	hsa05410	Hypertrophic cardiomyopathy	1/4	90/8163	0.0433852692909356	0.0785850864775217	ITGB5	1	astrocytes0
hsa05414	KEGG	hsa05414	Dilated cardiomyopathy	1/4	96/8163	0.0462265214573657	0.0785850864775217	ITGB5	1	astrocytes0
hsa04145	KEGG	hsa04145	Phagosome	1/4	152/8163	0.0724407037231245	0.111953814844829	ITGB5	1	astrocytes0
hsa04510	KEGG	hsa04510	Focal adhesion	1/4	201/8163	0.0949315081569465	0.117858600056423	ITGB5	1	astrocytes0	Cell adhesion
hsa05205	KEGG	hsa05205	Proteoglycans in cancer	1/4	205/8163	0.0967492564261897	0.117858600056423	ITGB5	1	astrocytes0
hsa04810	KEGG	hsa04810	Regulation of actin cytoskeleton	1/4	218/8163	0.102638033145514	0.117858600056423	ITGB5	1	astrocytes0
hsa04024	KEGG	hsa04024	cAMP signaling pathway	1/4	221/8163	0.103992882402726	0.117858600056423	ABCC4	1	astrocytes0
hsa05165	KEGG	hsa05165	Human papillomavirus infection	1/4	331/8163	0.152620341762984	0.16215911312317	ITGB5	1	astrocytes0	Infection
hsa04151	KEGG	hsa04151	PI3K-Akt signaling pathway	1/4	354/8163	0.16253236870352	0.16253236870352	ITGB5	1	astrocytes0	PI3K-Akt signaling pathway
GO:0010804	BP	GO:0010804	negative regulation of tumor necrosis factor-mediated signaling pathway	2/2	28/18800	2.13909069405004e-06	0.000275942699532456	NOL3/CCDC3	2	astrocytes1
GO:0010803	BP	GO:0010803	regulation of tumor necrosis factor-mediated signaling pathway	2/2	57/18800	9.03171626376686e-06	0.000582545699012963	NOL3/CCDC3	2	astrocytes1
GO:0001960	BP	GO:0001960	negative regulation of cytokine-mediated signaling pathway	2/2	87/18800	2.11702071069874e-05	0.000763952473705595	NOL3/CCDC3	2	astrocytes1	Cytokine-mediated signaling pathway
GO:0060761	BP	GO:0060761	negative regulation of response to cytokine stimulus	2/2	92/18800	2.36884487970727e-05	0.000763952473705595	NOL3/CCDC3	2	astrocytes1	Cytokine-mediated signaling pathway
GO:0033209	BP	GO:0033209	tumor necrosis factor-mediated signaling pathway	2/2	107/18800	3.20920193808408e-05	0.000827974100025692	NOL3/CCDC3	2	astrocytes1
GO:0001959	BP	GO:0001959	regulation of cytokine-mediated signaling pathway	2/2	166/18800	7.74995953836385e-05	0.00164282892884912	NOL3/CCDC3	2	astrocytes1	Cytokine-mediated signaling pathway
GO:0060759	BP	GO:0060759	regulation of response to cytokine stimulus	2/2	178/18800	8.9145755829022e-05	0.00164282892884912	NOL3/CCDC3	2	astrocytes1	Cytokine-mediated signaling pathway
GO:0071356	BP	GO:0071356	cellular response to tumor necrosis factor	2/2	229/18800	0.000147733073171615	0.00238219580489229	NOL3/CCDC3	2	astrocytes1
GO:0034612	BP	GO:0034612	response to tumor necrosis factor	2/2	249/18800	0.000174726360501294	0.00250441116718522	NOL3/CCDC3	2	astrocytes1
GO:0019221	BP	GO:0019221	cytokine-mediated signaling pathway	2/2	486/18800	0.000666937919966317	0.0086034991675655	NOL3/CCDC3	2	astrocytes1	Cytokine-mediated signaling pathway
GO:0014889	BP	GO:0014889	muscle atrophy	1/2	11/18800	0.00116990152260221	0.0137190242124677	NOL3	1	astrocytes1
GO:0014745	BP	GO:0014745	negative regulation of muscle adaptation	1/2	12/18800	0.00127622225265467	0.0137190242124677	NOL3	1	astrocytes1
GO:0014874	BP	GO:0014874	response to stimulus involved in regulation of muscle adaptation	1/2	13/18800	0.00138253732373705	0.0137190242124677	NOL3	1	astrocytes1
GO:1900037	BP	GO:1900037	regulation of cellular response to hypoxia	1/2	17/18800	0.00180774101836545	0.016137022573498	NOL3	1	astrocytes1
GO:0035795	BP	GO:0035795	negative regulation of mitochondrial membrane permeability	1/2	19/18800	0.00202030891185923	0.016137022573498	NOL3	1	astrocytes1	Mitochondrial changes
GO:0090201	BP	GO:0090201	negative regulation of release of cytochrome c from mitochondria	1/2	20/18800	0.0021265843701509	0.016137022573498	NOL3	1	astrocytes1
GO:1902176	BP	GO:1902176	negative regulation of oxidative stress-induced intrinsic apoptotic signaling pathway	1/2	20/18800	0.0021265843701509	0.016137022573498	NOL3	1	astrocytes1	Apoptotic signaling
GO:1905709	BP	GO:1905709	negative regulation of membrane permeability	1/2	22/18800	0.00233911830982403	0.0167636812204055	NOL3	1	astrocytes1
GO:0060547	BP	GO:0060547	negative regulation of necrotic cell death	1/2	24/18800	0.00255162961361677	0.0172905365436842	NOL3	1	astrocytes1
GO:0010955	BP	GO:0010955	negative regulation of protein processing	1/2	28/18800	0.00297658431356129	0.0172905365436842	NOL3	1	astrocytes1
GO:1903318	BP	GO:1903318	negative regulation of protein maturation	1/2	28/18800	0.00297658431356129	0.0172905365436842	NOL3	1	astrocytes1
GO:0010667	BP	GO:0010667	negative regulation of cardiac muscle cell apoptotic process	1/2	29/18800	0.003082808841122	0.0172905365436842	NOL3	1	astrocytes1
GO:1902175	BP	GO:1902175	regulation of oxidative stress-induced intrinsic apoptotic signaling pathway	1/2	29/18800	0.003082808841122	0.0172905365436842	NOL3	1	astrocytes1	Apoptotic signaling
GO:0010664	BP	GO:0010664	negative regulation of striated muscle cell apoptotic process	1/2	31/18800	0.00329524091933364	0.0177119199414183	NOL3	1	astrocytes1
GO:0014808	BP	GO:0014808	release of sequestered calcium ion into cytosol by sarcoplasmic reticulum	1/2	35/18800	0.00372003716811553	0.0179221245619415	NOL3	1	astrocytes1	Calcium transport
GO:1903514	BP	GO:1903514	release of sequestered calcium ion into cytosol by endoplasmic reticulum	1/2	36/18800	0.00382622208288574	0.0179221245619415	NOL3	1	astrocytes1	Calcium transport
GO:0070296	BP	GO:0070296	sarcoplasmic reticulum calcium ion transport	1/2	42/18800	0.00446321273313555	0.0179221245619415	NOL3	1	astrocytes1	Calcium transport
GO:0008631	BP	GO:0008631	intrinsic apoptotic signaling pathway in response to oxidative stress	1/2	45/18800	0.00478163166216372	0.0179221245619415	NOL3	1	astrocytes1	Apoptotic signaling
GO:0001974	BP	GO:0001974	blood vessel remodeling	1/2	46/18800	0.00488775998723312	0.0179221245619415	NOL3	1	astrocytes1
GO:0010665	BP	GO:0010665	regulation of cardiac muscle cell apoptotic process	1/2	46/18800	0.00488775998723312	0.0179221245619415	NOL3	1	astrocytes1
GO:0010939	BP	GO:0010939	regulation of necrotic cell death	1/2	46/18800	0.00488775998723312	0.0179221245619415	NOL3	1	astrocytes1
GO:0090199	BP	GO:0090199	regulation of release of cytochrome c from mitochondria	1/2	46/18800	0.00488775998723312	0.0179221245619415	NOL3	1	astrocytes1
GO:0010662	BP	GO:0010662	regulation of striated muscle cell apoptotic process	1/2	48/18800	0.00509999966046204	0.0179221245619415	NOL3	1	astrocytes1
GO:1902108	BP	GO:1902108	regulation of mitochondrial membrane permeability involved in apoptotic process	1/2	48/18800	0.00509999966046204	0.0179221245619415	NOL3	1	astrocytes1	Mitochondrial changes
GO:0006376	BP	GO:0006376	mRNA splice site selection	1/2	49/18800	0.00520611100862056	0.0179221245619415	NOL3	1	astrocytes1
GO:0010656	BP	GO:0010656	negative regulation of muscle cell apoptotic process	1/2	49/18800	0.00520611100862056	0.0179221245619415	NOL3	1	astrocytes1
GO:0010659	BP	GO:0010659	cardiac muscle cell apoptotic process	1/2	49/18800	0.00520611100862056	0.0179221245619415	NOL3	1	astrocytes1
GO:0010658	BP	GO:0010658	striated muscle cell apoptotic process	1/2	51/18800	0.00541831672802884	0.0179221245619415	NOL3	1	astrocytes1
GO:0010823	BP	GO:0010823	negative regulation of mitochondrion organization	1/2	51/18800	0.00541831672802884	0.0179221245619415	NOL3	1	astrocytes1
GO:0002931	BP	GO:0002931	response to ischemia	1/2	53/18800	0.00563049981155606	0.0180492485260373	NOL3	1	astrocytes1
GO:1903202	BP	GO:1903202	negative regulation of oxidative stress-induced cell death	1/2	54/18800	0.00573658286486456	0.0180492485260373	NOL3	1	astrocytes1	Oxidative stress
GO:0001836	BP	GO:0001836	release of cytochrome c from mitochondria	1/2	56/18800	0.00594873199457202	0.0182711054118998	NOL3	1	astrocytes1
GO:0051055	BP	GO:0051055	negative regulation of lipid biosynthetic process	1/2	61/18800	0.00647900578686267	0.0193061504619308	CCDC3	1	astrocytes1	Lipid metabolism
GO:0046902	BP	GO:0046902	regulation of mitochondrial membrane permeability	1/2	62/18800	0.0065850435684105	0.0193061504619308	NOL3	1	astrocytes1	Mitochondrial changes
GO:0070613	BP	GO:0070613	regulation of protein processing	1/2	65/18800	0.00690312295923357	0.0194068444394389	NOL3	1	astrocytes1
GO:0070265	BP	GO:0070265	necrotic cell death	1/2	66/18800	0.00700913810490145	0.0194068444394389	NOL3	1	astrocytes1
GO:0045600	BP	GO:0045600	positive regulation of fat cell differentiation	1/2	67/18800	0.00711514759159881	0.0194068444394389	CCDC3	1	astrocytes1
GO:1903317	BP	GO:1903317	regulation of protein maturation	1/2	68/18800	0.00722115141932611	0.0194068444394389	NOL3	1	astrocytes1
GO:0043154	BP	GO:0043154	negative regulation of cysteine-type endopeptidase activity involved in apoptotic process	1/2	77/18800	0.00817493121521851	0.020677767191435	NOL3	1	astrocytes1
GO:0090559	BP	GO:0090559	regulation of membrane permeability	1/2	77/18800	0.00817493121521851	0.020677767191435	NOL3	1	astrocytes1
GO:1903201	BP	GO:1903201	regulation of oxidative stress-induced cell death	1/2	77/18800	0.00817493121521851	0.020677767191435	NOL3	1	astrocytes1	Oxidative stress
GO:0000245	BP	GO:0000245	spliceosomal complex assembly	1/2	79/18800	0.00838682003230129	0.0207836292179736	NOL3	1	astrocytes1
GO:0010660	BP	GO:0010660	regulation of muscle cell apoptotic process	1/2	81/18800	0.00859868621350401	0.0207836292179736	NOL3	1	astrocytes1
GO:0010657	BP	GO:0010657	muscle cell apoptotic process	1/2	85/18800	0.00902235066826762	0.0207836292179736	NOL3	1	astrocytes1
GO:0046889	BP	GO:0046889	positive regulation of lipid biosynthetic process	1/2	85/18800	0.00902235066826762	0.0207836292179736	CCDC3	1	astrocytes1	Lipid metabolism
GO:2000117	BP	GO:2000117	negative regulation of cysteine-type endopeptidase activity	1/2	85/18800	0.00902235066826762	0.0207836292179736	NOL3	1	astrocytes1
GO:1900407	BP	GO:1900407	regulation of cellular response to oxidative stress	1/2	92/18800	0.00976354559375614	0.0220964452911323	NOL3	1	astrocytes1	Oxidative stress
GO:0043502	BP	GO:0043502	regulation of muscle adaptation	1/2	95/18800	0.010081115677271	0.0223570648846192	NOL3	1	astrocytes1
GO:2001237	BP	GO:2001237	negative regulation of extrinsic apoptotic signaling pathway	1/2	97/18800	0.0102928007714307	0.0223570648846192	NOL3	1	astrocytes1	Apoptotic signaling
GO:0036473	BP	GO:0036473	cell death in response to oxidative stress	1/2	98/18800	0.0103986348300554	0.0223570648846192	NOL3	1	astrocytes1	Oxidative stress
GO:1902882	BP	GO:1902882	regulation of response to oxidative stress	1/2	101/18800	0.0107161030521088	0.0225165639880009	NOL3	1	astrocytes1	Oxidative stress
GO:2001243	BP	GO:2001243	negative regulation of intrinsic apoptotic signaling pathway	1/2	102/18800	0.0108219144748531	0.0225165639880009	NOL3	1	astrocytes1	Apoptotic signaling
GO:0045833	BP	GO:0045833	negative regulation of lipid metabolic process	1/2	105/18800	0.0111393147892653	0.0228090731399242	CCDC3	1	astrocytes1	Lipid metabolism
GO:0008637	BP	GO:0008637	apoptotic mitochondrial changes	1/2	107/18800	0.0113508867040233	0.0228791310127969	NOL3	1	astrocytes1	Mitochondrial changes
GO:1901222	BP	GO:1901222	regulation of NIK/NF-kappaB signaling	1/2	110/18800	0.011668202133884	0.0231568934657082	NOL3	1	astrocytes1	NIK/NF-kappaB signaling
GO:0007006	BP	GO:0007006	mitochondrial membrane organization	1/2	117/18800	0.012408406739607	0.0240943651168513	NOL3	1	astrocytes1	Mitochondrial changes
GO:0043500	BP	GO:0043500	muscle adaptation	1/2	118/18800	0.0125141276188298	0.0240943651168513	NOL3	1	astrocytes1
GO:0051209	BP	GO:0051209	release of sequestered calcium ion into cytosol	1/2	121/18800	0.012831256302678	0.0241864802382118	NOL3	1	astrocytes1	Calcium transport
GO:0051283	BP	GO:0051283	negative regulation of sequestering of calcium ion	1/2	122/18800	0.0129369545460203	0.0241864802382118	NOL3	1	astrocytes1	Calcium transport
GO:0051282	BP	GO:0051282	regulation of sequestering of calcium ion	1/2	124/18800	0.013148334055795	0.0242305013313936	NOL3	1	astrocytes1	Calcium transport
GO:0051208	BP	GO:0051208	sequestering of calcium ion	1/2	128/18800	0.0135710251677036	0.0246572147413206	NOL3	1	astrocytes1	Calcium transport
GO:0038061	BP	GO:0038061	NIK/NF-kappaB signaling	1/2	141/18800	0.014944145965211	0.0264193925135368	NOL3	1	astrocytes1	NIK/NF-kappaB signaling
GO:0045598	BP	GO:0045598	regulation of fat cell differentiation	1/2	142/18800	0.0150497310291517	0.0264193925135368	CCDC3	1	astrocytes1
GO:0071456	BP	GO:0071456	cellular response to hypoxia	1/2	143/18800	0.0151553104341219	0.0264193925135368	NOL3	1	astrocytes1
GO:0010821	BP	GO:0010821	regulation of mitochondrion organization	1/2	148/18800	0.0156831225744237	0.0266430891289079	NOL3	1	astrocytes1
GO:0036294	BP	GO:0036294	cellular response to decreased oxygen levels	1/2	151/18800	0.0159997419509635	0.0266430891289079	NOL3	1	astrocytes1
GO:0045834	BP	GO:0045834	positive regulation of lipid metabolic process	1/2	153/18800	0.0162107932404734	0.0266430891289079	CCDC3	1	astrocytes1	Lipid metabolism
GO:2001236	BP	GO:2001236	regulation of extrinsic apoptotic signaling pathway	1/2	153/18800	0.0162107932404734	0.0266430891289079	NOL3	1	astrocytes1	Apoptotic signaling
GO:0097553	BP	GO:0097553	calcium ion transmembrane import into cytosol	1/2	154/18800	0.0163163103967731	0.0266430891289079	NOL3	1	astrocytes1	Calcium transport
GO:0071453	BP	GO:0071453	cellular response to oxygen levels	1/2	166/18800	0.0175820748727012	0.0283510957322308	NOL3	1	astrocytes1
GO:0060402	BP	GO:0060402	calcium ion transport into cytosol	1/2	171/18800	0.0181092362314426	0.0284581117374959	NOL3	1	astrocytes1	Calcium transport
GO:2001242	BP	GO:2001242	regulation of intrinsic apoptotic signaling pathway	1/2	171/18800	0.0181092362314426	0.0284581117374959	NOL3	1	astrocytes1	Apoptotic signaling
GO:0048771	BP	GO:0048771	tissue remodeling	1/2	174/18800	0.0184254651390464	0.0284581117374959	NOL3	1	astrocytes1
GO:0046890	BP	GO:0046890	regulation of lipid biosynthetic process	1/2	175/18800	0.0185308634569741	0.0284581117374959	CCDC3	1	astrocytes1	Lipid metabolism
GO:0006839	BP	GO:0006839	mitochondrial transport	1/2	182/18800	0.0192684932313059	0.0292427720804524	NOL3	1	astrocytes1	Mitochondrial changes
GO:0060401	BP	GO:0060401	cytosolic calcium ion transport	1/2	190/18800	0.0201111591494794	0.030166738724219	NOL3	1	astrocytes1	Calcium transport
GO:0022618	BP	GO:0022618	ribonucleoprotein complex assembly	1/2	200/18800	0.0211639822398882	0.0313810771143171	NOL3	1	astrocytes1
GO:0043281	BP	GO:0043281	regulation of cysteine-type endopeptidase activity involved in apoptotic process	1/2	204/18800	0.0215849530248893	0.0316415788660309	NOL3	1	astrocytes1
GO:0071826	BP	GO:0071826	ribonucleoprotein complex subunit organization	1/2	208/18800	0.0220058332663685	0.0318960954085566	NOL3	1	astrocytes1
GO:0051651	BP	GO:0051651	maintenance of location in cell	1/2	219/18800	0.0231627870654054	0.0331332512836563	NOL3	1	astrocytes1
GO:0097191	BP	GO:0097191	extrinsic apoptotic signaling pathway	1/2	221/18800	0.0233730687349823	0.0331332512836563	NOL3	1	astrocytes1	Apoptotic signaling
GO:2000116	BP	GO:2000116	regulation of cysteine-type endopeptidase activity	1/2	229/18800	0.0242139690544878	0.0337328843080518	NOL3	1	astrocytes1
GO:2001234	BP	GO:2001234	negative regulation of apoptotic signaling pathway	1/2	230/18800	0.0243190561290606	0.0337328843080518	NOL3	1	astrocytes1	Apoptotic signaling
GO:0045444	BP	GO:0045444	fat cell differentiation	1/2	237/18800	0.0250545071999073	0.0343833130722132	CCDC3	1	astrocytes1
GO:0016485	BP	GO:0016485	protein processing	1/2	243/18800	0.0256846731322284	0.0346548838185147	NOL3	1	astrocytes1
GO:0051259	BP	GO:0051259	protein complex oligomerization	1/2	244/18800	0.0257896809812203	0.0346548838185147	NOL3	1	astrocytes1
GO:0090257	BP	GO:0090257	regulation of muscle system process	1/2	250/18800	0.0264196092367972	0.0349150050409873	NOL3	1	astrocytes1
GO:0010951	BP	GO:0010951	negative regulation of endopeptidase activity	1/2	251/18800	0.0265245774729981	0.0349150050409873	NOL3	1	astrocytes1
GO:0010466	BP	GO:0010466	negative regulation of peptidase activity	1/2	262/18800	0.0276788545791817	0.0360663862698429	NOL3	1	astrocytes1
GO:0034599	BP	GO:0034599	cellular response to oxidative stress	1/2	284/18800	0.0299853545854066	0.0385657641184604	NOL3	1	astrocytes1	Oxidative stress
GO:0001666	BP	GO:0001666	response to hypoxia	1/2	286/18800	0.0301949005888721	0.0385657641184604	NOL3	1	astrocytes1
GO:0097193	BP	GO:0097193	intrinsic apoptotic signaling pathway	1/2	295/18800	0.0311375774854478	0.0393798774080663	NOL3	1	astrocytes1	Apoptotic signaling
GO:0036293	BP	GO:0036293	response to decreased oxygen levels	1/2	299/18800	0.0315563978618144	0.0395220905259617	NOL3	1	astrocytes1
GO:0051604	BP	GO:0051604	protein maturation	1/2	314/18800	0.0331261678699523	0.040197013699749	NOL3	1	astrocytes1
GO:0070588	BP	GO:0070588	calcium ion transmembrane transport	1/2	314/18800	0.0331261678699523	0.040197013699749	NOL3	1	astrocytes1	Calcium transport
GO:0000377	BP	GO:0000377	RNA splicing, via transesterification reactions with bulged adenosine as nucleophile	1/2	321/18800	0.0338582914663862	0.040197013699749	NOL3	1	astrocytes1
GO:0000398	BP	GO:0000398	mRNA splicing, via spliceosome	1/2	321/18800	0.0338582914663862	0.040197013699749	NOL3	1	astrocytes1	Spliceosome
GO:0070482	BP	GO:0070482	response to oxygen levels	1/2	324/18800	0.0341719738374495	0.040197013699749	NOL3	1	astrocytes1
GO:0000375	BP	GO:0000375	RNA splicing, via transesterification reactions	1/2	325/18800	0.0342765233098635	0.040197013699749	NOL3	1	astrocytes1
GO:0007204	BP	GO:0007204	positive regulation of cytosolic calcium ion concentration	1/2	325/18800	0.0342765233098635	0.040197013699749	NOL3	1	astrocytes1	Calcium transport
GO:0051235	BP	GO:0051235	maintenance of location	1/2	331/18800	0.034903701305977	0.0403219575032364	NOL3	1	astrocytes1
GO:0062197	BP	GO:0062197	cellular response to chemical stress	1/2	332/18800	0.0350082111656006	0.0403219575032364	NOL3	1	astrocytes1
GO:0019216	BP	GO:0019216	regulation of lipid metabolic process	1/2	339/18800	0.035739621731803	0.0408000991451556	CCDC3	1	astrocytes1	Lipid metabolism
GO:0045861	BP	GO:0045861	negative regulation of proteolysis	1/2	350/18800	0.0368884209549399	0.0417189893415051	NOL3	1	astrocytes1
GO:0010639	BP	GO:0010639	negative regulation of organelle organization	1/2	356/18800	0.0375147501055395	0.0417189893415051	NOL3	1	astrocytes1
GO:0051480	BP	GO:0051480	regulation of cytosolic calcium ion concentration	1/2	356/18800	0.0375147501055395	0.0417189893415051	NOL3	1	astrocytes1	Calcium transport
GO:2001233	BP	GO:2001233	regulation of apoptotic signaling pathway	1/2	370/18800	0.0389753925344601	0.0427227028691377	NOL3	1	astrocytes1	Apoptotic signaling
GO:0051346	BP	GO:0051346	negative regulation of hydrolase activity	1/2	371/18800	0.03907968169425	0.0427227028691377	NOL3	1	astrocytes1
GO:0006816	BP	GO:0006816	calcium ion transport	1/2	424/18800	0.0445989091769254	0.0481673859689232	NOL3	1	astrocytes1	Calcium transport
GO:0052548	BP	GO:0052548	regulation of endopeptidase activity	1/2	426/18800	0.0448068706687658	0.0481673859689232	NOL3	1	astrocytes1
GO:0006979	BP	GO:0006979	response to oxidative stress	1/2	433/18800	0.0455345576326489	0.0485451068976174	NOL3	1	astrocytes1	Oxidative stress
GO:0008380	BP	GO:0008380	RNA splicing	1/2	438/18800	0.04605416426632	0.0486966163143876	NOL3	1	astrocytes1
GO:0022613	BP	GO:0022613	ribonucleoprotein complex biogenesis	1/2	448/18800	0.0470929531109056	0.0490646142821731	NOL3	1	astrocytes1
GO:0003012	BP	GO:0003012	muscle system process	1/2	449/18800	0.0471968008710285	0.0490646142821731	NOL3	1	astrocytes1
GO:0006874	BP	GO:0006874	cellular calcium ion homeostasis	1/2	456/18800	0.0479235767407272	0.0490646142821731	NOL3	1	astrocytes1	Calcium transport
GO:0052547	BP	GO:0052547	regulation of peptidase activity	1/2	456/18800	0.0479235767407272	0.0490646142821731	NOL3	1	astrocytes1
GO:0055074	BP	GO:0055074	calcium ion homeostasis	1/2	468/18800	0.0491688331090493	0.0499431454414753	NOL3	1	astrocytes1	Calcium transport
GO:0072503	BP	GO:0072503	cellular divalent inorganic cation homeostasis	1/2	494/18800	0.0518640930425226	0.0522692812694173	NOL3	1	astrocytes1
GO:0006397	BP	GO:0006397	mRNA processing	1/2	500/18800	0.0524855328429648	0.0524855328429648	NOL3	1	astrocytes1
GO:0016529	CC	GO:0016529	sarcoplasmic reticulum	1/3	71/19594	0.0108318825809961	0.0118955585870351	NOL3	1	astrocytes1
GO:0016528	CC	GO:0016528	sarcoplasm	1/3	78/19594	0.0118955585870351	0.0118955585870351	NOL3	1	astrocytes1
GO:0089720	MF	GO:0089720	caspase binding	1/1	13/18410	0.000706137968495502	0.00517834510230023	NOL3	1	astrocytes1
GO:0005123	MF	GO:0005123	death receptor binding	1/1	21/18410	0.00114068441064652	0.00517834510230023	NOL3	1	astrocytes1
GO:0043027	MF	GO:0043027	cysteine-type endopeptidase inhibitor activity involved in apoptotic process	1/1	22/18410	0.00119500271591544	0.00517834510230023	NOL3	1	astrocytes1
GO:0043028	MF	GO:0043028	cysteine-type endopeptidase regulator activity involved in apoptotic process	1/1	40/18410	0.00217273221075498	0.00659062103929068	NOL3	1	astrocytes1
GO:0032813	MF	GO:0032813	tumor necrosis factor receptor superfamily binding	1/1	49/18410	0.00266159695817503	0.00659062103929068	NOL3	1	astrocytes1
GO:0004869	MF	GO:0004869	cysteine-type endopeptidase inhibitor activity	1/1	56/18410	0.00304182509505724	0.00659062103929068	NOL3	1	astrocytes1
GO:0002020	MF	GO:0002020	protease binding	1/1	136/18410	0.00738728951656709	0.0136990765888105	NOL3	1	astrocytes1
GO:0004866	MF	GO:0004866	endopeptidase inhibitor activity	1/1	180/18410	0.00977729494839763	0.0136990765888105	NOL3	1	astrocytes1
GO:0030414	MF	GO:0030414	peptidase inhibitor activity	1/1	187/18410	0.0101575230852797	0.0136990765888105	NOL3	1	astrocytes1
GO:0061135	MF	GO:0061135	endopeptidase regulator activity	1/1	194/18410	0.0105377512221619	0.0136990765888105	NOL3	1	astrocytes1
GO:0061134	MF	GO:0061134	peptidase regulator activity	1/1	230/18410	0.0124932102118416	0.014764702977631	NOL3	1	astrocytes1
GO:0005126	MF	GO:0005126	cytokine receptor binding	1/1	272/18410	0.0147745790331344	0.0160057939525623	NOL3	1	astrocytes1	cytokine-mediated signaling pathway
GO:0004857	MF	GO:0004857	enzyme inhibitor activity	1/1	390/18410	0.0211841390548616	0.0211841390548616	NOL3	1	astrocytes1
GO:0052646	BP	GO:0052646	alditol phosphate metabolic process	1/4	11/18800	0.0023385586677831	0.051222016710251	ABHD6	1	astrocytes2
GO:0018095	BP	GO:0018095	protein polyglutamylation	1/4	13/18800	0.00276331008184194	0.051222016710251	TTLL4	1	astrocytes2
GO:0046462	BP	GO:0046462	monoacylglycerol metabolic process	1/4	14/18800	0.00297563492134123	0.051222016710251	ABHD6	1	astrocytes2
GO:0051923	BP	GO:0051923	sulfation	1/4	24/18800	0.0050970190338977	0.051222016710251	UST	1	astrocytes2
GO:0060292	BP	GO:0060292	long-term synaptic depression	1/4	30/18800	0.00636822347292354	0.051222016710251	ABHD6	1	astrocytes2
GO:0018200	BP	GO:0018200	peptidyl-glutamic acid modification	1/4	31/18800	0.00657997238640839	0.051222016710251	TTLL4	1	astrocytes2
GO:0046461	BP	GO:0046461	neutral lipid catabolic process	1/4	41/18800	0.00869560061218766	0.051222016710251	ABHD6	1	astrocytes2	Lipid metabolism
GO:0046464	BP	GO:0046464	acylglycerol catabolic process	1/4	41/18800	0.00869560061218766	0.051222016710251	ABHD6	1	astrocytes2
GO:0060261	BP	GO:0060261	positive regulation of transcription initiation from RNA polymerase II promoter	1/4	41/18800	0.00869560061218766	0.051222016710251	MED14	1	astrocytes2
GO:0120163	BP	GO:0120163	negative regulation of cold-induced thermogenesis	1/4	47/18800	0.0099633544622888	0.051222016710251	ABHD6	1	astrocytes2
GO:2000144	BP	GO:2000144	positive regulation of DNA-templated transcription, initiation	1/4	47/18800	0.0099633544622888	0.051222016710251	MED14	1	astrocytes2
GO:0060260	BP	GO:0060260	regulation of transcription initiation from RNA polymerase II promoter	1/4	49/18800	0.0103856687377878	0.051222016710251	MED14	1	astrocytes2
GO:0009395	BP	GO:0009395	phospholipid catabolic process	1/4	52/18800	0.011018886805261	0.051222016710251	ABHD6	1	astrocytes2	Lipid metabolism
GO:0030166	BP	GO:0030166	proteoglycan biosynthetic process	1/4	56/18800	0.011862704801104	0.051222016710251	UST	1	astrocytes2
GO:2000142	BP	GO:2000142	regulation of DNA-templated transcription, initiation	1/4	57/18800	0.0120735749025125	0.051222016710251	MED14	1	astrocytes2
GO:0019369	BP	GO:0019369	arachidonic acid metabolic process	1/4	58/18800	0.0122844112521037	0.051222016710251	ABHD6	1	astrocytes2
GO:0046503	BP	GO:0046503	glycerolipid catabolic process	1/4	68/18800	0.0143909191903725	0.051222016710251	ABHD6	1	astrocytes2	Lipid metabolism
GO:0050805	BP	GO:0050805	negative regulation of synaptic transmission	1/4	71/18800	0.0150222140199775	0.051222016710251	ABHD6	1	astrocytes2
GO:0006024	BP	GO:0006024	glycosaminoglycan biosynthetic process	1/4	76/18800	0.0160736980890985	0.051222016710251	UST	1	astrocytes2
GO:0006023	BP	GO:0006023	aminoglycan biosynthetic process	1/4	80/18800	0.0169142790212965	0.051222016710251	UST	1	astrocytes2
GO:0006029	BP	GO:0006029	proteoglycan metabolic process	1/4	80/18800	0.0169142790212965	0.051222016710251	UST	1	astrocytes2
GO:0006367	BP	GO:0006367	transcription initiation from RNA polymerase II promoter	1/4	80/18800	0.0169142790212965	0.051222016710251	MED14	1	astrocytes2
GO:0046889	BP	GO:0046889	positive regulation of lipid biosynthetic process	1/4	85/18800	0.0179642476604384	0.051222016710251	ABHD6	1	astrocytes2	Lipid metabolism
GO:1903510	BP	GO:1903510	mucopolysaccharide metabolic process	1/4	88/18800	0.0185938250026556	0.051222016710251	UST	1	astrocytes2
GO:0001676	BP	GO:0001676	long-chain fatty acid metabolic process	1/4	111/18800	0.0234105333563094	0.051222016710251	ABHD6	1	astrocytes2	Fatty acid metabolism
GO:0001824	BP	GO:0001824	blastocyst development	1/4	113/18800	0.023828537992315	0.051222016710251	TTLL4	1	astrocytes2
GO:0033559	BP	GO:0033559	unsaturated fatty acid metabolic process	1/4	115/18800	0.0242464084266568	0.051222016710251	ABHD6	1	astrocytes2	Fatty acid metabolism
GO:0030203	BP	GO:0030203	glycosaminoglycan metabolic process	1/4	120/18800	0.0252904975687439	0.051222016710251	UST	1	astrocytes2
GO:0006690	BP	GO:0006690	icosanoid metabolic process	1/4	121/18800	0.0254992148069521	0.051222016710251	ABHD6	1	astrocytes2
GO:0006022	BP	GO:0006022	aminoglycan metabolic process	1/4	131/18800	0.0275845440880769	0.051222016710251	UST	1	astrocytes2
GO:0006639	BP	GO:0006639	acylglycerol metabolic process	1/4	131/18800	0.0275845440880769	0.051222016710251	ABHD6	1	astrocytes2
GO:0006638	BP	GO:0006638	neutral lipid metabolic process	1/4	132/18800	0.0277928927850422	0.051222016710251	ABHD6	1	astrocytes2	Lipid metabolism
GO:0006352	BP	GO:0006352	DNA-templated transcription, initiation	1/4	134/18800	0.0282094897358993	0.051222016710251	MED14	1	astrocytes2
GO:0008277	BP	GO:0008277	regulation of G protein-coupled receptor signaling pathway	1/4	138/18800	0.0290422819657552	0.051222016710251	ABHD6	1	astrocytes2	G protein-coupled receptor signaling
GO:0019827	BP	GO:0019827	stem cell population maintenance	1/4	139/18800	0.0292503963625047	0.051222016710251	MED14	1	astrocytes2
GO:0098727	BP	GO:0098727	maintenance of cell number	1/4	141/18800	0.0296665247882495	0.051222016710251	MED14	1	astrocytes2
GO:0030010	BP	GO:0030010	establishment of cell polarity	1/4	143/18800	0.0300825194142283	0.051222016710251	UST	1	astrocytes2
GO:0106106	BP	GO:0106106	cold-induced thermogenesis	1/4	146/18800	0.0307062605413804	0.051222016710251	ABHD6	1	astrocytes2
GO:0120161	BP	GO:0120161	regulation of cold-induced thermogenesis	1/4	146/18800	0.0307062605413804	0.051222016710251	ABHD6	1	astrocytes2
GO:0044272	BP	GO:0044272	sulfur compound biosynthetic process	1/4	149/18800	0.0313297007803919	0.051222016710251	UST	1	astrocytes2
GO:0045834	BP	GO:0045834	positive regulation of lipid metabolic process	1/4	153/18800	0.0321604865514601	0.051222016710251	ABHD6	1	astrocytes2	Lipid metabolism
GO:0050770	BP	GO:0050770	regulation of axonogenesis	1/4	154/18800	0.0323680994679504	0.051222016710251	UST	1	astrocytes2	Axonogenesis
GO:0046434	BP	GO:0046434	organophosphate catabolic process	1/4	157/18800	0.0329907378116904	0.051222016710251	ABHD6	1	astrocytes2
GO:0120254	BP	GO:0120254	olefinic compound metabolic process	1/4	157/18800	0.0329907378116904	0.051222016710251	ABHD6	1	astrocytes2
GO:1990845	BP	GO:1990845	adaptive thermogenesis	1/4	159/18800	0.0334056630719028	0.051222016710251	ABHD6	1	astrocytes2
GO:0046890	BP	GO:0046890	regulation of lipid biosynthetic process	1/4	175/18800	0.0367202600583666	0.0545158495476006	ABHD6	1	astrocytes2	Lipid metabolism
GO:0001659	BP	GO:0001659	temperature homeostasis	1/4	177/18800	0.0371339844744526	0.0545158495476006	ABHD6	1	astrocytes2
GO:0048167	BP	GO:0048167	regulation of synaptic plasticity	1/4	198/18800	0.0414700492985021	0.0596131958665967	ABHD6	1	astrocytes2
GO:0007163	BP	GO:0007163	establishment or maintenance of cell polarity	1/4	219/18800	0.0457914526908798	0.0631922047134141	UST	1	astrocytes2
GO:0044242	BP	GO:0044242	cellular lipid catabolic process	1/4	219/18800	0.0457914526908798	0.0631922047134141	ABHD6	1	astrocytes2	Lipid metabolism
GO:0006650	BP	GO:0006650	glycerophospholipid metabolic process	1/4	309/18800	0.0641464742710262	0.0867864063666824	ABHD6	1	astrocytes2	Lipid metabolism
GO:0009101	BP	GO:0009101	glycoprotein biosynthetic process	1/4	316/18800	0.0655629009803835	0.0869969263008935	UST	1	astrocytes2
GO:0016042	BP	GO:0016042	lipid catabolic process	1/4	327/18800	0.0677854651359403	0.0880145703191467	ABHD6	1	astrocytes2	Lipid metabolism
GO:0006790	BP	GO:0006790	sulfur compound metabolic process	1/4	339/18800	0.0702055562279914	0.0880145703191467	UST	1	astrocytes2
GO:0019216	BP	GO:0019216	regulation of lipid metabolic process	1/4	339/18800	0.0702055562279914	0.0880145703191467	ABHD6	1	astrocytes2	Lipid metabolism
GO:0030336	BP	GO:0030336	negative regulation of cell migration	1/4	346/18800	0.0716150981794386	0.0880145703191467	ABHD6	1	astrocytes2
GO:2000146	BP	GO:2000146	negative regulation of cell motility	1/4	361/18800	0.0746301481572453	0.0880145703191467	ABHD6	1	astrocytes2
GO:0051271	BP	GO:0051271	negative regulation of cellular component movement	1/4	369/18800	0.0762351688029073	0.0880145703191467	ABHD6	1	astrocytes2
GO:0009100	BP	GO:0009100	glycoprotein metabolic process	1/4	386/18800	0.0796389044844299	0.0880145703191467	UST	1	astrocytes2
GO:0001701	BP	GO:0001701	in utero embryonic development	1/4	387/18800	0.0798388308655564	0.0880145703191467	TTLL4	1	astrocytes2
GO:0006644	BP	GO:0006644	phospholipid metabolic process	1/4	388/18800	0.0800387246730043	0.0880145703191467	ABHD6	1	astrocytes2	Lipid metabolism
GO:0006631	BP	GO:0006631	fatty acid metabolic process	1/4	395/18800	0.0814370695593335	0.0880145703191467	ABHD6	1	astrocytes2	Fatty acid metabolism
GO:0040013	BP	GO:0040013	negative regulation of locomotion	1/4	396/18800	0.0816367029047158	0.0880145703191467	ABHD6	1	astrocytes2
GO:0046486	BP	GO:0046486	glycerolipid metabolic process	1/4	396/18800	0.0816367029047158	0.0880145703191467	ABHD6	1	astrocytes2	Lipid metabolism
GO:0050804	BP	GO:0050804	modulation of chemical synaptic transmission	1/4	429/18800	0.0882063684836863	0.0899063849596942	ABHD6	1	astrocytes2
GO:0007409	BP	GO:0007409	axonogenesis	1/4	430/18800	0.0884048973893564	0.0899063849596942	UST	1	astrocytes2	Axonogenesis
GO:0099177	BP	GO:0099177	regulation of trans-synaptic signaling	1/4	430/18800	0.0884048973893564	0.0899063849596942	ABHD6	1	astrocytes2
GO:0010975	BP	GO:0010975	regulation of neuron projection development	1/4	431/18800	0.0886033938733218	0.0899063849596942	UST	1	astrocytes2
GO:0061564	BP	GO:0061564	axon development	1/4	479/18800	0.0980931663234579	0.0980931663234579	UST	1	astrocytes2
GO:0032281	CC	GO:0032281	AMPA glutamate receptor complex	1/4	26/19594	0.00529759680655428	0.0531023975053581	ABHD6	1	astrocytes2
GO:0070847	CC	GO:0070847	core mediator complex	1/4	26/19594	0.00529759680655428	0.0531023975053581	MED14	1	astrocytes2
GO:0008328	CC	GO:0008328	ionotropic glutamate receptor complex	1/4	40/19594	0.00814141552457515	0.0531023975053581	ABHD6	1	astrocytes2
GO:0016592	CC	GO:0016592	mediator complex	1/4	40/19594	0.00814141552457515	0.0531023975053581	MED14	1	astrocytes2
GO:0098878	CC	GO:0098878	neurotransmitter receptor complex	1/4	45/19594	0.00915558577678588	0.0531023975053581	ABHD6	1	astrocytes2
GO:0098982	CC	GO:0098982	GABA-ergic synapse	1/4	70/19594	0.0142147759436154	0.0687047503941412	ABHD6	1	astrocytes2
GO:0099055	CC	GO:0099055	integral component of postsynaptic membrane	1/4	118/19594	0.0238740852867653	0.0693146283895393	ABHD6	1	astrocytes2
GO:0098936	CC	GO:0098936	intrinsic component of postsynaptic membrane	1/4	123/19594	0.0248761649885608	0.0693146283895393	ABHD6	1	astrocytes2
GO:0097731	CC	GO:0097731	9+0 non-motile cilium	1/4	132/19594	0.0266779639314242	0.0693146283895393	TTLL4	1	astrocytes2
GO:0099699	CC	GO:0099699	integral component of synaptic membrane	1/4	149/19594	0.0300745479195065	0.0693146283895393	ABHD6	1	astrocytes2
GO:0031902	CC	GO:0031902	late endosome membrane	1/4	152/19594	0.0306730210333045	0.0693146283895393	ABHD6	1	astrocytes2
GO:0099240	CC	GO:0099240	intrinsic component of synaptic membrane	1/4	160/19594	0.0322675953484962	0.0693146283895393	ABHD6	1	astrocytes2
GO:0036064	CC	GO:0036064	ciliary basal body	1/4	161/19594	0.0324667787188063	0.0693146283895393	TTLL4	1	astrocytes2
GO:0097730	CC	GO:0097730	non-motile cilium	1/4	166/19594	0.03346223439495	0.0693146283895393	TTLL4	1	astrocytes2
GO:0034703	CC	GO:0034703	cation channel complex	1/4	221/19594	0.0443616236323078	0.083622125188415	ABHD6	1	astrocytes2
GO:0090575	CC	GO:0090575	RNA polymerase II transcription regulator complex	1/4	230/19594	0.0461363449315393	0.083622125188415	MED14	1	astrocytes2
GO:0045211	CC	GO:0045211	postsynaptic membrane	1/4	271/19594	0.0541899263276689	0.0877644761501018	ABHD6	1	astrocytes2
GO:0005770	CC	GO:0005770	late endosome	1/4	283/19594	0.0565373945565408	0.0877644761501018	ABHD6	1	astrocytes2
GO:0034702	CC	GO:0034702	ion channel complex	1/4	294/19594	0.0586853992108218	0.0877644761501018	ABHD6	1	astrocytes2
GO:0098802	CC	GO:0098802	plasma membrane signaling receptor complex	1/4	313/19594	0.0623869474751799	0.0877644761501018	ABHD6	1	astrocytes2
GO:0098978	CC	GO:0098978	glutamatergic synapse	1/4	319/19594	0.0635535861776599	0.0877644761501018	ABHD6	1	astrocytes2
GO:0097060	CC	GO:0097060	synaptic membrane	1/4	373/19594	0.0740044088203309	0.0891909394299531	ABHD6	1	astrocytes2
GO:1902495	CC	GO:1902495	transmembrane transporter complex	1/4	377/19594	0.0747750482683025	0.0891909394299531	ABHD6	1	astrocytes2
GO:1990351	CC	GO:1990351	transporter complex	1/4	399/19594	0.0790049707439427	0.0891909394299531	ABHD6	1	astrocytes2
GO:0005765	CC	GO:0005765	lysosomal membrane	1/4	404/19594	0.0799642905234063	0.0891909394299531	ABHD6	1	astrocytes2
GO:0098852	CC	GO:0098852	lytic vacuole membrane	1/4	404/19594	0.0799642905234063	0.0891909394299531	ABHD6	1	astrocytes2
GO:0005874	CC	GO:0005874	microtubule	1/4	435/19594	0.0858953566404659	0.0917274995030631	TTLL4	1	astrocytes2	Microtubule organization
GO:0005774	CC	GO:0005774	vacuolar membrane	1/4	449/19594	0.0885644822788195	0.0917274995030631	ABHD6	1	astrocytes2
GO:0005667	CC	GO:0005667	transcription regulator complex	1/4	483/19594	0.0950223083720264	0.0950223083720264	MED14	1	astrocytes2
GO:0070739	MF	GO:0070739	protein-glutamic acid ligase activity	1/4	10/18410	0.00217113932752666	0.0154630657427859	TTLL4	1	astrocytes2
GO:0070740	MF	GO:0070740	tubulin-glutamic acid ligase activity	1/4	10/18410	0.00217113932752666	0.0154630657427859	TTLL4	1	astrocytes2
GO:0042809	MF	GO:0042809	nuclear vitamin D receptor binding	1/4	15/18410	0.00325538226163913	0.0154630657427859	MED14	1	astrocytes2
GO:0047372	MF	GO:0047372	acylglycerol lipase activity	1/4	15/18410	0.00325538226163913	0.0154630657427859	ABHD6	1	astrocytes2
GO:0016881	MF	GO:0016881	acid-amino acid ligase activity	1/4	22/18410	0.00477183761640032	0.0181329829423212	TTLL4	1	astrocytes2
GO:0016879	MF	GO:0016879	ligase activity, forming carbon-nitrogen bonds	1/4	48/18410	0.0103892412648732	0.0287680879606394	TTLL4	1	astrocytes2
GO:0008146	MF	GO:0008146	sulfotransferase activity	1/4	52/18410	0.0112513418969628	0.0287680879606394	UST	1	astrocytes2
GO:0030374	MF	GO:0030374	nuclear receptor coactivator activity	1/4	56/18410	0.0121128791413219	0.0287680879606394	MED14	1	astrocytes2
GO:0016782	MF	GO:0016782	transferase activity, transferring sulphur-containing groups	1/4	69/18410	0.0149089872557687	0.0314745286510673	UST	1	astrocytes2
GO:0004620	MF	GO:0004620	phospholipase activity	1/4	106/18410	0.0228346589132895	0.0433858519352501	ABHD6	1	astrocytes2
GO:0016298	MF	GO:0016298	lipase activity	1/4	130/18410	0.0279499994117027	0.0467478621361272	ABHD6	1	astrocytes2
GO:0016922	MF	GO:0016922	nuclear receptor binding	1/4	139/18410	0.0298630646616699	0.0467478621361272	MED14	1	astrocytes2
GO:0052689	MF	GO:0052689	carboxylic ester hydrolase activity	1/4	149/18410	0.0319853793562975	0.0467478621361272	ABHD6	1	astrocytes2
GO:0016874	MF	GO:0016874	ligase activity	1/4	165/18410	0.0353738376134196	0.0480073510467838	TTLL4	1	astrocytes2
GO:0003713	MF	GO:0003713	transcription coactivator activity	1/4	266/18410	0.056558622772201	0.0716409221781213	MED14	1	astrocytes2
GO:0061629	MF	GO:0061629	RNA polymerase II-specific DNA-binding transcription factor binding	1/4	348/18410	0.0734999004078781	0.0872811317343553	MED14	1	astrocytes2
GO:0015631	MF	GO:0015631	tubulin binding	1/4	376/18410	0.0792321307775818	0.0885535579278856	TTLL4	1	astrocytes2
hsa00532	KEGG	hsa00532	Glycosaminoglycan biosynthesis - chondroitin sulfate / dermatan sulfate	1/3	20/8163	0.00733314112924854	0.0219994233877456	UST	1	astrocytes2
hsa04919	KEGG	hsa04919	Thyroid hormone signaling pathway	1/3	121/8163	0.0438183281873774	0.0534179978741	MED14	1	astrocytes2
hsa04723	KEGG	hsa04723	Retrograde endocannabinoid signaling	1/3	148/8163	0.0534179978741	0.0534179978741	ABHD6	1	astrocytes2
GO:0034992	CC	GO:0034992	microtubule organizing center attachment site	1/18	11/19594	0.0100614025220284	0.125169648093174	SYNE3	1	astrocytes3	Microtubule organization
GO:0034993	CC	GO:0034993	meiotic nuclear membrane microtubule tethering complex	1/18	11/19594	0.0100614025220284	0.125169648093174	SYNE3	1	astrocytes3	Microtubule organization
GO:0106083	CC	GO:0106083	nuclear membrane protein complex	1/18	11/19594	0.0100614025220284	0.125169648093174	SYNE3	1	astrocytes3
GO:0106094	CC	GO:0106094	nuclear membrane microtubule tethering complex	1/18	11/19594	0.0100614025220284	0.125169648093174	SYNE3	1	astrocytes3	Microtubule organization
GO:0031461	CC	GO:0031461	cullin-RING ubiquitin ligase complex	2/18	175/19594	0.0110470551238454	0.125169648093174	ANAPC16/KLHL24	2	astrocytes3
GO:0005665	CC	GO:0005665	RNA polymerase II, core complex	1/18	15/19594	0.0136963314577213	0.125169648093174	POLR2A	1	astrocytes3
GO:0000159	CC	GO:0000159	protein phosphatase type 2A complex	1/18	17/19594	0.0155090653230745	0.125169648093174	PPP2R2B	1	astrocytes3
GO:0031143	CC	GO:0031143	pseudopodium	1/18	18/19594	0.0164142518595298	0.125169648093174	ACTN4	1	astrocytes3
GO:0031968	CC	GO:0031968	organelle outer membrane	2/18	232/19594	0.0188522623893597	0.125169648093174	SYNE3/PPP2R2B	2	astrocytes3
GO:0005680	CC	GO:0005680	anaphase-promoting complex	1/18	21/19594	0.0191250975985905	0.125169648093174	ANAPC16	1	astrocytes3
GO:0019867	CC	GO:0019867	outer membrane	2/18	234/19594	0.0191586864856997	0.125169648093174	SYNE3/PPP2R2B	2	astrocytes3
GO:0044295	CC	GO:0044295	axonal growth cone	1/18	22/19594	0.0200271436949079	0.125169648093174	MYO9A	1	astrocytes3
GO:0030057	CC	GO:0030057	desmosome	1/18	25/19594	0.0227285835082595	0.131126443316882	KLHL24	1	astrocytes3
GO:0005963	CC	GO:0005963	magnesium-dependent protein serine/threonine phosphatase complex	1/18	28/19594	0.025422989044188	0.131597820156342	PPP2R2B	1	astrocytes3	Serine/threonine signaling pathway
GO:0005640	CC	GO:0005640	nuclear outer membrane	1/18	29/19594	0.0263195640312684	0.131597820156342	SYNE3	1	astrocytes3
GO:0000151	CC	GO:0000151	ubiquitin ligase complex	2/18	302/19594	0.0307908456233742	0.143707992659556	ANAPC16/KLHL24	2	astrocytes3
GO:0031463	CC	GO:0031463	Cul3-RING ubiquitin ligase complex	1/18	36/19594	0.0325738116694992	0.143707992659556	KLHL24	1	astrocytes3
GO:0003779	MF	GO:0003779	actin binding	3/17	439/18410	0.00714002188099273	0.136464884234694	ACTN4/SYNE3/MYO9A	3	astrocytes3
GO:0072582	MF	GO:0072582	17-beta-hydroxysteroid dehydrogenase (NADP+) activity	1/17	13/18410	0.0119419314019934	0.136464884234694	HSD17B12	1	astrocytes3
GO:0044594	MF	GO:0044594	17-beta-hydroxysteroid dehydrogenase (NAD+) activity	1/17	14/18410	0.0128549600026442	0.136464884234694	HSD17B12	1	astrocytes3
GO:0050135	MF	GO:0050135	NAD(P)+ nucleosidase activity	1/17	16/18410	0.0146786355198546	0.136464884234694	CD38	1	astrocytes3
GO:0061809	MF	GO:0061809	NAD+ nucleotidase, cyclic ADP-ribose generating	1/17	16/18410	0.0146786355198546	0.136464884234694	CD38	1	astrocytes3
GO:0051015	MF	GO:0051015	actin filament binding	2/17	214/18410	0.016306779760791	0.136464884234694	ACTN4/SYNE3	2	astrocytes3
GO:0004303	MF	GO:0004303	estradiol 17-beta-dehydrogenase activity	1/17	18/18410	0.0164991397728051	0.136464884234694	HSD17B12	1	astrocytes3
GO:0016849	MF	GO:0016849	phosphorus-oxygen lyase activity	1/17	23/18410	0.021036560036343	0.136464884234694	CD38	1	astrocytes3
GO:0042974	MF	GO:0042974	nuclear retinoic acid receptor binding	1/17	24/18410	0.0219416766121511	0.136464884234694	ACTN4	1	astrocytes3
GO:0043495	MF	GO:0043495	protein-membrane adaptor activity	1/17	25/18410	0.022846005530763	0.136464884234694	SYNE3	1	astrocytes3
GO:0003953	MF	GO:0003953	NAD+ nucleosidase activity	1/17	28/18410	0.0255542727673299	0.136464884234694	CD38	1	astrocytes3
GO:0033764	MF	GO:0033764	steroid dehydrogenase activity, acting on the CH-OH group of donors, NAD or NADP as acceptor	1/17	30/18410	0.0273558577410042	0.136464884234694	HSD17B12	1	astrocytes3
GO:0001968	MF	GO:0001968	fibronectin binding	1/17	31/18410	0.0282554741946716	0.136464884234694	HSD17B12	1	astrocytes3
GO:0030291	MF	GO:0030291	protein serine/threonine kinase inhibitor activity	1/17	33/18410	0.0300523582341887	0.136464884234694	SPRED1	1	astrocytes3	Serine/threonine signaling pathway
GO:0016229	MF	GO:0016229	steroid dehydrogenase activity	1/17	34/18410	0.0309496270979872	0.136464884234694	HSD17B12	1	astrocytes3
GO:0016620	MF	GO:0016620	oxidoreductase activity, acting on the aldehyde or oxo group of donors, NAD or NADP as acceptor	1/17	38/18410	0.0345308964001242	0.136464884234694	HSD17B12	1	astrocytes3	Oxidative stress
GO:0003899	MF	GO:0003899	DNA-directed 5'-3' RNA polymerase activity	1/17	39/18410	0.0354242653725387	0.136464884234694	POLR2A	1	astrocytes3
GO:0051539	MF	GO:0051539	4 iron, 4 sulfur cluster binding	1/17	41/18410	0.0372086697460321	0.136464884234694	NUBPL	1	astrocytes3	Iron transport
GO:0034062	MF	GO:0034062	5'-3' RNA polymerase activity	1/17	43/18410	0.0389899669241984	0.136464884234694	POLR2A	1	astrocytes3
GO:0097747	MF	GO:0097747	RNA polymerase activity	1/17	43/18410	0.0389899669241984	0.136464884234694	POLR2A	1	astrocytes3
GO:0016903	MF	GO:0016903	oxidoreductase activity, acting on the aldehyde or oxo group of donors	1/17	46/18410	0.0416560977952181	0.138853659317394	HSD17B12	1	astrocytes3	Oxidative stress
GO:0016799	MF	GO:0016799	hydrolase activity, hydrolyzing N-glycosyl compounds	1/17	50/18410	0.0452001110558646	0.143818535177751	CD38	1	astrocytes3
GO:0045742	BP	GO:0045742	positive regulation of epidermal growth factor receptor signaling pathway	2/18	36/18800	0.000535047767532638	0.117378686937237	ADORA1/SOS1	2	astrocytes4
GO:1901186	BP	GO:1901186	positive regulation of ERBB signaling pathway	2/18	38/18800	0.000596368721164362	0.117378686937237	ADORA1/SOS1	2	astrocytes4	ERBB signaling pathway
GO:0042311	BP	GO:0042311	vasodilation	2/18	48/18800	0.000951495476817083	0.117378686937237	ADORA1/PLOD3	2	astrocytes4
GO:0003018	BP	GO:0003018	vascular process in circulatory system	3/18	263/18800	0.00189045951676076	0.117378686937237	ADORA1/PLOD3/SLC22A3	3	astrocytes4
GO:0042058	BP	GO:0042058	regulation of epidermal growth factor receptor signaling pathway	2/18	73/18800	0.00218560503183806	0.117378686937237	ADORA1/SOS1	2	astrocytes4
GO:0055117	BP	GO:0055117	regulation of cardiac muscle contraction	2/18	77/18800	0.00242793409903131	0.117378686937237	TMEM38A/ADORA1	2	astrocytes4	Muscle contraction
GO:1901184	BP	GO:1901184	regulation of ERBB signaling pathway	2/18	79/18800	0.00255365630242446	0.117378686937237	ADORA1/SOS1	2	astrocytes4	ERBB signaling pathway
GO:0006942	BP	GO:0006942	regulation of striated muscle contraction	2/18	96/18800	0.00374331491161202	0.117378686937237	TMEM38A/ADORA1	2	astrocytes4	Muscle contraction
GO:0007173	BP	GO:0007173	epidermal growth factor receptor signaling pathway	2/18	108/18800	0.00471107939495865	0.117378686937237	ADORA1/SOS1	2	astrocytes4
GO:0038127	BP	GO:0038127	ERBB signaling pathway	2/18	121/18800	0.00587606341591596	0.117378686937237	ADORA1/SOS1	2	astrocytes4	ERBB signaling pathway
GO:0060048	BP	GO:0060048	cardiac muscle contraction	2/18	138/18800	0.00757785166454533	0.117378686937237	TMEM38A/ADORA1	2	astrocytes4	Muscle contraction
GO:0035296	BP	GO:0035296	regulation of tube diameter	2/18	141/18800	0.00789873162041704	0.117378686937237	ADORA1/PLOD3	2	astrocytes4
GO:0097746	BP	GO:0097746	blood vessel diameter maintenance	2/18	141/18800	0.00789873162041704	0.117378686937237	ADORA1/PLOD3	2	astrocytes4
GO:0035150	BP	GO:0035150	regulation of tube size	2/18	142/18800	0.00800704502909978	0.117378686937237	ADORA1/PLOD3	2	astrocytes4
GO:0045580	BP	GO:0045580	regulation of T cell differentiation	2/18	151/18800	0.00901207573987862	0.117378686937237	SOX13/SOS1	2	astrocytes4	T cell activity
GO:0003093	BP	GO:0003093	regulation of glomerular filtration	1/18	10/18800	0.00953559438647444	0.117378686937237	ADORA1	1	astrocytes4
GO:0030953	BP	GO:0030953	astral microtubule organization	1/18	10/18800	0.00953559438647444	0.117378686937237	LIMK2	1	astrocytes4	Microtubule organization
GO:0036152	BP	GO:0036152	phosphatidylethanolamine acyl-chain remodeling	1/18	10/18800	0.00953559438647444	0.117378686937237	MBOAT2	1	astrocytes4
GO:0071313	BP	GO:0071313	cellular response to caffeine	1/18	10/18800	0.00953559438647444	0.117378686937237	TMEM38A	1	astrocytes4
GO:1905456	BP	GO:1905456	regulation of lymphoid progenitor cell differentiation	1/18	10/18800	0.00953559438647444	0.117378686937237	SOS1	1	astrocytes4
GO:0001886	BP	GO:0001886	endothelial cell morphogenesis	1/18	11/18800	0.0104844160629531	0.117378686937237	PLOD3	1	astrocytes4
GO:0044557	BP	GO:0044557	relaxation of smooth muscle	1/18	11/18800	0.0104844160629531	0.117378686937237	ADORA1	1	astrocytes4
GO:0046643	BP	GO:0046643	regulation of gamma-delta T cell activation	1/18	11/18800	0.0104844160629531	0.117378686937237	SOX13	1	astrocytes4	T cell activity
GO:0048241	BP	GO:0048241	epinephrine transport	1/18	11/18800	0.0104844160629531	0.117378686937237	SLC22A3	1	astrocytes4
GO:0051610	BP	GO:0051610	serotonin uptake	1/18	11/18800	0.0104844160629531	0.117378686937237	SLC22A3	1	astrocytes4
GO:0061303	BP	GO:0061303	cornea development in camera-type eye	1/18	11/18800	0.0104844160629531	0.117378686937237	LIMK2	1	astrocytes4
GO:0006937	BP	GO:0006937	regulation of muscle contraction	2/18	170/18800	0.0113092224279421	0.117378686937237	TMEM38A/ADORA1	2	astrocytes4	Muscle contraction
GO:0002328	BP	GO:0002328	pro-B cell differentiation	1/18	12/18800	0.011432379260083	0.117378686937237	SOS1	1	astrocytes4
GO:0002674	BP	GO:0002674	negative regulation of acute inflammatory response	1/18	12/18800	0.011432379260083	0.117378686937237	ADORA1	1	astrocytes4
GO:0048521	BP	GO:0048521	negative regulation of behavior	1/18	12/18800	0.011432379260083	0.117378686937237	ADORA1	1	astrocytes4
GO:0051608	BP	GO:0051608	histamine transport	1/18	12/18800	0.011432379260083	0.117378686937237	SLC22A3	1	astrocytes4
GO:0070254	BP	GO:0070254	mucus secretion	1/18	12/18800	0.011432379260083	0.117378686937237	ADORA1	1	astrocytes4
GO:1900272	BP	GO:1900272	negative regulation of long-term synaptic potentiation	1/18	12/18800	0.011432379260083	0.117378686937237	ADORA1	1	astrocytes4
GO:0006941	BP	GO:0006941	striated muscle contraction	2/18	178/18800	0.0123460888703525	0.117378686937237	TMEM38A/ADORA1	2	astrocytes4	Muscle contraction
GO:0001973	BP	GO:0001973	G protein-coupled adenosine receptor signaling pathway	1/18	13/18800	0.0123794847089507	0.117378686937237	ADORA1	1	astrocytes4	G protein-coupled receptor signaling
GO:0002087	BP	GO:0002087	regulation of respiratory gaseous exchange by nervous system process	1/18	13/18800	0.0123794847089507	0.117378686937237	ADORA1	1	astrocytes4
GO:0003084	BP	GO:0003084	positive regulation of systemic arterial blood pressure	1/18	13/18800	0.0123794847089507	0.117378686937237	ADORA1	1	astrocytes4
GO:0031000	BP	GO:0031000	response to caffeine	1/18	13/18800	0.0123794847089507	0.117378686937237	TMEM38A	1	astrocytes4
GO:0035588	BP	GO:0035588	G protein-coupled purinergic receptor signaling pathway	1/18	13/18800	0.0123794847089507	0.117378686937237	ADORA1	1	astrocytes4	G protein-coupled receptor signaling
GO:0042492	BP	GO:0042492	gamma-delta T cell differentiation	1/18	13/18800	0.0123794847089507	0.117378686937237	SOX13	1	astrocytes4	T cell activity
GO:0045741	BP	GO:0045741	positive regulation of epidermal growth factor-activated receptor activity	1/18	13/18800	0.0123794847089507	0.117378686937237	ADORA1	1	astrocytes4
GO:0061029	BP	GO:0061029	eyelid development in camera-type eye	1/18	13/18800	0.0123794847089507	0.117378686937237	SOS1	1	astrocytes4
GO:0071415	BP	GO:0071415	cellular response to purine-containing compound	1/18	13/18800	0.0123794847089507	0.117378686937237	TMEM38A	1	astrocytes4
GO:1900452	BP	GO:1900452	regulation of long-term synaptic depression	1/18	13/18800	0.0123794847089507	0.117378686937237	ADORA1	1	astrocytes4
GO:0045619	BP	GO:0045619	regulation of lymphocyte differentiation	2/18	181/18800	0.0127453562314296	0.117378686937237	SOX13/SOS1	2	astrocytes4	Lymphocyte
GO:0015697	BP	GO:0015697	quaternary ammonium group transport	1/18	14/18800	0.0133257331400589	0.117378686937237	SLC22A3	1	astrocytes4
GO:0036151	BP	GO:0036151	phosphatidylcholine acyl-chain remodeling	1/18	14/18800	0.0133257331400589	0.117378686937237	MBOAT2	1	astrocytes4
GO:0042754	BP	GO:0042754	negative regulation of circadian rhythm	1/18	14/18800	0.0133257331400589	0.117378686937237	ADORA1	1	astrocytes4	Circadian rhythm
GO:0006575	BP	GO:0006575	cellular modified amino acid metabolic process	2/18	188/18800	0.0136988815540283	0.117378686937237	PLOD3/MBOAT2	2	astrocytes4
GO:0001977	BP	GO:0001977	renal system process involved in regulation of blood volume	1/18	15/18800	0.0142711252833295	0.117378686937237	ADORA1	1	astrocytes4
GO:0032239	BP	GO:0032239	regulation of nucleobase-containing compound transport	1/18	15/18800	0.0142711252833295	0.117378686937237	ADORA1	1	astrocytes4
GO:0045187	BP	GO:0045187	regulation of circadian sleep/wake cycle, sleep	1/18	15/18800	0.0142711252833295	0.117378686937237	ADORA1	1	astrocytes4	Circadian rhythm
GO:0051956	BP	GO:0051956	negative regulation of amino acid transport	1/18	15/18800	0.0142711252833295	0.117378686937237	ADORA1	1	astrocytes4
GO:0070831	BP	GO:0070831	basement membrane assembly	1/18	15/18800	0.0142711252833295	0.117378686937237	PLOD3	1	astrocytes4
GO:0099509	BP	GO:0099509	regulation of presynaptic cytosolic calcium ion concentration	1/18	15/18800	0.0142711252833295	0.117378686937237	ADORA1	1	astrocytes4	Calcium transport
GO:0007028	BP	GO:0007028	cytoplasm organization	1/18	16/18800	0.0152156618680991	0.117378686937237	SOS1	1	astrocytes4
GO:0044065	BP	GO:0044065	regulation of respiratory system process	1/18	16/18800	0.0152156618680991	0.117378686937237	ADORA1	1	astrocytes4
GO:0045986	BP	GO:0045986	negative regulation of smooth muscle contraction	1/18	16/18800	0.0152156618680991	0.117378686937237	ADORA1	1	astrocytes4	Muscle contraction
GO:0050965	BP	GO:0050965	detection of temperature stimulus involved in sensory perception of pain	1/18	16/18800	0.0152156618680991	0.117378686937237	ADORA1	1	astrocytes4
GO:0090336	BP	GO:0090336	positive regulation of brown fat cell differentiation	1/18	16/18800	0.0152156618680991	0.117378686937237	SOX13	1	astrocytes4
GO:0050802	BP	GO:0050802	circadian sleep/wake cycle, sleep	1/18	17/18800	0.0161593436231235	0.117378686937237	ADORA1	1	astrocytes4	Circadian rhythm
GO:0055089	BP	GO:0055089	fatty acid homeostasis	1/18	17/18800	0.0161593436231235	0.117378686937237	ADORA1	1	astrocytes4	Fatty acid metabolism
GO:0090494	BP	GO:0090494	dopamine uptake	1/18	17/18800	0.0161593436231235	0.117378686937237	SLC22A3	1	astrocytes4
GO:0008016	BP	GO:0008016	regulation of heart contraction	2/18	211/18800	0.0170433337057684	0.117378686937237	TMEM38A/ADORA1	2	astrocytes4
GO:0090493	BP	GO:0090493	catecholamine uptake	1/18	18/18800	0.0171021712765751	0.117378686937237	SLC22A3	1	astrocytes4
GO:1902018	BP	GO:1902018	negative regulation of cilium assembly	1/18	18/18800	0.0171021712765751	0.117378686937237	LIMK2	1	astrocytes4
GO:0006837	BP	GO:0006837	serotonin transport	1/18	19/18800	0.0180441455560459	0.117378686937237	SLC22A3	1	astrocytes4
GO:0014048	BP	GO:0014048	regulation of glutamate secretion	1/18	19/18800	0.0180441455560459	0.117378686937237	ADORA1	1	astrocytes4
GO:0032011	BP	GO:0032011	ARF protein signal transduction	1/18	19/18800	0.0180441455560459	0.117378686937237	PSD2	1	astrocytes4
GO:0032012	BP	GO:0032012	regulation of ARF protein signal transduction	1/18	19/18800	0.0180441455560459	0.117378686937237	PSD2	1	astrocytes4
GO:0042749	BP	GO:0042749	regulation of circadian sleep/wake cycle	1/18	19/18800	0.0180441455560459	0.117378686937237	ADORA1	1	astrocytes4	Circadian rhythm
GO:0050961	BP	GO:0050961	detection of temperature stimulus involved in sensory perception	1/18	19/18800	0.0180441455560459	0.117378686937237	ADORA1	1	astrocytes4
GO:0060039	BP	GO:0060039	pericardium development	1/18	19/18800	0.0180441455560459	0.117378686937237	SOS1	1	astrocytes4
GO:0022410	BP	GO:0022410	circadian sleep/wake cycle process	1/18	20/18800	0.0189852671885463	0.117378686937237	ADORA1	1	astrocytes4	Circadian rhythm
GO:0035813	BP	GO:0035813	regulation of renal sodium excretion	1/18	20/18800	0.0189852671885463	0.117378686937237	ADORA1	1	astrocytes4	Sodium transport
GO:0046629	BP	GO:0046629	gamma-delta T cell activation	1/18	20/18800	0.0189852671885463	0.117378686937237	SOX13	1	astrocytes4	T cell activity
GO:0003085	BP	GO:0003085	negative regulation of systemic arterial blood pressure	1/18	21/18800	0.0199255369005062	0.117378686937237	ADORA1	1	astrocytes4
GO:0009067	BP	GO:0009067	aspartate family amino acid biosynthetic process	1/18	21/18800	0.0199255369005062	0.117378686937237	PLOD3	1	astrocytes4
GO:0032098	BP	GO:0032098	regulation of appetite	1/18	21/18800	0.0199255369005062	0.117378686937237	SLC22A3	1	astrocytes4
GO:0043576	BP	GO:0043576	regulation of respiratory gaseous exchange	1/18	21/18800	0.0199255369005062	0.117378686937237	ADORA1	1	astrocytes4
GO:0002320	BP	GO:0002320	lymphoid progenitor cell differentiation	1/18	22/18800	0.0208649554177748	0.117378686937237	SOS1	1	astrocytes4
GO:0010881	BP	GO:0010881	regulation of cardiac muscle contraction by regulation of the release of sequestered calcium ion	1/18	22/18800	0.0208649554177748	0.117378686937237	TMEM38A	1	astrocytes4	Calcium transport
GO:0015874	BP	GO:0015874	norepinephrine transport	1/18	22/18800	0.0208649554177748	0.117378686937237	SLC22A3	1	astrocytes4
GO:0032891	BP	GO:0032891	negative regulation of organic acid transport	1/18	22/18800	0.0208649554177748	0.117378686937237	ADORA1	1	astrocytes4
GO:0035812	BP	GO:0035812	renal sodium excretion	1/18	22/18800	0.0208649554177748	0.117378686937237	ADORA1	1	astrocytes4	Sodium transport
GO:0090335	BP	GO:0090335	regulation of brown fat cell differentiation	1/18	22/18800	0.0208649554177748	0.117378686937237	SOX13	1	astrocytes4
GO:0042745	BP	GO:0042745	circadian sleep/wake cycle	1/18	23/18800	0.0218035234656228	0.117378686937237	ADORA1	1	astrocytes4	Circadian rhythm
GO:0097164	BP	GO:0097164	ammonium ion metabolic process	1/18	23/18800	0.0218035234656228	0.117378686937237	SLC22A3	1	astrocytes4	Ion transport
GO:0006813	BP	GO:0006813	potassium ion transport	2/18	243/18800	0.0222149331039533	0.117378686937237	TMEM38A/ADORA1	2	astrocytes4	Potassium transport
GO:0016048	BP	GO:0016048	detection of temperature stimulus	1/18	24/18800	0.0227412417687389	0.117378686937237	ADORA1	1	astrocytes4
GO:0038095	BP	GO:0038095	Fc-epsilon receptor signaling pathway	1/18	24/18800	0.0227412417687389	0.117378686937237	SOS1	1	astrocytes4	Fc-epsilon receptor signaling pathway
GO:0044062	BP	GO:0044062	regulation of excretion	1/18	24/18800	0.0227412417687389	0.117378686937237	ADORA1	1	astrocytes4
GO:0048011	BP	GO:0048011	neurotrophin TRK receptor signaling pathway	1/18	24/18800	0.0227412417687389	0.117378686937237	SOS1	1	astrocytes4
GO:0072530	BP	GO:0072530	purine-containing compound transmembrane transport	1/18	24/18800	0.0227412417687389	0.117378686937237	SLC22A3	1	astrocytes4
GO:1903792	BP	GO:1903792	negative regulation of anion transport	1/18	24/18800	0.0227412417687389	0.117378686937237	ADORA1	1	astrocytes4
GO:0060047	BP	GO:0060047	heart contraction	2/18	247/18800	0.0229022093286034	0.117378686937237	TMEM38A/ADORA1	2	astrocytes4
GO:0090257	BP	GO:0090257	regulation of muscle system process	2/18	250/18800	0.0234234698178354	0.117378686937237	TMEM38A/ADORA1	2	astrocytes4
GO:0003071	BP	GO:0003071	renal system process involved in regulation of systemic arterial blood pressure	1/18	25/18800	0.0236781110512362	0.117378686937237	ADORA1	1	astrocytes4
GO:0006658	BP	GO:0006658	phosphatidylserine metabolic process	1/18	25/18800	0.0236781110512362	0.117378686937237	MBOAT2	1	astrocytes4
GO:0014047	BP	GO:0014047	glutamate secretion	1/18	25/18800	0.0236781110512362	0.117378686937237	ADORA1	1	astrocytes4
GO:0033081	BP	GO:0033081	regulation of T cell differentiation in thymus	1/18	25/18800	0.0236781110512362	0.117378686937237	SOS1	1	astrocytes4	T cell activity
GO:0045932	BP	GO:0045932	negative regulation of muscle contraction	1/18	25/18800	0.0236781110512362	0.117378686937237	ADORA1	1	astrocytes4	Muscle contraction
GO:0062149	BP	GO:0062149	detection of stimulus involved in sensory perception of pain	1/18	25/18800	0.0236781110512362	0.117378686937237	ADORA1	1	astrocytes4
GO:0003094	BP	GO:0003094	glomerular filtration	1/18	26/18800	0.0246141320366462	0.117378686937237	ADORA1	1	astrocytes4
GO:0010882	BP	GO:0010882	regulation of cardiac muscle contraction by calcium ion signaling	1/18	26/18800	0.0246141320366462	0.117378686937237	TMEM38A	1	astrocytes4	Calcium transport
GO:0045822	BP	GO:0045822	negative regulation of heart contraction	1/18	26/18800	0.0246141320366462	0.117378686937237	ADORA1	1	astrocytes4
GO:0050951	BP	GO:0050951	sensory perception of temperature stimulus	1/18	26/18800	0.0246141320366462	0.117378686937237	ADORA1	1	astrocytes4
GO:0050995	BP	GO:0050995	negative regulation of lipid catabolic process	1/18	26/18800	0.0246141320366462	0.117378686937237	ADORA1	1	astrocytes4	Lipid metabolism
GO:0003015	BP	GO:0003015	heart process	2/18	257/18800	0.0246589111941491	0.117378686937237	TMEM38A/ADORA1	2	astrocytes4
GO:1903522	BP	GO:1903522	regulation of blood circulation	2/18	260/18800	0.0251965301967115	0.117378686937237	TMEM38A/ADORA1	2	astrocytes4
GO:0018126	BP	GO:0018126	protein hydroxylation	1/18	27/18800	0.0255493054479248	0.117378686937237	PLOD3	1	astrocytes4
GO:0051953	BP	GO:0051953	negative regulation of amine transport	1/18	27/18800	0.0255493054479248	0.117378686937237	ADORA1	1	astrocytes4
GO:0097205	BP	GO:0097205	renal filtration	1/18	27/18800	0.0255493054479248	0.117378686937237	ADORA1	1	astrocytes4
GO:0097254	BP	GO:0097254	renal tubular secretion	1/18	27/18800	0.0255493054479248	0.117378686937237	ADORA1	1	astrocytes4
GO:1903523	BP	GO:1903523	negative regulation of blood circulation	1/18	27/18800	0.0255493054479248	0.117378686937237	ADORA1	1	astrocytes4
GO:0030217	BP	GO:0030217	T cell differentiation	2/18	263/18800	0.0257389937329291	0.117378686937237	SOX13/SOS1	2	astrocytes4	T cell activity
GO:0030431	BP	GO:0030431	sleep	1/18	28/18800	0.0264836320074484	0.118727468914748	ADORA1	1	astrocytes4
GO:0050996	BP	GO:0050996	positive regulation of lipid catabolic process	1/18	28/18800	0.0264836320074484	0.118727468914748	ADORA1	1	astrocytes4	Lipid metabolism
GO:0003209	BP	GO:0003209	cardiac atrium morphogenesis	1/18	29/18800	0.0274171124370172	0.120863770659851	SOS1	1	astrocytes4
GO:1900117	BP	GO:1900117	regulation of execution phase of apoptosis	1/18	29/18800	0.0274171124370172	0.120863770659851	TP53BP2	1	astrocytes4	Apoptosis
GO:0007176	BP	GO:0007176	regulation of epidermal growth factor-activated receptor activity	1/18	30/18800	0.0283497474578545	0.121269119208561	ADORA1	1	astrocytes4
GO:0060292	BP	GO:0060292	long-term synaptic depression	1/18	30/18800	0.0283497474578545	0.121269119208561	ADORA1	1	astrocytes4
GO:0046942	BP	GO:0046942	carboxylic acid transport	2/18	279/18800	0.0287127635798666	0.121269119208561	ADORA1/SLC22A3	2	astrocytes4
GO:0001782	BP	GO:0001782	B cell homeostasis	1/18	31/18800	0.0292815377906066	0.121269119208561	SOS1	1	astrocytes4
GO:0010880	BP	GO:0010880	regulation of release of sequestered calcium ion into cytosol by sarcoplasmic reticulum	1/18	31/18800	0.0292815377906066	0.121269119208561	TMEM38A	1	astrocytes4	Calcium transport
GO:0061384	BP	GO:0061384	heart trabecula morphogenesis	1/18	31/18800	0.0292815377906066	0.121269119208561	SOS1	1	astrocytes4
GO:0070633	BP	GO:0070633	transepithelial transport	1/18	31/18800	0.0292815377906066	0.121269119208561	CLCN7	1	astrocytes4
GO:1902105	BP	GO:1902105	regulation of leukocyte differentiation	2/18	283/18800	0.0294771006205793	0.121269119208561	SOX13/SOS1	2	astrocytes4	Leukocytes
GO:0071711	BP	GO:0071711	basement membrane organization	1/18	32/18800	0.0302124841553446	0.121269119208561	PLOD3	1	astrocytes4
GO:0003382	BP	GO:0003382	epithelial cell morphogenesis	1/18	33/18800	0.0311425872715636	0.121269119208561	PLOD3	1	astrocytes4
GO:0051930	BP	GO:0051930	regulation of sensory perception of pain	1/18	33/18800	0.0311425872715636	0.121269119208561	ADORA1	1	astrocytes4
GO:0051931	BP	GO:0051931	regulation of sensory perception	1/18	33/18800	0.0311425872715636	0.121269119208561	ADORA1	1	astrocytes4
GO:0070050	BP	GO:0070050	neuron cellular homeostasis	1/18	33/18800	0.0311425872715636	0.121269119208561	ADORA1	1	astrocytes4
GO:0098801	BP	GO:0098801	regulation of renal system process	1/18	33/18800	0.0311425872715636	0.121269119208561	ADORA1	1	astrocytes4
GO:0032228	BP	GO:0032228	regulation of synaptic transmission, GABAergic	1/18	34/18800	0.0320718478581844	0.121269119208561	ADORA1	1	astrocytes4
GO:0035590	BP	GO:0035590	purinergic nucleotide receptor signaling pathway	1/18	34/18800	0.0320718478581844	0.121269119208561	ADORA1	1	astrocytes4
GO:0048730	BP	GO:0048730	epidermis morphogenesis	1/18	34/18800	0.0320718478581844	0.121269119208561	PLOD3	1	astrocytes4
GO:0086004	BP	GO:0086004	regulation of cardiac muscle cell contraction	1/18	34/18800	0.0320718478581844	0.121269119208561	ADORA1	1	astrocytes4
GO:1901532	BP	GO:1901532	regulation of hematopoietic progenitor cell differentiation	1/18	34/18800	0.0320718478581844	0.121269119208561	SOS1	1	astrocytes4
GO:0051056	BP	GO:0051056	regulation of small GTPase mediated signal transduction	2/18	299/18800	0.0326160229497376	0.121269119208561	PSD2/SOS1	2	astrocytes4
GO:0014808	BP	GO:0014808	release of sequestered calcium ion into cytosol by sarcoplasmic reticulum	1/18	35/18800	0.0330002666335524	0.121269119208561	TMEM38A	1	astrocytes4	Calcium transport
GO:0090075	BP	GO:0090075	relaxation of muscle	1/18	35/18800	0.0330002666335524	0.121269119208561	ADORA1	1	astrocytes4
GO:0098810	BP	GO:0098810	neurotransmitter reuptake	1/18	35/18800	0.0330002666335524	0.121269119208561	SLC22A3	1	astrocytes4
GO:0015695	BP	GO:0015695	organic cation transport	1/18	36/18800	0.0339278443154385	0.121269119208561	SLC22A3	1	astrocytes4
GO:0045777	BP	GO:0045777	positive regulation of blood pressure	1/18	36/18800	0.0339278443154385	0.121269119208561	ADORA1	1	astrocytes4
GO:0048854	BP	GO:0048854	brain morphogenesis	1/18	36/18800	0.0339278443154385	0.121269119208561	SOS1	1	astrocytes4
GO:0071312	BP	GO:0071312	cellular response to alkaloid	1/18	36/18800	0.0339278443154385	0.121269119208561	TMEM38A	1	astrocytes4
GO:1903514	BP	GO:1903514	release of sequestered calcium ion into cytosol by endoplasmic reticulum	1/18	36/18800	0.0339278443154385	0.121269119208561	TMEM38A	1	astrocytes4	Calcium transport
GO:0003230	BP	GO:0003230	cardiac atrium development	1/18	37/18800	0.034854581621041	0.122106448195568	SOS1	1	astrocytes4
GO:0038179	BP	GO:0038179	neurotrophin signaling pathway	1/18	37/18800	0.034854581621041	0.122106448195568	SOS1	1	astrocytes4
GO:0120033	BP	GO:0120033	negative regulation of plasma membrane bounded cell projection assembly	1/18	37/18800	0.034854581621041	0.122106448195568	LIMK2	1	astrocytes4
GO:0003016	BP	GO:0003016	respiratory system process	1/18	39/18800	0.036705537969318	0.126085906401099	ADORA1	1	astrocytes4
GO:0032941	BP	GO:0032941	secretion by tissue	1/18	39/18800	0.036705537969318	0.126085906401099	ADORA1	1	astrocytes4
GO:1901998	BP	GO:1901998	toxin transport	1/18	39/18800	0.036705537969318	0.126085906401099	SLC22A3	1	astrocytes4
GO:0051955	BP	GO:0051955	regulation of amino acid transport	1/18	40/18800	0.0376297584435223	0.127603475747585	ADORA1	1	astrocytes4
GO:1903115	BP	GO:1903115	regulation of actin filament-based movement	1/18	40/18800	0.0376297584435223	0.127603475747585	ADORA1	1	astrocytes4
GO:0043025	CC	GO:0043025	neuronal cell body	5/17	482/19594	4.2740897308148e-05	0.00329104909272739	PSD2/ADORA1/NRSN1/SLC22A3/SOS1	5	astrocytes4
GO:0017124	MF	GO:0017124	SH3 domain binding	2/17	125/18410	0.00581847440356327	0.127955016159271	TP53BP2/SOS1	2	astrocytes4
GO:0005247	MF	GO:0005247	voltage-gated chloride channel activity	1/17	11/18410	0.0101134892763924	0.127955016159271	CLCN7	1	astrocytes4
GO:0008308	MF	GO:0008308	voltage-gated anion channel activity	1/17	17/18410	0.0155892837310195	0.127955016159271	CLCN7	1	astrocytes4
GO:0046527	MF	GO:0046527	glucosyltransferase activity	1/17	18/18410	0.0164991397728051	0.127955016159271	PLOD3	1	astrocytes4
GO:0005326	MF	GO:0005326	neurotransmitter transmembrane transporter activity	1/17	19/18410	0.0174082042912843	0.127955016159271	SLC22A3	1	astrocytes4	Transmembrane transporter activity
GO:0005085	MF	GO:0005085	guanyl-nucleotide exchange factor activity	2/17	223/18410	0.0176247143037869	0.127955016159271	PSD2/SOS1	2	astrocytes4
GO:0031418	MF	GO:0031418	L-ascorbic acid binding	1/17	20/18410	0.0183164779320351	0.127955016159271	PLOD3	1	astrocytes4
GO:0003841	MF	GO:0003841	1-acylglycerol-3-phosphate O-acyltransferase activity	1/17	21/18410	0.0192239613401461	0.127955016159271	MBOAT2	1	astrocytes4
GO:1990381	MF	GO:1990381	ubiquitin-specific protease binding	1/17	21/18410	0.0192239613401461	0.127955016159271	RHBDD2	1	astrocytes4
GO:0031683	MF	GO:0031683	G-protein beta/gamma-subunit complex binding	1/17	22/18410	0.0201306551602132	0.127955016159271	ADORA1	1	astrocytes4
GO:0042171	MF	GO:0042171	lysophosphatidic acid acyltransferase activity	1/17	23/18410	0.021036560036343	0.127955016159271	MBOAT2	1	astrocytes4
GO:0071617	MF	GO:0071617	lysophospholipid acyltransferase activity	1/17	23/18410	0.021036560036343	0.127955016159271	MBOAT2	1	astrocytes4	Lipid metabolism
GO:0015101	MF	GO:0015101	organic cation transmembrane transporter activity	1/17	25/18410	0.022846005530763	0.127955016159271	SLC22A3	1	astrocytes4	Transmembrane transporter activity
GO:0035250	MF	GO:0035250	UDP-galactosyltransferase activity	1/17	29/18410	0.0264554574786211	0.127955016159271	PLOD3	1	astrocytes4
GO:0051787	MF	GO:0051787	misfolded protein binding	1/17	29/18410	0.0264554574786211	0.127955016159271	RHBDD2	1	astrocytes4
GO:0016411	MF	GO:0016411	acylglycerol O-acyltransferase activity	1/17	30/18410	0.0273558577410042	0.127955016159271	MBOAT2	1	astrocytes4
GO:0051059	MF	GO:0051059	NF-kappaB binding	1/17	31/18410	0.0282554741946716	0.127955016159271	TP53BP2	1	astrocytes4
GO:0008378	MF	GO:0008378	galactosyltransferase activity	1/17	32/18410	0.0291543074793277	0.127955016159271	PLOD3	1	astrocytes4
hsa05231	KEGG	hsa05231	Choline metabolism in cancer	2/8	98/8163	0.00381101200886202	0.214651413535387	SOS1/SLC22A3	2	astrocytes4
hsa04810	KEGG	hsa04810	Regulation of actin cytoskeleton	2/8	218/8163	0.0178769046118361	0.214651413535387	LIMK2/SOS1	2	astrocytes4
hsa00514	KEGG	hsa00514	Other types of O-glycan biosynthesis	1/8	47/8163	0.0451628610113171	0.214651413535387	PLOD3	1	astrocytes4
hsa04923	KEGG	hsa04923	Regulation of lipolysis in adipocytes	1/8	57/8163	0.0545382976588737	0.214651413535387	ADORA1	1	astrocytes4
hsa05213	KEGG	hsa05213	Endometrial cancer	1/8	58/8163	0.055471395810703	0.214651413535387	SOS1	1	astrocytes4
hsa00561	KEGG	hsa00561	Glycerolipid metabolism	1/8	62/8163	0.0591957355461441	0.214651413535387	MBOAT2	1	astrocytes4	Lipid metabolism
hsa00310	KEGG	hsa00310	Lysine degradation	1/8	63/8163	0.0601248102425556	0.214651413535387	PLOD3	1	astrocytes4
hsa05221	KEGG	hsa05221	Acute myeloid leukemia	1/8	67/8163	0.0638330859339515	0.214651413535387	SOS1	1	astrocytes4	Myeloid leukemia
hsa04664	KEGG	hsa04664	Fc epsilon RI signaling pathway	1/8	68/8163	0.0647581520545705	0.214651413535387	SOS1	1	astrocytes4
hsa04924	KEGG	hsa04924	Renin secretion	1/8	69/8163	0.0656824182415453	0.214651413535387	ADORA1	1	astrocytes4
hsa05211	KEGG	hsa05211	Renal cell carcinoma	1/8	69/8163	0.0656824182415453	0.214651413535387	SOS1	1	astrocytes4
hsa04917	KEGG	hsa04917	Prolactin signaling pathway	1/8	70/8163	0.0666058850878598	0.214651413535387	SOS1	1	astrocytes4
hsa05223	KEGG	hsa05223	Non-small cell lung cancer	1/8	72/8163	0.0684504231286047	0.214651413535387	SOS1	1	astrocytes4
hsa05214	KEGG	hsa05214	Glioma	1/8	75/8163	0.0712112499382775	0.214651413535387	SOS1	1	astrocytes4
hsa05220	KEGG	hsa05220	Chronic myeloid leukemia	1/8	76/8163	0.0721299331727601	0.214651413535387	SOS1	1	astrocytes4	Myeloid leukemia
hsa01521	KEGG	hsa01521	EGFR tyrosine kinase inhibitor resistance	1/8	79/8163	0.0748812140358909	0.214651413535387	SOS1	1	astrocytes4
hsa04662	KEGG	hsa04662	B cell receptor signaling pathway	1/8	82/8163	0.0776253540182517	0.214651413535387	SOS1	1	astrocytes4
hsa04012	KEGG	hsa04012	ErbB signaling pathway	1/8	85/8163	0.0803623690120027	0.214651413535387	SOS1	1	astrocytes4	ERBB signaling pathway
hsa05210	KEGG	hsa05210	Colorectal cancer	1/8	86/8163	0.0812731267549965	0.214651413535387	SOS1	1	astrocytes4
hsa04540	KEGG	hsa04540	Gap junction	1/8	88/8163	0.0830922748798201	0.214651413535387	SOS1	1	astrocytes4
hsa05032	KEGG	hsa05032	Morphine addiction	1/8	91/8163	0.0858150874549393	0.214651413535387	ADORA1	1	astrocytes4
hsa04912	KEGG	hsa04912	GnRH signaling pathway	1/8	93/8163	0.0876263629257595	0.214651413535387	SOS1	1	astrocytes4
hsa04666	KEGG	hsa04666	Fc gamma R-mediated phagocytosis	1/8	97/8163	0.0912394959130831	0.214651413535387	LIMK2	1	astrocytes4
hsa05215	KEGG	hsa05215	Prostate cancer	1/8	97/8163	0.0912394959130831	0.214651413535387	SOS1	1	astrocytes4
hsa00564	KEGG	hsa00564	Glycerophospholipid metabolism	1/8	98/8163	0.0921408204894153	0.214651413535387	MBOAT2	1	astrocytes4	Lipid metabolism
hsa01522	KEGG	hsa01522	Endocrine resistance	1/8	98/8163	0.0921408204894153	0.214651413535387	SOS1	1	astrocytes4
hsa04660	KEGG	hsa04660	T cell receptor signaling pathway	1/8	104/8163	0.0975323599485716	0.214651413535387	SOS1	1	astrocytes4	T cell activity
hsa04071	KEGG	hsa04071	Sphingolipid signaling pathway	1/8	119/8163	0.110888818399925	0.214651413535387	ADORA1	1	astrocytes4	Lipid metabolism
hsa04722	KEGG	hsa04722	Neurotrophin signaling pathway	1/8	119/8163	0.110888818399925	0.214651413535387	SOS1	1	astrocytes4
hsa04935	KEGG	hsa04935	Growth hormone synthesis, secretion and action	1/8	120/8163	0.111773066218523	0.214651413535387	SOS1	1	astrocytes4
hsa04926	KEGG	hsa04926	Relaxin signaling pathway	1/8	129/8163	0.119696734295865	0.214651413535387	SOS1	1	astrocytes4
hsa04068	KEGG	hsa04068	FoxO signaling pathway	1/8	131/8163	0.121449126061205	0.214651413535387	SOS1	1	astrocytes4
hsa04650	KEGG	hsa04650	Natural killer cell mediated cytotoxicity	1/8	131/8163	0.121449126061205	0.214651413535387	SOS1	1	astrocytes4
hsa04910	KEGG	hsa04910	Insulin signaling pathway	1/8	137/8163	0.126688000774051	0.214651413535387	SOS1	1	astrocytes4	Insulin receptor signaling pathway
hsa04915	KEGG	hsa04915	Estrogen signaling pathway	1/8	138/8163	0.127558483703755	0.214651413535387	SOS1	1	astrocytes4	Estrogen receptor signaling pathway
hsa05224	KEGG	hsa05224	Breast cancer	1/8	147/8163	0.135358729640583	0.214651413535387	SOS1	1	astrocytes4
hsa04072	KEGG	hsa04072	Phospholipase D signaling pathway	1/8	148/8163	0.136221645080063	0.214651413535387	SOS1	1	astrocytes4
hsa05226	KEGG	hsa05226	Gastric cancer	1/8	149/8163	0.137083806881605	0.214651413535387	SOS1	1	astrocytes4
hsa04150	KEGG	hsa04150	mTOR signaling pathway	1/8	156/8163	0.143097884982031	0.214651413535387	SOS1	1	astrocytes4	mTOR signaling pathway
hsa04390	KEGG	hsa04390	Hippo signaling pathway	1/8	157/8163	0.143954037963191	0.214651413535387	TP53BP2	1	astrocytes4
hsa05160	KEGG	hsa05160	Hepatitis C	1/8	157/8163	0.143954037963191	0.214651413535387	SOS1	1	astrocytes4
hsa04630	KEGG	hsa04630	JAK-STAT signaling pathway	1/8	162/8163	0.148223585498867	0.214651413535387	SOS1	1	astrocytes4	JAK-STAT signaling pathway
hsa05161	KEGG	hsa05161	Hepatitis B	1/8	162/8163	0.148223585498867	0.214651413535387	SOS1	1	astrocytes4
hsa04022	KEGG	hsa04022	cGMP-PKG signaling pathway	1/8	167/8163	0.152474488753573	0.214651413535387	ADORA1	1	astrocytes4
hsa05225	KEGG	hsa05225	Hepatocellular carcinoma	1/8	168/8163	0.153322438239562	0.214651413535387	SOS1	1	astrocytes4
hsa04360	KEGG	hsa04360	Axon guidance	1/8	182/8163	0.165116030028724	0.226137171561078	LIMK2	1	astrocytes4
hsa05034	KEGG	hsa05034	Alcoholism	1/8	187/8163	0.169293052268191	0.226924729636085	SOS1	1	astrocytes4
hsa04062	KEGG	hsa04062	Chemokine signaling pathway	1/8	192/8163	0.173451777194702	0.227655457568047	SOS1	1	astrocytes4
hsa04510	KEGG	hsa04510	Focal adhesion	1/8	201/8163	0.180891592126231	0.229601078362602	SOS1	1	astrocytes4	Cell adhesion
hsa05205	KEGG	hsa05205	Proteoglycans in cancer	1/8	205/8163	0.184179323265952	0.229601078362602	SOS1	1	astrocytes4
hsa05170	KEGG	hsa05170	Human immunodeficiency virus 1 infection	1/8	212/8163	0.189905075418418	0.229601078362602	LIMK2	1	astrocytes4	Infection
hsa05207	KEGG	hsa05207	Chemical carcinogenesis - receptor activation	1/8	212/8163	0.189905075418418	0.229601078362602	SOS1	1	astrocytes4
hsa04024	KEGG	hsa04024	cAMP signaling pathway	1/8	221/8163	0.197215070159814	0.229601078362602	ADORA1	1	astrocytes4
hsa05208	KEGG	hsa05208	Chemical carcinogenesis - reactive oxygen species	1/8	223/8163	0.198831652586312	0.229601078362602	SOS1	1	astrocytes4
hsa05163	KEGG	hsa05163	Human cytomegalovirus infection	1/8	225/8163	0.200445385872113	0.229601078362602	SOS1	1	astrocytes4	Infection
hsa04714	KEGG	hsa04714	Thermogenesis	1/8	232/8163	0.206071077496723	0.230415830491419	SOS1	1	astrocytes4
hsa04014	KEGG	hsa04014	Ras signaling pathway	1/8	235/8163	0.208471465682713	0.230415830491419	SOS1	1	astrocytes4
hsa04144	KEGG	hsa04144	Endocytosis	1/8	251/8163	0.221166598261162	0.240232684318158	PSD2	1	astrocytes4
hsa04010	KEGG	hsa04010	MAPK signaling pathway	1/8	294/8163	0.254406181652522	0.271654058374727	SOS1	1	astrocytes4	MAPK signaling pathway
hsa05206	KEGG	hsa05206	MicroRNAs in cancer	1/8	310/8163	0.266453641871826	0.279776323965418	SOS1	1	astrocytes4
hsa05165	KEGG	hsa05165	Human papillomavirus infection	1/8	331/8163	0.282007245917665	0.291253385128081	SOS1	1	astrocytes4	Infection
hsa04151	KEGG	hsa04151	PI3K-Akt signaling pathway	1/8	354/8163	0.298710336534678	0.303528245188463	SOS1	1	astrocytes4	PI3K-Akt signaling pathway
hsa04080	KEGG	hsa04080	Neuroactive ligand-receptor interaction	1/8	362/8163	0.304439869381362	0.304439869381362	ADORA1	1	astrocytes4
GO:0071383	BP	GO:0071383	cellular response to steroid hormone stimulus	2/4	203/18800	0.000686269813004263	0.0500036926714441	RPS6KB1/CYP7B1	2	astrocytes5
GO:0048545	BP	GO:0048545	response to steroid hormone	2/4	330/18800	0.00180058144504141	0.0500036926714441	RPS6KB1/CYP7B1	2	astrocytes5
GO:0014889	BP	GO:0014889	muscle atrophy	1/4	11/18800	0.0023385586677831	0.0500036926714441	RPS6KB1	1	astrocytes5
GO:0014874	BP	GO:0014874	response to stimulus involved in regulation of muscle adaptation	1/4	13/18800	0.00276331008184194	0.0500036926714441	RPS6KB1	1	astrocytes5
GO:0043201	BP	GO:0043201	response to leucine	1/4	14/18800	0.00297563492134123	0.0500036926714441	RPS6KB1	1	astrocytes5
GO:0033147	BP	GO:0033147	negative regulation of intracellular estrogen receptor signaling pathway	1/4	15/18800	0.00318792585396743	0.0500036926714441	CYP7B1	1	astrocytes5
GO:0044539	BP	GO:0044539	long-chain fatty acid import into cell	1/4	17/18800	0.00361240601304003	0.0500036926714441	RPS6KB1	1	astrocytes5	Fatty acid metabolism
GO:0140354	BP	GO:0140354	lipid import into cell	1/4	18/18800	0.00382459524670609	0.0500036926714441	RPS6KB1	1	astrocytes5	Lipid metabolism
GO:0048643	BP	GO:0048643	positive regulation of skeletal muscle tissue development	1/4	19/18800	0.00403675058793762	0.0500036926714441	RPS6KB1	1	astrocytes5
GO:0033762	BP	GO:0033762	response to glucagon	1/4	21/18800	0.00446095960753512	0.0500036926714441	RPS6KB1	1	astrocytes5
GO:0043501	BP	GO:0043501	skeletal muscle adaptation	1/4	24/18800	0.0050970190338977	0.0500036926714441	RPS6KB1	1	astrocytes5
GO:1901863	BP	GO:1901863	positive regulation of muscle tissue development	1/4	24/18800	0.0050970190338977	0.0500036926714441	RPS6KB1	1	astrocytes5
GO:0048641	BP	GO:0048641	regulation of skeletal muscle tissue development	1/4	26/18800	0.00552088929154981	0.0500036926714441	RPS6KB1	1	astrocytes5
GO:0060740	BP	GO:0060740	prostate gland epithelium morphogenesis	1/4	26/18800	0.00552088929154981	0.0500036926714441	CYP7B1	1	astrocytes5
GO:0071549	BP	GO:0071549	cellular response to dexamethasone stimulus	1/4	26/18800	0.00552088929154981	0.0500036926714441	RPS6KB1	1	astrocytes5
GO:0060512	BP	GO:0060512	prostate gland morphogenesis	1/4	28/18800	0.00594462409493812	0.0500036926714441	CYP7B1	1	astrocytes5
GO:0045948	BP	GO:0045948	positive regulation of translational initiation	1/4	30/18800	0.00636822347292354	0.0500036926714441	RPS6KB1	1	astrocytes5
GO:0001662	BP	GO:0001662	behavioral fear response	1/4	33/18800	0.0070033686803963	0.0500036926714441	RPS6KB1	1	astrocytes5
GO:0002209	BP	GO:0002209	behavioral defense response	1/4	34/18800	0.00721501606811292	0.0500036926714441	RPS6KB1	1	astrocytes5
GO:0007616	BP	GO:0007616	long-term memory	1/4	35/18800	0.00742662962112006	0.0500036926714441	RPS6KB1	1	astrocytes5
GO:0033146	BP	GO:0033146	regulation of intracellular estrogen receptor signaling pathway	1/4	35/18800	0.00742662962112006	0.0500036926714441	CYP7B1	1	astrocytes5
GO:0006699	BP	GO:0006699	bile acid biosynthetic process	1/4	36/18800	0.00763820934302317	0.0500036926714441	CYP7B1	1	astrocytes5
GO:0033144	BP	GO:0033144	negative regulation of intracellular steroid hormone receptor signaling pathway	1/4	37/18800	0.00784975523742903	0.0500036926714441	CYP7B1	1	astrocytes5
GO:0042596	BP	GO:0042596	fear response	1/4	37/18800	0.00784975523742903	0.0500036926714441	RPS6KB1	1	astrocytes5
GO:0046627	BP	GO:0046627	negative regulation of insulin receptor signaling pathway	1/4	37/18800	0.00784975523742903	0.0500036926714441	RPS6KB1	1	astrocytes5	Insulin receptor signaling pathway
GO:1900077	BP	GO:1900077	negative regulation of cellular response to insulin stimulus	1/4	39/18800	0.00827274555817015	0.0500036926714441	RPS6KB1	1	astrocytes5	Insulin receptor signaling pathway
GO:0033574	BP	GO:0033574	response to testosterone	1/4	41/18800	0.00869560061218766	0.0500036926714441	RPS6KB1	1	astrocytes5
GO:0071548	BP	GO:0071548	response to dexamethasone	1/4	41/18800	0.00869560061218766	0.0500036926714441	RPS6KB1	1	astrocytes5
GO:0014911	BP	GO:0014911	positive regulation of smooth muscle cell migration	1/4	42/18800	0.00890697742318769	0.0500036926714441	RPS6KB1	1	astrocytes5
GO:0051602	BP	GO:0051602	response to electrical stimulus	1/4	42/18800	0.00890697742318769	0.0500036926714441	RPS6KB1	1	astrocytes5
GO:0003009	BP	GO:0003009	skeletal muscle contraction	1/4	43/18800	0.00911832042832217	0.0500036926714441	RPS6KB1	1	astrocytes5	Muscle contraction
GO:1901861	BP	GO:1901861	regulation of muscle tissue development	1/4	45/18800	0.00954090503541094	0.0506860580006206	RPS6KB1	1	astrocytes5
GO:0008206	BP	GO:0008206	bile acid metabolic process	1/4	49/18800	0.0103856687377878	0.0517092260560942	CYP7B1	1	astrocytes5
GO:0030850	BP	GO:0030850	prostate gland development	1/4	49/18800	0.0103856687377878	0.0517092260560942	CYP7B1	1	astrocytes5
GO:0071385	BP	GO:0071385	cellular response to glucocorticoid stimulus	1/4	53/18800	0.011229891949958	0.0517092260560942	RPS6KB1	1	astrocytes5
GO:0014888	BP	GO:0014888	striated muscle adaptation	1/4	54/18800	0.011440863328429	0.0517092260560942	RPS6KB1	1	astrocytes5
GO:0030520	BP	GO:0030520	intracellular estrogen receptor signaling pathway	1/4	54/18800	0.011440863328429	0.0517092260560942	CYP7B1	1	astrocytes5
GO:0050879	BP	GO:0050879	multicellular organismal movement	1/4	56/18800	0.011862704801104	0.0517092260560942	RPS6KB1	1	astrocytes5
GO:0050881	BP	GO:0050881	musculoskeletal movement	1/4	56/18800	0.011862704801104	0.0517092260560942	RPS6KB1	1	astrocytes5
GO:0071384	BP	GO:0071384	cellular response to corticosteroid stimulus	1/4	59/18800	0.0124952138534798	0.0526833429449074	RPS6KB1	1	astrocytes5
GO:0046324	BP	GO:0046324	regulation of glucose import	1/4	60/18800	0.0127059827102424	0.0526833429449074	RPS6KB1	1	astrocytes5
GO:0048247	BP	GO:0048247	lymphocyte chemotaxis	1/4	64/18800	0.0135487207631801	0.0539745650147916	CYP7B1	1	astrocytes5	Lymphocyte
GO:0015909	BP	GO:0015909	long-chain fatty acid transport	1/4	66/18800	0.0139698874155931	0.0539745650147916	RPS6KB1	1	astrocytes5	Fatty acid metabolism
GO:1900076	BP	GO:1900076	regulation of cellular response to insulin stimulus	1/4	66/18800	0.0139698874155931	0.0539745650147916	RPS6KB1	1	astrocytes5	Insulin receptor signaling pathway
GO:0046626	BP	GO:0046626	regulation of insulin receptor signaling pathway	1/4	68/18800	0.0143909191903725	0.054365694719185	RPS6KB1	1	astrocytes5	Insulin receptor signaling pathway
GO:0033143	BP	GO:0033143	regulation of intracellular steroid hormone receptor signaling pathway	1/4	72/18800	0.0152325782222262	0.0558573294368705	CYP7B1	1	astrocytes5
GO:0033555	BP	GO:0033555	multicellular organismal response to stress	1/4	73/18800	0.0154429087266642	0.0558573294368705	RPS6KB1	1	astrocytes5
GO:0010827	BP	GO:0010827	regulation of glucose transmembrane transport	1/4	78/18800	0.0164940559076393	0.057953292472092	RPS6KB1	1	astrocytes5
GO:0046323	BP	GO:0046323	glucose import	1/4	79/18800	0.0167041843007795	0.057953292472092	RPS6KB1	1	astrocytes5
GO:0006446	BP	GO:0006446	regulation of translational initiation	1/4	81/18800	0.0171243400727876	0.0582227562474779	RPS6KB1	1	astrocytes5
GO:0014910	BP	GO:0014910	regulation of smooth muscle cell migration	1/4	83/18800	0.0175443611830819	0.0584812039436063	RPS6KB1	1	astrocytes5
GO:0014909	BP	GO:0014909	smooth muscle cell migration	1/4	91/18800	0.0192230995825976	0.0595380173340412	RPS6KB1	1	astrocytes5
GO:1901655	BP	GO:1901655	cellular response to ketone	1/4	94/18800	0.0198520714973456	0.0595380173340412	RPS6KB1	1	astrocytes5
GO:0043502	BP	GO:0043502	regulation of muscle adaptation	1/4	95/18800	0.0200616615601069	0.0595380173340412	RPS6KB1	1	astrocytes5
GO:0048661	BP	GO:0048661	positive regulation of smooth muscle cell proliferation	1/4	95/18800	0.0200616615601069	0.0595380173340412	RPS6KB1	1	astrocytes5
GO:2001237	BP	GO:2001237	negative regulation of extrinsic apoptotic signaling pathway	1/4	97/18800	0.020480740843965	0.0595380173340412	RPS6KB1	1	astrocytes5	Apoptotic signaling
GO:0042632	BP	GO:0042632	cholesterol homeostasis	1/4	98/18800	0.0206902300722506	0.0595380173340412	CYP7B1	1	astrocytes5	Cholesterol metabolism
GO:0015908	BP	GO:0015908	fatty acid transport	1/4	99/18800	0.0208996856962326	0.0595380173340412	RPS6KB1	1	astrocytes5	Fatty acid metabolism
GO:0055092	BP	GO:0055092	sterol homeostasis	1/4	99/18800	0.0208996856962326	0.0595380173340412	CYP7B1	1	astrocytes5
GO:0014812	BP	GO:0014812	muscle cell migration	1/4	104/18800	0.0219464598773674	0.0595380173340412	RPS6KB1	1	astrocytes5
GO:0009408	BP	GO:0009408	response to heat	1/4	109/18800	0.0229923944899095	0.0595380173340412	RPS6KB1	1	astrocytes5
GO:1904659	BP	GO:1904659	glucose transmembrane transport	1/4	113/18800	0.023828537992315	0.0595380173340412	RPS6KB1	1	astrocytes5
GO:0043200	BP	GO:0043200	response to amino acid	1/4	114/18800	0.0240374899828985	0.0595380173340412	RPS6KB1	1	astrocytes5
GO:0030518	BP	GO:0030518	intracellular steroid hormone receptor signaling pathway	1/4	115/18800	0.0242464084266568	0.0595380173340412	CYP7B1	1	astrocytes5
GO:0008645	BP	GO:0008645	hexose transmembrane transport	1/4	117/18800	0.0246641446880616	0.0595380173340412	RPS6KB1	1	astrocytes5
GO:0008286	BP	GO:0008286	insulin receptor signaling pathway	1/4	118/18800	0.0248729625128885	0.0595380173340412	RPS6KB1	1	astrocytes5	Insulin receptor signaling pathway
GO:0043500	BP	GO:0043500	muscle adaptation	1/4	118/18800	0.0248729625128885	0.0595380173340412	RPS6KB1	1	astrocytes5
GO:0071346	BP	GO:0071346	cellular response to interferon-gamma	1/4	118/18800	0.0248729625128885	0.0595380173340412	RPS6KB1	1	astrocytes5
GO:0015749	BP	GO:0015749	monosaccharide transmembrane transport	1/4	119/18800	0.0250817468052528	0.0595380173340412	RPS6KB1	1	astrocytes5
GO:0045471	BP	GO:0045471	response to ethanol	1/4	119/18800	0.0250817468052528	0.0595380173340412	RPS6KB1	1	astrocytes5
GO:0072676	BP	GO:0072676	lymphocyte migration	1/4	119/18800	0.0250817468052528	0.0595380173340412	CYP7B1	1	astrocytes5	Lymphocyte
GO:0006413	BP	GO:0006413	translational initiation	1/4	120/18800	0.0252904975687439	0.0595380173340412	RPS6KB1	1	astrocytes5
GO:0007613	BP	GO:0007613	memory	1/4	122/18800	0.0257078985234662	0.0595380173340412	RPS6KB1	1	astrocytes5
GO:0022612	BP	GO:0022612	gland morphogenesis	1/4	123/18800	0.0259165487218768	0.0595380173340412	CYP7B1	1	astrocytes5
GO:0031929	BP	GO:0031929	TOR signaling	1/4	128/18800	0.0269592970679819	0.0599807384367901	RPS6KB1	1	astrocytes5	mTOR signaling pathway
GO:0045931	BP	GO:0045931	positive regulation of mitotic cell cycle	1/4	128/18800	0.0269592970679819	0.0599807384367901	RPS6KB1	1	astrocytes5
GO:0001101	BP	GO:0001101	response to acid chemical	1/4	129/18800	0.0271677462331343	0.0599807384367901	RPS6KB1	1	astrocytes5
GO:0034219	BP	GO:0034219	carbohydrate transmembrane transport	1/4	131/18800	0.0275845440880769	0.0601201601919624	RPS6KB1	1	astrocytes5
GO:0043401	BP	GO:0043401	steroid hormone mediated signaling pathway	1/4	135/18800	0.0284177379969652	0.0607627616144869	CYP7B1	1	astrocytes5
GO:0008203	BP	GO:0008203	cholesterol metabolic process	1/4	139/18800	0.0292503963625047	0.0607627616144869	CYP7B1	1	astrocytes5	Cholesterol metabolism
GO:0051384	BP	GO:0051384	response to glucocorticoid	1/4	139/18800	0.0292503963625047	0.0607627616144869	RPS6KB1	1	astrocytes5
GO:0034341	BP	GO:0034341	response to interferon-gamma	1/4	140/18800	0.0294584773021407	0.0607627616144869	RPS6KB1	1	astrocytes5
GO:0045727	BP	GO:0045727	positive regulation of translation	1/4	141/18800	0.0296665247882495	0.0607627616144869	RPS6KB1	1	astrocytes5
GO:1902652	BP	GO:1902652	secondary alcohol metabolic process	1/4	149/18800	0.0313297007803919	0.0616310486592018	CYP7B1	1	astrocytes5
GO:0007584	BP	GO:0007584	response to nutrient	1/4	150/18800	0.0315374473460925	0.0616310486592018	RPS6KB1	1	astrocytes5
GO:0050905	BP	GO:0050905	neuromuscular process	1/4	152/18800	0.0319528402280426	0.0616310486592018	RPS6KB1	1	astrocytes5
GO:2001236	BP	GO:2001236	regulation of extrinsic apoptotic signaling pathway	1/4	153/18800	0.0321604865514601	0.0616310486592018	RPS6KB1	1	astrocytes5	Apoptotic signaling
GO:0016125	BP	GO:0016125	sterol metabolic process	1/4	154/18800	0.0323680994679504	0.0616310486592018	CYP7B1	1	astrocytes5
GO:0007519	BP	GO:0007519	skeletal muscle tissue development	1/4	155/18800	0.0325756789810967	0.0616310486592018	RPS6KB1	1	astrocytes5
GO:0008643	BP	GO:0008643	carbohydrate transport	1/4	156/18800	0.0327832250944825	0.0616310486592018	RPS6KB1	1	astrocytes5
GO:0031960	BP	GO:0031960	response to corticosteroid	1/4	157/18800	0.0329907378116904	0.0616310486592018	RPS6KB1	1	astrocytes5
GO:0007568	BP	GO:0007568	aging	1/4	163/18800	0.0342351129958198	0.0626541329338908	RPS6KB1	1	astrocytes5
GO:0034250	BP	GO:0034250	positive regulation of cellular amide metabolic process	1/4	167/18800	0.0350640289820853	0.0626541329338908	RPS6KB1	1	astrocytes5
GO:0060538	BP	GO:0060538	skeletal muscle organ development	1/4	167/18800	0.0350640289820853	0.0626541329338908	RPS6KB1	1	astrocytes5
GO:0048639	BP	GO:0048639	positive regulation of developmental growth	1/4	169/18800	0.0354782868202221	0.0626541329338908	RPS6KB1	1	astrocytes5
GO:0048660	BP	GO:0048660	regulation of smooth muscle cell proliferation	1/4	170/18800	0.0356853657130736	0.0626541329338908	RPS6KB1	1	astrocytes5
GO:0048659	BP	GO:0048659	smooth muscle cell proliferation	1/4	173/18800	0.0363064023297235	0.0626541329338908	RPS6KB1	1	astrocytes5
GO:0055088	BP	GO:0055088	lipid homeostasis	1/4	173/18800	0.0363064023297235	0.0626541329338908	CYP7B1	1	astrocytes5	Lipid metabolism
GO:0006694	BP	GO:0006694	steroid biosynthetic process	1/4	175/18800	0.0367202600583666	0.0626541329338908	CYP7B1	1	astrocytes5
GO:0048015	BP	GO:0048015	phosphatidylinositol-mediated signaling	1/4	177/18800	0.0371339844744526	0.0626541329338908	RPS6KB1	1	astrocytes5
GO:0006941	BP	GO:0006941	striated muscle contraction	1/4	178/18800	0.0373407966992338	0.0626541329338908	RPS6KB1	1	astrocytes5	Muscle contraction
GO:0009266	BP	GO:0009266	response to temperature stimulus	1/4	180/18800	0.0377543212001668	0.0626541329338908	RPS6KB1	1	astrocytes5
GO:0048017	BP	GO:0048017	inositol lipid-mediated signaling	1/4	181/18800	0.037961033483475	0.0626541329338908	RPS6KB1	1	astrocytes5	Lipid metabolism
GO:0009749	BP	GO:0009749	response to glucose	1/4	189/18800	0.0396135330104153	0.0638621770058968	RPS6KB1	1	astrocytes5
GO:0009755	BP	GO:0009755	hormone-mediated signaling pathway	1/4	190/18800	0.0398199456625004	0.0638621770058968	CYP7B1	1	astrocytes5
GO:1901654	BP	GO:1901654	response to ketone	1/4	190/18800	0.0398199456625004	0.0638621770058968	RPS6KB1	1	astrocytes5
GO:0009746	BP	GO:0009746	response to hexose	1/4	193/18800	0.0404389839862183	0.0642488530622159	RPS6KB1	1	astrocytes5
GO:0071674	BP	GO:0071674	mononuclear cell migration	1/4	199/18800	0.0416761626090494	0.0650455383287431	CYP7B1	1	astrocytes5
GO:0034284	BP	GO:0034284	response to monosaccharide	1/4	200/18800	0.041882242677302	0.0650455383287431	RPS6KB1	1	astrocytes5
GO:0009612	BP	GO:0009612	response to mechanical stimulus	1/4	201/18800	0.0420882895068337	0.0650455383287431	RPS6KB1	1	astrocytes5
GO:0032869	BP	GO:0032869	cellular response to insulin stimulus	1/4	205/18800	0.042912144509236	0.0657213024015326	RPS6KB1	1	astrocytes5	Insulin receptor signaling pathway
GO:0050679	BP	GO:0050679	positive regulation of epithelial cell proliferation	1/4	211/18800	0.044146930458753	0.0670087337320357	CYP7B1	1	astrocytes5
GO:0072330	BP	GO:0072330	monocarboxylic acid biosynthetic process	1/4	215/18800	0.0449694570558357	0.0673662366199214	CYP7B1	1	astrocytes5
GO:0043491	BP	GO:0043491	protein kinase B signaling	1/4	216/18800	0.0451750057333591	0.0673662366199214	RPS6KB1	1	astrocytes5
GO:0097191	BP	GO:0097191	extrinsic apoptotic signaling pathway	1/4	221/18800	0.0462022514690612	0.0682989804325253	RPS6KB1	1	astrocytes5	Apoptotic signaling
GO:0000082	BP	GO:0000082	G1/S transition of mitotic cell cycle	1/4	225/18800	0.0470234510895623	0.0686228511032081	RPS6KB1	1	astrocytes5
GO:0009743	BP	GO:0009743	response to carbohydrate	1/4	226/18800	0.0472286681122079	0.0686228511032081	RPS6KB1	1	astrocytes5
GO:2001234	BP	GO:2001234	negative regulation of apoptotic signaling pathway	1/4	230/18800	0.0480492047799548	0.0692234306151891	RPS6KB1	1	astrocytes5	Apoptotic signaling
GO:0033002	BP	GO:0033002	muscle cell proliferation	1/4	233/18800	0.0486642593867161	0.069234981024437	RPS6KB1	1	astrocytes5
GO:0097305	BP	GO:0097305	response to alcohol	1/4	235/18800	0.0490741301809166	0.069234981024437	RPS6KB1	1	astrocytes5
GO:0030595	BP	GO:0030595	leukocyte chemotaxis	1/4	236/18800	0.0492790159056287	0.069234981024437	CYP7B1	1	astrocytes5	Leukocytes
GO:0098657	BP	GO:0098657	import into cell	1/4	238/18800	0.0496886880281134	0.0692383357768794	RPS6KB1	1	astrocytes5
GO:1901617	BP	GO:1901617	organic hydroxy compound biosynthetic process	1/4	243/18800	0.0507122890936414	0.0700901556578784	CYP7B1	1	astrocytes5
GO:0009636	BP	GO:0009636	response to toxic substance	1/4	247/18800	0.0515305743910339	0.0703529364138566	RPS6KB1	1	astrocytes5
GO:0034612	BP	GO:0034612	response to tumor necrosis factor	1/4	249/18800	0.0519395185998351	0.0703529364138566	RPS6KB1	1	astrocytes5
GO:0090257	BP	GO:0090257	regulation of muscle system process	1/4	250/18800	0.0521439411067408	0.0703529364138566	RPS6KB1	1	astrocytes5
GO:0044843	BP	GO:0044843	cell cycle G1/S phase transition	1/4	255/18800	0.0531655578089015	0.0708817417291232	RPS6KB1	1	astrocytes5
GO:0045927	BP	GO:0045927	positive regulation of growth	1/4	256/18800	0.0533697820078104	0.0708817417291232	RPS6KB1	1	astrocytes5
GO:0032868	BP	GO:0032868	response to insulin	1/4	259/18800	0.0539822563856381	0.0711394076399882	RPS6KB1	1	astrocytes5	Insulin receptor signaling pathway
GO:0007611	BP	GO:0007611	learning or memory	1/4	264/18800	0.0550023864994748	0.0713771427855779	RPS6KB1	1	astrocytes5
GO:0030522	BP	GO:0030522	intracellular receptor signaling pathway	1/4	264/18800	0.0550023864994748	0.0713771427855779	CYP7B1	1	astrocytes5
GO:0071375	BP	GO:0071375	cellular response to peptide hormone stimulus	1/4	294/18800	0.0611058523228994	0.078696931021916	RPS6KB1	1	astrocytes5
GO:0007281	BP	GO:0007281	germ cell development	1/4	299/18800	0.0621202149692265	0.079401778532094	RPS6KB1	1	astrocytes5
GO:0050890	BP	GO:0050890	cognition	1/4	306/18800	0.0635389415699068	0.0806091049767474	RPS6KB1	1	astrocytes5
GO:0018105	BP	GO:0018105	peptidyl-serine phosphorylation	1/4	315/18800	0.0653606528122068	0.0806794302410103	RPS6KB1	1	astrocytes5
GO:0060326	BP	GO:0060326	cell chemotaxis	1/4	315/18800	0.0653606528122068	0.0806794302410103	CYP7B1	1	astrocytes5
GO:0046394	BP	GO:0046394	carboxylic acid biosynthetic process	1/4	316/18800	0.0655629009803835	0.0806794302410103	CYP7B1	1	astrocytes5
GO:0015849	BP	GO:0015849	organic acid transport	1/4	318/18800	0.0659672988441202	0.0806794302410103	RPS6KB1	1	astrocytes5
GO:0016053	BP	GO:0016053	organic acid biosynthetic process	1/4	318/18800	0.0659672988441202	0.0806794302410103	CYP7B1	1	astrocytes5
GO:0008202	BP	GO:0008202	steroid metabolic process	1/4	323/18800	0.0669777192456049	0.0813300876553774	CYP7B1	1	astrocytes5
GO:0045787	BP	GO:0045787	positive regulation of cell cycle	1/4	329/18800	0.0681891413489344	0.0816348875304144	RPS6KB1	1	astrocytes5
GO:0048638	BP	GO:0048638	regulation of developmental growth	1/4	329/18800	0.0681891413489344	0.0816348875304144	RPS6KB1	1	astrocytes5
GO:0032496	BP	GO:0032496	response to lipopolysaccharide	1/4	333/18800	0.0689961004525641	0.0816917980013397	RPS6KB1	1	astrocytes5
GO:0007517	BP	GO:0007517	muscle organ development	1/4	334/18800	0.0691977583070171	0.0816917980013397	RPS6KB1	1	astrocytes5
GO:0018209	BP	GO:0018209	peptidyl-serine modification	1/4	338/18800	0.0700040621454748	0.0820737280326257	RPS6KB1	1	astrocytes5
GO:0006936	BP	GO:0006936	muscle contraction	1/4	349/18800	0.0722186967325462	0.0840902633187182	RPS6KB1	1	astrocytes5	Muscle contraction
GO:0001655	BP	GO:0001655	urogenital system development	1/4	352/18800	0.0728220009111624	0.0841086948275347	CYP7B1	1	astrocytes5
GO:0002237	BP	GO:0002237	response to molecule of bacterial origin	1/4	354/18800	0.0732240402027949	0.0841086948275347	RPS6KB1	1	astrocytes5
GO:0006066	BP	GO:0006066	alcohol metabolic process	1/4	361/18800	0.0746301481572453	0.0845808345782114	CYP7B1	1	astrocytes5
GO:1901653	BP	GO:1901653	cellular response to peptide	1/4	361/18800	0.0746301481572453	0.0845808345782114	RPS6KB1	1	astrocytes5
GO:2001233	BP	GO:2001233	regulation of apoptotic signaling pathway	1/4	370/18800	0.0764356494781168	0.0860533802071513	RPS6KB1	1	astrocytes5	Apoptotic signaling
GO:0050678	BP	GO:0050678	regulation of epithelial cell proliferation	1/4	382/18800	0.0788388731523657	0.0880432822077638	CYP7B1	1	astrocytes5
GO:0050900	BP	GO:0050900	leukocyte migration	1/4	384/18800	0.0792389539869874	0.0880432822077638	CYP7B1	1	astrocytes5	Leukocytes
GO:0006869	BP	GO:0006869	lipid transport	1/4	391/18800	0.0806382106886586	0.0890162066043634	RPS6KB1	1	astrocytes5	Lipid metabolism
GO:0043434	BP	GO:0043434	response to peptide hormone	1/4	404/18800	0.0832325984585583	0.0905561274772707	RPS6KB1	1	astrocytes5
GO:0060537	BP	GO:0060537	muscle tissue development	1/4	405/18800	0.0834319390546753	0.0905561274772707	RPS6KB1	1	astrocytes5
GO:0022412	BP	GO:0022412	cellular process involved in reproduction in multicellular organism	1/4	406/18800	0.0836312471407735	0.0905561274772707	RPS6KB1	1	astrocytes5
GO:0009410	BP	GO:0009410	response to xenobiotic stimulus	1/4	411/18800	0.084627300044703	0.0910546899215159	RPS6KB1	1	astrocytes5
GO:0048732	BP	GO:0048732	gland development	1/4	431/18800	0.0886033938733218	0.0943520121078424	CYP7B1	1	astrocytes5
GO:0048608	BP	GO:0048608	reproductive structure development	1/4	433/18800	0.0890002895902581	0.0943520121078424	CYP7B1	1	astrocytes5
GO:0061458	BP	GO:0061458	reproductive system development	1/4	436/18800	0.0895953900911213	0.0943520121078424	CYP7B1	1	astrocytes5
GO:0044772	BP	GO:0044772	mitotic cell cycle phase transition	1/4	440/18800	0.0903884038346878	0.0943520121078424	RPS6KB1	1	astrocytes5
GO:0050673	BP	GO:0050673	epithelial cell proliferation	1/4	443/18800	0.0909828240726761	0.0943520121078424	CYP7B1	1	astrocytes5
GO:0010876	BP	GO:0010876	lipid localization	1/4	446/18800	0.0915769529282	0.0943520121078424	RPS6KB1	1	astrocytes5	Lipid metabolism
GO:0031667	BP	GO:0031667	response to nutrient levels	1/4	446/18800	0.0915769529282	0.0943520121078424	RPS6KB1	1	astrocytes5
GO:0003012	BP	GO:0003012	muscle system process	1/4	449/18800	0.0921707904964989	0.094391773400029	RPS6KB1	1	astrocytes5
GO:0006417	BP	GO:0006417	regulation of translation	1/4	463/18800	0.0949381838149626	0.09664366017092	RPS6KB1	1	astrocytes5
GO:0007346	BP	GO:0007346	regulation of mitotic cell cycle	1/4	478/18800	0.0978962219335294	0.0986735992602831	RPS6KB1	1	astrocytes5
GO:0009991	BP	GO:0009991	response to extracellular stimulus	1/4	479/18800	0.0980931663234579	0.0986735992602831	RPS6KB1	1	astrocytes5
GO:0005741	CC	GO:0005741	mitochondrial outer membrane	1/4	205/19594	0.0412004501425438	0.0625657546720702	RPS6KB1	1	astrocytes5	Mitochondrial changes
GO:0031968	CC	GO:0031968	organelle outer membrane	1/4	232/19594	0.0465303915176966	0.0625657546720702	RPS6KB1	1	astrocytes5
GO:0019867	CC	GO:0019867	outer membrane	1/4	234/19594	0.0469243160040527	0.0625657546720702	RPS6KB1	1	astrocytes5
GO:0005667	CC	GO:0005667	transcription regulator complex	1/4	483/19594	0.0950223083720264	0.0950223083720264	PTOV1	1	astrocytes5
GO:0051721	MF	GO:0051721	protein phosphatase 2A binding	1/3	30/18410	0.0048809502122461	0.0297121184277256	RPS6KB1	1	astrocytes5
GO:0008395	MF	GO:0008395	steroid hydroxylase activity	1/3	38/18410	0.00617984912049607	0.0297121184277256	CYP7B1	1	astrocytes5
GO:0016712	MF	GO:0016712	oxidoreductase activity, acting on paired donors, with incorporation or reduction of molecular oxygen, reduced flavin or flavoprotein as one donor, and incorporation of one atom of oxygen	1/3	40/18410	0.00650439714585627	0.0297121184277256	CYP7B1	1	astrocytes5	Oxidative stress
GO:0016709	MF	GO:0016709	oxidoreductase activity, acting on paired donors, with incorporation or reduction of molecular oxygen, NAD(P)H as one donor, and incorporation of one atom of oxygen	1/3	43/18410	0.0069910866888766	0.0297121184277256	CYP7B1	1	astrocytes5	Oxidative stress
GO:0030165	MF	GO:0030165	PDZ domain binding	1/3	82/18410	0.0133035938444565	0.041490603503501	RPS6KB1	1	astrocytes5
GO:0004497	MF	GO:0004497	monooxygenase activity	1/3	103/18410	0.0166915281877656	0.041490603503501	CYP7B1	1	astrocytes5
GO:0020037	MF	GO:0020037	heme binding	1/3	139/18410	0.0224813570849224	0.041490603503501	CYP7B1	1	astrocytes5
GO:0019903	MF	GO:0019903	protein phosphatase binding	1/3	148/18410	0.0239252544065852	0.041490603503501	RPS6KB1	1	astrocytes5
GO:0046906	MF	GO:0046906	tetrapyrrole binding	1/3	149/18410	0.0240855996172293	0.041490603503501	CYP7B1	1	astrocytes5
GO:0005506	MF	GO:0005506	iron ion binding	1/3	151/18410	0.0244062373550006	0.041490603503501	CYP7B1	1	astrocytes5	Iron transport
GO:0016705	MF	GO:0016705	oxidoreductase activity, acting on paired donors, with incorporation or reduction of molecular oxygen	1/3	177/18410	0.0285681390633779	0.0440915069276442	CYP7B1	1	astrocytes5	Oxidative stress
GO:0019902	MF	GO:0019902	phosphatase binding	1/3	193/18410	0.0311234166548077	0.0440915069276442	RPS6KB1	1	astrocytes5
GO:0042277	MF	GO:0042277	peptide binding	1/3	322/18410	0.0515618329436802	0.0674270123109664	RPS6KB1	1	astrocytes5
GO:0106310	MF	GO:0106310	protein serine kinase activity	1/3	360/18410	0.0575271644432988	0.0698544139668628	RPS6KB1	1	astrocytes5
GO:0033218	MF	GO:0033218	amide binding	1/3	402/18410	0.064091265340682	0.0709351777048618	RPS6KB1	1	astrocytes5
GO:0004674	MF	GO:0004674	protein serine/threonine kinase activity	1/3	430/18410	0.0684503563996552	0.0709351777048618	RPS6KB1	1	astrocytes5	Serine/threonine signaling pathway
GO:0004712	MF	GO:0004712	protein serine/threonine/tyrosine kinase activity	1/3	446/18410	0.0709351777048618	0.0709351777048618	RPS6KB1	1	astrocytes5	Serine/threonine signaling pathway
hsa00120	KEGG	hsa00120	Primary bile acid biosynthesis	1/3	17/8163	0.00623546315763657	0.0806584527075402	CYP7B1	1	astrocytes5
hsa00140	KEGG	hsa00140	Steroid hormone biosynthesis	1/3	61/8163	0.0222538262080753	0.0806584527075402	CYP7B1	1	astrocytes5
hsa04213	KEGG	hsa04213	Longevity regulating pathway - multiple species	1/3	62/8163	0.0226158650282895	0.0806584527075402	RPS6KB1	1	astrocytes5	Longevity
hsa05221	KEGG	hsa05221	Acute myeloid leukemia	1/3	67/8163	0.0244247186310569	0.0806584527075402	RPS6KB1	1	astrocytes5	Myeloid leukemia
hsa05212	KEGG	hsa05212	Pancreatic cancer	1/3	76/8163	0.0276750284990991	0.0806584527075402	RPS6KB1	1	astrocytes5
hsa01521	KEGG	hsa01521	EGFR tyrosine kinase inhibitor resistance	1/3	79/8163	0.0287568586424825	0.0806584527075402	RPS6KB1	1	astrocytes5
hsa04012	KEGG	hsa04012	ErbB signaling pathway	1/3	85/8163	0.0309181109979275	0.0806584527075402	RPS6KB1	1	astrocytes5	ERBB signaling pathway
hsa05210	KEGG	hsa05210	Colorectal cancer	1/3	86/8163	0.031278007713328	0.0806584527075402	RPS6KB1	1	astrocytes5
hsa04211	KEGG	hsa04211	Longevity regulating pathway	1/3	89/8163	0.0323571632050698	0.0806584527075402	RPS6KB1	1	astrocytes5	Longevity
hsa05235	KEGG	hsa05235	PD-L1 expression and PD-1 checkpoint pathway in cancer	1/3	89/8163	0.0323571632050698	0.0806584527075402	RPS6KB1	1	astrocytes5
hsa04350	KEGG	hsa04350	TGF-beta signaling pathway	1/3	94/8163	0.0341539741718556	0.0806584527075402	RPS6KB1	1	astrocytes5	TGF-beta signaling pathway
hsa04666	KEGG	hsa04666	Fc gamma R-mediated phagocytosis	1/3	97/8163	0.0352309923257844	0.0806584527075402	RPS6KB1	1	astrocytes5
hsa01522	KEGG	hsa01522	Endocrine resistance	1/3	98/8163	0.0355898203722784	0.0806584527075402	RPS6KB1	1	astrocytes5
hsa05231	KEGG	hsa05231	Choline metabolism in cancer	1/3	98/8163	0.0355898203722784	0.0806584527075402	RPS6KB1	1	astrocytes5
hsa04931	KEGG	hsa04931	Insulin resistance	1/3	108/8163	0.0391732085370436	0.0806584527075402	RPS6KB1	1	astrocytes5	Insulin receptor signaling pathway
hsa04066	KEGG	hsa04066	HIF-1 signaling pathway	1/3	109/8163	0.0395310583662666	0.0806584527075402	RPS6KB1	1	astrocytes5	HIF-1 signaling pathway
hsa04152	KEGG	hsa04152	AMPK signaling pathway	1/3	121/8163	0.0438183281873774	0.0806584527075402	RPS6KB1	1	astrocytes5
hsa04910	KEGG	hsa04910	Insulin signaling pathway	1/3	137/8163	0.0495148156757683	0.0806584527075402	RPS6KB1	1	astrocytes5	Insulin receptor signaling pathway
hsa04371	KEGG	hsa04371	Apelin signaling pathway	1/3	139/8163	0.0502252817189801	0.0806584527075402	RPS6KB1	1	astrocytes5
hsa04140	KEGG	hsa04140	Autophagy - animal	1/3	141/8163	0.0509353936358204	0.0806584527075402	RPS6KB1	1	astrocytes5
hsa05224	KEGG	hsa05224	Breast cancer	1/3	147/8163	0.0530636055108928	0.0806584527075402	RPS6KB1	1	astrocytes5
hsa05226	KEGG	hsa05226	Gastric cancer	1/3	149/8163	0.0537723018050268	0.0806584527075402	RPS6KB1	1	astrocytes5
hsa04150	KEGG	hsa04150	mTOR signaling pathway	1/3	156/8163	0.0562499541445828	0.0807064559465753	RPS6KB1	1	astrocytes5	mTOR signaling pathway
hsa05225	KEGG	hsa05225	Hepatocellular carcinoma	1/3	168/8163	0.0604872890355652	0.0831700224239022	RPS6KB1	1	astrocytes5
hsa05205	KEGG	hsa05205	Proteoglycans in cancer	1/3	205/8163	0.0734725245050544	0.0927857968560468	RPS6KB1	1	astrocytes5
hsa05170	KEGG	hsa05170	Human immunodeficiency virus 1 infection	1/3	212/8163	0.0759156519731292	0.0927857968560468	RPS6KB1	1	astrocytes5	Infection
hsa05207	KEGG	hsa05207	Chemical carcinogenesis - receptor activation	1/3	212/8163	0.0759156519731292	0.0927857968560468	RPS6KB1	1	astrocytes5
hsa05163	KEGG	hsa05163	Human cytomegalovirus infection	1/3	225/8163	0.0804414871810528	0.094303011048496	RPS6KB1	1	astrocytes5	Infection
hsa04714	KEGG	hsa04714	Thermogenesis	1/3	232/8163	0.0828723430426177	0.094303011048496	RPS6KB1	1	astrocytes5
hsa05131	KEGG	hsa05131	Shigellosis	1/3	247/8163	0.0880668863591395	0.0968735749950535	RPS6KB1	1	astrocytes5
hsa05165	KEGG	hsa05165	Human papillomavirus infection	1/3	331/8163	0.116794225161061	0.124329336461775	RPS6KB1	1	astrocytes5	Infection
hsa04151	KEGG	hsa04151	PI3K-Akt signaling pathway	1/3	354/8163	0.124553436922973	0.128445731826816	RPS6KB1	1	astrocytes5	PI3K-Akt signaling pathway
hsa05168	KEGG	hsa05168	Herpes simplex virus 1 infection	1/3	495/8163	0.171129625050178	0.171129625050178	ZNF253	1	astrocytes5	Infection

## Sheet: Pathways in microglia
GO and KEGG onthology over-representation analysis of markers of microglia subpopulations in PD vs control
Pathway	Ontology	ID	Description	Gene ratio	Background ratio	p-value	Adjusted p-value (Benjamini-Hochberg correction)	Gene names	Number of genes	Subpopulation	Group
GO:0032868	BP	GO:0032868	response to insulin	6/68	259/18800	0.000345618749844636	0.145022300427636	KAT2B/SORT1/IRS2/STXBP3/SP1/GAB1	6	microglia1
GO:1901652	BP	GO:1901652	response to peptide	8/68	491/18800	0.000382376670490625	0.145022300427636	KAT2B/SORT1/IRS2/STXBP3/NFKBIA/SP1/GAB1/JAK2	8	microglia1
GO:0045625	BP	GO:0045625	regulation of T-helper 1 cell differentiation	2/68	10/18800	0.000569336469735373	0.145022300427636	SOCS5/IL4R	2	microglia1
GO:0044403	BP	GO:0044403	biological process involved in symbiotic interaction	6/68	286/18800	0.000583930166695616	0.145022300427636	NCAM1/WWP1/XPR1/EPS15/SP1/JAK2	6	microglia1
GO:0043434	BP	GO:0043434	response to peptide hormone	7/68	404/18800	0.000630517450210983	0.145022300427636	KAT2B/SORT1/IRS2/STXBP3/SP1/GAB1/JAK2	7	microglia1
GO:1905953	BP	GO:1905953	negative regulation of lipid localization	3/68	47/18800	0.000654875405454412	0.145022300427636	IRS2/NFKBIA/ABCA1	3	microglia1	Lipoprotein activity
GO:0045628	BP	GO:0045628	regulation of T-helper 2 cell differentiation	2/68	11/18800	0.000694230224280989	0.145022300427636	SOCS5/IL4R	2	microglia1
GO:0051056	BP	GO:0051056	regulation of small GTPase mediated signal transduction	6/68	299/18800	0.000736705964304265	0.145022300427636	DENND3/ABCA1/MAPKAP1/RALGAPA2/ARHGEF12/SHOC2	6	microglia1	GTPase activity
GO:0016032	BP	GO:0016032	viral process	7/68	418/18800	0.000770484476888267	0.145022300427636	NCAM1/WWP1/PTBP1/XPR1/ST3GAL2/EPS15/SP1	7	microglia1
GO:0004402	MF	GO:0004402	histone acetyltransferase activity	3/70	36/18410	0.000343537131352959	0.0492502800672075	KAT2B/ATF2/MCM3AP	3	microglia1	Acetyltransferase
GO:0061733	MF	GO:0061733	peptide-lysine-N-acetyltransferase activity	3/70	38/18410	0.000403690820223012	0.0492502800672075	KAT2B/ATF2/MCM3AP	3	microglia1	Acetyltransferase
GO:0034212	MF	GO:0034212	peptide N-acetyltransferase activity	3/70	46/18410	0.000710785007810552	0.0578105139685916	KAT2B/ATF2/MCM3AP	3	microglia1	Acetyltransferase
GO:0008080	MF	GO:0008080	N-acetyltransferase activity	3/70	65/18410	0.00194249437664833	0.118492156975548	KAT2B/ATF2/MCM3AP	3	microglia1	Acetyltransferase
hsa04920	KEGG	hsa04920	Adipocytokine signaling pathway	3/34	69/8163	0.00286751576155734	0.295968461445533	JAK2/NFKBIA/IRS2	3	microglia1
hsa04658	KEGG	hsa04658	Th1 and Th2 cell differentiation	3/34	92/8163	0.00643966785844609	0.295968461445533	JAK2/NFKBIA/IL4R	3	microglia1
hsa05130	KEGG	hsa05130	Pathogenic Escherichia coli infection	4/34	197/8163	0.00866042801340583	0.295968461445533	SEC24C/NFKBIA/ACTR2/ARHGEF12	4	microglia1
hsa04659	KEGG	hsa04659	Th17 cell differentiation	3/34	108/8163	0.0100063036565232	0.295968461445533	JAK2/NFKBIA/IL4R	3	microglia1
hsa04722	KEGG	hsa04722	Neurotrophin signaling pathway	3/34	119/8163	0.0130106600339824	0.295968461445533	NFKBIA/GAB1/SORT1	3	microglia1
hsa04935	KEGG	hsa04935	Growth hormone synthesis, secretion and action	3/34	120/8163	0.0133067040829924	0.295968461445533	JAK2/IRS2/ATF2	3	microglia1
hsa05163	KEGG	hsa05163	Human cytomegalovirus infection	4/34	225/8163	0.013630126513939	0.295968461445533	NFKBIA/SP1/ARHGEF12/ATF2	4	microglia1
hsa04979	KEGG	hsa04979	Cholesterol metabolism	2/34	51/8163	0.0189006801329987	0.298219949187596	SORT1/ABCA1	2	microglia1
hsa05135	KEGG	hsa05135	Yersinia infection	3/34	137/8163	0.0189349481079953	0.298219949187596	NFKBIA/ACTR2/ARHGEF12	3	microglia1
hsa04144	KEGG	hsa04144	Endocytosis	4/34	251/8163	0.019619733499184	0.298219949187596	WWP1/EPS15/ACTR2/AP2A2	4	microglia1
hsa04630	KEGG	hsa04630	JAK-STAT signaling pathway	3/34	162/8163	0.0292844686718098	0.347721847707111	SOCS5/JAK2/IL4R	3	microglia1
hsa05161	KEGG	hsa05161	Hepatitis B	3/34	162/8163	0.0292844686718098	0.347721847707111	JAK2/NFKBIA/ATF2	3	microglia1
hsa04927	KEGG	hsa04927	Cortisol synthesis and secretion	2/34	65/8163	0.0297393685538977	0.347721847707111	SP1/ATF2	2	microglia1
hsa04917	KEGG	hsa04917	Prolactin signaling pathway	2/34	70/8163	0.034087292855978	0.347733512701518	SOCS5/JAK2	2	microglia1
hsa05152	KEGG	hsa05152	Tuberculosis	3/34	180/8163	0.0382671201582357	0.347733512701518	JAK2/CEBPG/ARHGEF12	3	microglia1
hsa05100	KEGG	hsa05100	Bacterial invasion of epithelial cells	2/34	77/8163	0.0405631513453425	0.347733512701518	GAB1/ACTR2	2	microglia1
hsa05140	KEGG	hsa05140	Leishmaniasis	2/34	77/8163	0.0405631513453425	0.347733512701518	JAK2/NFKBIA	2	microglia1
hsa01521	KEGG	hsa01521	EGFR tyrosine kinase inhibitor resistance	2/34	79/8163	0.0424930576624958	0.347733512701518	JAK2/GAB1	2	microglia1
hsa05203	KEGG	hsa05203	Viral carcinogenesis	3/34	204/8163	0.0521967708063099	0.347733512701518	NFKBIA/KAT2B/ATF2	3	microglia1
hsa04211	KEGG	hsa04211	Longevity regulating pathway	2/34	89/8163	0.0526418636187575	0.347733512701518	IRS2/ATF2	2	microglia1
hsa05235	KEGG	hsa05235	PD-L1 expression and PD-1 checkpoint pathway in cancer	2/34	89/8163	0.0526418636187575	0.347733512701518	JAK2/NFKBIA	2	microglia1
hsa00533	KEGG	hsa00533	Glycosaminoglycan biosynthesis - keratan sulfate	1/34	14/8163	0.056803225972849	0.347733512701518	ST3GAL2	1	microglia1
hsa05417	KEGG	hsa05417	Lipid and atherosclerosis	3/34	215/8163	0.059304230454204	0.347733512701518	JAK2/NFKBIA/ABCA1	3	microglia1
hsa00603	KEGG	hsa00603	Glycosphingolipid biosynthesis - globo and isoglobo series	1/34	15/8163	0.0607385174585435	0.347733512701518	ST3GAL2	1	microglia1	Lipoprotein activity
hsa00604	KEGG	hsa00604	Glycosphingolipid biosynthesis - ganglio series	1/34	15/8163	0.0607385174585435	0.347733512701518	ST3GAL2	1	microglia1	Lipoprotein activity
hsa04925	KEGG	hsa04925	Aldosterone synthesis and secretion	2/34	98/8163	0.0624392768865009	0.347733512701518	CAMK1D/ATF2	2	microglia1
hsa05231	KEGG	hsa05231	Choline metabolism in cancer	2/34	98/8163	0.0624392768865009	0.347733512701518	CHPT1/SP1	2	microglia1
hsa05166	KEGG	hsa05166	Human T-cell leukemia virus 1 infection	3/34	222/8163	0.064056173392385	0.347733512701518	NFKBIA/KAT2B/ATF2	3	microglia1
hsa04625	KEGG	hsa04625	C-type lectin receptor signaling pathway	2/34	104/8163	0.0692912571296	0.351463538795737	NFKBIA/ARHGEF12	2	microglia1
hsa04928	KEGG	hsa04928	Parathyroid hormone synthesis, secretion and action	2/34	106/8163	0.0716288640660608	0.351463538795737	SP1/ATF2	2	microglia1
hsa04014	KEGG	hsa04014	Ras signaling pathway	3/34	235/8163	0.0733402105456032	0.351463538795737	GAB1/SHOC2/RALGAPA2	3	microglia1
hsa04931	KEGG	hsa04931	Insulin resistance	2/34	108/8163	0.0739923239569972	0.351463538795737	NFKBIA/IRS2	2	microglia1
hsa04668	KEGG	hsa04668	TNF signaling pathway	2/34	112/8163	0.0787945634663816	0.352258048437941	NFKBIA/ATF2	2	microglia1
hsa05145	KEGG	hsa05145	Toxoplasmosis	2/34	112/8163	0.0787945634663816	0.352258048437941	JAK2/NFKBIA	2	microglia1
hsa04926	KEGG	hsa04926	Relaxin signaling pathway	2/34	129/8163	0.100232402179495	0.426946276878549	NFKBIA/ATF2	2	microglia1
hsa05020	KEGG	hsa05020	Prion disease	3/34	273/8163	0.103683625009311	0.426946276878549	NCAM1/SEM1/ATF2	3	microglia1
hsa00062	KEGG	hsa00062	Fatty acid elongation	1/34	27/8163	0.106736569219637	0.426946276878549	HACD2	1	microglia1
hsa01040	KEGG	hsa01040	Biosynthesis of unsaturated fatty acids	1/34	27/8163	0.106736569219637	0.426946276878549	HACD2	1	microglia1
hsa04915	KEGG	hsa04915	Estrogen signaling pathway	2/34	138/8163	0.112181071271129	0.437218534184913	SP1/ATF2	2	microglia1
hsa04140	KEGG	hsa04140	Autophagy - animal	2/34	141/8163	0.116245602909225	0.441084072541765	ATG10/IRS2	2	microglia1
hsa05017	KEGG	hsa05017	Spinocerebellar ataxia	2/34	143/8163	0.118976624830344	0.441084072541765	SP1/SEM1	2	microglia1
hsa04136	KEGG	hsa04136	Autophagy - other	1/34	32/8163	0.12525028715243	0.453286753504031	ATG10	1	microglia1
hsa05016	KEGG	hsa05016	Huntington disease	3/34	306/8163	0.133487216179472	0.468764186509208	SP1/SEM1/AP2A2	3	microglia1
hsa04934	KEGG	hsa04934	Cushing syndrome	2/34	155/8163	0.135694896094771	0.468764186509208	SP1/ATF2	2	microglia1
hsa00512	KEGG	hsa00512	Mucin type O-glycan biosynthesis	1/34	36/8163	0.139792597881356	0.472188330621468	ST3GAL2	1	microglia1
hsa04022	KEGG	hsa04022	cGMP-PKG signaling pathway	2/34	167/8163	0.152916883675342	0.473349843947864	IRS2/ATF2	2	microglia1
hsa03440	KEGG	hsa03440	Homologous recombination	1/34	41/8163	0.157640782108851	0.473349843947864	SEM1	1	microglia1
hsa05164	KEGG	hsa05164	Influenza A	2/34	171/8163	0.158754538097942	0.473349843947864	JAK2/NFKBIA	2	microglia1
hsa04975	KEGG	hsa04975	Fat digestion and absorption	1/34	43/8163	0.164678955735202	0.473349843947864	ABCA1	1	microglia1
hsa02010	KEGG	hsa02010	ABC transporters	1/34	45/8163	0.171660038783701	0.473349843947864	ABCA1	1	microglia1
hsa03022	KEGG	hsa03022	Basal transcription factors	1/34	45/8163	0.171660038783701	0.473349843947864	MNAT1	1	microglia1
hsa04360	KEGG	hsa04360	Axon guidance	2/34	182/8163	0.17502337240927	0.473349843947864	PLXNA1/ARHGEF12	2	microglia1
hsa03050	KEGG	hsa03050	Proteasome	1/34	46/8163	0.17512931184127	0.473349843947864	SEM1	1	microglia1
hsa04930	KEGG	hsa04930	Type II diabetes mellitus	1/34	46/8163	0.17512931184127	0.473349843947864	IRS2	1	microglia1
hsa00514	KEGG	hsa00514	Other types of O-glycan biosynthesis	1/34	47/8163	0.178584480425402	0.473349843947864	POGLUT1	1	microglia1
hsa03420	KEGG	hsa03420	Nucleotide excision repair	1/34	47/8163	0.178584480425402	0.473349843947864	MNAT1	1	microglia1
hsa04151	KEGG	hsa04151	PI3K-Akt signaling pathway	3/34	354/8163	0.18148602339427	0.473349843947864	JAK2/IL4R/ATF2	3	microglia1
hsa00565	KEGG	hsa00565	Ether lipid metabolism	1/34	49/8163	0.185452726407015	0.473349843947864	CHPT1	1	microglia1	Lipoprotein activity
hsa05030	KEGG	hsa05030	Cocaine addiction	1/34	49/8163	0.185452726407015	0.473349843947864	ATF2	1	microglia1
hsa04062	KEGG	hsa04062	Chemokine signaling pathway	2/34	192/8163	0.190048768408427	0.473349843947864	JAK2/NFKBIA	2	microglia1
hsa05202	KEGG	hsa05202	Transcriptional misregulation in cancer	2/34	193/8163	0.191561952217938	0.473349843947864	SP1/SS18L1	2	microglia1
hsa05167	KEGG	hsa05167	Kaposi sarcoma-associated herpesvirus infection	2/34	194/8163	0.193076910031366	0.473349843947864	JAK2/NFKBIA	2	microglia1
hsa04961	KEGG	hsa04961	Endocrine and other factor-regulated calcium reabsorption	1/34	53/8163	0.199022397406525	0.474715112267084	AP2A2	1	microglia1
hsa05169	KEGG	hsa05169	Epstein-Barr virus infection	2/34	202/8163	0.2052557661193	0.474715112267084	NFKBIA/SEM1	2	microglia1
hsa05205	KEGG	hsa05205	Proteoglycans in cancer	2/34	205/8163	0.209847457524533	0.474715112267084	GAB1/ARHGEF12	2	microglia1
hsa01212	KEGG	hsa01212	Fatty acid metabolism	1/34	57/8163	0.212372550224748	0.474715112267084	HACD2	1	microglia1
hsa04923	KEGG	hsa04923	Regulation of lipolysis in adipocytes	1/34	57/8163	0.212372550224748	0.474715112267084	IRS2	1	microglia1	Lipoprotein activity
hsa05134	KEGG	hsa05134	Legionellosis	1/34	57/8163	0.212372550224748	0.474715112267084	NFKBIA	1	microglia1
hsa04330	KEGG	hsa04330	Notch signaling pathway	1/34	59/8163	0.218966386013297	0.476527610267549	KAT2B	1	microglia1
hsa05207	KEGG	hsa05207	Chemical carcinogenesis - receptor activation	2/34	212/8163	0.220605910207394	0.476527610267549	JAK2/ATF2	2	microglia1
hsa04213	KEGG	hsa04213	Longevity regulating pathway - multiple species	1/34	62/8163	0.228756787429561	0.476527610267549	IRS2	1	microglia1
hsa04810	KEGG	hsa04810	Regulation of actin cytoskeleton	2/34	218/8163	0.229869713656051	0.476527610267549	ACTR2/ARHGEF12	2	microglia1
hsa03250	KEGG	hsa03250	Viral life cycle - HIV-1	1/34	63/8163	0.231993704998675	0.476527610267549	KAT2B	1	microglia1
hsa04623	KEGG	hsa04623	Cytosolic DNA-sensing pathway	1/34	63/8163	0.231993704998675	0.476527610267549	NFKBIA	1	microglia1
hsa05321	KEGG	hsa05321	Inflammatory bowel disease	1/34	65/8163	0.238428029916028	0.483214140629816	IL4R	1	microglia1
hsa05031	KEGG	hsa05031	Amphetamine addiction	1/34	69/8163	0.25114009084064	0.489258722808715	ATF2	1	microglia1
hsa05211	KEGG	hsa05211	Renal cell carcinoma	1/34	69/8163	0.25114009084064	0.489258722808715	GAB1	1	microglia1
hsa04622	KEGG	hsa04622	RIG-I-like receptor signaling pathway	1/34	70/8163	0.254285783565056	0.489258722808715	NFKBIA	1	microglia1
hsa05120	KEGG	hsa05120	Epithelial cell signaling in Helicobacter pylori infection	1/34	70/8163	0.254285783565056	0.489258722808715	NFKBIA	1	microglia1
hsa04137	KEGG	hsa04137	Mitophagy - animal	1/34	72/8163	0.26053873912767	0.493105311152475	SP1	1	microglia1
hsa04918	KEGG	hsa04918	Thyroid hormone synthesis	1/34	75/8163	0.269822855707482	0.493105311152475	ATF2	1	microglia1
hsa05214	KEGG	hsa05214	Glioma	1/34	75/8163	0.269822855707482	0.493105311152475	CAMK1D	1	microglia1
hsa05220	KEGG	hsa05220	Chronic myeloid leukemia	1/34	76/8163	0.272892344197337	0.493105311152475	NFKBIA	1	microglia1
hsa05131	KEGG	hsa05131	Shigellosis	2/34	247/8163	0.274964480189295	0.493105311152475	NFKBIA/ACTR2	2	microglia1
hsa05132	KEGG	hsa05132	Salmonella infection	2/34	249/8163	0.278082579152548	0.493105311152475	NFKBIA/ACTR2	2	microglia1
hsa04721	KEGG	hsa04721	Synaptic vesicle cycle	1/34	78/8163	0.278993794467848	0.493105311152475	AP2A2	1	microglia1
hsa04662	KEGG	hsa04662	B cell receptor signaling pathway	1/34	82/8163	0.291047969462263	0.508497601819126	NFKBIA	1	microglia1
hsa01232	KEGG	hsa01232	Nucleotide metabolism	1/34	85/8163	0.299960004960778	0.511575332928233	AK3	1	microglia1
hsa04012	KEGG	hsa04012	ErbB signaling pathway	1/34	85/8163	0.299960004960778	0.511575332928233	GAB1	1	microglia1
hsa04911	KEGG	hsa04911	Insulin secretion	1/34	86/8163	0.302906447128559	0.511575332928233	ATF2	1	microglia1
hsa05222	KEGG	hsa05222	Small cell lung cancer	1/34	92/8163	0.320333960898704	0.522303568702437	NFKBIA	1	microglia1
hsa04350	KEGG	hsa04350	TGF-beta signaling pathway	1/34	94/8163	0.326048592832752	0.522303568702437	SP1	1	microglia1
hsa04657	KEGG	hsa04657	IL-17 signaling pathway	1/34	94/8163	0.326048592832752	0.522303568702437	NFKBIA	1	microglia1
hsa04666	KEGG	hsa04666	Fc gamma R-mediated phagocytosis	1/34	97/8163	0.334533193186072	0.522303568702437	ACTR2	1	microglia1
hsa05215	KEGG	hsa05215	Prostate cancer	1/34	97/8163	0.334533193186072	0.522303568702437	NFKBIA	1	microglia1
hsa00564	KEGG	hsa00564	Glycerophospholipid metabolism	1/34	98/8163	0.337338285106686	0.522303568702437	CHPT1	1	microglia1	Lipoprotein activity
hsa01522	KEGG	hsa01522	Endocrine resistance	1/34	98/8163	0.337338285106686	0.522303568702437	SP1	1	microglia1
hsa04640	KEGG	hsa04640	Hematopoietic cell lineage	1/34	99/8163	0.340131899279825	0.522303568702437	IL4R	1	microglia1
hsa04933	KEGG	hsa04933	AGE-RAGE signaling pathway in diabetic complications	1/34	100/8163	0.342914081252108	0.522303568702437	JAK2	1	microglia1
hsa05142	KEGG	hsa05142	Chagas disease	1/34	102/8163	0.34844432990565	0.522303568702437	NFKBIA	1	microglia1
hsa04064	KEGG	hsa04064	NF-kappa B signaling pathway	1/34	104/8163	0.353929391949678	0.522303568702437	NFKBIA	1	microglia1
hsa04620	KEGG	hsa04620	Toll-like receptor signaling pathway	1/34	104/8163	0.353929391949678	0.522303568702437	NFKBIA	1	microglia1
hsa04660	KEGG	hsa04660	T cell receptor signaling pathway	1/34	104/8163	0.353929391949678	0.522303568702437	NFKBIA	1	microglia1
hsa04922	KEGG	hsa04922	Glucagon signaling pathway	1/34	107/8163	0.362073042739659	0.529183677850271	ATF2	1	microglia1
hsa04725	KEGG	hsa04725	Cholinergic synapse	1/34	113/8163	0.378062524444417	0.547290511576679	JAK2	1	microglia1
hsa04152	KEGG	hsa04152	AMPK signaling pathway	1/34	121/8163	0.398777893952082	0.558141068337663	IRS2	1	microglia1
hsa04919	KEGG	hsa04919	Thyroid hormone signaling pathway	1/34	121/8163	0.398777893952082	0.558141068337663	KAT2B	1	microglia1
hsa04611	KEGG	hsa04611	Platelet activation	1/34	124/8163	0.406372188200187	0.558141068337663	ARHGEF12	1	microglia1
hsa00230	KEGG	hsa00230	Purine metabolism	1/34	128/8163	0.416353221240998	0.558141068337663	AK3	1	microglia1
hsa04380	KEGG	hsa04380	Osteoclast differentiation	1/34	128/8163	0.416353221240998	0.558141068337663	NFKBIA	1	microglia1
hsa04068	KEGG	hsa04068	FoxO signaling pathway	1/34	131/8163	0.423731910227318	0.558141068337663	IRS2	1	microglia1
hsa04142	KEGG	hsa04142	Lysosome	1/34	132/8163	0.426171292081436	0.558141068337663	SORT1	1	microglia1
hsa04728	KEGG	hsa04728	Dopaminergic synapse	1/34	132/8163	0.426171292081436	0.558141068337663	ATF2	1	microglia1
hsa04270	KEGG	hsa04270	Vascular smooth muscle contraction	1/34	134/8163	0.431020024908319	0.558141068337663	ARHGEF12	1	microglia1
hsa04210	KEGG	hsa04210	Apoptosis	1/34	136/8163	0.435828982087126	0.558141068337663	NFKBIA	1	microglia1
hsa04910	KEGG	hsa04910	Insulin signaling pathway	1/34	137/8163	0.438218643804958	0.558141068337663	IRS2	1	microglia1
hsa05162	KEGG	hsa05162	Measles	1/34	139/8163	0.442968530153981	0.558141068337663	NFKBIA	1	microglia1
hsa04120	KEGG	hsa04120	Ubiquitin mediated proteolysis	1/34	142/8163	0.450020352382613	0.558141068337663	WWP1	1	microglia1	Ubiquitin activity
hsa04936	KEGG	hsa04936	Alcoholic liver disease	1/34	142/8163	0.450020352382613	0.558141068337663	NFKBIA	1	microglia1
hsa04550	KEGG	hsa04550	Signaling pathways regulating pluripotency of stem cells	1/34	143/8163	0.452351646238615	0.558141068337663	JAK2	1	microglia1
hsa05224	KEGG	hsa05224	Breast cancer	1/34	147/8163	0.461581277661844	0.558141068337663	SP1	1	microglia1
hsa04072	KEGG	hsa04072	Phospholipase D signaling pathway	1/34	148/8163	0.46386498980749	0.558141068337663	GAB1	1	microglia1
hsa05226	KEGG	hsa05226	Gastric cancer	1/34	149/8163	0.466139299270565	0.558141068337663	GAB1	1	microglia1
hsa04261	KEGG	hsa04261	Adrenergic signaling in cardiomyocytes	1/34	150/8163	0.468404243596095	0.558141068337663	ATF2	1	microglia1
hsa01240	KEGG	hsa01240	Biosynthesis of cofactors	1/34	153/8163	0.475143259022182	0.558141068337663	AK3	1	microglia1
hsa04921	KEGG	hsa04921	Oxytocin signaling pathway	1/34	154/8163	0.477371115350926	0.558141068337663	CAMK1D	1	microglia1
hsa04932	KEGG	hsa04932	Non-alcoholic fatty liver disease	1/34	155/8163	0.479589792099343	0.558141068337663	IRS2	1	microglia1
hsa05010	KEGG	hsa05010	Alzheimer disease	2/34	384/8163	0.479925860421567	0.558141068337663	SEM1/IRS2	2	microglia1
hsa04150	KEGG	hsa04150	mTOR signaling pathway	1/34	156/8163	0.481799325949071	0.558141068337663	MAPKAP1	1	microglia1
hsa04514	KEGG	hsa04514	Cell adhesion molecules	1/34	157/8163	0.483999753439733	0.558141068337663	NCAM1	1	microglia1
hsa05160	KEGG	hsa05160	Hepatitis C	1/34	157/8163	0.483999753439733	0.558141068337663	NFKBIA	1	microglia1
hsa03010	KEGG	hsa03010	Ribosome	1/34	158/8163	0.486191110969467	0.558141068337663	MRPL18	1	microglia1
hsa04217	KEGG	hsa04217	Necroptosis	1/34	159/8163	0.488373434795455	0.558141068337663	JAK2	1	microglia1
hsa05225	KEGG	hsa05225	Hepatocellular carcinoma	1/34	168/8163	0.507613745900103	0.573893109794389	GAB1	1	microglia1
hsa04530	KEGG	hsa04530	Tight junction	1/34	169/8163	0.509707696198964	0.573893109794389	ACTR2	1	microglia1
hsa04141	KEGG	hsa04141	Protein processing in endoplasmic reticulum	1/34	171/8163	0.513869699319068	0.574324958062488	SEC24C	1	microglia1
hsa04621	KEGG	hsa04621	NOD-like receptor signaling pathway	1/34	184/8163	0.540098804782054	0.599233710415126	NFKBIA	1	microglia1
hsa05034	KEGG	hsa05034	Alcoholism	1/34	187/8163	0.545953691903811	0.601340298328836	ATF2	1	microglia1
hsa05415	KEGG	hsa05415	Diabetic cardiomyopathy	1/34	203/8163	0.575978440715292	0.629846927976434	SP1	1	microglia1
hsa05170	KEGG	hsa05170	Human immunodeficiency virus 1 infection	1/34	212/8163	0.592010947839624	0.642754743368734	NFKBIA	1	microglia1
hsa04024	KEGG	hsa04024	cAMP signaling pathway	1/34	221/8163	0.607454428571065	0.653823129187737	NFKBIA	1	microglia1
hsa05208	KEGG	hsa05208	Chemical carcinogenesis - reactive oxygen species	1/34	223/8163	0.610808449635912	0.653823129187737	NFKBIA	1	microglia1
hsa05168	KEGG	hsa05168	Herpes simplex virus 1 infection	2/34	495/8163	0.619720903346343	0.655759936072444	JAK2/NFKBIA	2	microglia1
hsa04714	KEGG	hsa04714	Thermogenesis	1/34	232/8163	0.625560465332265	0.655759936072444	ATF2	1	microglia1
hsa05171	KEGG	hsa05171	Coronavirus disease - COVID-19	1/34	232/8163	0.625560465332265	0.655759936072444	NFKBIA	1	microglia1
hsa04020	KEGG	hsa04020	Calcium signaling pathway	1/34	240/8163	0.63821663287008	0.66444471367296	CAMK1D	1	microglia1
hsa05012	KEGG	hsa05012	Parkinson disease	1/34	266/8163	0.67654679652392	0.699558592324053	SEM1	1	microglia1
hsa04010	KEGG	hsa04010	MAPK signaling pathway	1/34	294/8163	0.713415160165058	0.729042417355821	ATF2	1	microglia1
hsa04060	KEGG	hsa04060	Cytokine-cytokine receptor interaction	1/34	295/8163	0.71465342227643	0.729042417355821	IL4R	1	microglia1
hsa05206	KEGG	hsa05206	MicroRNAs in cancer	1/34	310/8163	0.73261581104836	0.742384021862338	IRS2	1	microglia1
hsa05014	KEGG	hsa05014	Amyotrophic lateral sclerosis	1/34	364/8163	0.788634904509966	0.793857652221952	SEM1	1	microglia1
hsa05022	KEGG	hsa05022	Pathways of neurodegeneration - multiple diseases	1/34	476/8163	0.870881803234398	0.870881803234398	SEM1	1	microglia1
GO:0005769	CC	GO:0005769	early endosome	8/84	389/19594	0.000262823975592209	0.0533532670452184	ANK2/CXCR4/RFTN1/NIPA2/MYO5A/SORL1/RABEP2/WDFY2	8	microglia3
GO:0055037	CC	GO:0055037	recycling endosome	5/84	196/19594	0.00155032228023159	0.0953102370779636	ANK2/VPS53/MYO5A/SORL1/FCHSD2	5	microglia3
GO:0043034	CC	GO:0043034	costamere	2/84	16/19594	0.00209585070017869	0.0953102370779636	ANK2/DMD	2	microglia3
GO:0032433	CC	GO:0032433	filopodium tip	2/84	18/19594	0.00265738570339857	0.0953102370779636	MYO5A/OSBPL3	2	microglia3
GO:0045121	CC	GO:0045121	membrane raft	6/84	326/19594	0.00277472114931911	0.0953102370779636	CBLB/ANK2/ITGAM/RFTN1/DMD/PGK1	6	microglia3
GO:0098857	CC	GO:0098857	membrane microdomain	6/84	327/19594	0.00281705134220582	0.0953102370779636	CBLB/ANK2/ITGAM/RFTN1/DMD/PGK1	6	microglia3
GO:0005096	MF	GO:0005096	GTPase activator activity	7/82	274/18410	0.000219922508398419	0.0510220219484332	RALGAPA2/DOCK1/ARHGDIB/RABEP2/AGFG1/ASAP1/RASAL2	7	microglia3	GTPase activity
GO:0005547	MF	GO:0005547	phosphatidylinositol-3,4,5-trisphosphate binding	3/82	39/18410	0.000693335815987114	0.0708736874479968	GAB2/FCHSD2/ASAP1	3	microglia3
GO:0031267	MF	GO:0031267	small GTPase binding	6/82	267/18410	0.00122619186031172	0.0708736874479968	DOCK1/MYO5A/SORL1/ARHGDIB/RHOBTB3/XPO1	6	microglia3	GTPase activity
GO:0034450	MF	GO:0034450	ubiquitin-ubiquitin ligase activity	2/82	13/18410	0.00148071265704152	0.0708736874479968	PELI1/UBR5	2	microglia3	Ubiquitin activity
GO:1990782	MF	GO:1990782	protein tyrosine kinase binding	4/82	113/18410	0.00162879283357618	0.0708736874479968	CBLB/GAB2/YWHAG/DSCAM	4	microglia3
GO:0005041	MF	GO:0005041	low-density lipoprotein particle receptor activity	2/82	15/18410	0.00198177653060016	0.0708736874479968	SORL1/STAB1	2	microglia3	Lipoprotein activity
GO:0051020	MF	GO:0051020	GTPase binding	6/82	298/18410	0.00213843022472404	0.0708736874479968	DOCK1/MYO5A/SORL1/ARHGDIB/RHOBTB3/XPO1	6	microglia3	GTPase activity
GO:0030169	MF	GO:0030169	low-density lipoprotein particle binding	2/82	18/18410	0.00286281768409623	0.073797078078925	SORL1/STAB1	2	microglia3	Lipoprotein activity
GO:0030228	MF	GO:0030228	lipoprotein particle receptor activity	2/82	18/18410	0.00286281768409623	0.073797078078925	SORL1/STAB1	2	microglia3	Lipoprotein activity
GO:0003779	MF	GO:0003779	actin binding	7/82	439/18410	0.00341595515472376	0.0792501595895913	MTSS1/PARVG/CXCR4/CAPZA1/MYO5A/DMD/VASH1	7	microglia3
GO:0017022	MF	GO:0017022	myosin binding	3/82	72/18410	0.00407194826599111	0.0858810907009033	CXCR4/DMD/RHOA	3	microglia3
GO:0030971	MF	GO:0030971	receptor tyrosine kinase binding	3/82	76/18410	0.00473903429221429	0.0916213296494763	CBLB/GAB2/YWHAG	3	microglia3
GO:0038024	MF	GO:0038024	cargo receptor activity	3/82	79/18410	0.0052802060265918	0.0936239053631012	ITGAM/SORL1/STAB1	3	microglia3
GO:0030695	MF	GO:0030695	GTPase regulator activity	7/82	488/18410	0.00605326974330396	0.0936239053631012	RALGAPA2/DOCK1/ARHGDIB/RABEP2/AGFG1/ASAP1/RASAL2	7	microglia3	GTPase activity
GO:0060589	MF	GO:0060589	nucleoside-triphosphatase regulator activity	7/82	488/18410	0.00605326974330396	0.0936239053631012	RALGAPA2/DOCK1/ARHGDIB/RABEP2/AGFG1/ASAP1/RASAL2	7	microglia3
GO:0043178	MF	GO:0043178	alcohol binding	3/82	89/18410	0.00734566919279023	0.0948587670586146	XPR1/OSBPL3/PLCL1	3	microglia3
GO:0004181	MF	GO:0004181	metallocarboxypeptidase activity	2/82	29/18410	0.00735973192696148	0.0948587670586146	AGTPBP1/VASH1	2	microglia3
GO:0043325	MF	GO:0043325	phosphatidylinositol-3,4-bisphosphate binding	2/82	29/18410	0.00735973192696148	0.0948587670586146	GAB2/FCHSD2	2	microglia3
GO:0071813	MF	GO:0071813	lipoprotein particle binding	2/82	31/18410	0.00838091327921939	0.0972185940389449	SORL1/STAB1	2	microglia3	Lipoprotein activity
GO:0071814	MF	GO:0071814	protein-lipid complex binding	2/82	31/18410	0.00838091327921939	0.0972185940389449	SORL1/STAB1	2	microglia3	Lipoprotein activity
GO:0043130	MF	GO:0043130	ubiquitin binding	3/82	96/18410	0.00903896195777313	0.0998590082953984	CXCR4/RAD23B/UBR5	3	microglia3	Ubiquitin activity
hsa04666	KEGG	hsa04666	Fc gamma R-mediated phagocytosis	4/43	97/8163	0.00162134646162252	0.293463709553676	AKT3/ASAP1/GAB2/DOCK1	4	microglia3
hsa04072	KEGG	hsa04072	Phospholipase D signaling pathway	4/43	148/8163	0.00739814717227592	0.295525366238147	AKT3/GAB2/DGKD/RHOA	4	microglia3
hsa04014	KEGG	hsa04014	Ras signaling pathway	5/43	235/8163	0.00747693482743069	0.295525366238147	RASAL2/AKT3/GAB2/RALGAPA2/RHOA	5	microglia3
hsa05100	KEGG	hsa05100	Bacterial invasion of epithelial cells	3/43	77/8163	0.00759674434140496	0.295525366238147	CD2AP/RHOA/DOCK1	3	microglia3
hsa04150	KEGG	hsa04150	mTOR signaling pathway	4/43	156/8163	0.00887817136234635	0.295525366238147	AKT3/SKP2/LPIN2/RHOA	4	microglia3
hsa04144	KEGG	hsa04144	Endocytosis	5/43	251/8163	0.00979642098027006	0.295525366238147	CBLB/ASAP1/CAPZA1/CXCR4/RHOA	5	microglia3
hsa04625	KEGG	hsa04625	C-type lectin receptor signaling pathway	3/43	104/8163	0.0171455262141096	0.368320195057901	CBLB/AKT3/RHOA	3	microglia3
hsa04660	KEGG	hsa04660	T cell receptor signaling pathway	3/43	104/8163	0.0171455262141096	0.368320195057901	CBLB/AKT3/RHOA	3	microglia3
hsa04510	KEGG	hsa04510	Focal adhesion	4/43	201/8163	0.0208215687674372	0.368320195057901	AKT3/PARVG/RHOA/DOCK1	4	microglia3
hsa04670	KEGG	hsa04670	Leukocyte transendothelial migration	3/43	114/8163	0.0218354913292898	0.368320195057901	ITGAM/CXCR4/RHOA	3	microglia3
hsa04071	KEGG	hsa04071	Sphingolipid signaling pathway	3/43	119/8163	0.0244190184568774	0.368320195057901	AKT3/GAB2/RHOA	3	microglia3	Lipoprotein activity
hsa04722	KEGG	hsa04722	Neurotrophin signaling pathway	3/43	119/8163	0.0244190184568774	0.368320195057901	AKT3/ARHGDIB/RHOA	3	microglia3
hsa04810	KEGG	hsa04810	Regulation of actin cytoskeleton	4/43	218/8163	0.0270863916761181	0.377125914875183	ITGAM/CXCR4/RHOA/DOCK1	4	microglia3
hsa00600	KEGG	hsa00600	Sphingolipid metabolism	2/43	53/8163	0.031523735622212	0.391241571981811	GALC/UGCG	2	microglia3	Lipoprotein activity
hsa04910	KEGG	hsa04910	Insulin signaling pathway	3/43	137/8163	0.0350359882005384	0.391241571981811	CBLB/AKT3/PYGL	3	microglia3
hsa05135	KEGG	hsa05135	Yersinia infection	3/43	137/8163	0.0350359882005384	0.391241571981811	AKT3/RHOA/DOCK1	3	microglia3
hsa04120	KEGG	hsa04120	Ubiquitin mediated proteolysis	3/43	142/8163	0.0383480089394843	0.391241571981811	CBLB/SKP2/UBR5	3	microglia3	Ubiquitin activity
hsa05416	KEGG	hsa05416	Viral myocarditis	2/43	60/8163	0.0395685663607268	0.391241571981811	DMD/EIF4G3	2	microglia3
hsa00561	KEGG	hsa00561	Glycerolipid metabolism	2/43	62/8163	0.0419964721653216	0.391241571981811	LPIN2/DGKD	2	microglia3	Lipoprotein activity
hsa03250	KEGG	hsa03250	Viral life cycle - HIV-1	2/43	63/8163	0.043231112926167	0.391241571981811	XPO1/CXCR4	2	microglia3
hsa05221	KEGG	hsa05221	Acute myeloid leukemia	2/43	67/8163	0.0483036187901733	0.400701685626154	AKT3/ITGAM	2	microglia3
hsa04664	KEGG	hsa04664	Fc epsilon RI signaling pathway	2/43	68/8163	0.0496043922873471	0.400701685626154	AKT3/GAB2	2	microglia3
hsa04920	KEGG	hsa04920	Adipocytokine signaling pathway	2/43	69/8163	0.0509178937535997	0.400701685626154	AKT3/ACSL3	2	microglia3
hsa01230	KEGG	hsa01230	Biosynthesis of amino acids	2/43	75/8163	0.0590571445449449	0.420861519745078	BCAT1/PGK1	2	microglia3
hsa05133	KEGG	hsa05133	Pertussis	2/43	76/8163	0.0604552459302323	0.420861519745078	ITGAM/RHOA	2	microglia3
hsa05220	KEGG	hsa05220	Chronic myeloid leukemia	2/43	76/8163	0.0604552459302323	0.420861519745078	AKT3/GAB2	2	microglia3
hsa05152	KEGG	hsa05152	Tuberculosis	3/43	180/8163	0.0684736756819948	0.443278792254355	AKT3/ITGAM/RHOA	3	microglia3
hsa04012	KEGG	hsa04012	ErbB signaling pathway	2/43	85/8163	0.0735356912016493	0.443278792254355	CBLB/AKT3	2	microglia3
hsa05210	KEGG	hsa05210	Colorectal cancer	2/43	86/8163	0.0750416387837151	0.443278792254355	AKT3/RHOA	2	microglia3
hsa04062	KEGG	hsa04062	Chemokine signaling pathway	3/43	192/8163	0.0797059417050141	0.443278792254355	AKT3/CXCR4/RHOA	3	microglia3
hsa05222	KEGG	hsa05222	Small cell lung cancer	2/43	92/8163	0.0842820617674173	0.443278792254355	AKT3/SKP2	2	microglia3
hsa04350	KEGG	hsa04350	TGF-beta signaling pathway	2/43	94/8163	0.0874368862457069	0.443278792254355	SMAD7/RHOA	2	microglia3
hsa00061	KEGG	hsa00061	Fatty acid biosynthesis	1/43	18/8163	0.0907799138779388	0.443278792254355	ACSL3	1	microglia3
hsa05203	KEGG	hsa05203	Viral carcinogenesis	3/43	204/8163	0.0916964473257137	0.443278792254355	SKP2/YWHAG/RHOA	3	microglia3
hsa04070	KEGG	hsa04070	Phosphatidylinositol signaling system	2/43	97/8163	0.0922354362529087	0.443278792254355	ITPKB/DGKD	2	microglia3
hsa05205	KEGG	hsa05205	Proteoglycans in cancer	3/43	205/8163	0.0927285000552572	0.443278792254355	AKT3/ANK2/RHOA	3	microglia3
hsa00564	KEGG	hsa00564	Glycerophospholipid metabolism	2/43	98/8163	0.0938521111065058	0.443278792254355	LPIN2/DGKD	2	microglia3	Lipoprotein activity
hsa05231	KEGG	hsa05231	Choline metabolism in cancer	2/43	98/8163	0.0938521111065058	0.443278792254355	AKT3/DGKD	2	microglia3
hsa01210	KEGG	hsa01210	2-Oxocarboxylic acid metabolism	1/43	19/8163	0.0955799708089697	0.443278792254355	BCAT1	1	microglia3
hsa04015	KEGG	hsa04015	Rap1 signaling pathway	3/43	210/8163	0.0979621640341116	0.443278792254355	AKT3/ITGAM/RHOA	3	microglia3
hsa00770	KEGG	hsa00770	Pantothenate and CoA biosynthesis	1/43	21/8163	0.105105945168896	0.450665977104419	BCAT1	1	microglia3
hsa04922	KEGG	hsa04922	Glucagon signaling pathway	2/43	107/8163	0.108763413461803	0.450665977104419	AKT3/PYGL	2	microglia3
hsa04931	KEGG	hsa04931	Insulin resistance	2/43	108/8163	0.110458093905749	0.450665977104419	AKT3/PYGL	2	microglia3
hsa04066	KEGG	hsa04066	HIF-1 signaling pathway	2/43	109/8163	0.1121599059345	0.450665977104419	AKT3/PGK1	2	microglia3
hsa05163	KEGG	hsa05163	Human cytomegalovirus infection	3/43	225/8163	0.114368246186707	0.450665977104419	AKT3/CXCR4/RHOA	3	microglia3
hsa03430	KEGG	hsa03430	Mismatch repair	1/43	23/8163	0.11453389473372	0.450665977104419	SSBP1	1	microglia3
hsa01200	KEGG	hsa01200	Carbon metabolism	2/43	115/8163	0.122514025055993	0.471809330534782	DLST/PGK1	2	microglia3
hsa04020	KEGG	hsa04020	Calcium signaling pathway	3/43	240/8163	0.131757637661734	0.49683609201612	ASPH/ITPKB/CXCR4	3	microglia3
hsa04611	KEGG	hsa04611	Platelet activation	2/43	124/8163	0.138465224422515	0.501246735326051	AKT3/RHOA	2	microglia3
hsa05131	KEGG	hsa05131	Shigellosis	3/43	247/8163	0.140181670649008	0.501246735326051	AKT3/RHOA/DOCK1	3	microglia3
hsa04110	KEGG	hsa04110	Cell cycle	2/43	126/8163	0.142071648682543	0.501246735326051	SKP2/YWHAG	2	microglia3
hsa04380	KEGG	hsa04380	Osteoclast differentiation	2/43	128/8163	0.145698716652935	0.501246735326051	AKT3/GAB2	2	microglia3
hsa00020	KEGG	hsa00020	Citrate cycle (TCA cycle)	1/43	30/8163	0.146773905924203	0.501246735326051	DLST	1	microglia3
hsa04068	KEGG	hsa04068	FoxO signaling pathway	2/43	131/8163	0.151176272823918	0.506720470020909	AKT3/SKP2	2	microglia3
hsa04270	KEGG	hsa04270	Vascular smooth muscle contraction	2/43	134/8163	0.156695822074071	0.51479166852951	PRKCH/RHOA	2	microglia3
hsa05162	KEGG	hsa05162	Measles	2/43	139/8163	0.16598140361722	0.51479166852951	CBLB/AKT3	2	microglia3
hsa05418	KEGG	hsa05418	Fluid shear stress and atherosclerosis	2/43	139/8163	0.16598140361722	0.51479166852951	AKT3/RHOA	2	microglia3
hsa04936	KEGG	hsa04936	Alcoholic liver disease	2/43	142/8163	0.171600488415685	0.51479166852951	AKT3/LPIN2	2	microglia3
hsa04550	KEGG	hsa04550	Signaling pathways regulating pluripotency of stem cells	2/43	143/8163	0.173480933075086	0.51479166852951	AKT3/SKIL	2	microglia3
hsa00500	KEGG	hsa00500	Starch and sucrose metabolism	1/43	36/8163	0.173493324753039	0.51479166852951	PYGL	1	microglia3
hsa03030	KEGG	hsa03030	DNA replication	1/43	36/8163	0.173493324753039	0.51479166852951	SSBP1	1	microglia3
hsa05224	KEGG	hsa05224	Breast cancer	2/43	147/8163	0.181037464114235	0.523782416375752	AKT3/CSNK1A1	2	microglia3
hsa05226	KEGG	hsa05226	Gastric cancer	2/43	149/8163	0.184835385176096	0.523782416375752	AKT3/CSNK1A1	2	microglia3
hsa03440	KEGG	hsa03440	Homologous recombination	1/43	41/8163	0.195133693175896	0.523782416375752	SSBP1	1	microglia3
hsa04216	KEGG	hsa04216	Ferroptosis	1/43	41/8163	0.195133693175896	0.523782416375752	ACSL3	1	microglia3
hsa00380	KEGG	hsa00380	Tryptophan metabolism	1/43	42/8163	0.199394866679151	0.523782416375752	DLST	1	microglia3
hsa04390	KEGG	hsa04390	Hippo signaling pathway	2/43	157/8163	0.200142689960668	0.523782416375752	SMAD7/YWHAG	2	microglia3
hsa05160	KEGG	hsa05160	Hepatitis C	2/43	157/8163	0.200142689960668	0.523782416375752	AKT3/YWHAG	2	microglia3
hsa00071	KEGG	hsa00071	Fatty acid degradation	1/43	43/8163	0.203634002343822	0.523782416375752	ACSL3	1	microglia3
hsa04962	KEGG	hsa04962	Vasopressin-regulated water reabsorption	1/43	44/8163	0.207851211444711	0.523782416375752	ARHGDIB	1	microglia3
hsa03022	KEGG	hsa03022	Basal transcription factors	1/43	45/8163	0.212046604708398	0.523782416375752	TAF2	1	microglia3
hsa04022	KEGG	hsa04022	cGMP-PKG signaling pathway	2/43	167/8163	0.219490040432213	0.523782416375752	AKT3/RHOA	2	microglia3
hsa03420	KEGG	hsa03420	Nucleotide excision repair	1/43	47/8163	0.220372383905189	0.523782416375752	RAD23B	1	microglia3
hsa04973	KEGG	hsa04973	Carbohydrate digestion and absorption	1/43	47/8163	0.220372383905189	0.523782416375752	AKT3	1	microglia3
hsa05225	KEGG	hsa05225	Hepatocellular carcinoma	2/43	168/8163	0.221435209951442	0.523782416375752	AKT3/CSNK1A1	2	microglia3
hsa00280	KEGG	hsa00280	Valine, leucine and isoleucine degradation	1/43	48/8163	0.224502988574001	0.523782416375752	BCAT1	1	microglia3
hsa04310	KEGG	hsa04310	Wnt signaling pathway	2/43	170/8163	0.225330318321819	0.523782416375752	RHOA/CSNK1A1	2	microglia3
hsa05164	KEGG	hsa05164	Influenza A	2/43	171/8163	0.227280119916765	0.523782416375752	AKT3/XPO1	2	microglia3
hsa04672	KEGG	hsa04672	Intestinal immune network for IgA production	1/43	49/8163	0.228612214882234	0.523782416375752	CXCR4	1	microglia3
hsa00270	KEGG	hsa00270	Cysteine and methionine metabolism	1/43	51/8163	0.236766963983349	0.535685256012328	BCAT1	1	microglia3
hsa04360	KEGG	hsa04360	Axon guidance	2/43	182/8163	0.248806421511599	0.537258102635455	CXCR4/RHOA	2	microglia3
hsa05165	KEGG	hsa05165	Human papillomavirus infection	3/43	331/8163	0.252645690371923	0.537258102635455	AKT3/MAML2/CSNK1A1	3	microglia3
hsa04340	KEGG	hsa04340	Hedgehog signaling pathway	1/43	56/8163	0.256787212236232	0.537258102635455	CSNK1A1	1	microglia3
hsa01212	KEGG	hsa01212	Fatty acid metabolism	1/43	57/8163	0.260729256133338	0.537258102635455	ACSL3	1	microglia3
hsa04923	KEGG	hsa04923	Regulation of lipolysis in adipocytes	1/43	57/8163	0.260729256133338	0.537258102635455	AKT3	1	microglia3	Lipoprotein activity
hsa05134	KEGG	hsa05134	Legionellosis	1/43	57/8163	0.260729256133338	0.537258102635455	ITGAM	1	microglia3
hsa04613	KEGG	hsa04613	Neutrophil extracellular trap formation	2/43	190/8163	0.264520444259893	0.537258102635455	AKT3/ITGAM	2	microglia3
hsa05213	KEGG	hsa05213	Endometrial cancer	1/43	58/8163	0.264650874932532	0.537258102635455	AKT3	1	microglia3
hsa04330	KEGG	hsa04330	Notch signaling pathway	1/43	59/8163	0.268552171956332	0.537258102635455	MAML2	1	microglia3
hsa04370	KEGG	hsa04370	VEGF signaling pathway	1/43	59/8163	0.268552171956332	0.537258102635455	AKT3	1	microglia3
hsa05130	KEGG	hsa05130	Pathogenic Escherichia coli infection	2/43	197/8163	0.278283863446342	0.537258102635455	MYO5A/RHOA	2	microglia3
hsa04213	KEGG	hsa04213	Longevity regulating pathway - multiple species	1/43	62/8163	0.280135157965532	0.537258102635455	AKT3	1	microglia3
hsa00310	KEGG	hsa00310	Lysine degradation	1/43	63/8163	0.283956190950038	0.537258102635455	DLST	1	microglia3
hsa04929	KEGG	hsa04929	GnRH secretion	1/43	64/8163	0.28775741117092	0.537258102635455	AKT3	1	microglia3
hsa05169	KEGG	hsa05169	Epstein-Barr virus infection	2/43	202/8163	0.288111777939886	0.537258102635455	AKT3/SKP2	2	microglia3
hsa00010	KEGG	hsa00010	Glycolysis / Gluconeogenesis	1/43	67/8163	0.299043195769187	0.537258102635455	PGK1	1	microglia3
hsa05211	KEGG	hsa05211	Renal cell carcinoma	1/43	69/8163	0.306469814003447	0.537258102635455	AKT3	1	microglia3
hsa05170	KEGG	hsa05170	Human immunodeficiency virus 1 infection	2/43	212/8163	0.307732077016598	0.537258102635455	AKT3/CXCR4	2	microglia3
hsa04917	KEGG	hsa04917	Prolactin signaling pathway	1/43	70/8163	0.310154246669354	0.537258102635455	AKT3	1	microglia3
hsa05230	KEGG	hsa05230	Central carbon metabolism in cancer	1/43	70/8163	0.310154246669354	0.537258102635455	AKT3	1	microglia3
hsa05417	KEGG	hsa05417	Lipid and atherosclerosis	2/43	215/8163	0.3136033886621	0.537258102635455	AKT3/RHOA	2	microglia3
hsa04520	KEGG	hsa04520	Adherens junction	1/43	71/8163	0.313819558345274	0.537258102635455	RHOA	1	microglia3
hsa05218	KEGG	hsa05218	Melanoma	1/43	72/8163	0.317465845912149	0.537258102635455	AKT3	1	microglia3
hsa05223	KEGG	hsa05223	Non-small cell lung cancer	1/43	72/8163	0.317465845912149	0.537258102635455	AKT3	1	microglia3
hsa00562	KEGG	hsa00562	Inositol phosphate metabolism	1/43	73/8163	0.321093205771966	0.537258102635455	ITPKB	1	microglia3
hsa01524	KEGG	hsa01524	Platinum drug resistance	1/43	73/8163	0.321093205771966	0.537258102635455	AKT3	1	microglia3
hsa04024	KEGG	hsa04024	cAMP signaling pathway	2/43	221/8163	0.32531794787442	0.537258102635455	AKT3/RHOA	2	microglia3
hsa05166	KEGG	hsa05166	Human T-cell leukemia virus 1 infection	2/43	222/8163	0.327266244929007	0.537258102635455	AKT3/XPO1	2	microglia3
hsa03320	KEGG	hsa03320	PPAR signaling pathway	1/43	75/8163	0.328291525597429	0.537258102635455	ACSL3	1	microglia3
hsa05214	KEGG	hsa05214	Glioma	1/43	75/8163	0.328291525597429	0.537258102635455	AKT3	1	microglia3
hsa05212	KEGG	hsa05212	Pancreatic cancer	1/43	76/8163	0.331862675992992	0.537258102635455	AKT3	1	microglia3
hsa05140	KEGG	hsa05140	Leishmaniasis	1/43	77/8163	0.335415279545892	0.537258102635455	ITGAM	1	microglia3
hsa05412	KEGG	hsa05412	Arrhythmogenic right ventricular cardiomyopathy	1/43	77/8163	0.335415279545892	0.537258102635455	DMD	1	microglia3
hsa01521	KEGG	hsa01521	EGFR tyrosine kinase inhibitor resistance	1/43	79/8163	0.342465221824924	0.543738641669397	AKT3	1	microglia3
hsa04146	KEGG	hsa04146	Peroxisome	1/43	82/8163	0.352903369889992	0.550650947845591	ACSL3	1	microglia3
hsa04662	KEGG	hsa04662	B cell receptor signaling pathway	1/43	82/8163	0.352903369889992	0.550650947845591	AKT3	1	microglia3
hsa04610	KEGG	hsa04610	Complement and coagulation cascades	1/43	85/8163	0.363179609485626	0.556933977533249	ITGAM	1	microglia3
hsa04260	KEGG	hsa04260	Cardiac muscle contraction	1/43	87/8163	0.369941699347105	0.556933977533249	ASPH	1	microglia3
hsa04211	KEGG	hsa04211	Longevity regulating pathway	1/43	89/8163	0.376633638335346	0.556933977533249	AKT3	1	microglia3
hsa04727	KEGG	hsa04727	GABAergic synapse	1/43	89/8163	0.376633638335346	0.556933977533249	PLCL1	1	microglia3
hsa05235	KEGG	hsa05235	PD-L1 expression and PD-1 checkpoint pathway in cancer	1/43	89/8163	0.376633638335346	0.556933977533249	AKT3	1	microglia3
hsa05132	KEGG	hsa05132	Salmonella infection	2/43	249/8163	0.379260954748191	0.556933977533249	AKT3/RHOA	2	microglia3
hsa05410	KEGG	hsa05410	Hypertrophic cardiomyopathy	1/43	90/8163	0.379953523590681	0.556933977533249	DMD	1	microglia3
hsa04658	KEGG	hsa04658	Th1 and Th2 cell differentiation	1/43	92/8163	0.386541566452282	0.556933977533249	MAML2	1	microglia3
hsa05150	KEGG	hsa05150	Staphylococcus aureus infection	1/43	96/8163	0.39951318280051	0.556933977533249	ITGAM	1	microglia3
hsa05414	KEGG	hsa05414	Dilated cardiomyopathy	1/43	96/8163	0.39951318280051	0.556933977533249	DMD	1	microglia3
hsa05215	KEGG	hsa05215	Prostate cancer	1/43	97/8163	0.40271399266038	0.556933977533249	AKT3	1	microglia3
hsa01522	KEGG	hsa01522	Endocrine resistance	1/43	98/8163	0.405898135769184	0.556933977533249	AKT3	1	microglia3
hsa04750	KEGG	hsa04750	Inflammatory mediator regulation of TRP channels	1/43	98/8163	0.405898135769184	0.556933977533249	PRKCH	1	microglia3
hsa04640	KEGG	hsa04640	Hematopoietic cell lineage	1/43	99/8163	0.409065696855597	0.556933977533249	ITGAM	1	microglia3
hsa04061	KEGG	hsa04061	Viral protein interaction with cytokine and cytokine receptor	1/43	100/8163	0.412216760228019	0.556933977533249	CXCR4	1	microglia3
hsa04933	KEGG	hsa04933	AGE-RAGE signaling pathway in diabetic complications	1/43	100/8163	0.412216760228019	0.556933977533249	AKT3	1	microglia3
hsa04914	KEGG	hsa04914	Progesterone-mediated oocyte maturation	1/43	102/8163	0.418469728975259	0.556933977533249	AKT3	1	microglia3
hsa04972	KEGG	hsa04972	Pancreatic secretion	1/43	102/8163	0.418469728975259	0.556933977533249	RHOA	1	microglia3
hsa05142	KEGG	hsa05142	Chagas disease	1/43	102/8163	0.418469728975259	0.556933977533249	AKT3	1	microglia3
hsa05146	KEGG	hsa05146	Amoebiasis	1/43	102/8163	0.418469728975259	0.556933977533249	ITGAM	1	microglia3
hsa04620	KEGG	hsa04620	Toll-like receptor signaling pathway	1/43	104/8163	0.424657708149472	0.561044125365361	AKT3	1	microglia3
hsa04928	KEGG	hsa04928	Parathyroid hormone synthesis, secretion and action	1/43	106/8163	0.430781357293837	0.565010330943366	RHOA	1	microglia3
hsa03013	KEGG	hsa03013	Nucleocytoplasmic transport	1/43	108/8163	0.436841329419828	0.568660161716246	XPO1	1	microglia3
hsa03008	KEGG	hsa03008	Ribosome biogenesis in eukaryotes	1/43	109/8163	0.439847638896544	0.568660161716246	XPO1	1	microglia3
hsa04668	KEGG	hsa04668	TNF signaling pathway	1/43	112/8163	0.448772822381986	0.571753558699588	AKT3	1	microglia3
hsa05145	KEGG	hsa05145	Toxoplasmosis	1/43	112/8163	0.448772822381986	0.571753558699588	AKT3	1	microglia3
hsa04725	KEGG	hsa04725	Cholinergic synapse	1/43	113/8163	0.451716899967077	0.571753558699588	AKT3	1	microglia3
hsa04935	KEGG	hsa04935	Growth hormone synthesis, secretion and action	1/43	120/8163	0.471899706211065	0.588526545327105	AKT3	1	microglia3
hsa04152	KEGG	hsa04152	AMPK signaling pathway	1/43	121/8163	0.474723069711367	0.588526545327105	AKT3	1	microglia3
hsa04919	KEGG	hsa04919	Thyroid hormone signaling pathway	1/43	121/8163	0.474723069711367	0.588526545327105	AKT3	1	microglia3
hsa04926	KEGG	hsa04926	Relaxin signaling pathway	1/43	129/8163	0.496785417422892	0.609153374768795	AKT3	1	microglia3
hsa04114	KEGG	hsa04114	Oocyte meiosis	1/43	131/8163	0.502157998962277	0.609153374768795	YWHAG	1	microglia3
hsa04142	KEGG	hsa04142	Lysosome	1/43	132/8163	0.50482323875867	0.609153374768795	GALC	1	microglia3
hsa04728	KEGG	hsa04728	Dopaminergic synapse	1/43	132/8163	0.50482323875867	0.609153374768795	AKT3	1	microglia3
hsa04210	KEGG	hsa04210	Apoptosis	1/43	136/8163	0.515345522879834	0.617732050604305	AKT3	1	microglia3
hsa04915	KEGG	hsa04915	Estrogen signaling pathway	1/43	138/8163	0.520524447598552	0.618823147820274	AKT3	1	microglia3
hsa04371	KEGG	hsa04371	Apelin signaling pathway	1/43	139/8163	0.523093600091171	0.618823147820274	AKT3	1	microglia3
hsa04140	KEGG	hsa04140	Autophagy - animal	1/43	141/8163	0.528191630675941	0.620796656833411	AKT3	1	microglia3
hsa05017	KEGG	hsa05017	Spinocerebellar ataxia	1/43	143/8163	0.533236418494587	0.622682527403357	AKT3	1	microglia3
hsa04261	KEGG	hsa04261	Adrenergic signaling in cardiomyocytes	1/43	150/8163	0.550481679332905	0.629729058781579	AKT3	1	microglia3
hsa04145	KEGG	hsa04145	Phagosome	1/43	152/8163	0.555293516198828	0.629729058781579	ITGAM	1	microglia3
hsa01240	KEGG	hsa01240	Biosynthesis of cofactors	1/43	153/8163	0.557680531403353	0.629729058781579	BCAT1	1	microglia3
hsa04921	KEGG	hsa04921	Oxytocin signaling pathway	1/43	154/8163	0.560055030423285	0.629729058781579	RHOA	1	microglia3
hsa04151	KEGG	hsa04151	PI3K-Akt signaling pathway	2/43	354/8163	0.56233372272504	0.629729058781579	AKT3/YWHAG	2	microglia3
hsa04932	KEGG	hsa04932	Non-alcoholic fatty liver disease	1/43	155/8163	0.562417077331988	0.629729058781579	AKT3	1	microglia3
hsa04218	KEGG	hsa04218	Cellular senescence	1/43	156/8163	0.564766735882777	0.629729058781579	AKT3	1	microglia3
hsa04514	KEGG	hsa04514	Cell adhesion molecules	1/43	157/8163	0.567104069510483	0.629729058781579	ITGAM	1	microglia3
hsa04217	KEGG	hsa04217	Necroptosis	1/43	159/8163	0.57174201415282	0.630891922939567	PYGL	1	microglia3
hsa04630	KEGG	hsa04630	JAK-STAT signaling pathway	1/43	162/8163	0.578608061922476	0.630891922939567	AKT3	1	microglia3
hsa05161	KEGG	hsa05161	Hepatitis B	1/43	162/8163	0.578608061922476	0.630891922939567	AKT3	1	microglia3
hsa04530	KEGG	hsa04530	Tight junction	1/43	169/8163	0.594213391302314	0.644027687579155	RHOA	1	microglia3
hsa04141	KEGG	hsa04141	Protein processing in endoplasmic reticulum	1/43	171/8163	0.598567402034783	0.644885117668427	RAD23B	1	microglia3
hsa05010	KEGG	hsa05010	Alzheimer disease	2/43	384/8163	0.607425436297813	0.650556236508309	AKT3/CSNK1A1	2	microglia3
hsa04621	KEGG	hsa04621	NOD-like receptor signaling pathway	1/43	184/8163	0.625776577512948	0.666268003116727	RHOA	1	microglia3
hsa05202	KEGG	hsa05202	Transcriptional misregulation in cancer	1/43	193/8163	0.64354961483152	0.67924748418143	ITGAM	1	microglia3
hsa05167	KEGG	hsa05167	Kaposi sarcoma-associated herpesvirus infection	1/43	194/8163	0.645472747398928	0.67924748418143	AKT3	1	microglia3
hsa05415	KEGG	hsa05415	Diabetic cardiomyopathy	1/43	203/8163	0.662331036856075	0.692959061681789	AKT3	1	microglia3
hsa05207	KEGG	hsa05207	Chemical carcinogenesis - receptor activation	1/43	212/8163	0.678405462386154	0.705697636160309	AKT3	1	microglia3
hsa05208	KEGG	hsa05208	Chemical carcinogenesis - reactive oxygen species	1/43	223/8163	0.697039301929308	0.72093779228117	AKT3	1	microglia3
hsa04714	KEGG	hsa04714	Thermogenesis	1/43	232/8163	0.711497033252811	0.731710017152039	ACSL3	1	microglia3
hsa05168	KEGG	hsa05168	Herpes simplex virus 1 infection	2/43	495/8163	0.744469305133641	0.761293470221407	AKT3/PILRA	2	microglia3
hsa04010	KEGG	hsa04010	MAPK signaling pathway	1/43	294/8163	0.794317242295326	0.804328802872444	AKT3	1	microglia3
hsa04060	KEGG	hsa04060	Cytokine-cytokine receptor interaction	1/43	295/8163	0.79544119179098	0.804328802872444	CXCR4	1	microglia3
hsa05206	KEGG	hsa05206	MicroRNAs in cancer	1/43	310/8163	0.811597690936354	0.816106566997111	RHOA	1	microglia3
hsa05022	KEGG	hsa05022	Pathways of neurodegeneration - multiple diseases	1/43	476/8163	0.925007289937168	0.925007289937168	CSNK1A1	1	microglia3

## Sheet: Pathways in oligodendrocytes
GO and KEGG onthology over-representation analysis of markers of oligodendrocyte subpopulations in PD vs control
Pathway	Ontology	ID	Description	Gene ratio	Background ratio	p-value	Adjusted p-value (Benjamini-Hochberg correction)	Gene names	Number of genes	Subpopulation	Group
GO:1990459	MF	GO:1990459	transferrin receptor binding	2/47	11/18410	0.000345750917616726	0.0525541394777424	SNX2/IKBKB	2	oligos0	Transferrin receptor binding
GO:0005158	MF	GO:0005158	insulin receptor binding	2/47	22/18410	0.00142639102638058	0.108405718004924	IRS2/SNX2	2	oligos0	Insulin receptor signaling pathway
hsa04930	KEGG	hsa04930	Type II diabetes mellitus	2/15	46/8163	0.00311334924312346	0.185947782972245	IKBKB/IRS2	2	oligos0
hsa04623	KEGG	hsa04623	Cytosolic DNA-sensing pathway	2/15	63/8163	0.00576982408315438	0.185947782972245	IKBKB/POLR3G	2	oligos0
hsa04920	KEGG	hsa04920	Adipocytokine signaling pathway	2/15	69/8163	0.00688695492489795	0.185947782972245	IKBKB/IRS2	2	oligos0	Cytokine-mediated signaling pathway
hsa04931	KEGG	hsa04931	Insulin resistance	2/15	108/8163	0.0162760286647763	0.248054530426601	IKBKB/IRS2	2	oligos0	Insulin receptor signaling pathway
hsa04068	KEGG	hsa04068	FoxO signaling pathway	2/15	131/8163	0.0234098296500602	0.248054530426601	IKBKB/IRS2	2	oligos0
hsa04210	KEGG	hsa04210	Apoptosis	2/15	136/8163	0.0251051499116204	0.248054530426601	PARP4/IKBKB	2	oligos0	Apoptosis
hsa04910	KEGG	hsa04910	Insulin signaling pathway	2/15	137/8163	0.0254501879958524	0.248054530426601	IKBKB/IRS2	2	oligos0	Insulin receptor signaling pathway
hsa05162	KEGG	hsa05162	Measles	2/15	139/8163	0.0261461789881272	0.248054530426601	IKBKB/MSN	2	oligos0
hsa04550	KEGG	hsa04550	Signaling pathways regulating pluripotency of stem cells	2/15	143/8163	0.0275616144918445	0.248054530426601	JARID2/MEIS1	2	oligos0
hsa04932	KEGG	hsa04932	Non-alcoholic fatty liver disease	2/15	155/8163	0.0319913629301984	0.259130039734607	IKBKB/IRS2	2	oligos0
hsa00534	KEGG	hsa00534	Glycosaminoglycan biosynthesis - heparan sulfate / heparin	1/15	24/8163	0.043241592002324	0.318415359289841	HS6ST1	1	oligos0
hsa05202	KEGG	hsa05202	Transcriptional misregulation in cancer	2/15	193/8163	0.0477139476466292	0.322069146614747	MEIS1/ATF1	2	oligos0
hsa01523	KEGG	hsa01523	Antifolate resistance	1/15	30/8163	0.0537758971248999	0.327987994276133	IKBKB	1	oligos0
hsa03410	KEGG	hsa03410	Base excision repair	1/15	33/8163	0.0590023594501483	0.327987994276133	PARP4	1	oligos0
hsa03020	KEGG	hsa03020	RNA polymerase	1/15	34/8163	0.0607385174585431	0.327987994276133	POLR3G	1	oligos0
hsa04923	KEGG	hsa04923	Regulation of lipolysis in adipocytes	1/15	57/8163	0.0998544994158248	0.346140580693066	IRS2	1	oligos0
hsa04213	KEGG	hsa04213	Longevity regulating pathway - multiple species	1/15	62/8163	0.108154284674746	0.346140580693066	IRS2	1	oligos0	Longevity
hsa05206	KEGG	hsa05206	MicroRNAs in cancer	2/15	310/8163	0.10909124288915	0.346140580693066	IKBKB/IRS2	2	oligos0
hsa05221	KEGG	hsa05221	Acute myeloid leukemia	1/15	67/8163	0.116382599728865	0.346140580693066	IKBKB	1	oligos0	Myeloid leukemia
hsa04622	KEGG	hsa04622	RIG-I-like receptor signaling pathway	1/15	70/8163	0.121285521119889	0.346140580693066	IKBKB	1	oligos0
hsa05120	KEGG	hsa05120	Epithelial cell signaling in Helicobacter pylori infection	1/15	70/8163	0.121285521119889	0.346140580693066	IKBKB	1	oligos0	Infection
hsa04115	KEGG	hsa04115	p53 signaling pathway	1/15	73/8163	0.126163041960423	0.346140580693066	ZMAT3	1	oligos0
hsa05212	KEGG	hsa05212	Pancreatic cancer	1/15	76/8163	0.131015284488809	0.346140580693066	IKBKB	1	oligos0
hsa05220	KEGG	hsa05220	Chronic myeloid leukemia	1/15	76/8163	0.131015284488809	0.346140580693066	IKBKB	1	oligos0	Myeloid leukemia
hsa04662	KEGG	hsa04662	B cell receptor signaling pathway	1/15	82/8163	0.140644420848658	0.346140580693066	IKBKB	1	oligos0
hsa04211	KEGG	hsa04211	Longevity regulating pathway	1/15	89/8163	0.151752521621114	0.346140580693066	IRS2	1	oligos0	Longevity
hsa05235	KEGG	hsa05235	PD-L1 expression and PD-1 checkpoint pathway in cancer	1/15	89/8163	0.151752521621114	0.346140580693066	IKBKB	1	oligos0
hsa05010	KEGG	hsa05010	Alzheimer disease	2/15	384/8163	0.155053242876812	0.346140580693066	IKBKB/IRS2	2	oligos0
hsa04658	KEGG	hsa04658	Th1 and Th2 cell differentiation	1/15	92/8163	0.15647198862727	0.346140580693066	IKBKB	1	oligos0
hsa05222	KEGG	hsa05222	Small cell lung cancer	1/15	92/8163	0.15647198862727	0.346140580693066	IKBKB	1	oligos0
hsa04657	KEGG	hsa04657	IL-17 signaling pathway	1/15	94/8163	0.159604672284579	0.346140580693066	IKBKB	1	oligos0
hsa05215	KEGG	hsa05215	Prostate cancer	1/15	97/8163	0.164283343949497	0.346140580693066	IKBKB	1	oligos0
hsa04925	KEGG	hsa04925	Aldosterone synthesis and secretion	1/15	98/8163	0.165837490966699	0.346140580693066	ATF1	1	oligos0
hsa05142	KEGG	hsa05142	Chagas disease	1/15	102/8163	0.17202714412156	0.346140580693066	IKBKB	1	oligos0
hsa04064	KEGG	hsa04064	NF-kappa B signaling pathway	1/15	104/8163	0.175105870480894	0.346140580693066	IKBKB	1	oligos0
hsa04620	KEGG	hsa04620	Toll-like receptor signaling pathway	1/15	104/8163	0.175105870480894	0.346140580693066	IKBKB	1	oligos0
hsa04625	KEGG	hsa04625	C-type lectin receptor signaling pathway	1/15	104/8163	0.175105870480894	0.346140580693066	IKBKB	1	oligos0
hsa04660	KEGG	hsa04660	T cell receptor signaling pathway	1/15	104/8163	0.175105870480894	0.346140580693066	IKBKB	1	oligos0	T cell activity
hsa03013	KEGG	hsa03013	Nucleocytoplasmic transport	1/15	108/8163	0.18123129556914	0.346140580693066	POM121C	1	oligos0
hsa04659	KEGG	hsa04659	Th17 cell differentiation	1/15	108/8163	0.18123129556914	0.346140580693066	IKBKB	1	oligos0
hsa03008	KEGG	hsa03008	Ribosome biogenesis in eukaryotes	1/15	109/8163	0.182756004515939	0.346140580693066	MDN1	1	oligos0
hsa04668	KEGG	hsa04668	TNF signaling pathway	1/15	112/8163	0.187314246359125	0.346140580693066	IKBKB	1	oligos0	TNF signaling pathway
hsa05145	KEGG	hsa05145	Toxoplasmosis	1/15	112/8163	0.187314246359125	0.346140580693066	IKBKB	1	oligos0
hsa04670	KEGG	hsa04670	Leukocyte transendothelial migration	1/15	114/8163	0.190339879462007	0.346140580693066	MSN	1	oligos0	Leukocytes
hsa04722	KEGG	hsa04722	Neurotrophin signaling pathway	1/15	119/8163	0.197858028538775	0.346140580693066	IKBKB	1	oligos0
hsa04935	KEGG	hsa04935	Growth hormone synthesis, secretion and action	1/15	120/8163	0.199353817893812	0.346140580693066	IRS2	1	oligos0
hsa04152	KEGG	hsa04152	AMPK signaling pathway	1/15	121/8163	0.200847003612026	0.346140580693066	IRS2	1	oligos0
hsa04380	KEGG	hsa04380	Osteoclast differentiation	1/15	128/8163	0.211226754558479	0.347414793100052	IKBKB	1	oligos0
hsa04142	KEGG	hsa04142	Lysosome	1/15	132/8163	0.217101405722818	0.347414793100052	GGA3	1	oligos0
hsa05135	KEGG	hsa05135	Yersinia infection	1/15	137/8163	0.224387295740813	0.347414793100052	IKBKB	1	oligos0	Infection
hsa05418	KEGG	hsa05418	Fluid shear stress and atherosclerosis	1/15	139/8163	0.227283892391768	0.347414793100052	IKBKB	1	oligos0
hsa05168	KEGG	hsa05168	Herpes simplex virus 1 infection	2/15	495/8163	0.229792683403712	0.347414793100052	ZNF420/IKBKB	2	oligos0	Infection
hsa04140	KEGG	hsa04140	Autophagy - animal	1/15	141/8163	0.23017039009605	0.347414793100052	IRS2	1	oligos0
hsa04936	KEGG	hsa04936	Alcoholic liver disease	1/15	142/8163	0.231609862066701	0.347414793100052	IKBKB	1	oligos0
hsa04150	KEGG	hsa04150	mTOR signaling pathway	1/15	156/8163	0.251500503922683	0.365805710662449	IKBKB	1	oligos0	mTOR signaling pathway
hsa05160	KEGG	hsa05160	Hepatitis C	1/15	157/8163	0.252902713544409	0.365805710662449	IKBKB	1	oligos0
hsa05161	KEGG	hsa05161	Hepatitis B	1/15	162/8163	0.259877060787408	0.367575285202442	IKBKB	1	oligos0
hsa04022	KEGG	hsa04022	cGMP-PKG signaling pathway	1/15	167/8163	0.266790603304688	0.367575285202442	IRS2	1	oligos0
hsa04530	KEGG	hsa04530	Tight junction	1/15	169/8163	0.26953910544544	0.367575285202442	MSN	1	oligos0
hsa05164	KEGG	hsa05164	Influenza A	1/15	171/8163	0.272277989038846	0.367575285202442	IKBKB	1	oligos0
hsa04621	KEGG	hsa04621	NOD-like receptor signaling pathway	1/15	184/8163	0.289848430597777	0.384880702924917	IKBKB	1	oligos0
hsa04062	KEGG	hsa04062	Chemokine signaling pathway	1/15	192/8163	0.300463356067761	0.385542085807974	IKBKB	1	oligos0
hsa05167	KEGG	hsa05167	Kaposi sarcoma-associated herpesvirus infection	1/15	194/8163	0.303093850028522	0.385542085807974	IKBKB	1	oligos0	Infection
hsa05130	KEGG	hsa05130	Pathogenic Escherichia coli infection	1/15	197/8163	0.307022285836373	0.385542085807974	IKBKB	1	oligos0	Infection
hsa05169	KEGG	hsa05169	Epstein-Barr virus infection	1/15	202/8163	0.313523782269746	0.385542085807974	IKBKB	1	oligos0	Infection
hsa05205	KEGG	hsa05205	Proteoglycans in cancer	1/15	205/8163	0.317397306666012	0.385542085807974	MSN	1	oligos0
hsa05170	KEGG	hsa05170	Human immunodeficiency virus 1 infection	1/15	212/8163	0.326356340761326	0.385542085807974	IKBKB	1	oligos0	Infection
hsa05417	KEGG	hsa05417	Lipid and atherosclerosis	1/15	215/8163	0.330162228157209	0.385542085807974	IKBKB	1	oligos0	Lipid metabolism
hsa04810	KEGG	hsa04810	Regulation of actin cytoskeleton	1/15	218/8163	0.333948039326007	0.385542085807974	MSN	1	oligos0
hsa05166	KEGG	hsa05166	Human T-cell leukemia virus 1 infection	1/15	222/8163	0.338964727832216	0.385542085807974	IKBKB	1	oligos0	Infection
hsa05208	KEGG	hsa05208	Chemical carcinogenesis - reactive oxygen species	1/15	223/8163	0.340213377760754	0.385542085807974	IKBKB	1	oligos0
hsa05163	KEGG	hsa05163	Human cytomegalovirus infection	1/15	225/8163	0.342704076273755	0.385542085807974	IKBKB	1	oligos0	Infection
hsa05171	KEGG	hsa05171	Coronavirus disease - COVID-19	1/15	232/8163	0.351352584356764	0.388610060926695	IKBKB	1	oligos0
hsa04014	KEGG	hsa04014	Ras signaling pathway	1/15	235/8163	0.355026475414512	0.388610060926695	IKBKB	1	oligos0
hsa05131	KEGG	hsa05131	Shigellosis	1/15	247/8163	0.36952870447006	0.393738633857391	IKBKB	1	oligos0
hsa05132	KEGG	hsa05132	Salmonella infection	1/15	249/8163	0.371915946923776	0.393738633857391	IKBKB	1	oligos0	Infection
hsa04144	KEGG	hsa04144	Endocytosis	1/15	251/8163	0.374294750703939	0.393738633857391	SNX2	1	oligos0
hsa04010	KEGG	hsa04010	MAPK signaling pathway	1/15	294/8163	0.423449615597281	0.439736139274099	IKBKB	1	oligos0	MAPK signaling pathway
hsa05165	KEGG	hsa05165	Human papillomavirus infection	1/15	331/8163	0.462836051235736	0.474553419621451	IKBKB	1	oligos0	Infection
hsa04151	KEGG	hsa04151	PI3K-Akt signaling pathway	1/15	354/8163	0.486038191971848	0.492113669371496	IKBKB	1	oligos0	PI3K-Akt signaling pathway
hsa05014	KEGG	hsa05014	Amyotrophic lateral sclerosis	1/15	364/8163	0.495831376689014	0.495831376689014	POM121C	1	oligos0
GO:0055029	CC	GO:0055029	nuclear DNA-directed RNA polymerase complex	7/233	100/19594	0.00019251579741557	0.0226701142515076	GTF2F2/POLR3G/GTF2H3/CCNH/POLR3B/TAF4/MNAT1	7	oligos1	RNA polymerase complex
GO:0000428	CC	GO:0000428	DNA-directed RNA polymerase complex	7/233	101/19594	0.000204789372888191	0.0226701142515076	GTF2F2/POLR3G/GTF2H3/CCNH/POLR3B/TAF4/MNAT1	7	oligos1	RNA polymerase complex
GO:0030880	CC	GO:0030880	RNA polymerase complex	7/233	105/19594	0.000260358353551989	0.0226701142515076	GTF2F2/POLR3G/GTF2H3/CCNH/POLR3B/TAF4/MNAT1	7	oligos1	RNA polymerase complex
GO:0005963	CC	GO:0005963	magnesium-dependent protein serine/threonine phosphatase complex	4/233	28/19594	0.000318801552857125	0.0226701142515076	PPP2R2B/PPP4R2/PPP2R2C/PPP3CA	4	oligos1	Serine/threonine phosphatase complex
GO:0000439	CC	GO:0000439	transcription factor TFIIH core complex	3/233	12/19594	0.000337352890647434	0.0226701142515076	GTF2H3/CCNH/MNAT1	3	oligos1
GO:0005675	CC	GO:0005675	transcription factor TFIIH holo complex	3/233	13/19594	0.000434716565188484	0.0243441276505551	GTF2H3/CCNH/MNAT1	3	oligos1
GO:0000151	CC	GO:0000151	ubiquitin ligase complex	11/233	302/19594	0.00102552483735337	0.0468460091047556	ANAPC16/FBXW8/SKP2/KLHL21/UBE2E1/USP33/FBXW5/CBX7/GLMN/SPOP/WDR26	11	oligos1
GO:0061695	CC	GO:0061695	transferase complex, transferring phosphorus-containing groups	10/233	259/19594	0.00111538116916085	0.0468460091047556	GTF2F2/POLR3G/CHRAC1/ULK1/GTF2H3/ACVR2B/CCNH/POLR3B/TAF4/MNAT1	10	oligos1
GO:0032806	CC	GO:0032806	carboxy-terminal domain protein kinase complex	3/233	19/19594	0.00139726934298481	0.0521647221380995	GTF2H3/CCNH/MNAT1	3	oligos1
GO:0016591	CC	GO:0016591	RNA polymerase II, holoenzyme	5/233	76/19594	0.00211990787334992	0.0712289045445574	GTF2F2/GTF2H3/CCNH/TAF4/MNAT1	5	oligos1
GO:0008287	CC	GO:0008287	protein serine/threonine phosphatase complex	4/233	50/19594	0.0029238772475432	0.0818685629312095	PPP2R2B/PPP4R2/PPP2R2C/PPP3CA	4	oligos1	Serine/threonine phosphatase complex
GO:1903293	CC	GO:1903293	phosphatase complex	4/233	50/19594	0.0029238772475432	0.0818685629312095	PPP2R2B/PPP4R2/PPP2R2C/PPP3CA	4	oligos1
GO:0000123	CC	GO:0000123	histone acetyltransferase complex	5/233	87/19594	0.00381690619622571	0.0986523447639877	CREBBP/EP300/JADE2/TAF4/OGT	5	oligos1
GO:0004622	MF	GO:0004622	lysophospholipase activity	4/234	24/18410	0.00022131885176099	0.091013207032582	PNPLA7/PNPLA6/GDE1/GDPD1	4	oligos1
GO:0004620	MF	GO:0004620	phospholipase activity	7/234	106/18410	0.000410894839876217	0.091013207032582	PNPLA7/DDHD2/PNPLA6/DDHD1/SEC23IP/GDE1/GDPD1	7	oligos1
hsa03022	KEGG	hsa03022	Basal transcription factors	5/108	45/8163	0.000296220383049709	0.0553932116302956	MNAT1/TAF4/CCNH/GTF2H3/GTF2F2	5	oligos1
hsa04120	KEGG	hsa04120	Ubiquitin mediated proteolysis	7/108	142/8163	0.0026865011221487	0.251187854920904	SKP2/TRIP12/UBE2J1/FBXW8/ANAPC16/UBE2E1/UBE2Q2	7	oligos1
hsa04068	KEGG	hsa04068	FoxO signaling pathway	6/108	131/8163	0.00767284666548178	0.478274108815031	IRS2/EP300/SKP2/CREBBP/CSNK1E/SGK2	6	oligos1
hsa04720	KEGG	hsa04720	Long-term potentiation	4/108	67/8163	0.011731598588508	0.548452234012748	EP300/RPS6KA3/CREBBP/PPP3CA	4	oligos1
hsa04152	KEGG	hsa04152	AMPK signaling pathway	5/108	121/8163	0.0218916153705657	0.682525002130141	IRS2/CAB39L/ULK1/PPP2R2C/PPP2R2B	5	oligos1
hsa03420	KEGG	hsa03420	Nucleotide excision repair	3/108	47/8163	0.0239681699157234	0.682525002130141	MNAT1/CCNH/GTF2H3	3	oligos1
hsa04110	KEGG	hsa04110	Cell cycle	5/108	126/8163	0.0255490642508609	0.682525002130141	EP300/SKP2/ANAPC16/CCNH/CREBBP	5	oligos1
hsa00534	KEGG	hsa00534	Glycosaminoglycan biosynthesis - heparan sulfate / heparin	2/108	24/8163	0.0396156838823834	0.811978151066534	HS3ST5/HS6ST1	2	oligos1
hsa04010	KEGG	hsa04010	MAPK signaling pathway	8/108	294/8163	0.0406528987492432	0.811978151066534	RPS6KA3/CACNG7/NTRK2/MAP2K7/RASGRF2/DUSP7/PAK2/PPP3CA	8	oligos1	MAPK signaling pathway
hsa04623	KEGG	hsa04623	Cytosolic DNA-sensing pathway	3/108	63/8163	0.0505033023921146	0.811978151066534	MAVS/POLR3B/POLR3G	3	oligos1
hsa04931	KEGG	hsa04931	Insulin resistance	4/108	108/8163	0.0546002086678958	0.811978151066534	IRS2/RPS6KA3/OGT/PRKCE	4	oligos1	Insulin receptor signaling pathway
hsa05211	KEGG	hsa05211	Renal cell carcinoma	3/108	69/8163	0.0630058072073024	0.811978151066534	EP300/CREBBP/PAK2	3	oligos1
hsa04722	KEGG	hsa04722	Neurotrophin signaling pathway	4/108	119/8163	0.0726288551740948	0.811978151066534	RPS6KA3/SORT1/NTRK2/MAP2K7	4	oligos1
hsa04530	KEGG	hsa04530	Tight junction	5/108	169/8163	0.0730725836944123	0.811978151066534	PRKCE/TIAM1/MAP2K7/PPP2R2C/PPP2R2B	5	oligos1
hsa03020	KEGG	hsa03020	RNA polymerase	2/108	34/8163	0.0739923239569972	0.811978151066534	POLR3B/POLR3G	2	oligos1
hsa00513	KEGG	hsa00513	Various types of N-glycan biosynthesis	2/108	39/8163	0.0937187729296523	0.811978151066534	MGAT4A/MGAT1	2	oligos1
hsa05017	KEGG	hsa05017	Spinocerebellar ataxia	4/108	143/8163	0.120968784170308	0.811978151066534	RELN/VLDLR/ULK1/PUM2	4	oligos1
hsa04930	KEGG	hsa04930	Type II diabetes mellitus	2/108	46/8163	0.12348651989434	0.811978151066534	IRS2/PRKCE	2	oligos1
hsa00514	KEGG	hsa00514	Other types of O-glycan biosynthesis	2/108	47/8163	0.127909557671168	0.811978151066534	OGT/PLOD3	2	oligos1
hsa04350	KEGG	hsa04350	TGF-beta signaling pathway	3/108	94/8163	0.127985767556268	0.811978151066534	EP300/CREBBP/ACVR2B	3	oligos1	TGF-beta signaling pathway
hsa00564	KEGG	hsa00564	Glycerophospholipid metabolism	3/108	98/8163	0.140014522661424	0.811978151066534	PNPLA7/AGPAT4/PNPLA6	3	oligos1	Lipid metabolism
hsa00330	KEGG	hsa00330	Arginine and proline metabolism	2/108	50/8163	0.14139456015813	0.811978151066534	AMD1/AZIN2	2	oligos1
hsa00510	KEGG	hsa00510	N-Glycan biosynthesis	2/108	50/8163	0.14139456015813	0.811978151066534	MGAT4A/MGAT1	2	oligos1
hsa00270	KEGG	hsa00270	Cysteine and methionine metabolism	2/108	51/8163	0.145955879537162	0.811978151066534	AMD1/MTR	2	oligos1
hsa04921	KEGG	hsa04921	Oxytocin signaling pathway	4/108	154/8163	0.146797078138379	0.811978151066534	CACNG7/PPP1R12B/KCNJ2/PPP3CA	4	oligos1
hsa04150	KEGG	hsa04150	mTOR signaling pathway	4/108	156/8163	0.151710732151362	0.811978151066534	SKP2/RPS6KA3/CAB39L/ULK1	4	oligos1	mTOR signaling pathway
hsa04660	KEGG	hsa04660	T cell receptor signaling pathway	3/108	104/8163	0.158736572927031	0.811978151066534	MAP2K7/PAK2/PPP3CA	3	oligos1	T cell activity
hsa05161	KEGG	hsa05161	Hepatitis B	4/108	162/8163	0.166821227528318	0.811978151066534	EP300/MAVS/CREBBP/MAP2K7	4	oligos1
hsa04922	KEGG	hsa04922	Glucagon signaling pathway	3/108	107/8163	0.168374982594076	0.811978151066534	EP300/CREBBP/PPP3CA	3	oligos1
hsa04340	KEGG	hsa04340	Hedgehog signaling pathway	2/108	56/8163	0.169187845443403	0.811978151066534	CSNK1E/SPOP	2	oligos1
hsa05166	KEGG	hsa05166	Human T-cell leukemia virus 1 infection	5/108	222/8163	0.170651281471786	0.811978151066534	EP300/ANAPC16/CREBBP/RANBP3/PPP3CA	5	oligos1	Infection
hsa00604	KEGG	hsa00604	Glycosphingolipid biosynthesis - ganglio series	1/108	15/8163	0.181231295569141	0.811978151066534	ST3GAL5	1	oligos1	Lipid metabolism
hsa04330	KEGG	hsa04330	Notch signaling pathway	2/108	59/8163	0.183413530232493	0.811978151066534	EP300/CREBBP	2	oligos1
hsa04310	KEGG	hsa04310	Wnt signaling pathway	4/108	170/8163	0.18776498059308	0.811978151066534	EP300/CREBBP/CSNK1E/PPP3CA	4	oligos1
hsa04724	KEGG	hsa04724	Glutamatergic synapse	3/108	114/8163	0.191494819453205	0.811978151066534	GLS/TRPC1/PPP3CA	3	oligos1
hsa04213	KEGG	hsa04213	Longevity regulating pathway - multiple species	2/108	62/8163	0.1978081042366	0.811978151066534	IRS2/CLPB	2	oligos1	Longevity
hsa04014	KEGG	hsa04014	Ras signaling pathway	5/108	235/8163	0.200030291020454	0.811978151066534	RASAL2/TIAM1/NTRK2/RASGRF2/PAK2	5	oligos1
hsa03250	KEGG	hsa03250	Viral life cycle - HIV-1	2/108	63/8163	0.202637769870845	0.811978151066534	EP300/CREBBP	2	oligos1
hsa00450	KEGG	hsa00450	Selenocompound metabolism	1/108	17/8163	0.202793969717309	0.811978151066534	MTR	1	oligos1
hsa04071	KEGG	hsa04071	Sphingolipid signaling pathway	3/108	119/8163	0.208478995942611	0.811978151066534	PRKCE/PPP2R2C/PPP2R2B	3	oligos1	Lipid metabolism
hsa04935	KEGG	hsa04935	Growth hormone synthesis, secretion and action	3/108	120/8163	0.211916864165976	0.811978151066534	IRS2/EP300/CREBBP	3	oligos1
hsa05016	KEGG	hsa05016	Huntington disease	6/108	306/8163	0.218517399232355	0.811978151066534	EP300/DNAH17/TAF4/CREBBP/MAP2K7/ULK1	6	oligos1
hsa00531	KEGG	hsa00531	Glycosaminoglycan degradation	1/108	19/8163	0.223793900843968	0.811978151066534	ARSB	1	oligos1
hsa04924	KEGG	hsa04924	Renin secretion	2/108	69/8163	0.231862183231405	0.811978151066534	KCNJ2/PPP3CA	2	oligos1
hsa00670	KEGG	hsa00670	One carbon pool by folate	1/108	20/8163	0.234087400194269	0.811978151066534	MTR	1	oligos1
hsa04520	KEGG	hsa04520	Adherens junction	2/108	71/8163	0.241670738068173	0.811978151066534	EP300/CREBBP	2	oligos1
hsa00770	KEGG	hsa00770	Pantothenate and CoA biosynthesis	1/108	21/8163	0.244245641724297	0.811978151066534	DPYD	1	oligos1
hsa04114	KEGG	hsa04114	Oocyte meiosis	3/108	131/8163	0.250470623231341	0.811978151066534	RPS6KA3/ANAPC16/PPP3CA	3	oligos1
hsa00562	KEGG	hsa00562	Inositol phosphate metabolism	2/108	73/8163	0.25149893162586	0.811978151066534	INPP5A/MTMR7	2	oligos1
hsa04142	KEGG	hsa04142	Lysosome	3/108	132/8163	0.254031394116877	0.811978151066534	DMXL1/ARSB/SORT1	3	oligos1
hsa04728	KEGG	hsa04728	Dopaminergic synapse	3/108	132/8163	0.254031394116877	0.811978151066534	PPP2R2C/PPP2R2B/PPP3CA	3	oligos1
hsa00220	KEGG	hsa00220	Arginine biosynthesis	1/108	22/8163	0.254270386344019	0.811978151066534	GLS	1	oligos1
hsa05167	KEGG	hsa05167	Kaposi sarcoma-associated herpesvirus infection	4/108	194/8163	0.254956071391519	0.811978151066534	EP300/CREBBP/MAP2K7/PPP3CA	4	oligos1	Infection
hsa00515	KEGG	hsa00515	Mannose type O-glycan biosynthesis	1/108	23/8163	0.264163372251751	0.811978151066534	FKTN	1	oligos1
hsa04964	KEGG	hsa04964	Proximal tubule bicarbonate reclamation	1/108	23/8163	0.264163372251751	0.811978151066534	GLS	1	oligos1
hsa05412	KEGG	hsa05412	Arrhythmogenic right ventricular cardiomyopathy	2/108	77/8163	0.271183695459843	0.811978151066534	CACNG7/JUP	2	oligos1
hsa05203	KEGG	hsa05203	Viral carcinogenesis	4/108	204/8163	0.284342197586799	0.811978151066534	EP300/SKP2/CREBBP/GTF2H3	4	oligos1
hsa04140	KEGG	hsa04140	Autophagy - animal	3/108	141/8163	0.286368651094884	0.811978151066534	IRS2/ATG10/ULK1	3	oligos1
hsa00563	KEGG	hsa00563	Glycosylphosphatidylinositol (GPI)-anchor biosynthesis	1/108	26/8163	0.293068825079395	0.811978151066534	PIGN	1	oligos1
hsa00790	KEGG	hsa00790	Folate biosynthesis	1/108	26/8163	0.293068825079395	0.811978151066534	PCBD2	1	oligos1
hsa00650	KEGG	hsa00650	Butanoate metabolism	1/108	27/8163	0.302451713968595	0.811978151066534	OXCT1	1	oligos1
hsa04012	KEGG	hsa04012	ErbB signaling pathway	2/108	85/8163	0.310473745888186	0.811978151066534	MAP2K7/PAK2	2	oligos1	ERBB signaling pathway
hsa05417	KEGG	hsa05417	Lipid and atherosclerosis	4/108	215/8163	0.317229339511178	0.811978151066534	POU2F1/VLDLR/MAP2K7/PPP3CA	4	oligos1	Lipid metabolism
hsa04261	KEGG	hsa04261	Adrenergic signaling in cardiomyocytes	3/108	150/8163	0.319033364904231	0.811978151066534	CACNG7/PPP2R2C/PPP2R2B	3	oligos1
hsa04392	KEGG	hsa04392	Hippo signaling pathway - multiple species	1/108	29/8163	0.320848904542145	0.811978151066534	CSNK1E	1	oligos1
hsa04151	KEGG	hsa04151	PI3K-Akt signaling pathway	6/108	354/8163	0.327016950989844	0.811978151066534	PHLPP2/RELN/NTRK2/SGK2/PPP2R2C/PPP2R2B	6	oligos1	PI3K-Akt signaling pathway
hsa04211	KEGG	hsa04211	Longevity regulating pathway	2/108	89/8163	0.329981127304293	0.811978151066534	IRS2/ULK1	2	oligos1	Longevity
hsa04727	KEGG	hsa04727	GABAergic synapse	2/108	89/8163	0.329981127304293	0.811978151066534	TRAK2/GLS	2	oligos1
hsa05235	KEGG	hsa05235	PD-L1 expression and PD-1 checkpoint pathway in cancer	2/108	89/8163	0.329981127304293	0.811978151066534	EML4/PPP3CA	2	oligos1
hsa05168	KEGG	hsa05168	Herpes simplex virus 1 infection	8/108	495/8163	0.331758436371606	0.811978151066534	POU2F1/MAVS/ZNF107/ZNF226/ZNF793/ZNF33A/ZNF529/ZNF333	8	oligos1	Infection
hsa04024	KEGG	hsa04024	cAMP signaling pathway	4/108	221/8163	0.33532039797203	0.811978151066534	EP300/CREBBP/TIAM1/PDE4B	4	oligos1
hsa00410	KEGG	hsa00410	beta-Alanine metabolism	1/108	31/8163	0.338765261295688	0.811978151066534	DPYD	1	oligos1
hsa04218	KEGG	hsa04218	Cellular senescence	3/108	156/8163	0.340863910094526	0.811978151066534	ZFP36L2/LIN54/PPP3CA	3	oligos1
hsa04390	KEGG	hsa04390	Hippo signaling pathway	3/108	157/8163	0.344500391514453	0.811978151066534	CSNK1E/PPP2R2C/PPP2R2B	3	oligos1
hsa05160	KEGG	hsa05160	Hepatitis C	3/108	157/8163	0.344500391514453	0.811978151066534	MAVS/PPP2R2C/PPP2R2B	3	oligos1
hsa00640	KEGG	hsa00640	Propanoate metabolism	1/108	32/8163	0.34754703106697	0.811978151066534	ECHDC1	1	oligos1
hsa04136	KEGG	hsa04136	Autophagy - other	1/108	32/8163	0.34754703106697	0.811978151066534	ATG10	1	oligos1
hsa04215	KEGG	hsa04215	Apoptosis - multiple species	1/108	32/8163	0.34754703106697	0.811978151066534	BOK	1	oligos1	Apoptosis
hsa04710	KEGG	hsa04710	Circadian rhythm	1/108	34/8163	0.364765385905852	0.811978151066534	CSNK1E	1	oligos1	Circadian rhythm
hsa03015	KEGG	hsa03015	mRNA surveillance pathway	2/108	97/8163	0.368513096306355	0.811978151066534	PPP2R2C/PPP2R2B	2	oligos1
hsa04070	KEGG	hsa04070	Phosphatidylinositol signaling system	2/108	97/8163	0.368513096306355	0.811978151066534	INPP5A/MTMR7	2	oligos1
hsa05215	KEGG	hsa05215	Prostate cancer	2/108	97/8163	0.368513096306355	0.811978151066534	EP300/CREBBP	2	oligos1
hsa04022	KEGG	hsa04022	cGMP-PKG signaling pathway	3/108	167/8163	0.380740476730299	0.811978151066534	IRS2/PRKCE/PPP3CA	3	oligos1
hsa00500	KEGG	hsa00500	Starch and sucrose metabolism	1/108	36/8163	0.381533442318853	0.811978151066534	GBE1	1	oligos1
hsa00760	KEGG	hsa00760	Nicotinate and nicotinamide metabolism	1/108	36/8163	0.381533442318853	0.811978151066534	SIRT5	1	oligos1
hsa04916	KEGG	hsa04916	Melanogenesis	2/108	101/8163	0.387468010385181	0.811978151066534	EP300/CREBBP	2	oligos1
hsa00250	KEGG	hsa00250	Alanine, aspartate and glutamate metabolism	1/108	37/8163	0.389752267005646	0.811978151066534	GLS	1	oligos1
hsa05206	KEGG	hsa05206	MicroRNAs in cancer	5/108	310/8163	0.3914161647169	0.811978151066534	IRS2/EP300/GLS/PRKCE/CREBBP	5	oligos1
hsa04914	KEGG	hsa04914	Progesterone-mediated oocyte maturation	2/108	102/8163	0.392169160543913	0.811978151066534	RPS6KA3/ANAPC16	2	oligos1
hsa05142	KEGG	hsa05142	Chagas disease	2/108	102/8163	0.392169160543913	0.811978151066534	PPP2R2C/PPP2R2B	2	oligos1
hsa05164	KEGG	hsa05164	Influenza A	3/108	171/8163	0.395133752658046	0.811978151066534	EP300/MAVS/CREBBP	3	oligos1
hsa04066	KEGG	hsa04066	HIF-1 signaling pathway	2/108	109/8163	0.424610784753462	0.849833781756452	EP300/CREBBP	2	oligos1	HIF-1 signaling pathway
hsa04144	KEGG	hsa04144	Endocytosis	4/108	251/8163	0.425788879671057	0.849833781756452	AGAP3/ARAP1/SH3GL1/SMAP1	4	oligos1
hsa05152	KEGG	hsa05152	Tuberculosis	3/108	180/8163	0.427189173717147	0.849833781756452	EP300/CREBBP/PPP3CA	3	oligos1
hsa04360	KEGG	hsa04360	Axon guidance	3/108	182/8163	0.43423795849871	0.854763139360618	TRPC1/PAK2/PPP3CA	3	oligos1
hsa05165	KEGG	hsa05165	Human papillomavirus infection	5/108	331/8163	0.44677763021139	0.870285592182603	EP300/RELN/CREBBP/PPP2R2C/PPP2R2B	5	oligos1	Infection
hsa00280	KEGG	hsa00280	Valine, leucine and isoleucine degradation	1/108	48/8163	0.47331843221969	0.894046622519007	OXCT1	1	oligos1
hsa04919	KEGG	hsa04919	Thyroid hormone signaling pathway	2/108	121/8163	0.478073615432597	0.894046622519007	EP300/CREBBP	2	oligos1
hsa00565	KEGG	hsa00565	Ether lipid metabolism	1/108	49/8163	0.480327872678134	0.894046622519007	GDPD1	1	oligos1	Lipid metabolism
hsa04979	KEGG	hsa04979	Cholesterol metabolism	1/108	51/8163	0.494070659046472	0.894046622519007	SORT1	1	oligos1	Cholesterol metabolism
hsa04510	KEGG	hsa04510	Focal adhesion	3/108	201/8163	0.499452054632875	0.894046622519007	RELN/PPP1R12B/PAK2	3	oligos1	Cell adhesion
hsa05169	KEGG	hsa05169	Epstein-Barr virus infection	3/108	202/8163	0.502784217226724	0.894046622519007	SKP2/MAVS/MAP2K7	3	oligos1	Infection
hsa04380	KEGG	hsa04380	Osteoclast differentiation	2/108	128/8163	0.507856390971912	0.894046622519007	MAP2K7/PPP3CA	2	oligos1
hsa04270	KEGG	hsa04270	Vascular smooth muscle contraction	2/108	134/8163	0.532501799053473	0.894046622519007	PRKCE/PPP1R12B	2	oligos1	Muscle contraction
hsa04923	KEGG	hsa04923	Regulation of lipolysis in adipocytes	1/108	57/8163	0.533175271047419	0.894046622519007	IRS2	1	oligos1
hsa05170	KEGG	hsa05170	Human immunodeficiency virus 1 infection	3/108	212/8163	0.535476452362093	0.894046622519007	MAP2K7/PAK2/PPP3CA	3	oligos1	Infection
hsa00240	KEGG	hsa00240	Pyrimidine metabolism	1/108	58/8163	0.539394993564921	0.894046622519007	DPYD	1	oligos1
hsa04910	KEGG	hsa04910	Insulin signaling pathway	2/108	137/8163	0.544509881794913	0.894046622519007	IRS2/INPP5A	2	oligos1	Insulin receptor signaling pathway
hsa05135	KEGG	hsa05135	Yersinia infection	2/108	137/8163	0.544509881794913	0.894046622519007	RPS6KA3/MAP2K7	2	oligos1	Infection
hsa04370	KEGG	hsa04370	VEGF signaling pathway	1/108	59/8163	0.545532605001687	0.894046622519007	PPP3CA	1	oligos1
hsa05162	KEGG	hsa05162	Measles	2/108	139/8163	0.55239701252625	0.894046622519007	MAVS/RAB9A	2	oligos1
hsa05418	KEGG	hsa05418	Fluid shear stress and atherosclerosis	2/108	139/8163	0.55239701252625	0.894046622519007	ACVR2B/MAP2K7	2	oligos1
hsa04810	KEGG	hsa04810	Regulation of actin cytoskeleton	3/108	218/8163	0.554511463010924	0.894046622519007	PPP1R12B/TIAM1/PAK2	3	oligos1
hsa00561	KEGG	hsa00561	Glycerolipid metabolism	1/108	62/8163	0.56346344351718	0.894046622519007	AGPAT4	1	oligos1	Lipid metabolism
hsa04550	KEGG	hsa04550	Signaling pathways regulating pluripotency of stem cells	2/108	143/8163	0.567884910331976	0.894046622519007	MEIS1/ACVR2B	2	oligos1
hsa00310	KEGG	hsa00310	Lysine degradation	1/108	63/8163	0.56928321244696	0.894046622519007	PLOD3	1	oligos1
hsa04929	KEGG	hsa04929	GnRH secretion	1/108	64/8163	0.575026102947667	0.894046622519007	TRPC1	1	oligos1
hsa05010	KEGG	hsa05010	Alzheimer disease	5/108	384/8163	0.579234966379094	0.894046622519007	IRS2/CSNK1E/MAP2K7/ULK1/PPP3CA	5	oligos1
hsa05221	KEGG	hsa05221	Acute myeloid leukemia	1/108	67/8163	0.59180350068709	0.894046622519007	JUP	1	oligos1	Myeloid leukemia
hsa04664	KEGG	hsa04664	Fc epsilon RI signaling pathway	1/108	68/8163	0.597248809719426	0.894046622519007	MAP2K7	1	oligos1
hsa04920	KEGG	hsa04920	Adipocytokine signaling pathway	1/108	69/8163	0.602622142461897	0.894046622519007	IRS2	1	oligos1	Cytokine-mediated signaling pathway
hsa05031	KEGG	hsa05031	Amphetamine addiction	1/108	69/8163	0.602622142461897	0.894046622519007	PPP3CA	1	oligos1
hsa04622	KEGG	hsa04622	RIG-I-like receptor signaling pathway	1/108	70/8163	0.607924441524674	0.894046622519007	MAVS	1	oligos1
hsa05230	KEGG	hsa05230	Central carbon metabolism in cancer	1/108	70/8163	0.607924441524674	0.894046622519007	GLS	1	oligos1
hsa05022	KEGG	hsa05022	Pathways of neurodegeneration - multiple diseases	6/108	476/8163	0.60811375014342	0.894046622519007	DNAH17/UBE2J1/CSNK1E/MAP2K7/ULK1/PPP3CA	6	oligos1
hsa04137	KEGG	hsa04137	Mitophagy - animal	1/108	72/8163	0.618319648061059	0.894046622519007	ULK1	1	oligos1
hsa05223	KEGG	hsa05223	Non-small cell lung cancer	1/108	72/8163	0.618319648061059	0.894046622519007	EML4	1	oligos1
hsa04514	KEGG	hsa04514	Cell adhesion molecules	2/108	157/8163	0.619052968064562	0.894046622519007	NLGN1/NCAM1	2	oligos1	Cell adhesion
hsa04020	KEGG	hsa04020	Calcium signaling pathway	3/108	240/8163	0.620244606788165	0.894046622519007	NTRK2/TPCN1/PPP3CA	3	oligos1	Calcium transport
hsa04115	KEGG	hsa04115	p53 signaling pathway	1/108	73/8163	0.623414380233771	0.894046622519007	PPM1D	1	oligos1
hsa01230	KEGG	hsa01230	Biosynthesis of amino acids	1/108	75/8163	0.633402575673967	0.894046622519007	MTR	1	oligos1
hsa04630	KEGG	hsa04630	JAK-STAT signaling pathway	2/108	162/8163	0.636178117282348	0.894046622519007	EP300/CREBBP	2	oligos1	JAK-STAT signaling pathway
hsa04971	KEGG	hsa04971	Gastric acid secretion	1/108	76/8163	0.638297793506214	0.894046622519007	KCNJ2	1	oligos1
hsa03018	KEGG	hsa03018	RNA degradation	1/108	79/8163	0.652598217190148	0.894046622519007	TOB1	1	oligos1
hsa00983	KEGG	hsa00983	Drug metabolism - other enzymes	1/108	80/8163	0.657239408746736	0.894046622519007	DPYD	1	oligos1
hsa04141	KEGG	hsa04141	Protein processing in endoplasmic reticulum	2/108	171/8163	0.665492902283678	0.894046622519007	UBE2J1/MAP2K7	2	oligos1
hsa04662	KEGG	hsa04662	B cell receptor signaling pathway	1/108	82/8163	0.66633828212324	0.894046622519007	PPP3CA	1	oligos1
hsa04260	KEGG	hsa04260	Cardiac muscle contraction	1/108	87/8163	0.688051870729433	0.894046622519007	CACNG7	1	oligos1	Muscle contraction
hsa04512	KEGG	hsa04512	ECM-receptor interaction	1/108	88/8163	0.692223539620125	0.894046622519007	RELN	1	oligos1
hsa05410	KEGG	hsa05410	Hypertrophic cardiomyopathy	1/108	90/8163	0.70040176959507	0.894046622519007	CACNG7	1	oligos1
hsa05032	KEGG	hsa05032	Morphine addiction	1/108	91/8163	0.70440977267741	0.894046622519007	PDE4B	1	oligos1
hsa04658	KEGG	hsa04658	Th1 and Th2 cell differentiation	1/108	92/8163	0.708364646878455	0.894046622519007	PPP3CA	1	oligos1
hsa05222	KEGG	hsa05222	Small cell lung cancer	1/108	92/8163	0.708364646878455	0.894046622519007	SKP2	1	oligos1
hsa04912	KEGG	hsa04912	GnRH signaling pathway	1/108	93/8163	0.712267089963219	0.894046622519007	MAP2K7	1	oligos1
hsa05014	KEGG	hsa05014	Amyotrophic lateral sclerosis	4/108	364/8163	0.716219706118783	0.894046622519007	DNAH17/ULK1/NUP93/PPP3CA	4	oligos1
hsa05414	KEGG	hsa05414	Dilated cardiomyopathy	1/108	96/8163	0.723666674689632	0.894046622519007	CACNG7	1	oligos1
hsa04666	KEGG	hsa04666	Fc gamma R-mediated phagocytosis	1/108	97/8163	0.727366191131125	0.894046622519007	PRKCE	1	oligos1
hsa04713	KEGG	hsa04713	Circadian entrainment	1/108	97/8163	0.727366191131125	0.894046622519007	NOS1AP	1	oligos1	Circadian rhythm
hsa05202	KEGG	hsa05202	Transcriptional misregulation in cancer	2/108	193/8163	0.729224524158127	0.894046622519007	MEIS1/JUP	2	oligos1
hsa04750	KEGG	hsa04750	Inflammatory mediator regulation of TRP channels	1/108	98/8163	0.731016631418484	0.894046622519007	PRKCE	1	oligos1	Ion channels
hsa04925	KEGG	hsa04925	Aldosterone synthesis and secretion	1/108	98/8163	0.731016631418484	0.894046622519007	PRKCE	1	oligos1
hsa04933	KEGG	hsa04933	AGE-RAGE signaling pathway in diabetic complications	1/108	100/8163	0.738172855205202	0.894046622519007	PRKCE	1	oligos1
hsa05130	KEGG	hsa05130	Pathogenic Escherichia coli infection	2/108	197/8163	0.739653401727074	0.894046622519007	MYO5A/PAK2	2	oligos1	Infection
hsa04972	KEGG	hsa04972	Pancreatic secretion	1/108	102/8163	0.745140406060427	0.894046622519007	TRPC1	1	oligos1
hsa04620	KEGG	hsa04620	Toll-like receptor signaling pathway	1/108	104/8163	0.751924213049466	0.894046622519007	MAP2K7	1	oligos1
hsa04625	KEGG	hsa04625	C-type lectin receptor signaling pathway	1/108	104/8163	0.751924213049466	0.894046622519007	PPP3CA	1	oligos1
hsa04928	KEGG	hsa04928	Parathyroid hormone synthesis, secretion and action	1/108	106/8163	0.758529077649515	0.894046622519007	PDE4B	1	oligos1
hsa05205	KEGG	hsa05205	Proteoglycans in cancer	2/108	205/8163	0.759495653877484	0.894046622519007	PPP1R12B/TIAM1	2	oligos1
hsa03013	KEGG	hsa03013	Nucleocytoplasmic transport	1/108	108/8163	0.76495967702161	0.894046622519007	NUP93	1	oligos1
hsa04659	KEGG	hsa04659	Th17 cell differentiation	1/108	108/8163	0.76495967702161	0.894046622519007	PPP3CA	1	oligos1
hsa04668	KEGG	hsa04668	TNF signaling pathway	1/108	112/8163	0.777316186197261	0.900720561760156	MAP2K7	1	oligos1	TNF signaling pathway
hsa04725	KEGG	hsa04725	Cholinergic synapse	1/108	113/8163	0.780303374359066	0.900720561760156	KCNJ2	1	oligos1
hsa04726	KEGG	hsa04726	Serotonergic synapse	1/108	115/8163	0.78615915713039	0.901912652658791	TRPC1	1	oligos1
hsa04714	KEGG	hsa04714	Thermogenesis	2/108	232/8163	0.817160387934597	0.926897818463711	RPS6KA3/SMARCD1	2	oligos1
hsa00230	KEGG	hsa00230	Purine metabolism	1/108	128/8163	0.820627320137244	0.926897818463711	PDE4B	1	oligos1
hsa04926	KEGG	hsa04926	Relaxin signaling pathway	1/108	129/8163	0.82303830326421	0.926897818463711	MAP2K7	1	oligos1
hsa04650	KEGG	hsa04650	Natural killer cell mediated cytotoxicity	1/108	131/8163	0.827764361943528	0.926897818463711	PPP3CA	1	oligos1
hsa05131	KEGG	hsa05131	Shigellosis	2/108	247/8163	0.843612022803521	0.931290470517626	GLMN/PRKCE	2	oligos1
hsa04371	KEGG	hsa04371	Apelin signaling pathway	1/108	139/8163	0.84545017873306	0.931290470517626	PRKCE	1	oligos1
hsa05132	KEGG	hsa05132	Salmonella infection	2/108	249/8163	0.846867062461802	0.931290470517626	RAB9A/MAP2K7	2	oligos1	Infection
hsa04936	KEGG	hsa04936	Alcoholic liver disease	1/108	142/8163	0.851607863414513	0.931290470517626	MAP2K7	1	oligos1
hsa04072	KEGG	hsa04072	Phospholipase D signaling pathway	1/108	148/8163	0.863203276858008	0.935050345624888	AGPAT4	1	oligos1
hsa05226	KEGG	hsa05226	Gastric cancer	1/108	149/8163	0.86504657643372	0.935050345624888	JUP	1	oligos1
hsa04932	KEGG	hsa04932	Non-alcoholic fatty liver disease	1/108	155/8163	0.875600788264419	0.941019237962336	IRS2	1	oligos1
hsa05020	KEGG	hsa05020	Prion disease	2/108	273/8163	0.881427687378511	0.941868443084466	PPP3CA/NCAM1	2	oligos1
hsa05225	KEGG	hsa05225	Hepatocellular carcinoma	1/108	168/8163	0.895744473311265	0.951728502893219	SMARCD1	1	oligos1
hsa04060	KEGG	hsa04060	Cytokine-cytokine receptor interaction	2/108	295/8163	0.906685364809388	0.957910526663026	ACVR2B/TNFRSF21	2	oligos1	Cytokine-mediated signaling pathway
hsa04621	KEGG	hsa04621	NOD-like receptor signaling pathway	1/108	184/8163	0.916149882837784	0.96060467407416	MAVS	1	oligos1
hsa05034	KEGG	hsa05034	Alcoholism	1/108	187/8163	0.919509286947993	0.96060467407416	NTRK2	1	oligos1
hsa04062	KEGG	hsa04062	Chemokine signaling pathway	1/108	192/8163	0.924814459263052	0.96077946601217	TIAM1	1	oligos1
hsa05415	KEGG	hsa05415	Diabetic cardiomyopathy	1/108	203/8163	0.935297171921651	0.961634610977431	PDK4	1	oligos1
hsa04015	KEGG	hsa04015	Rap1 signaling pathway	1/108	210/8163	0.941199900898158	0.961634610977431	TIAM1	1	oligos1
hsa05207	KEGG	hsa05207	Chemical carcinogenesis - receptor activation	1/108	212/8163	0.942786141557809	0.961634610977431	RPS6KA3	1	oligos1
hsa05208	KEGG	hsa05208	Chemical carcinogenesis - reactive oxygen species	1/108	223/8163	0.950781892639967	0.961634610977431	MAP2K7	1	oligos1
hsa05163	KEGG	hsa05163	Human cytomegalovirus infection	1/108	225/8163	0.952111800620417	0.961634610977431	PPP3CA	1	oligos1	Infection
hsa05171	KEGG	hsa05171	Coronavirus disease - COVID-19	1/108	232/8163	0.956492179902685	0.961634610977431	MAVS	1	oligos1
hsa05012	KEGG	hsa05012	Parkinson disease	1/108	266/8163	0.972730011869072	0.972730011869072	UBE2J1	1	oligos1
GO:0000803	CC	GO:0000803	sex chromosome	3/58	30/19594	9.4412772631502e-05	0.0175607757094594	BIRC2/RING1/HNRNPU	3	oligos2
GO:0071006	CC	GO:0071006	U2-type catalytic step 1 spliceosome	2/58	12/19594	0.000557630711421044	0.0345731041081047	RBM22/PRPF8	2	oligos2	Spliceosome
GO:0071012	CC	GO:0071012	catalytic step 1 spliceosome	2/58	12/19594	0.000557630711421044	0.0345731041081047	RBM22/PRPF8	2	oligos2	Spliceosome
GO:0071013	CC	GO:0071013	catalytic step 2 spliceosome	3/58	88/19594	0.00225976594962834	0.0807408465761167	RBM22/PRPF8/HNRNPU	3	oligos2	Spliceosome
GO:0005684	CC	GO:0005684	U2-type spliceosomal complex	3/58	92/19594	0.00256452026347642	0.0807408465761167	RBM22/PRPF38A/PRPF8	3	oligos2
GO:0005681	CC	GO:0005681	spliceosomal complex	4/58	194/19594	0.00260454343793925	0.0807408465761167	RBM22/PRPF38A/PRPF8/HNRNPU	4	oligos2
GO:0071007	CC	GO:0071007	U2-type catalytic step 2 spliceosome	2/58	30/19594	0.00355170833160947	0.0943739642399088	RBM22/PRPF8	2	oligos2	Spliceosome
GO:0016363	CC	GO:0016363	nuclear matrix	3/58	109/19594	0.00413775034348324	0.0962026954859853	NONO/SATB2/HNRNPU	3	oligos2
GO:0004861	MF	GO:0004861	cyclin-dependent protein serine/threonine kinase inhibitor activity	2/59	12/18410	0.000652791191175215	0.0513523638937573	CDKN1B/CDKN1C	2	oligos2	Serine/threonine signaling pathway
GO:0017069	MF	GO:0017069	snRNA binding	3/59	53/18410	0.000653571594485157	0.0513523638937573	RBM22/PRPF8/HNRNPU	3	oligos2
GO:0036002	MF	GO:0036002	pre-mRNA binding	3/59	58/18410	0.000851144152935204	0.0513523638937573	RBM22/PRPF8/HNRNPU	3	oligos2
GO:0017070	MF	GO:0017070	U6 snRNA binding	2/59	16/18410	0.00117714736739418	0.0520193546162691	RBM22/PRPF8	2	oligos2
GO:0004860	MF	GO:0004860	protein kinase inhibitor activity	3/59	70/18410	0.00146941430007783	0.0520193546162691	WNK1/CDKN1B/CDKN1C	3	oligos2
GO:0019210	MF	GO:0019210	kinase inhibitor activity	3/59	74/18410	0.00172439849556693	0.0520193546162691	WNK1/CDKN1B/CDKN1C	3	oligos2
GO:0008200	MF	GO:0008200	ion channel inhibitor activity	2/59	32/18410	0.00470803753531598	0.0872617977129782	WNK1/ENSA	2	oligos2	Ion channels
GO:0051087	MF	GO:0051087	chaperone binding	3/59	106/18410	0.00477358944670018	0.0872617977129782	BIRC2/CDKN1B/SYVN1	3	oligos2	Chaperone binding
GO:0016248	MF	GO:0016248	channel inhibitor activity	2/59	33/18410	0.00500150428366264	0.0872617977129782	WNK1/ENSA	2	oligos2	Ion channels
GO:0030291	MF	GO:0030291	protein serine/threonine kinase inhibitor activity	2/59	33/18410	0.00500150428366264	0.0872617977129782	CDKN1B/CDKN1C	2	oligos2	Serine/threonine signaling pathway
GO:0030332	MF	GO:0030332	cyclin binding	2/59	34/18410	0.00530320317592685	0.0872617977129782	CDKN1B/CDK14	2	oligos2
GO:0106310	MF	GO:0106310	protein serine kinase activity	5/59	360/18410	0.00586727304006162	0.0884980350209295	CAMK2G/CLK4/WNK1/CDK14/MAP4K5	5	oligos2
hsa03040	KEGG	hsa03040	Spliceosome	5/25	147/8163	7.0281442588983e-05	0.00695786281630932	HNRNPU/PRPF8/PRPF38A/THOC3/RBM22	5	oligos2
hsa04120	KEGG	hsa04120	Ubiquitin mediated proteolysis	3/25	142/8163	0.00895653023968809	0.341920385215929	UBE2E2/BIRC2/SYVN1	3	oligos2
hsa04934	KEGG	hsa04934	Cushing syndrome	3/25	155/8163	0.0113682902165558	0.341920385215929	CDKN1B/CAMK2G/ATF6B	3	oligos2
hsa05031	KEGG	hsa05031	Amphetamine addiction	2/25	69/8163	0.0186370517880351	0.341920385215929	CAMK2G/ATF6B	2	oligos2
hsa05202	KEGG	hsa05202	Transcriptional misregulation in cancer	3/25	193/8163	0.0204128902337323	0.341920385215929	CDKN1B/CDK14/BIRC2	3	oligos2
hsa01524	KEGG	hsa01524	Platinum drug resistance	2/25	73/8163	0.0207224475888442	0.341920385215929	BIRC2/MSH3	2	oligos2
hsa04012	KEGG	hsa04012	ErbB signaling pathway	2/25	85/8163	0.0275293284868423	0.348139634272212	CDKN1B/CAMK2G	2	oligos2	ERBB signaling pathway
hsa04911	KEGG	hsa04911	Insulin secretion	2/25	86/8163	0.0281324956987646	0.348139634272212	CAMK2G/ATF6B	2	oligos2	Insulin receptor signaling pathway
hsa05222	KEGG	hsa05222	Small cell lung cancer	2/25	92/8163	0.0318627818232066	0.350490600055273	CDKN1B/BIRC2	2	oligos2
hsa04925	KEGG	hsa04925	Aldosterone synthesis and secretion	2/25	98/8163	0.0357783697091555	0.35420586012064	CAMK2G/ATF6B	2	oligos2
hsa04066	KEGG	hsa04066	HIF-1 signaling pathway	2/25	109/8163	0.0434137275305395	0.375131685891414	CDKN1B/CAMK2G	2	oligos2	HIF-1 signaling pathway
hsa04668	KEGG	hsa04668	TNF signaling pathway	2/25	112/8163	0.0455940400315006	0.375131685891414	BIRC2/ATF6B	2	oligos2	TNF signaling pathway
hsa04110	KEGG	hsa04110	Cell cycle	2/25	126/8163	0.0562882856329679	0.375131685891414	CDKN1B/CDKN1C	2	oligos2
hsa04728	KEGG	hsa04728	Dopaminergic synapse	2/25	132/8163	0.0611192579047102	0.375131685891414	CAMK2G/ATF6B	2	oligos2
hsa05162	KEGG	hsa05162	Measles	2/25	139/8163	0.0669310326359942	0.375131685891414	CDKN1B/RAB9A	2	oligos2
hsa00900	KEGG	hsa00900	Terpenoid backbone biosynthesis	1/25	23/8163	0.0682057610711663	0.375131685891414	ACAT2	1	oligos2
hsa03060	KEGG	hsa03060	Protein export	1/25	23/8163	0.0682057610711663	0.375131685891414	SRP19	1	oligos2
hsa03430	KEGG	hsa03430	Mismatch repair	1/25	23/8163	0.0682057610711663	0.375131685891414	MSH3	1	oligos2
hsa04261	KEGG	hsa04261	Adrenergic signaling in cardiomyocytes	2/25	150/8163	0.0764233330575635	0.392931322370976	CAMK2G/ATF6B	2	oligos2
hsa00650	KEGG	hsa00650	Butanoate metabolism	1/25	27/8163	0.0796023278469938	0.392931322370976	ACAT2	1	oligos2
hsa04217	KEGG	hsa04217	Necroptosis	2/25	159/8163	0.0844942625338911	0.392931322370976	CAMK2G/BIRC2	2	oligos2
hsa00630	KEGG	hsa00630	Glyoxylate and dicarboxylate metabolism	1/25	30/8163	0.0880618121794581	0.392931322370976	ACAT2	1	oligos2
hsa04215	KEGG	hsa04215	Apoptosis - multiple species	1/25	32/8163	0.0936599462298776	0.392931322370976	BIRC2	1	oligos2	Apoptosis
hsa04141	KEGG	hsa04141	Protein processing in endoplasmic reticulum	2/25	171/8163	0.0956463508140098	0.392931322370976	ATF6B/SYVN1	2	oligos2
hsa03020	KEGG	hsa03020	RNA polymerase	1/25	34/8163	0.0992250814068121	0.392931322370976	POLR1A	1	oligos2
hsa03440	KEGG	hsa03440	Homologous recombination	1/25	41/8163	0.118445871286074	0.407444435599357	TOPBP1	1	oligos2
hsa00380	KEGG	hsa00380	Tryptophan metabolism	1/25	42/8163	0.121159347427153	0.407444435599357	ACAT2	1	oligos2
hsa00071	KEGG	hsa00071	Fatty acid degradation	1/25	43/8163	0.123864804429287	0.407444435599357	ACAT2	1	oligos2	Fatty acid metabolism
hsa00860	KEGG	hsa00860	Porphyrin metabolism	1/25	43/8163	0.123864804429287	0.407444435599357	ALAD	1	oligos2
hsa04975	KEGG	hsa04975	Fat digestion and absorption	1/25	43/8163	0.123864804429287	0.407444435599357	ACAT2	1	oligos2
hsa05203	KEGG	hsa05203	Viral carcinogenesis	2/25	204/8163	0.128290296369749	0.407444435599357	CDKN1B/ATF6B	2	oligos2
hsa00620	KEGG	hsa00620	Pyruvate metabolism	1/25	47/8163	0.13460689441227	0.407444435599357	ACAT2	1	oligos2
hsa00280	KEGG	hsa00280	Valine, leucine and isoleucine degradation	1/25	48/8163	0.137272595205727	0.407444435599357	ACAT2	1	oligos2
hsa05030	KEGG	hsa05030	Cocaine addiction	1/25	49/8163	0.139930412226042	0.407444435599357	ATF6B	1	oligos2
hsa01212	KEGG	hsa01212	Fatty acid metabolism	1/25	57/8163	0.160911801556737	0.442507454281028	ACAT2	1	oligos2	Fatty acid metabolism
hsa05134	KEGG	hsa05134	Legionellosis	1/25	57/8163	0.160911801556737	0.442507454281028	CLK4	1	oligos2
hsa05132	KEGG	hsa05132	Salmonella infection	2/25	249/8163	0.176323050496012	0.459341612551503	BIRC2/RAB9A	2	oligos2	Infection
hsa00310	KEGG	hsa00310	Lysine degradation	1/25	63/8163	0.176324459264413	0.459341612551503	ACAT2	1	oligos2
hsa04927	KEGG	hsa04927	Cortisol synthesis and secretion	1/25	65/8163	0.181401342782976	0.459341612551503	ATF6B	1	oligos2
hsa04720	KEGG	hsa04720	Long-term potentiation	1/25	67/8163	0.186448178230844	0.459341612551503	CAMK2G	1	oligos2
hsa00562	KEGG	hsa00562	Inositol phosphate metabolism	1/25	73/8163	0.201410096274554	0.459341612551503	PLCH2	1	oligos2
hsa04918	KEGG	hsa04918	Thyroid hormone synthesis	1/25	75/8163	0.206338434956341	0.459341612551503	ATF6B	1	oligos2
hsa05214	KEGG	hsa05214	Glioma	1/25	75/8163	0.206338434956341	0.459341612551503	CAMK2G	1	oligos2
hsa04971	KEGG	hsa04971	Gastric acid secretion	1/25	76/8163	0.208791642068865	0.459341612551503	CAMK2G	1	oligos2
hsa05220	KEGG	hsa05220	Chronic myeloid leukemia	1/25	76/8163	0.208791642068865	0.459341612551503	CDKN1B	1	oligos2	Myeloid leukemia
hsa05210	KEGG	hsa05210	Colorectal cancer	1/25	86/8163	0.232926687039317	0.469837528168937	MSH3	1	oligos2
hsa04211	KEGG	hsa04211	Longevity regulating pathway	1/25	89/8163	0.240028295741551	0.469837528168937	ATF6B	1	oligos2	Longevity
hsa04912	KEGG	hsa04912	GnRH signaling pathway	1/25	93/8163	0.24939898175721	0.469837528168937	CAMK2G	1	oligos2
hsa04713	KEGG	hsa04713	Circadian entrainment	1/25	97/8163	0.258658691266233	0.469837528168937	CAMK2G	1	oligos2	Circadian rhythm
hsa05215	KEGG	hsa05215	Prostate cancer	1/25	97/8163	0.258658691266233	0.469837528168937	CDKN1B	1	oligos2
hsa01522	KEGG	hsa01522	Endocrine resistance	1/25	98/8163	0.260956426540017	0.469837528168937	CDKN1B	1	oligos2
hsa04750	KEGG	hsa04750	Inflammatory mediator regulation of TRP channels	1/25	98/8163	0.260956426540017	0.469837528168937	CAMK2G	1	oligos2	Ion channels
hsa04933	KEGG	hsa04933	AGE-RAGE signaling pathway in diabetic complications	1/25	100/8163	0.265531403640064	0.469837528168937	CDKN1B	1	oligos2
hsa04916	KEGG	hsa04916	Melanogenesis	1/25	101/8163	0.267808684417566	0.469837528168937	CAMK2G	1	oligos2
hsa04064	KEGG	hsa04064	NF-kappa B signaling pathway	1/25	104/8163	0.274599928252877	0.469837528168937	BIRC2	1	oligos2
hsa04928	KEGG	hsa04928	Parathyroid hormone synthesis, secretion and action	1/25	106/8163	0.279093784832996	0.469837528168937	ATF6B	1	oligos2
hsa04922	KEGG	hsa04922	Glucagon signaling pathway	1/25	107/8163	0.281330678885271	0.469837528168937	CAMK2G	1	oligos2
hsa03013	KEGG	hsa03013	Nucleocytoplasmic transport	1/25	108/8163	0.283560908903626	0.469837528168937	THOC3	1	oligos2
hsa03008	KEGG	hsa03008	Ribosome biogenesis in eukaryotes	1/25	109/8163	0.28578449391634	0.469837528168937	TCOF1	1	oligos2
hsa05145	KEGG	hsa05145	Toxoplasmosis	1/25	112/8163	0.292415568424573	0.469837528168937	BIRC2	1	oligos2
hsa04725	KEGG	hsa04725	Cholinergic synapse	1/25	113/8163	0.294612762659996	0.469837528168937	CAMK2G	1	oligos2
hsa04151	KEGG	hsa04151	PI3K-Akt signaling pathway	2/25	354/8163	0.295826267382133	0.469837528168937	CDKN1B/ATF6B	2	oligos2	PI3K-Akt signaling pathway
hsa01200	KEGG	hsa01200	Carbon metabolism	1/25	115/8163	0.298987517925687	0.469837528168937	ACAT2	1	oligos2
hsa04722	KEGG	hsa04722	Neurotrophin signaling pathway	1/25	119/8163	0.307659017964757	0.471865602342653	CAMK2G	1	oligos2
hsa04935	KEGG	hsa04935	Growth hormone synthesis, secretion and action	1/25	120/8163	0.309810749012853	0.471865602342653	ATF6B	1	oligos2
hsa04926	KEGG	hsa04926	Relaxin signaling pathway	1/25	129/8163	0.328889590805641	0.484896235634319	ATF6B	1	oligos2
hsa04068	KEGG	hsa04068	FoxO signaling pathway	1/25	131/8163	0.333060040637714	0.484896235634319	CDKN1B	1	oligos2
hsa04114	KEGG	hsa04114	Oocyte meiosis	1/25	131/8163	0.333060040637714	0.484896235634319	CAMK2G	1	oligos2
hsa04210	KEGG	hsa04210	Apoptosis	1/25	136/8163	0.343377601145073	0.491409937321484	BIRC2	1	oligos2	Apoptosis
hsa04915	KEGG	hsa04915	Estrogen signaling pathway	1/25	138/8163	0.347461571843473	0.491409937321484	ATF6B	1	oligos2	Estrogen receptor signaling pathway
hsa05226	KEGG	hsa05226	Gastric cancer	1/25	149/8163	0.369491148404746	0.514348256930672	CDKN1B	1	oligos2
hsa01240	KEGG	hsa01240	Biosynthesis of cofactors	1/25	153/8163	0.37732346163586	0.514348256930672	ALAD	1	oligos2
hsa04921	KEGG	hsa04921	Oxytocin signaling pathway	1/25	154/8163	0.379266896524637	0.514348256930672	CAMK2G	1	oligos2
hsa04390	KEGG	hsa04390	Hippo signaling pathway	1/25	157/8163	0.385062325533597	0.515150949024677	BIRC2	1	oligos2
hsa05161	KEGG	hsa05161	Hepatitis B	1/25	162/8163	0.394606119784641	0.520880078115726	ATF6B	1	oligos2
hsa04022	KEGG	hsa04022	cGMP-PKG signaling pathway	1/25	167/8163	0.40400763126644	0.526273098623389	ATF6B	1	oligos2
hsa04310	KEGG	hsa04310	Wnt signaling pathway	1/25	170/8163	0.409581089770186	0.526604258275953	CAMK2G	1	oligos2
hsa05152	KEGG	hsa05152	Tuberculosis	1/25	180/8163	0.427800194629996	0.531498542497548	CAMK2G	1	oligos2
hsa04360	KEGG	hsa04360	Axon guidance	1/25	182/8163	0.431378671206049	0.531498542497548	CAMK2G	1	oligos2
hsa05022	KEGG	hsa05022	Pathways of neurodegeneration - multiple diseases	2/25	476/8163	0.432816796405656	0.531498542497548	CAMK2G/TOMM40	2	oligos2
hsa04621	KEGG	hsa04621	NOD-like receptor signaling pathway	1/25	184/8163	0.434935658169628	0.531498542497548	BIRC2	1	oligos2
hsa05034	KEGG	hsa05034	Alcoholism	1/25	187/8163	0.44023111600807	0.531498542497548	ATF6B	1	oligos2
hsa05168	KEGG	hsa05168	Herpes simplex virus 1 infection	2/25	495/8163	0.453113850176642	0.535985205523132	BIRC2/ZNF549	2	oligos2	Infection
hsa04510	KEGG	hsa04510	Focal adhesion	1/25	201/8163	0.464319705909079	0.535985205523132	BIRC2	1	oligos2	Cell adhesion
hsa05169	KEGG	hsa05169	Epstein-Barr virus infection	1/25	202/8163	0.466001696282386	0.535985205523132	CDKN1B	1	oligos2	Infection
hsa05415	KEGG	hsa05415	Diabetic cardiomyopathy	1/25	203/8163	0.467678615964956	0.535985205523132	CAMK2G	1	oligos2
hsa05205	KEGG	hsa05205	Proteoglycans in cancer	1/25	205/8163	0.471017301823359	0.535985205523132	CAMK2G	1	oligos2
hsa05207	KEGG	hsa05207	Chemical carcinogenesis - receptor activation	1/25	212/8163	0.482545116205836	0.541613066391069	ATF6B	1	oligos2
hsa05417	KEGG	hsa05417	Lipid and atherosclerosis	1/25	215/8163	0.487411431095353	0.541613066391069	CAMK2G	1	oligos2	Lipid metabolism
hsa04024	KEGG	hsa04024	cAMP signaling pathway	1/25	221/8163	0.497012590265666	0.541613066391069	CAMK2G	1	oligos2
hsa05166	KEGG	hsa05166	Human T-cell leukemia virus 1 infection	1/25	222/8163	0.498595904952566	0.541613066391069	ATF6B	1	oligos2	Infection
hsa05163	KEGG	hsa05163	Human cytomegalovirus infection	1/25	225/8163	0.503317193009883	0.541613066391069	ATF6B	1	oligos2	Infection
hsa04020	KEGG	hsa04020	Calcium signaling pathway	1/25	240/8163	0.526290578197851	0.560244809049325	CAMK2G	1	oligos2	Calcium transport
hsa05012	KEGG	hsa05012	Parkinson disease	1/25	266/8163	0.563715462112004	0.593700327117961	CAMK2G	1	oligos2
hsa05020	KEGG	hsa05020	Prion disease	1/25	273/8163	0.573295931443774	0.597434707504564	ATF6B	1	oligos2
hsa05206	KEGG	hsa05206	MicroRNAs in cancer	1/25	310/8163	0.620673070711232	0.640069104170958	CDKN1B	1	oligos2
hsa05165	KEGG	hsa05165	Human papillomavirus infection	1/25	331/8163	0.645271460547828	0.65857602674469	CDKN1B	1	oligos2	Infection
hsa05014	KEGG	hsa05014	Amyotrophic lateral sclerosis	1/25	364/8163	0.680859712123177	0.687807260206067	TOMM40	1	oligos2
hsa04740	KEGG	hsa04740	Olfactory transduction	1/25	439/8163	0.74944521772144	0.74944521772144	CAMK2G	1	oligos2
GO:0006892	BP	GO:0006892	post-Golgi vesicle-mediated transport	3/22	104/18800	0.000234604170365533	0.12762466867885	NSF/SCAMP2/ANK3	3	oligos3
GO:0005819	CC	GO:0005819	spindle	3/23	402/19594	0.0111930094716433	0.148657610603444	MID1/HECW2/PSRC1	3	oligos3
GO:0018995	CC	GO:0018995	host cellular component	1/23	10/19594	0.0116791449478791	0.148657610603444	IFIT1	1	oligos3
GO:0043657	CC	GO:0043657	host cell	1/23	10/19594	0.0116791449478791	0.148657610603444	IFIT1	1	oligos3
GO:0034992	CC	GO:0034992	microtubule organizing center attachment site	1/23	11/19594	0.01283985673639	0.148657610603444	SUN2	1	oligos3	Microtubule organization
GO:0034993	CC	GO:0034993	meiotic nuclear membrane microtubule tethering complex	1/23	11/19594	0.01283985673639	0.148657610603444	SUN2	1	oligos3	Microtubule organization
GO:0106083	CC	GO:0106083	nuclear membrane protein complex	1/23	11/19594	0.01283985673639	0.148657610603444	SUN2	1	oligos3
GO:0106094	CC	GO:0106094	nuclear membrane microtubule tethering complex	1/23	11/19594	0.01283985673639	0.148657610603444	SUN2	1	oligos3	Microtubule organization
GO:0031082	CC	GO:0031082	BLOC complex	1/23	14/19594	0.0163141738695318	0.148657610603444	HPS1	1	oligos3
GO:0140672	CC	GO:0140672	ATAC complex	1/23	14/19594	0.0163141738695318	0.148657610603444	MAP3K7	1	oligos3
GO:0033268	CC	GO:0033268	node of Ranvier	1/23	15/19594	0.017469678159675	0.148657610603444	ANK3	1	oligos3
GO:0043034	CC	GO:0043034	costamere	1/23	16/19594	0.0186238840640788	0.148657610603444	ANK3	1	oligos3
GO:0005639	CC	GO:0005639	integral component of nuclear inner membrane	1/23	18/19594	0.0209284062850104	0.148657610603444	SUN2	1	oligos3
GO:0031229	CC	GO:0031229	intrinsic component of nuclear inner membrane	1/23	18/19594	0.0209284062850104	0.148657610603444	SUN2	1	oligos3
GO:0043194	CC	GO:0043194	axon initial segment	1/23	20/19594	0.0232277516567881	0.148657610603444	ANK3	1	oligos3
GO:0044233	CC	GO:0044233	mitochondria-associated endoplasmic reticulum membrane	1/23	20/19594	0.0232277516567881	0.148657610603444	ACSL4	1	oligos3
GO:0004709	MF	GO:0004709	MAP kinase kinase kinase activity	2/24	26/18410	0.000519321337589618	0.0415457070071695	MAP3K7/MAP3K2	2	oligos3	MAP kinase activity
GO:0008017	MF	GO:0008017	microtubule binding	3/24	272/18410	0.00513125627538127	0.131932284355002	MID1/PSRC1/SUN2	3	oligos3	Microtubule organization
GO:0051219	MF	GO:0051219	phosphoprotein binding	2/24	88/18410	0.00582281021014665	0.131932284355002	TOX3/MID1	2	oligos3
GO:0030674	MF	GO:0030674	protein-macromolecule adaptor activity	3/24	305/18410	0.00704250551423949	0.131932284355002	CNTLN/ANK3/SUN2	3	oligos3
GO:0015631	MF	GO:0015631	tubulin binding	3/24	376/18410	0.0124439437342191	0.131932284355002	MID1/PSRC1/SUN2	3	oligos3
GO:0060090	MF	GO:0060090	molecular adaptor activity	3/24	379/18410	0.0127125199526487	0.131932284355002	CNTLN/ANK3/SUN2	3	oligos3
GO:0031957	MF	GO:0031957	very long-chain fatty acid-CoA ligase activity	1/24	10/18410	0.0129633325259313	0.131932284355002	ACSL4	1	oligos3	Fatty acid metabolism
GO:0047676	MF	GO:0047676	arachidonate-CoA ligase activity	1/24	11/18410	0.0142507716574188	0.131932284355002	ACSL4	1	oligos3
GO:0004467	MF	GO:0004467	long-chain fatty acid-CoA ligase activity	1/24	15/18410	0.0193844535533341	0.131932284355002	ACSL4	1	oligos3	Fatty acid metabolism
GO:0004707	MF	GO:0004707	MAP kinase activity	1/24	15/18410	0.0193844535533341	0.131932284355002	MAP3K7	1	oligos3	MAP kinase activity
GO:0005521	MF	GO:0005521	lamin binding	1/24	16/18410	0.0206638649757164	0.131932284355002	SUN2	1	oligos3
GO:0017075	MF	GO:0017075	syntaxin-1 binding	1/24	20/18410	0.0257655319300052	0.131932284355002	NSF	1	oligos3
GO:0008373	MF	GO:0008373	sialyltransferase activity	1/24	21/18410	0.0270369635359692	0.131932284355002	ST3GAL5	1	oligos3
GO:0008093	MF	GO:0008093	cytoskeletal anchor activity	1/24	22/18410	0.0283068049017386	0.131932284355002	ANK3	1	oligos3
GO:0015645	MF	GO:0015645	fatty acid ligase activity	1/24	22/18410	0.0283068049017386	0.131932284355002	ACSL4	1	oligos3	Fatty acid metabolism
GO:0035255	MF	GO:0035255	ionotropic glutamate receptor binding	1/24	22/18410	0.0283068049017386	0.131932284355002	NSF	1	oligos3
GO:0043495	MF	GO:0043495	protein-membrane adaptor activity	1/24	25/18410	0.0321068065731677	0.131932284355002	SUN2	1	oligos3
GO:0019706	MF	GO:0019706	protein-cysteine S-palmitoyltransferase activity	1/24	26/18410	0.0333703059825907	0.131932284355002	ZDHHC8	1	oligos3
GO:0019707	MF	GO:0019707	protein-cysteine S-acyltransferase activity	1/24	26/18410	0.0333703059825907	0.131932284355002	ZDHHC8	1	oligos3
GO:0030507	MF	GO:0030507	spectrin binding	1/24	26/18410	0.0333703059825907	0.131932284355002	ANK3	1	oligos3
GO:0016405	MF	GO:0016405	CoA-ligase activity	1/24	27/18410	0.0346322246431879	0.131932284355002	ACSL4	1	oligos3
GO:0016417	MF	GO:0016417	S-acyltransferase activity	1/24	30/18410	0.0384085150389557	0.133604778268331	ZDHHC8	1	oligos3
GO:0016878	MF	GO:0016878	acid-thiol ligase activity	1/24	31/18410	0.0396641296003847	0.133604778268331	ACSL4	1	oligos3
GO:0016831	MF	GO:0016831	carboxy-lyase activity	1/24	34/18410	0.0434215529372077	0.133604778268331	AMD1	1	oligos3
GO:0016891	MF	GO:0016891	endoribonuclease activity, producing 5'-phosphomonoesters	1/24	34/18410	0.0434215529372077	0.133604778268331	AGO3	1	oligos3
GO:0035198	MF	GO:0035198	miRNA binding	1/24	34/18410	0.0434215529372077	0.133604778268331	AGO3	1	oligos3
GO:0015035	MF	GO:0015035	protein-disulfide reductase activity	1/24	37/18410	0.047164885185988	0.134756814817109	ENOX2	1	oligos3
GO:0016409	MF	GO:0016409	palmitoyltransferase activity	1/24	37/18410	0.047164885185988	0.134756814817109	ZDHHC8	1	oligos3
GO:0016877	MF	GO:0016877	ligase activity, forming carbon-sulfur bonds	1/24	41/18410	0.0521341627349001	0.137735731535319	ACSL4	1	oligos3
GO:0035254	MF	GO:0035254	glutamate receptor binding	1/24	41/18410	0.0521341627349001	0.137735731535319	NSF	1	oligos3
GO:0015036	MF	GO:0015036	disulfide oxidoreductase activity	1/24	42/18410	0.0533725959699359	0.137735731535319	ENOX2	1	oligos3	Oxidative stress
GO:0016893	MF	GO:0016893	endonuclease activity, active with either ribo- or deoxyribonucleic acids and producing 5'-phosphomonoesters	1/24	44/18410	0.0558448120820406	0.139612030205102	AGO3	1	oligos3
GO:0008138	MF	GO:0008138	protein tyrosine/serine/threonine phosphatase activity	1/24	47/18410	0.0595415381855668	0.140097736907216	PTPDC1	1	oligos3	Serine/threonine signaling pathway
GO:0061980	MF	GO:0061980	regulatory RNA binding	1/24	47/18410	0.0595415381855668	0.140097736907216	AGO3	1	oligos3
GO:0016830	MF	GO:0016830	carbon-carbon lyase activity	1/24	50/18410	0.0632243910255262	0.144512893772631	AMD1	1	oligos3
GO:0032482	BP	GO:0032482	Rab protein signal transduction	2/21	21/18800	0.000246386079491333	0.096829729240094	DENND4B/RAB9A	2	oligos4	Rab protein signal transduction
hsa04136	KEGG	hsa04136	Autophagy - other	1/9	32/8163	0.0347497160219424	0.310945365959082	ATG10	1	oligos4
hsa04215	KEGG	hsa04215	Apoptosis - multiple species	1/9	32/8163	0.0347497160219424	0.310945365959082	BOK	1	oligos4	Apoptosis
hsa04216	KEGG	hsa04216	Ferroptosis	1/9	41/8163	0.0443276462074752	0.310945365959082	SAT2	1	oligos4
hsa00330	KEGG	hsa00330	Arginine and proline metabolism	1/9	50/8163	0.0538210036542689	0.310945365959082	SAT2	1	oligos4
hsa00240	KEGG	hsa00240	Pyrimidine metabolism	1/9	58/8163	0.0621890731918164	0.310945365959082	CTPS2	1	oligos4
hsa01232	KEGG	hsa01232	Nucleotide metabolism	1/9	85/8163	0.0899478010946489	0.31408247096184	CTPS2	1	oligos4
hsa00190	KEGG	hsa00190	Oxidative phosphorylation	1/9	134/8163	0.138464921622044	0.31408247096184	NDUFA2	1	oligos4	Oxidative stress
hsa05162	KEGG	hsa05162	Measles	1/9	139/8163	0.143283937460086	0.31408247096184	RAB9A	1	oligos4
hsa04140	KEGG	hsa04140	Autophagy - animal	1/9	141/8163	0.14520482489592	0.31408247096184	ATG10	1	oligos4
hsa04723	KEGG	hsa04723	Retrograde endocannabinoid signaling	1/9	148/8163	0.151897818780633	0.31408247096184	NDUFA2	1	oligos4
hsa01240	KEGG	hsa01240	Biosynthesis of cofactors	1/9	153/8163	0.15664996710747	0.31408247096184	CTPS2	1	oligos4
hsa04932	KEGG	hsa04932	Non-alcoholic fatty liver disease	1/9	155/8163	0.158544189201239	0.31408247096184	NDUFA2	1	oligos4
hsa04360	KEGG	hsa04360	Axon guidance	1/9	182/8163	0.1837486336504	0.31408247096184	SEMA6A	1	oligos4
hsa05415	KEGG	hsa05415	Diabetic cardiomyopathy	1/9	203/8163	0.202885770710944	0.31408247096184	NDUFA2	1	oligos4
hsa05205	KEGG	hsa05205	Proteoglycans in cancer	1/9	205/8163	0.204687384422357	0.31408247096184	NUDT16L1	1	oligos4
hsa05208	KEGG	hsa05208	Chemical carcinogenesis - reactive oxygen species	1/9	223/8163	0.220739750866293	0.31408247096184	NDUFA2	1	oligos4
hsa04714	KEGG	hsa04714	Thermogenesis	1/9	232/8163	0.22865740613201	0.31408247096184	NDUFA2	1	oligos4
hsa05132	KEGG	hsa05132	Salmonella infection	1/9	249/8163	0.24341811130425	0.31408247096184	RAB9A	1	oligos4	Infection
hsa04144	KEGG	hsa04144	Endocytosis	1/9	251/8163	0.24513804937538	0.31408247096184	ACAP3	1	oligos4
hsa05012	KEGG	hsa05012	Parkinson disease	1/9	266/8163	0.257927199221169	0.31408247096184	NDUFA2	1	oligos4
hsa05020	KEGG	hsa05020	Prion disease	1/9	273/8163	0.263829275607946	0.31408247096184	NDUFA2	1	oligos4
hsa05016	KEGG	hsa05016	Huntington disease	1/9	306/8163	0.291095124288931	0.330789913964694	NDUFA2	1	oligos4
hsa05014	KEGG	hsa05014	Amyotrophic lateral sclerosis	1/9	364/8163	0.336848648805072	0.366139835657687	NDUFA2	1	oligos4
hsa05010	KEGG	hsa05010	Alzheimer disease	1/9	384/8163	0.352005736340763	0.366672642021628	NDUFA2	1	oligos4
hsa05022	KEGG	hsa05022	Pathways of neurodegeneration - multiple diseases	1/9	476/8163	0.417836362465528	0.417836362465528	NDUFA2	1	oligos4
GO:0016763	MF	GO:0016763	pentosyltransferase activity	2/18	49/18410	0.00103329003909896	0.0712970126978281	HPRT1/TNKS2	2	oligos5	Pentosyltransferase activity
