# Supplementary material for: Unravelling cell type-specific responses to Parkinson’s Disease at single cell resolution
Source: Mol Neurodegener. 2024 Jan 20;19:7. doi: 10.1186/s13024-023-00699-0 (PMC10799528; doi:10.1186/s13024-023-00699-0)
Supplement: Supplementary file 9 — Additional file 9: Supplementary Table 9. A list of high-confidence monogenic PD genes, as reported by Blauwendraat et al. (2020), which was used in this study. Also listed is the MAGMA gene analysis output generated using the Nalls et al. (2019) SNP data, as well as the results of a Binomial test conducted to assess enrichment of genes near PD-associated variants in various cell types. [file 13024_2023_699_MOESM9_ESM.xlsx]

## Sheet: Monogenic PD gene list
High-confidence monogenic PD genes as reported by Blauwendraat et al., 2020 (PMID: 31521533)
Gene name	Mutation	Confidence as reported in PMID 3152533
SNCA	Missense or multiplication	Very high
PRKN	Missense or loss of function	Very high
PARK7	Missense	Very high
LRRK2	Missense	Very high
PINK1	Missense or loss of function	Very high
ATP13A2	Missense or loss of function	Very high
FBXO7	Missense	Very high
GBA	Missense or loss of function	Very high
PLA2G6	Missense or loss of function	Very high
VPS35	Missense	Very high
POLG	Missense or loss of function	High
DNAJC6	Missense or loss of function	High
SYNJ1	Missense or loss of function	High
VPS13C	Missense or loss of function	High

## Sheet: GWAS gene analysis
The MAGMA gene analysis output generated using Nalls et al. SNP data (PMID: 31701892)
Gene name	Gene entrez ID	Chromosome	Start	Stop	N SNPs	NPARAM: the number of relevant parameters used in the model	N: the sample size used when analysing that gene	ZSTAT: The z-value for the gene, based on its p-value	P: gene p-value
SNCA	6622	4	90635250	90794447	872	46	313221	7.9932	6.5747e-16
CRHR1	1394	17	43662710	43923194	1486	33	327582	7.8844	1.5797e-15
GAK	2580	4	833065	961174	769	66	285133	7.7442	4.8081e-15
SPPL2C	162540	17	43887256	43934438	383	13	358606	7.708	6.3886e-15
TMEM175	84286	4	891175	962444	379	66	253929	7.5707	1.8563e-14
NSF	4905	17	44633035	44844830	191	38	201936	7.4638	4.2022e-14
WNT3	7473	17	44829872	44931126	387	80	233129	7.4425	4.9403e-14
MAPT	4137	17	43936702	44115700	1276	13	346724	7.3899	7.3444e-14
MMRN1	22915	4	90781003	90885780	518	51	249918	7.3608	9.1391e-14
DGKQ	1609	4	942672	1002348	330	68	250234	7.3229	1.2134e-13
ARL17B	100506084	17	44341550	44474416	78	15	136864	7.2258	2.4913e-13
KANSL1	284058	17	44097282	44337740	1221	23	300357	7.1736	3.6537e-13
ARHGAP27	201176	17	43461268	43545282	339	27	255730	7.1126	5.6928e-13
IGSF9B	22997	11	133768520	133861649	537	88	238166	7.1103	5.7878e-13
FAM47E	100129583	4	77100193	77214936	722	67	306298	7.0066	1.2207e-12
BST1	683	4	15669573	15751121	440	50	308467	6.9824	1.451e-12
STH	246744	17	44041616	44087060	322	12	344087	6.963	1.666e-12
PLEKHM1	9842	17	43503266	43603146	263	26	239067	6.9624	1.6726e-12
FAM47E-STBD1	100631383	4	77137853	77242283	600	46	313880	6.8877	2.8347e-12
BCL7C	9274	16	30835373	30940852	273	45	189762	6.6634	1.3378e-11
SLC26A1	10861	4	962861	1022228	344	72	250568	6.2458	2.1078e-10
FBXL19	54620	16	30899392	30970104	171	41	188359	6.2311	2.3159e-10
ORAI3	93129	16	30925405	30976259	123	30	198364	6.1826	3.1532e-10
NDUFAF2	91942	5	60205956	60458864	907	44	270597	6.1553	3.747e-10
SETD1A	9739	16	30933615	31005985	197	41	188229	6.1236	4.5738e-10
LRRC37A	9884	17	44281744	44425160	217	30	156930	6.1094	5e-10
STBD1	8987	4	77192179	77242283	238	38	292034	6.1094	5e-10
CTF1	1489	16	30872928	30924881	138	37	205087	6.1094	5e-10
HSD3B7	80270	16	30960949	31010473	147	41	173848	6.1094	5e-10
STX1B	112755	16	30990577	31056829	182	37	208091	6.1094	5e-10
IDUA	3425	4	945785	1008317	346	69	251674	5.9989	9.934e-10
BCKDK	10295	16	31084615	31134112	159	37	194014	5.9978	1e-09
PRSS53	339105	16	31084745	31135289	163	38	189526	5.9978	1e-09
VKORC1	79001	16	31092175	31141699	150	35	192090	5.9978	1e-09
ERCC8	1161	5	60159659	60275905	461	46	269573	5.8105	3.1148e-09
KAT8	84148	16	31093985	31152714	183	40	193939	5.7307	5e-09
SMIM15	643155	5	60443536	60493302	193	41	283089	5.728	5.0798e-09
ACMSD	130013	2	135560994	135669604	415	40	211441	5.6941	6.1996e-09
LRRK2	120892	12	40583813	40773087	992	72	302303	5.673	7.017e-09
FGFRL1	53834	4	969712	1030686	390	81	239703	5.6307	8.9732e-09
ZNF668	79759	16	31062164	31120641	184	42	179735	5.612	1e-08
ZNF629	23361	16	30779770	30833564	129	43	158923	5.5955	1.1e-08
ELOVL7	79993	5	60037616	60175101	556	51	272574	5.558	1.3643e-08
KLHL7	55975	7	23110353	23225040	579	34	269393	5.4949	1.9548e-08
ZNF646	9726	16	31050581	31104833	171	38	194447	5.4072	3.2e-08
NUCKS1	64710	1	205671947	205754372	374	54	270473	5.334	4.8038e-08
SLC50A1	55974	1	155072817	155121334	166	32	280761	5.2997	5.8e-08
DCUN1D1	54165	3	182650153	182738731	321	46	205307	5.2956	5.9317e-08
RAB29	8934	1	205727114	205779615	262	41	302382	5.2748	6.6457e-08
SCARB2	950	4	77069890	77170052	598	53	307441	5.2226	8.8224e-08
EFNA3	1944	1	155016348	155070014	176	64	221445	5.1592	1.24e-07
TTC19	54902	17	15867694	15942723	343	34	233309	5.0587	2.1111e-07
TMEM163	81615	2	135203330	135513219	1383	101	269125	5.0311	2.4381e-07
STX4	6810	16	31009416	31061489	136	27	228291	4.9604	3.5181e-07
NCOR1	9611	17	15923408	16153874	790	38	233064	4.9206	4.3144e-07
SH3GL2	6456	9	17543953	17807122	1865	116	286931	4.892	4.9901e-07
FAM200B	285550	4	15648352	15702070	226	38	305715	4.8853	5.1645e-07
RIT2	6014	18	40313183	40730676	2076	139	226519	4.8376	6.5697e-07
ZSWIM7	125150	17	15869874	15938006	304	27	245022	4.7442	1.0464e-06
DPM3	54344	1	155102367	155147996	139	28	283639	4.7186	1.1876e-06
FBXL5	26234	4	15596007	15696487	411	35	318550	4.7118	1.2274e-06
P2RY12	64805	3	151044631	151137600	477	52	299536	4.6191	1.9266e-06
MUC19	283463	12	40756677	40974632	1546	57	330825	4.6087	2.0258e-06
DYRK1A	1859	21	38704859	38897679	965	65	241646	4.5909	2.2062e-06
SLC45A3	85414	1	205616979	205684630	324	61	263564	4.5775	2.3527e-06
EFNA1	1942	1	155065349	155117386	185	34	281142	4.5078	3.2753e-06
MCCC1	56922	3	182723006	182852373	543	44	244160	4.4719	3.8769e-06
CCDC158	339965	4	77224192	77368285	488	55	259159	4.4066	5.2512e-06
CPLX1	10815	4	768745	854945	593	70	304005	4.3958	5.5186e-06
NUP42	11097	7	23186446	23250630	361	25	296299	4.3759	6.0457e-06
MAP4K4	9448	2	102279165	102521152	910	81	208677	4.3738	6.1063e-06
EFNA4	1945	1	155001213	155052029	166	65	220305	4.3421	7.0562e-06
CCNT2	905	2	135641363	135726915	325	36	213194	4.3275	7.5391e-06
FBRS	64319	16	30640778	30692131	124	44	128667	4.2858	9.1056e-06
SRCAP	10847	16	30674571	30761450	232	89	99232	4.2471	1.0828e-05
LZTS3	9762	20	3133263	3189238	312	50	288374	4.2245	1.1974e-05
STK39	27347	2	168800530	169139105	1835	99	264858	4.176	1.4837e-05
PRSS8	5652	16	31132754	31182151	143	48	154340	4.1014	2.0533e-05
HLA-DRB1	3123	6	32536546	32592613	872	31	336395	4.0996	2.069e-05
TRIM46	80128	1	155110702	155167447	171	39	266267	4.0458	2.6075e-05
TOX3	27324	16	52461682	52616714	681	97	219184	4.0438	2.6299e-05
MED12L	116931	3	150768452	151164465	1909	110	248675	4.0308	2.7793e-05
PIGL	9487	17	16085509	16240098	601	40	209434	4.0127	3.0012e-05
ZNF391	346157	6	27321524	27381683	397	27	330752	4.0005	3.1602e-05
DNASE1L3	1776	3	58168353	58231730	325	42	306311	3.9774	3.4834e-05
ITPA	3704	20	3154514	3214516	353	47	288326	3.9585	3.7713e-05
PRR14	78994	16	30627038	30677734	127	35	148158	3.952	3.8749e-05
FASTKD5	60493	20	3117165	3175532	291	61	275858	3.9497	3.9131e-05
SLC2A13	114134	12	40138823	40534847	1627	106	280387	3.9272	4.2968e-05
GCKR	2646	2	27684470	27756556	261	38	215602	3.9109	4.597e-05
P2RY14	9934	3	150919905	151031996	545	50	255489	3.9021	4.7675e-05
VAMP4	8674	1	171659296	171746379	424	38	300060	3.8711	5.417e-05
SLC41A1	254428	1	205748221	205817887	298	49	279894	3.8519	5.8611e-05
TMEM265	100862671	16	30716512	30766517	119	62	104488	3.8449	6.0301e-05
DDRGK1	65992	20	3161012	3220295	367	46	286763	3.811	6.9204e-05
HLA-DQA1	3117	6	32570169	32622152	1172	35	310026	3.7908	7.5083e-05
NDUFB10	4716	16	1974517	2021976	384	87	216998	3.7844	7.7027e-05
KNTC1	9735	12	122976796	123120947	555	50	208689	3.7828	7.7549e-05
TBL3	10607	16	1987064	2038751	434	75	249773	3.7516	8.7839e-05
TELO2	9894	16	1508352	1570460	531	85	295901	3.7431	9.088e-05
LOC730183	730183	16	30699025	30744810	120	58	123380	3.7328	9.47e-05
IFT172	26160	2	27657240	27747575	285	35	214138	3.7321	9.4928e-05
OR1E1	8387	17	3290760	3336704	199	38	256226	3.7234	9.8267e-05
OR3A3	8392	17	3288862	3334827	192	36	260230	3.7117	0.00010292
ASPA	443	17	3342404	3412700	377	53	315118	3.7062	0.00010518
SYNGR3	9143	16	2004946	2054276	434	58	271368	3.6944	0.00011021
CMPK2	129607	2	6970684	7041766	249	84	182236	3.69	0.00011213
GPR87	53836	3	151001874	151069636	343	37	298523	3.6675	0.00012244
MSRB1	51734	16	1978234	2028294	416	92	224214	3.6675	0.00012248
CD38	952	4	15744921	15860706	583	50	283148	3.6543	0.00012896
PCGF3	10336	4	664537	774428	676	109	247811	3.653	0.00012961
GPNMB	10457	7	23251305	23324729	374	23	155637	3.6367	0.00013807
ZNF184	7738	6	27408521	27475897	343	37	265154	3.6308	0.00014129
FNDC4	64838	2	27704750	27753126	188	40	211896	3.6253	0.00014432
PDK2	5164	17	48137101	48198733	291	52	257748	3.6136	0.00015099
AKT3	10000	1	243641535	244049381	1346	76	193984	3.6133	0.00015117
FDFT1	2222	8	11618467	11706818	901	76	268816	3.6113	0.00015233
KRTCAP3	200634	2	27630233	27679348	142	29	226838	3.6016	0.00015813
PTX4	390667	16	1525940	1573468	374	73	292458	3.5978	0.00016046
PHKG2	5261	16	30724574	30782497	140	66	117987	3.5845	0.00016884
MEIOB	254528	16	1873984	1957179	764	24	314400	3.5831	0.00016976
ABHD6	57406	3	58188233	58290463	538	39	313633	3.5825	0.00017018
ITPKB	3707	1	226809391	226962028	587	99	207812	3.5788	0.00017257
ACTR3B	57180	7	152421834	152562464	612	63	258072	3.5746	0.00017539
P2RY13	53829	3	151034096	151082337	232	39	317536	3.5686	0.00017946
SPATA22	84690	17	3333305	3452146	743	106	278647	3.568	0.00017986
OR1E2	8388	17	3326164	3372135	227	30	296758	3.5487	0.00019354
ZNF341	84905	20	32284566	32390075	345	56	206602	3.5403	0.00019981
LMBRD1	55788	6	70375641	70542049	920	52	262895	3.5296	0.0002081
ADORA2B	136	17	15813231	15889210	401	53	144286	3.5284	0.00020903
GFER	2671	16	1999150	2047750	402	58	264282	3.515	0.00021989
KRTAP11-1	337880	21	32242963	32288874	179	54	260718	3.5138	0.00022087
ZNF689	115509	16	30603879	30657096	148	37	123004	3.4996	0.00023297
CFAP119	90835	16	30758733	30808598	111	49	145350	3.4964	0.00023581
NRBP1	29959	2	27616473	27675126	175	35	197509	3.4912	0.00024044
GTF3C2	2976	2	27538716	27615243	217	65	186362	3.4894	0.00024209
SNX17	9784	2	27558363	27610400	148	51	184429	3.4714	0.00025884
NOTCH4	4855	6	32152620	32226844	652	68	341793	3.4603	0.00026974
CLCN7	1186	16	1484934	1560085	656	80	306997	3.4545	0.0002757
RNF151	146310	16	1981843	2028976	384	70	232847	3.4512	0.00027903
CLN8	2055	8	1668944	1744736	468	61	262648	3.4404	0.00029039
PPM1G	5496	2	27594066	27667550	237	44	192918	3.4363	0.00029483
ADAM15	8751	1	154988748	155045252	198	69	222526	3.4358	0.00029539
MCM9	254394	6	119124612	119291327	830	50	284050	3.4296	0.0003022
UBOX5	22888	20	3078219	3175556	500	85	243851	3.4177	0.00031575
PXMP4	11264	20	32280550	32343136	211	50	221915	3.417	0.00031654
METTL8	79828	2	172163912	172326312	618	76	251300	3.4123	0.00032204
HAVCR1	26762	5	156445989	156521130	440	49	292251	3.4045	0.00033145
RPL3L	6123	16	1984580	2039679	457	65	250110	3.4013	0.00033535
SPPL2A	84888	15	50989730	51092910	474	45	326791	3.3993	0.00033774
YPEL1	29799	22	22041825	22125071	413	76	283042	3.3946	0.00034361
MALSU1	115416	7	23303940	23359180	273	31	182529	3.3899	0.00034961
RSAD2	91543	2	6982796	7048370	228	78	181738	3.3881	0.00035193
PDHB	5162	3	58403357	58454579	248	32	350468	3.3702	0.00037551
RTP3	83597	3	46504485	46552439	195	38	266758	3.3648	0.00038296
RPS2	6187	16	2002059	2049827	409	51	269009	3.36	0.00038969
FOXA1	3169	14	38048757	38099325	189	48	261369	3.3507	0.00040304
HAGH	3029	16	1849104	1912195	704	24	334237	3.3387	0.00042083
HSPA6	3310	1	161459036	161506687	220	58	219831	3.3387	0.00042084
RNF40	9810	16	30737933	30797628	146	64	120123	3.3372	0.00042317
RSRC2	65117	12	122979190	123046560	260	39	206367	3.3368	0.00042381
CENPV	201161	17	16235831	16291812	219	46	241465	3.3308	0.00043295
C2CD3	26005	11	73713759	73917064	924	49	218613	3.3229	0.00044536
SECISBP2L	9728	15	49270835	49373760	339	43	277875	3.3207	0.00044902
ZNF513	130557	2	27590098	27638733	173	49	163388	3.311	0.00046476
EIF2B4	8890	2	27577219	27628324	179	51	171096	3.3074	0.00047081
MPV17	4358	2	27522360	27580969	138	53	199731	3.3049	0.00047498
NOXO1	124056	16	2018918	2066704	376	45	251038	3.3031	0.00047814
HS3ST6	64711	16	1951464	2003231	386	71	203764	3.2927	0.00049611
GAL	51083	11	68416983	68468643	257	39	248721	3.2901	0.00050069
FAHD1	81889	16	1842225	1900208	678	28	336057	3.2879	0.00050469
TTC6	319089	14	38029941	38228563	857	49	290349	3.2873	0.00050575
METTL13	51603	1	171715761	171776856	336	30	319102	3.2839	0.00051183
CLCN3	1182	4	170506672	170654338	674	57	250234	3.2701	0.00053755
GCNT4	51301	5	74313246	74385743	331	50	260073	3.2676	0.0005424
RBMS1	5937	2	161118662	161385366	1095	86	272194	3.2577	0.00056156
WDHD1	11169	14	55395656	55528819	589	56	166381	3.2556	0.00056576
BIN3	55909	8	22467931	22561661	435	64	237883	3.2524	0.00057216
DEPDC1B	55789	5	59882739	60030993	494	49	266758	3.2494	0.00057825
FCGR2C	9103	1	161516129	161581010	138	49	99171	3.2391	0.00059946
PPP1R21	129285	2	48632908	48752531	650	52	258637	3.2318	0.00061497
BAG3	9531	10	121375859	121447331	377	65	269061	3.2311	0.00061664
ACVR1	90	2	158582958	158767374	663	134	182399	3.228	0.0006233
DCST2	127579	1	154981003	155041257	211	72	211563	3.2203	0.00064033
CTSB	1508	8	11690033	11760646	553	59	278523	3.215	0.00065224
SOCS4	122809	14	55458844	55526207	290	49	178544	3.2147	0.00065293
TAS2R41	259287	7	143139966	143185889	196	42	229771	3.2132	0.00065633
SAMD14	201191	17	48178673	48242246	233	72	234110	3.2056	0.00067386
FZD2	2535	17	42599812	42648630	194	66	208180	3.1806	0.00073493
FCGR2A	2212	1	161440205	161499360	263	46	232301	3.1777	0.00074236
PPME1	51400	11	73846936	73975748	517	34	246085	3.1768	0.00074451
UCP3	7352	11	73701326	73755282	283	40	174322	3.1628	0.00078136
LAMTOR2	28956	1	155989517	156038301	147	59	216859	3.1615	0.0007849
NHERF2	9351	16	2041869	2099027	357	76	207287	3.1398	0.00084538
ASCL2	430	11	2279728	2327182	379	64	296501	3.1352	0.00085882
SCAF11	9169	12	46302914	46420898	356	65	192626	3.1339	0.00086244
MIPOL1	145282	14	37632118	38030464	1339	51	266326	3.132	0.00086822
ZC3H7B	23264	22	41662507	41766151	390	62	172050	3.1316	0.00086919
LAMP3	27074	3	182830003	182915667	514	49	283889	3.1209	0.00090154
PDZK1IP1	10158	1	47639261	47690771	248	56	190915	3.1186	0.00090851
ENPP4	22875	6	46062701	46124436	283	30	287354	3.0995	0.0009694
SPATA19	219938	11	133700517	133750433	281	26	295399	3.0987	0.00097174
PXK	54899	3	58283617	58421815	776	30	349433	3.0919	0.0009943
FCGR3A	2214	1	161501549	161555413	110	42	181903	3.0846	0.0010193
SOX6	55553	11	15977995	16532935	2091	113	205558	3.0823	0.001027
CNNM4	26504	2	97391639	97487628	315	40	177846	3.0781	0.0010418
RIMBP2	23504	12	130870681	131235828	2532	270	267198	3.0769	0.001046
ZYG11B	79699	1	53157126	53303014	677	43	254078	3.0644	0.0010906
POLD2	5425	7	44144279	44198267	252	39	258429	3.0489	0.0011486
GPR171	29909	3	150905537	150955997	284	45	229182	3.0471	0.0011552
SNRPG	6637	2	70498510	70555869	219	31	259185	3.0438	0.001168
ATP2A1	487	16	28854192	28925830	246	42	179663	3.0418	0.0011759
USP50	373509	15	50782759	50873902	379	32	335872	3.0391	0.0011863
ITGA3	3675	17	48098340	48177849	423	86	269024	3.0362	0.0011978
OR6C6	283365	12	55678072	55724016	192	40	260862	3.0258	0.00124
WNT4	54361	1	22433798	22505474	432	83	274108	3.0254	0.0012415
ADD2	119	2	70878334	71030375	792	55	308388	3.0252	0.0012424
OR6C1	390321	12	55679384	55725322	199	40	263934	3.0209	0.0012601
PDLIM2	64236	8	22400805	22465538	298	75	175330	3.0203	0.0012627
FAM171A2	284069	17	42421101	42476235	157	56	179410	3.0156	0.0012825
SLC16A6	9120	17	66253167	66322405	322	60	220847	3.0132	0.0012925
PAM	5066	5	102166527	102376809	697	53	246313	3.0102	0.0013052
RAB25	57111	1	155995966	156050295	167	66	220470	3.0068	0.0013202
NEK1	4750	4	170304421	170568778	1137	46	244197	3.0037	0.0013335
CDC42	998	1	22344120	22429439	449	51	297901	3.0034	0.0013351
YLPM1	56252	14	75195025	75314013	433	42	211584	3.0004	0.001348
FAM136A	84908	2	70513108	70564293	213	33	252854	2.997	0.0013632
THBS3	7059	1	155155379	155212772	164	43	231295	2.9948	0.0013732
MINAR2	100127206	5	129048884	129110756	244	44	284893	2.9936	0.0013786
XPO1	7514	2	61695069	61800440	376	47	234178	2.9794	0.0014439
DCST1	149095	1	154971256	155033406	209	70	213625	2.9625	0.0015256
ANKRD31	256006	5	74354122	74567703	896	40	273841	2.9552	0.0015622
HINT3	135114	6	126242861	126311390	216	48	207303	2.9475	0.0016017
SMARCAD1	56916	4	95093759	95222443	523	40	239563	2.9404	0.001639
ENPP5	59084	6	46116922	46173737	269	63	222984	2.9397	0.0016427
GBE1	2632	3	81528850	81845950	1220	80	216376	2.9363	0.0016605
SH2B1	25970	16	28837939	28895534	206	28	211460	2.9362	0.0016612
LTF	4057	3	46467496	46541598	401	46	298704	2.936	0.0016622
GNA12	2768	7	2757739	2918963	1169	54	202939	2.9327	0.0016804
TREML2	79865	6	41147552	41203925	440	56	279743	2.9318	0.001685
UCN	7349	2	27520265	27566130	104	45	197367	2.9293	0.0016986
NPW	283869	16	2034521	2080756	319	50	240640	2.9288	0.0017011
ZNF598	90850	16	2037653	2094822	374	72	212267	2.9288	0.0017014
UBQLN4	56893	1	155992945	156058613	193	71	231276	2.926	0.0017169
CDKL2	8999	4	76491704	76590721	371	39	270671	2.9244	0.0017255
TEF	7008	22	41728337	41805332	347	40	174266	2.9196	0.0017523
TUFM	7284	16	28843732	28892729	169	25	210890	2.9194	0.0017536
SIPA1L2	57568	1	232523711	232800907	1607	153	251770	2.9071	0.0018239
MACIR	90355	5	102559442	102624361	276	34	230286	2.9061	0.0018301
RXYLT1	10329	12	64138583	64213338	341	47	296516	2.901	0.0018602
MUC8	100129528	12	133039334	133085840	249	62	283348	2.9006	0.0018622
REEP2	51308	5	137739690	137792658	223	46	296922	2.8969	0.0018846
RUFY4	285180	2	218864657	218965304	474	65	229911	2.8965	0.0018868
ZNF664	144348	12	124422699	124509986	372	50	214237	2.8949	0.0018967
CNNM3	26505	2	97445950	97511121	223	47	161800	2.8891	0.0019319
DYNLT5	200132	1	67182978	67254730	278	39	304069	2.8872	0.0019433
G3BP2	9908	4	76557953	76684709	478	42	292116	2.8871	0.0019438
TSBP1	10665	6	32250475	32374705	1716	51	301526	2.8866	0.0019472
PI4K2A	55361	10	99365443	99446187	379	49	207425	2.8823	0.0019737
DRAM1	55332	12	102236105	102327401	591	45	282453	2.8797	0.0019901
GNPTAB	79158	12	102129275	102259645	580	49	232045	2.8753	0.0020182
RNF141	50862	11	10523225	10597774	363	44	303080	2.8748	0.0020212
TRAT1	50852	3	108506631	108583714	384	57	286289	2.8726	0.0020356
SMAP1	60682	6	71342474	71581718	908	60	250512	2.8671	0.002071
TREM2	54209	6	41116244	41165924	200	62	197060	2.866	0.0020784
ATXN2L	11273	16	28799369	28858558	141	24	220390	2.8658	0.0020798
TMEM184A	202915	7	1571871	1631066	396	79	209922	2.8574	0.0021357
MYL7	58498	7	44168463	44215974	213	56	261635	2.8494	0.0021902
TAL1	6886	1	47671962	47732938	292	47	250169	2.8479	0.0022001
CCAR2	57805	8	22427145	22487984	355	56	212982	2.8479	0.0022007
SCN8A	6334	12	51949050	52216648	968	81	218236	2.8472	0.0022052
OR6C3	254786	12	55690485	55736420	220	37	263123	2.8385	0.0022661
LMAN2L	81562	2	97361666	97440813	217	44	199802	2.8353	0.0022893
COPS2	9318	15	49407471	49482854	321	36	283647	2.8333	0.0023032
ARIH2	10425	3	48921265	49032974	284	53	202707	2.8308	0.0023214
KDM3B	51780	5	137653285	137782716	515	52	262798	2.8264	0.0023536
STX3	6809	11	59487479	59583355	458	26	283023	2.821	0.0023934
DLST	1743	14	75313594	75380450	317	37	237333	2.81	0.0024772
AP3M1	26985	10	75870015	75945826	291	32	255316	2.8072	0.0024984
TRPM7	54822	15	50839351	51014012	799	39	314616	2.8062	0.0025069
SHROOM3	57619	4	77321253	77714406	1742	118	290382	2.8032	0.0025302
CKS1B	1163	1	154912118	154961725	150	55	195504	2.801	0.0025469
LOC100996598	100996598	22	41730086	41776400	194	43	139986	2.7961	0.0025859
LETM2	137994	8	38205041	38277045	205	43	205793	2.7896	0.0026383
PDE1A	5136	2	182994762	183422572	2208	111	260676	2.7864	0.0026646
GPA33	10223	1	167012082	167094868	435	63	300991	2.782	0.002701
	101929211	8	22450648	22497925	283	30	254286	2.779	0.0027261
KCTD6	200845	3	58442823	58498087	180	46	284875	2.7782	0.0027328
FAM53C	51307	5	137638224	137695418	207	43	280297	2.7725	0.0027814
IGFALS	3483	16	1830414	1879909	560	28	312014	2.7716	0.0027895
GCH1	2643	14	55298723	55404603	517	41	239750	2.7693	0.0028087
NSD3	54904	8	38117217	38274872	425	47	211853	2.7656	0.0028409
HAVCR2	84868	5	156502843	156571248	389	39	241493	2.7652	0.0028441
MYOC	4653	1	171594557	171656773	416	51	289909	2.7588	0.0029003
SEPSECS	51091	4	25111627	25197204	380	65	241967	2.7584	0.002904
NOD2	64127	16	50692507	50776990	345	59	197921	2.7573	0.0029139
TH	7054	11	2175159	2228107	372	48	248197	2.7565	0.0029211
CLEC3B	7123	3	45032759	45087563	242	34	252868	2.7552	0.0029332
ZBTB7B	51043	1	154940106	155001001	167	56	216448	2.7536	0.0029476
ZFYVE16	9765	5	79668386	79785498	502	41	268712	2.7508	0.0029722
UBE2W	55284	8	74682332	74826145	529	75	193970	2.7489	0.0029893
ZYG11A	440590	1	53273183	53370247	413	43	209169	2.7467	0.0030098
ZNF608	57507	5	123962606	124119517	726	109	274377	2.7369	0.0031011
IKBIP	121457	12	98997182	99073829	328	48	238042	2.7341	0.0031272
ANKRD39	51239	2	97503722	97558756	187	55	172628	2.7301	0.0031656
TREML4	285852	6	41161062	41216120	469	52	263367	2.7239	0.0032261
NUDT16L1	84309	16	4708526	4755860	335	38	269133	2.7214	0.0032501
C8orf58	541565	8	22422114	22471663	249	58	172521	2.7176	0.0032882
OR5B21	219968	11	58264649	58310578	132	42	217349	2.717	0.0032934
PROX2	283571	14	75309736	75365562	252	37	228390	2.7067	0.0033977
IGF2BP3	10643	7	23339828	23544995	878	110	230567	2.7048	0.0034174
DPAGT1	1798	11	118957213	119008124	187	32	279335	2.7028	0.0034381
PKIA	5569	8	79393336	79527502	494	58	266705	2.7006	0.0034605
H2AX	3014	11	118954580	119001177	175	34	273232	2.6903	0.0035689
MTRNR2L8	100463486	11	10519434	10565723	249	45	305567	2.6845	0.0036318
PSMG3	84262	7	1596968	1644668	317	64	231626	2.6828	0.0036508
HLA-DRA	3122	6	32372619	32422823	810	36	355851	2.6823	0.0036563
INS	3630	11	2171009	2217439	319	48	243715	2.6786	0.003697
CDC25C	995	5	137610959	137709064	360	43	268432	2.6751	0.0037348
HINFP	25988	11	118957233	119015765	213	36	275449	2.6717	0.0037737
GJC1	10052	17	42865816	42943179	300	43	250494	2.6697	0.0037962
CD19	930	16	28908082	28960668	161	55	149743	2.6679	0.0038166
ITGA2B	3674	17	42439550	42501873	179	46	207095	2.6675	0.0038206
NCR1	9437	19	55382504	55434454	412	57	274641	2.6632	0.0038699
PLPP5	84513	8	38109035	38161841	147	41	210246	2.661	0.0038955
ARIH2OS	646450	3	48945221	48991818	128	43	204929	2.6567	0.0039451
TRMT11	60487	6	126272576	126370422	248	41	197168	2.6527	0.0039924
COA7	65260	1	53142014	53199038	278	27	252288	2.6473	0.0040566
SPSB3	90864	16	1816713	1867582	522	53	283893	2.6471	0.0040591
ADK	132	10	75875943	76479061	2051	65	216399	2.6457	0.0040763
MORN4	118812	10	99364310	99428913	292	45	189696	2.6456	0.0040768
ZNF678	339500	1	227716220	227875144	794	40	230895	2.6403	0.0041415
ZBTB4	57659	17	7352685	7422568	368	34	283473	2.6365	0.004188
NFYA	4800	6	41005707	41080146	364	31	230555	2.6359	0.0041962
SYBU	55638	8	110576405	110739020	750	62	234568	2.6322	0.0042413
TSPAN32	10077	11	2288195	2349430	448	62	297271	2.6308	0.0042592
CC2D2A	57545	4	15436489	15613594	680	80	278074	2.6229	0.0043596
SLC25A20	788	3	48884356	48971426	232	59	188029	2.6227	0.0043617
OARD1	221443	6	41024526	41075207	237	31	206213	2.6214	0.0043784
RPEL1	729020	10	104970644	105017773	177	47	220031	2.6214	0.0043784
TYW5	129450	2	200783634	200855459	230	48	261909	2.6189	0.0044102
NFU1	27247	2	69613245	69699760	379	38	215163	2.6176	0.0044278
TACR2	6865	10	71153958	71211674	376	39	232375	2.6173	0.0044311
DYRK1B	9149	19	40305990	40359841	326	53	272861	2.6154	0.004456
HIGD1B	51751	17	42888721	42937848	198	47	238662	2.614	0.0044742
ITPRIPL2	162073	16	19090254	19142952	273	43	121836	2.6041	0.0046061
CYLD	1540	16	50740961	50845847	413	55	202013	2.6035	0.004614
SEMA4C	54910	2	97515473	97571680	224	55	206721	2.6031	0.0046187
RPP14	11102	3	58256972	58315920	333	24	323297	2.5976	0.0046933
SLC49A3	84179	4	659992	718257	307	90	212717	2.5973	0.0046981
DEGS1	8560	1	224335910	224391143	264	39	230925	2.5951	0.004728
SULF2	55959	20	46276150	46450360	1113	147	301451	2.5928	0.0047599
PBXIP1	57326	1	154906553	154963624	176	56	214270	2.5916	0.0047767
TMC6	11322	17	76098999	76163488	442	109	229223	2.5903	0.0047946
UBXN2A	165324	2	24115132	24233701	543	39	322656	2.5896	0.0048039
APAF1	317	12	99004078	99139211	528	51	236023	2.5871	0.0048389
PPP1R16B	26051	20	37399348	37561667	731	85	293328	2.5855	0.0048613
RPS6KL1	83694	14	75360657	75424985	338	52	210776	2.5844	0.0048769
SNX20	124460	16	50690211	50750264	246	60	205376	2.5842	0.00488
SHCBP1	79801	16	46604466	46690311	181	77	98276	2.5833	0.0048935
LPXN	9404	11	58284344	58380688	334	53	228639	2.5795	0.0049471
FLRT3	23767	20	14294639	14353313	275	41	261642	2.5733	0.0050362
DICER1	23405	14	95542565	95658759	384	58	212723	2.5733	0.0050374
PPFIA3	8541	19	49587646	49664287	366	70	263732	2.5716	0.0050609
OR10V1	390201	11	59470389	59516318	238	28	263035	2.5692	0.0050968
GPR61	83873	1	110047494	110098487	214	45	254420	2.5687	0.0051037
GIN1	54826	5	102411704	102490842	373	27	293345	2.5677	0.0051184
MLX	6945	17	40684078	40735221	218	52	215794	2.5668	0.005132
ADAMTS19	171019	5	128761103	129084376	1414	80	273067	2.5664	0.0051379
EXOSC7	23016	3	44982741	45064160	280	41	233788	2.5645	0.0051659
P2RY6	5031	11	72940550	73019670	313	46	227812	2.5614	0.0052121
PNLIP	5406	10	118270428	118337367	288	36	266750	2.5609	0.0052199
TMPRSS11D	9407	4	68676594	68784716	478	71	266377	2.5598	0.0052366
INTS4	92105	11	77579766	77740771	761	65	247108	2.5555	0.0053023
GFPT1	2673	2	69536901	69649386	476	36	221279	2.5518	0.0053579
FBP2	8789	9	97311002	97391075	602	44	272272	2.5479	0.0054189
ASF1A	25842	6	119180241	119240336	281	34	259344	2.5468	0.0054354
DOC2B	8447	17	0	66421	390	55	261175	2.5435	0.0054875
MAEL	84944	1	166923394	167001451	300	46	295484	2.5422	0.0055072
TSPAN15	23555	10	71141821	71281569	917	59	259798	2.542	0.0055105
ATAD2B	54454	2	23961534	24184978	903	38	327315	2.5405	0.0055341
GLRX3	10539	10	131899639	131988646	528	63	277744	2.54	0.0055431
PRSS36	146547	16	31140244	31196415	173	43	134365	2.5383	0.0055701
MAL	4118	2	95656400	95729737	195	80	151629	2.5358	0.005609
ACVR2A	92	2	148567086	148698396	446	53	171169	2.5351	0.0056208
SLC10A6	345274	4	87734477	87805416	231	48	239172	2.534	0.0056381
C17orf99	100141515	17	76107434	76172364	464	106	246156	2.5339	0.0056394
AMIGO1	57463	1	110039446	110087336	218	42	254277	2.5316	0.0056779
SLC35G6	643664	17	7335504	7396383	286	38	273918	2.5303	0.0056987
COASY	80347	17	40678485	40728299	214	52	217526	2.5298	0.0057063
SYCP3	50511	12	102112426	102168474	230	47	225277	2.5224	0.0058271
RABEP2	79874	16	28905742	28972339	195	60	149797	2.5222	0.0058317
ACTR5	79913	20	37341933	37411089	382	37	350776	2.5154	0.0059451
LARP1B	55132	4	128947421	129154086	743	48	255311	2.5115	0.0060115
ASB1	51665	2	239300382	239370891	370	37	317631	2.5111	0.0060174
POLR2A	5430	17	7352698	7427935	396	31	285659	2.5076	0.0060774
XAF1	54739	17	6623716	6688966	401	56	194411	2.5074	0.0060818
OR10T2	128360	1	158358312	158404256	324	50	289120	2.5054	0.0061153
CAPRIN2	65981	12	30852486	30942448	409	45	233487	2.5039	0.0061422
PPP1R15A	23645	19	49340649	49389319	315	32	286401	2.5019	0.0061768
ELL	8178	19	18543473	18667937	575	54	207923	2.4986	0.0062337
SSBP4	170463	19	18494679	18555372	266	53	230986	2.4975	0.0062537
AREL1	9870	14	75117955	75214807	338	57	153659	2.4941	0.0063145
PARP8	79668	5	49926733	50152356	764	48	248388	2.49	0.0063873
APPL2	55198	12	105557075	105665008	561	42	275974	2.4897	0.0063928
NME8	51314	7	37852930	37950003	711	74	315452	2.4861	0.0064576
CROCC2	728763	2	241837287	241915525	544	57	206036	2.4857	0.0064654
DENND6B	414918	22	50740392	50800517	307	45	276057	2.4855	0.0064683
HSD17B1	3292	17	40668984	40717232	197	54	206804	2.485	0.0064773
ARL17A	51326	17	44567184	44692155	24	11	35322	2.483	0.0065132
LAT	27040	16	28961147	29012104	163	42	184571	2.4824	0.0065259
SDCCAG8	10806	1	243384307	243673393	992	89	231521	2.4808	0.006554
SYT4	6860	18	40837857	40892615	181	65	198812	2.4806	0.0065581
RECK	8434	9	36001910	36134452	584	59	297682	2.4795	0.0065789
JADE2	23338	5	133825003	133928918	441	69	266295	2.475	0.0066612
TOB2	10766	22	41819492	41879234	269	37	165364	2.4701	0.0067532
EFCAB2	84288	1	245098171	245298530	1056	73	236355	2.4698	0.0067604
PLEKHA4	57664	19	49330349	49406884	473	48	277152	2.4693	0.0067696
KRTCAP2	200185	1	155131884	155186331	149	42	250261	2.4685	0.0067836
CCDC92	80212	12	124410955	124492373	360	36	209155	2.4679	0.0067946
BNIP3L	665	8	26204894	26280644	296	52	258279	2.4658	0.0068351
C2orf69	205327	2	200740979	200802996	226	49	262007	2.4631	0.0068865
FAM184A	79632	6	119270992	119505552	1204	104	262037	2.4628	0.0068924
CYP26A1	1592	10	94798232	94847641	196	45	279759	2.46	0.0069465
MAIP1	79568	2	200785040	200838848	167	38	261120	2.4567	0.0070112
SMARCA5	8467	4	144399616	144488642	294	42	232371	2.4555	0.0070348
OR2A12	346525	7	143757201	143803133	203	30	293671	2.4554	0.0070373
BMPR2	659	2	203206033	203442474	758	60	232390	2.4547	0.0070505
MGRN1	23295	16	4639825	4750975	730	81	252936	2.4537	0.0070702
CCSER1	401145	4	91013684	92533370	8155	280	243393	2.4532	0.0070797
BCL7B	9275	7	72940683	73007065	218	46	256843	2.4513	0.0071178
CRLS1	54675	20	5951739	6030699	366	65	291233	2.4512	0.0071189
UBTF	7343	17	42272401	42333994	207	51	229893	2.4479	0.0071839
TRIM54	57159	2	27470297	27540307	212	47	241747	2.4479	0.0071844
TTC1	7265	5	159401156	159502550	472	50	226685	2.4474	0.007194
LCORL	254251	4	17834839	18058483	911	44	269849	2.4462	0.0072193
PTGES	9536	9	132490615	132550344	414	63	257226	2.4455	0.007232
FBL	2091	19	40315093	40372054	310	53	279486	2.4397	0.0073488
PSMC3IP	29893	17	40714328	40764849	154	29	257828	2.4391	0.007362
ANKRD23	200539	2	97478599	97544758	209	50	140332	2.438	0.0073842
MBD3L2B	729458	19	7009172	7056494	85	20	273090	2.4311	0.0075258
RANGAP1	5905	22	41630781	41717255	341	45	190041	2.4309	0.0075314
PCGF6	84108	10	105052553	105145891	295	52	194270	2.4305	0.0075397
CATSPER3	347732	5	134268596	134357397	328	54	177257	2.4263	0.007626
CYP26C1	340665	10	94785565	94839304	198	36	286519	2.4262	0.0076296
BTNL2	56244	6	32352513	32409900	1095	41	289183	2.4241	0.0076731
STON1	11037	2	48722308	48835654	685	68	290970	2.4217	0.0077232
LRRIQ3	127255	1	74481699	74698871	697	48	250181	2.4217	0.0077236
PTCH1	5727	9	98195264	98314247	592	58	224513	2.4209	0.0077421
ZNF514	84874	2	95803400	95860322	121	43	199716	2.42	0.0077613
NOP14	8602	4	2929663	3000233	418	44	195827	2.4181	0.0077999
POGK	57645	1	166773681	166833709	283	34	292291	2.4129	0.0079133
THOC1	9984	18	204520	303059	470	64	222559	2.412	0.0079318
HEXIM1	10614	17	43189684	43239468	198	61	214992	2.4116	0.0079422
LINC02906	389676	8	94136324	94214079	366	53	254856	2.4114	0.0079466
ZNF2	7549	2	95796165	95860065	132	49	187356	2.411	0.0079537
P4HA3	283208	11	73948532	74057699	527	49	262756	2.4104	0.007968
P4HTM	54681	3	48992304	49054582	138	45	188094	2.4102	0.0079729
TMC8	147138	17	76090505	76149049	383	100	217587	2.4081	0.008017
TMEM14EP	645843	3	152047487	152093779	155	45	219782	2.4042	0.0081037
USP34	9736	2	61404590	61732868	1344	61	230781	2.4035	0.00812
KCNIP3	30818	2	95928072	96061825	431	83	154646	2.4028	0.0081357
B4GALT5	9334	20	48239482	48365421	647	60	253866	2.3986	0.0082298
BALR6	339862	3	17969064	18320414	1317	85	241676	2.3961	0.0082859
EGR1	1958	5	137766181	137815004	199	46	293213	2.3916	0.0083866
ENTR1	10807	9	139286374	139340054	343	43	283963	2.3902	0.0084201
MIR1-1HG	128826	20	61112660	61177971	346	38	236377	2.3887	0.0084541
GIPR	2696	19	46136490	46195717	310	41	302634	2.3877	0.0084781
C2CD2L	9854	11	118942771	118998304	243	51	241103	2.3864	0.0085071
RASAL2	9462	1	178027864	178458649	1544	60	201807	2.3851	0.008538
PON3	5446	7	94979181	95060702	403	40	216629	2.3836	0.0085724
ARID2	196528	12	46088494	46311820	651	72	179642	2.3809	0.0086355
C16orf46	123775	16	81077102	81145872	583	35	203088	2.3794	0.0086695
ITCH	83737	20	32916041	33109198	630	51	169504	2.3789	0.0086818
OR5C1	392391	9	125516212	125562174	207	33	121967	2.3787	0.0086864
LYVE1	10894	11	10568712	10625365	276	42	283216	2.378	0.0087039
LRRC25	126364	19	18491947	18543428	242	59	242980	2.3767	0.0087343
FLAD1	80308	1	154920770	154975587	131	43	193048	2.3767	0.0087345
ACTL10	170487	20	32219304	32266331	114	45	184760	2.3762	0.0087452
FCF1	51077	14	75144817	75215323	249	53	164074	2.3756	0.0087606
GBA1	2629	1	155194239	155249653	166	30	245667	2.3737	0.0088052
LBH	81606	2	30419397	30492899	383	73	237113	2.3686	0.0089279
SNAI1	6615	20	48564513	48615423	278	33	298225	2.3678	0.0089481
ZDHHC3	51304	3	44946753	45052674	360	51	213980	2.3658	0.0089952
PNLIPRP3	119548	10	118152424	118247469	453	48	286850	2.3632	0.0090598
NTHL1	4913	16	2079816	2132931	299	115	165045	2.3622	0.0090833
GFRA3	2676	5	137578069	137645544	242	59	247560	2.3611	0.0091092
WDR6	11180	3	49009637	49063386	124	53	158128	2.3611	0.0091102
SHC1	6464	1	154924774	154981959	143	46	194245	2.3609	0.009116
OSBP	5007	11	59331871	59418617	317	40	218944	2.3589	0.0091642
HLA-DQB1	3119	6	32617241	32669466	1021	33	287259	2.3586	0.0091716
VCL	7414	10	75722836	75889918	623	72	201270	2.358	0.0091877
CDH26	60437	20	58498471	58598772	448	73	196085	2.3577	0.0091931
BPIFB1	92747	20	31835941	31907684	346	43	237986	2.3556	0.009247
BEND4	389206	4	42102870	42189895	459	44	295646	2.3551	0.0092578
TIMD4	91937	5	156336293	156425266	410	41	278256	2.355	0.0092625
ATP8B4	79895	15	50140435	50446419	1384	105	294878	2.3545	0.0092736
TIAL1	7073	10	121322977	121391541	334	48	258211	2.354	0.0092851
ZNF227	7770	19	44681684	44751421	285	36	152107	2.3538	0.0092916
TTYH3	80727	7	2636603	2714436	539	86	244251	2.3514	0.009351
GNAI3	2773	1	110056186	110148465	355	63	217267	2.3512	0.0093572
SORBS3	10174	8	22367228	22443008	336	66	188798	2.3505	0.009374
PPP6R2	9701	22	50746746	50893519	802	64	275073	2.3485	0.0094241
C4orf36	132989	4	87787358	87859820	274	37	275598	2.3483	0.0094288
ZNF544	27300	19	58704960	58798923	552	60	253753	2.347	0.0094634
FBXL22	283807	15	63854327	63904627	195	43	257004	2.3467	0.0094697
SYNGR2	9144	17	76129632	76179009	369	74	267902	2.3456	0.0094988
EIF4G3	8672	1	21122785	21538381	1382	57	260829	2.3429	0.0095667
PLCD3	113026	17	43179008	43244891	274	61	212181	2.3416	0.0096014
AEBP1	165	7	44108960	44164164	277	62	214408	2.3398	0.0096474
ZMAT3	64393	3	178725011	178825067	353	60	251030	2.3377	0.0097006
ABCG4	64137	11	118984750	119043375	210	35	260122	2.3352	0.0097655
ZFP91	80829	11	58311587	58399023	307	47	225226	2.3341	0.0097954
SSR2	6746	1	155968839	156025758	169	48	254406	2.3341	0.0097961
PYGO2	90780	1	154919502	154969258	121	42	188276	2.3336	0.0098081
SLC25A24	29957	1	108667344	108777980	426	49	298683	2.3317	0.0098584
GPR160	26996	3	169720735	169813184	371	38	247198	2.3305	0.00989
ATP5PO	539	21	35265757	35323158	259	36	293785	2.3302	0.0098966
TREML1	340205	6	41106998	41157087	171	53	165274	2.3275	0.0099688
FBXO39	162517	17	6644523	6710420	385	60	266957	2.3245	0.01005
LENEP	55891	1	154931062	154976791	109	34	199622	2.3238	0.010069
SLC30A3	7781	2	27467440	27536093	224	49	246053	2.3225	0.010103
INA	9118	10	105001919	105060108	235	42	192437	2.3204	0.010159
MFSD2B	388931	2	24197953	24258698	266	40	300312	2.3192	0.010192
C1orf198	84886	1	230962865	231040335	416	64	256649	2.3189	0.010201
TSC2	7249	16	2062472	2148713	491	118	185937	2.3152	0.0103
OR52B4	143496	11	4378493	4424616	286	47	243485	2.3144	0.010323
SPNS1	83985	16	28951028	29005869	172	42	170327	2.3114	0.010406
ZFYVE26	23503	14	68203237	68318306	573	50	237166	2.3082	0.010494
AASS	10157	7	121703598	121819344	426	55	243180	2.3063	0.010546
MAPK1IP1L	93487	14	55483362	55546912	286	36	197105	2.3063	0.010547
PMPCA	23203	9	139270110	139328213	390	44	305402	2.3041	0.010607
ORC4	5000	2	148677966	148814173	513	42	192596	2.3011	0.010693
ZNF688	146542	16	30570998	30620243	130	53	93973	2.3011	0.010693
RETREG3	162427	17	40721526	40796445	243	37	266046	2.2997	0.010734
PPP3CC	5533	8	22263483	22408657	613	36	233809	2.2994	0.01074
DDHD2	23259	8	38053861	38130351	170	39	196468	2.2994	0.01074
INS-IGF2	723961	11	2140342	2217439	482	76	250921	2.299	0.010752
NME3	4832	16	1810321	1856743	421	57	268113	2.2984	0.010769
MRPL16	54948	11	59563608	59613345	200	43	230576	2.295	0.010867
H3C10	8357	6	27742842	27788314	192	50	215429	2.2926	0.010935
NUCB1	4924	19	49368307	49436540	420	49	299491	2.2924	0.010941
AAK1	22848	2	69675127	69936566	1102	63	153049	2.2918	0.010958
CEP43	11116	6	167377805	167468064	602	22	341411	2.2909	0.010984
E2F1	1869	20	32253292	32309210	171	47	225080	2.2889	0.011042
MRPS34	65993	16	1811891	1858152	432	60	269413	2.2835	0.0112
SMPD1	6609	11	6376644	6426228	217	60	251860	2.2832	0.01121
APOBEC2	10930	6	40985940	41042630	261	30	254434	2.2828	0.011222
HLA-A	3105	6	29875247	29923661	762	33	282793	2.281	0.011274
IRAG1	10335	11	10584638	10750535	808	93	294925	2.2788	0.011339
C11orf24	53838	11	68018803	68074469	248	53	249806	2.2777	0.011372
STON1-GTF2A1L	286749	2	48722064	49013656	1775	132	279508	2.2773	0.011385
EXOSC2	23404	9	133534158	133590452	280	36	246084	2.2748	0.011459
GALK2	2585	15	49412974	49669955	1035	35	303625	2.2747	0.011463
CBFA2T2	9139	20	32042928	32247837	498	94	143543	2.2736	0.011497
PSD2	84249	5	139140406	139234051	356	71	189979	2.2728	0.011518
HERC1	8925	15	63890817	64161148	1151	57	285255	2.2724	0.011532
PPEF2	5470	4	76771025	76858681	503	54	239776	2.2723	0.011534
WASHC4	23325	12	105466492	105572912	439	37	297203	2.2702	0.011598
NDUFAF3	25915	3	49022908	49070928	109	48	152269	2.2662	0.011719
ARSG	22901	17	66220323	66435516	1089	135	270391	2.2662	0.01172
ZNF852	285346	3	44529924	44587222	183	36	219086	2.2661	0.011724
PMFBP1	83449	16	72142996	72241349	444	59	273693	2.2652	0.01175
HTATIP2	10553	11	20350231	20415329	422	60	273053	2.2643	0.011778
L3MBTL1	26013	20	42101320	42189590	467	71	250166	2.2636	0.011798
TUBG1	7283	17	40726358	40777256	155	28	268705	2.2615	0.011865
OR3A1	4994	17	3184929	3230876	301	23	318524	2.2605	0.011895
PRKAR2A	5576	3	48774017	48920270	330	69	169467	2.2591	0.011938
H2AC13	8329	6	27740977	27786445	191	47	228540	2.2582	0.011965
YBEY	54059	21	47671250	47743020	406	44	298451	2.2568	0.012011
ZNF785	146540	16	30581994	30632092	135	43	91977	2.2552	0.012061
SGIP1	84251	1	66964066	67220768	1361	55	318709	2.2544	0.012086
BAZ1B	9031	7	72844728	72971628	434	63	203282	2.2535	0.012113
YAE1	57002	7	39570984	39661681	471	62	275948	2.2504	0.012213
NAGLU	4669	17	40652951	40706467	206	63	186482	2.2502	0.012217
FBXO10	26267	9	37500889	37611250	517	59	274239	2.2466	0.012332
USO1	8615	4	76614829	76745366	502	38	297822	2.2466	0.012334
TADA1	117143	1	166815747	166880654	292	33	233615	2.2402	0.012539
GRK4	2868	4	2930232	3052474	741	59	227842	2.2382	0.012605
OR6C75	390323	12	55723895	55769833	223	20	323030	2.2375	0.012627
ARFIP2	23647	11	6485913	6537709	250	38	244517	2.2372	0.012637
ATP5ME	521	4	656225	703127	249	79	208360	2.2354	0.012695
FZD9	8326	7	72813109	72860450	175	75	152282	2.2351	0.012707
PKP2	5318	12	32933680	33084780	823	77	285853	2.2327	0.012784
CSE1L	1434	20	47627783	47723497	397	36	293209	2.2326	0.012789
DBF4B	80174	17	42750976	42839637	285	54	236797	2.2322	0.012802
PTTG1	9232	5	159813865	159865747	228	50	254914	2.2311	0.012836
IGF2	3481	11	2140346	2214611	455	70	249770	2.2302	0.012866
CRAMP1	57585	16	1627495	1737909	544	53	205732	2.2292	0.0129
DNAJC5G	285126	2	27463289	27515214	176	39	262405	2.2283	0.01293
FBXO28	23219	1	224266789	224359749	570	31	197969	2.2241	0.01307
GCSH	2653	16	81105552	81164980	604	51	236028	2.2215	0.013158
PLXNB2	23654	22	50703408	50781062	435	69	277070	2.2199	0.013211
SBDS	51119	7	66442690	66495588	309	70	215262	2.2186	0.013256
NECAB3	63941	20	32234893	32297264	177	58	193950	2.2168	0.01332
CHADL	150356	22	41595861	41671935	374	44	235387	2.2151	0.013376
SNAPC4	6621	9	139260021	139329655	461	48	296779	2.2149	0.013384
ZNF664-RFLNA	100533183	12	124422762	124810570	1897	165	276260	2.2148	0.013388
PATL1	219988	11	59394189	59471513	271	33	235498	2.2132	0.013441
FBRSL1	57666	12	133032041	133171774	896	69	289960	2.2129	0.013453
NMS	129521	2	101051944	101109742	500	29	336294	2.2125	0.013466
GPSM3	63940	6	32148543	32198300	340	56	323547	2.21	0.013551
MBD3L3	653657	19	7046216	7093645	171	45	236935	2.2074	0.013645
GPR65	8477	14	88436468	88491155	364	34	326728	2.2054	0.013714
C1orf52	148423	1	85705636	85760355	255	42	308682	2.2036	0.013775
PDK4	5166	7	95202809	95260925	367	47	257307	2.2032	0.013791
MEX3A	92312	1	156031804	156086789	151	50	246692	2.2018	0.013841
CHST8	64377	19	34077861	34274414	1250	165	226566	2.2015	0.013849
ADAM11	4185	17	42801405	42869214	240	52	253802	2.201	0.013868
RETNLB	84666	3	108464486	108511130	227	47	259054	2.2002	0.013895
SZT2	23334	1	43820556	43929918	327	41	238133	2.1999	0.013906
HSD17B4	3295	5	118753138	118888030	732	62	231235	2.1998	0.013909
UNC119B	84747	12	121113238	121171443	285	36	280630	2.199	0.013939
IL1R2	7850	2	102573306	102654885	459	50	246240	2.197	0.014011
SNAP47	116841	1	227887697	227978932	503	49	194794	2.1965	0.014028
FPGT	8790	1	74628896	74684533	196	31	259242	2.1961	0.014041
TCAIM	285343	3	44344574	44460940	418	49	249748	2.1956	0.01406
DOCK9	23348	13	99435741	99773660	1761	65	289515	2.1953	0.014072
MYMK	389827	9	136369708	136425068	350	70	247466	2.1915	0.014207
CTAGE4	100128553	7	143845548	143893173	128	18	279501	2.1894	0.014284
TIPRL	261726	1	168113171	168181352	329	37	237459	2.1884	0.014321
SETD6	79918	16	58514383	58564431	253	63	237851	2.1882	0.014328
MEIOC	284071	17	42698762	42765673	250	35	267669	2.1864	0.014394
ACBD4	79777	17	43174967	43231548	254	59	220198	2.186	0.014406
UNC5CL	222643	6	40984640	41041938	260	29	253400	2.1848	0.014452
MORN2	729967	2	39068103	39119850	224	46	219481	2.1844	0.014467
SLC25A1	6576	22	19153088	19201338	282	32	258028	2.1826	0.014533
MAPKAP1	79109	9	128189673	128504513	1329	68	181976	2.1812	0.014585
OR5B12	390191	11	58196593	58242646	222	32	290269	2.1791	0.014662
GALC	2581	14	88294164	88495009	1303	67	302024	2.1781	0.014701
GPR85	54329	7	112710468	112762833	244	45	271617	2.1768	0.014747
MYADML2	255275	17	79887521	79940109	237	48	205204	2.1742	0.014847
PPIP5K2	23262	5	102420958	102549224	544	35	266337	2.1741	0.014849
APIP	51074	11	34893842	34972939	579	22	365907	2.1741	0.01485
PON2	5445	7	95024174	95099636	369	53	308758	2.1737	0.014863
USP3	9960	15	63761710	63896839	613	66	274713	2.1711	0.01496
KCNH3	23416	12	49897834	49962091	229	56	211318	2.1708	0.014974
ZNF226	7769	19	44634215	44692534	266	43	145830	2.1701	0.014998
SNTA1	6640	20	31985763	32066698	224	63	150605	2.1699	0.015008
FLNB	2317	3	57959127	58167982	922	87	254878	2.1698	0.015012
TMEM106C	79022	12	48322330	48372661	291	50	233953	2.1695	0.015021
GPATCH8	23131	17	42462645	42615957	535	47	195271	2.1691	0.015036
PRRC1	133619	5	126818301	126900781	354	42	262549	2.1687	0.015051
PI4K2B	55300	4	25200653	25290831	470	55	248927	2.167	0.015118
ATP5MK	84833	10	105138807	105191270	165	55	192104	2.167	0.015119
P2RX2	22953	12	133160393	133208972	330	41	342775	2.166	0.015155
OR1K1	392392	9	125527402	125573352	235	44	171976	2.1631	0.015266
TOR1B	27348	9	132530428	132583563	346	40	277244	2.1614	0.01533
ZNF557	79230	19	7034471	7097979	190	50	238283	2.1604	0.015372
TYW1	55253	7	66426792	66714507	1787	68	285332	2.1597	0.015397
LGALS3	3958	14	55560935	55622148	293	32	215282	2.1561	0.015539
ELOVL1	64834	1	43819068	43868745	142	39	253267	2.1553	0.01557
ZKSCAN7	55888	3	44561667	44634975	285	29	247591	2.1539	0.015626
SLC4A11	83959	20	3198063	3257109	336	46	276527	2.1527	0.015669
TUBG2	27175	17	40776266	40829024	191	37	229953	2.1527	0.015671
LAMA2	3908	6	129169286	129847711	3104	160	264279	2.1518	0.015707
ZNF28	7576	19	53290661	53359922	444	67	278769	2.1509	0.01574
PIK3CA	5290	3	178831311	178962500	509	42	261471	2.1508	0.015744
GPD1	2819	12	50462602	50515103	153	38	229987	2.1498	0.015787
CLVS1	157807	8	62165514	62424204	1121	122	218542	2.1497	0.015788
MBNL1	4154	3	151927120	152193569	910	85	205921	2.1477	0.015868
MRPS5	64969	2	95742952	95822754	190	87	128012	2.1477	0.015869
NOTUM	147111	17	79900383	79954057	250	50	209509	2.1476	0.015872
SIAH2	6478	3	150448910	150516263	292	30	193209	2.1472	0.015887
BPIFA2	140683	20	31714660	31779223	387	34	172143	2.147	0.015895
COX14	84987	12	50468418	50524240	173	39	223764	2.1452	0.015967
NELFCD	51497	20	57521263	57580400	287	59	245988	2.1447	0.015986
MAP3K19	80122	2	135712076	135817301	384	47	231207	2.1445	0.015997
RPP25	54913	15	75237443	75284775	188	50	215431	2.1431	0.016054
DHX37	57647	12	125421370	125508667	677	84	298464	2.1414	0.016119
RSF1	51773	11	77361047	77566915	849	46	225257	2.1412	0.016128
PABPC1	26986	8	101705144	101769969	290	34	218965	2.14	0.016177
CERS5	91012	12	50513581	50596154	242	38	227898	2.14	0.016177
CNTF	1270	11	58355146	58403206	179	47	235483	2.137	0.016299
POLM	27434	7	44101846	44157129	285	63	208744	2.1366	0.016317
MED8	112950	1	43839579	43890483	152	29	268725	2.1362	0.016333
PPDPFL	492307	8	49931895	49998642	284	46	218952	2.1357	0.016351
FBP1	2203	9	97355415	97437531	532	60	233871	2.1351	0.016378
UBE2Q1	55585	1	154511051	154566138	206	58	244956	2.1337	0.016433
PPP2R2A	5520	8	26114007	26240196	537	69	263534	2.1335	0.016441
HYI	81888	1	43906674	43954938	149	44	187811	2.1334	0.016448
SLC36A3	285641	5	150645926	150718334	470	52	290622	2.1315	0.016524
ATM	472	11	108058559	108249829	702	50	168033	2.1309	0.016549
PDHX	8050	11	34902677	35027675	771	27	351564	2.1295	0.016607
HLA-DQA2	3118	6	32674156	32724664	1145	30	358379	2.1294	0.016611
THAP4	51078	2	242513820	242611753	563	47	263084	2.1287	0.016638
SETDB1	9869	1	150863815	150947389	320	42	244754	2.1285	0.016649
USP14	9097	18	123483	223739	424	57	213656	2.1283	0.016657
NPAT	4863	11	108018117	108128365	419	56	173725	2.1281	0.016666
PYCR1	5831	17	79880260	79930203	227	51	180795	2.128	0.016667
STING1	340061	5	138845113	138897343	183	60	193773	2.1279	0.016673
TULP2	7288	19	49374222	49436996	383	54	292892	2.124	0.016837
FAM151B	167555	5	79748800	79848382	385	64	245869	2.1229	0.016879
SMPDL3B	27293	1	28226456	28295663	375	45	254993	2.1218	0.016928
FBXL3	26224	13	77569389	77636331	294	43	283576	2.1205	0.016984
LRCOL1	100507055	12	133169672	133222229	323	30	336967	2.1204	0.016988
MCM3AP	8888	21	47645047	47741211	538	49	279637	2.1182	0.01708
ANXA9	8416	1	150919499	150978114	237	53	266299	2.1174	0.017114
FAM200C	63920	5	159810155	159862060	217	46	258998	2.1167	0.017143
CCDC43	124808	17	42744805	42802355	192	58	232999	2.1166	0.017149
PUS10	150962	2	61157548	61280365	379	72	252168	2.1088	0.017481
ADGRV1	84059	5	89819617	90470254	2747	149	248012	2.1057	0.017613
PRKCD	5580	3	53160223	53236733	300	54	258960	2.1054	0.017628
CA10	56934	17	49697674	50272377	2524	161	250034	2.1054	0.017629
PXDC1	221749	6	3712836	3787246	546	57	301442	2.1033	0.017718
RNF114	55905	20	48517914	48580422	350	41	257389	2.1032	0.017723
ZNF747	65988	16	30531688	30581345	151	63	133513	2.1004	0.017848
EGLN1	54583	1	231489497	231595790	538	25	312585	2.1002	0.017857
QRICH1	54870	3	49057140	49166504	286	68	167681	2.0991	0.017905
MARK4	57787	19	45719516	45818541	480	65	296705	2.0964	0.018024
AADAT	51166	4	170971373	171047823	357	49	268651	2.0961	0.018035
DHX57	90957	2	39014871	39138021	533	45	212403	2.0953	0.018072
GREB1L	80000	18	18787203	19115384	779	64	198120	2.0946	0.018103
NFATC2IP	84901	16	28927318	28987786	173	48	179358	2.0936	0.018146
GAD2	2572	10	26470236	26603491	679	37	262980	2.0933	0.01816
TMEM65	157378	8	125313159	125419940	609	46	235564	2.0926	0.018193
SLC39A14	23516	8	22189762	22301642	558	55	278842	2.0916	0.018239
STMN3	50861	20	62261058	62319963	396	48	256596	2.0914	0.018246
PPP6R3	55291	11	68193186	68392802	874	49	247922	2.0909	0.018269
BRI3BP	140707	12	125443194	125520349	527	73	282090	2.0889	0.018356
NIPAL2	79815	8	99192054	99342444	633	97	249541	2.0882	0.018388
ZC3H11A	9877	1	203729665	203833256	526	36	269353	2.0878	0.018408
PERP	64065	6	138399642	138463660	405	52	293690	2.0872	0.018433
MLEC	9761	12	121089949	121149667	290	41	274143	2.0835	0.018604
TNFSF12	8742	17	7417375	7471207	302	47	280436	2.0815	0.018693
OR2A2	442361	7	143771676	143817632	200	26	297913	2.0809	0.018723
CD160	11126	1	145685798	145750639	176	51	165624	2.0791	0.018805
PBX2	5089	6	32142510	32192963	298	52	308733	2.0782	0.018844
RAD51B	5890	14	68251496	69159889	3985	188	242885	2.0781	0.018851
GAR1	54433	4	110701666	110755893	314	38	230371	2.0773	0.018887
HYCC1	84668	7	22970878	23088814	523	44	283773	2.0762	0.018938
MRPL58	3396	17	72973760	73027356	229	51	225672	2.0718	0.019144
ISYNA1	51477	19	18535198	18584111	218	38	202314	2.0715	0.019154
GATA2	2624	3	128188265	128247030	286	45	306025	2.0714	0.019163
PROP1	5626	5	177409236	177458243	130	40	283683	2.0704	0.019206
TDRD12	91646	19	33175679	33291714	493	44	273057	2.0687	0.019285
AK8	158067	9	135590958	135789198	1017	100	228482	2.0686	0.019294
TMEM186	25880	16	8879037	8926505	320	39	315119	2.0678	0.019328
MAPK1	5594	22	22103946	22256970	634	56	253035	2.0674	0.01935
HPF1	54969	4	170640619	170714093	344	75	235992	2.0655	0.019437
SPMIP5	143379	10	118413207	118464765	245	38	301477	2.0638	0.019519
UBE4B	10277	1	10058041	10251297	745	50	231411	2.0628	0.019566
TNFSF12-TNFSF13	407977	17	7417375	7474925	312	47	279374	2.0621	0.0196
XKR8	55113	1	28251504	28304604	275	44	257499	2.0604	0.019678
RIPK4	54101	21	43149529	43222249	485	65	326111	2.0604	0.019678
XPO4	64328	13	21341468	21511913	792	51	252412	2.0598	0.01971
LMNA	4000	1	156017369	156119880	352	69	273982	2.0594	0.019728
PDCD11	22984	10	105121387	105216052	294	63	194501	2.0593	0.019731
IQCE	23288	7	2563617	2664368	730	87	252252	2.0573	0.019828
DCAF17	80067	2	172255761	172351562	385	39	273864	2.057	0.019843
ADM2	79924	22	50884985	50934866	315	74	191674	2.0555	0.019915
ZNF660	285349	3	44591456	44651186	213	36	241780	2.0545	0.019963
ILDR2	387597	1	166872441	166979576	369	49	295617	2.0541	0.019985
ABI3BP	25890	3	100458179	100747336	1474	109	260708	2.0519	0.02009
ISM2	145501	14	77930737	78000210	342	45	301785	2.0512	0.020122
AAMP	14	2	219118852	219169893	208	27	238734	2.0509	0.020138
TFRC	7037	3	195766155	195844032	507	43	291895	2.0495	0.020206
ZNF768	79724	16	30525322	30573821	152	63	148104	2.0491	0.020225
HEXIM2	124790	17	43202502	43257406	189	55	209919	2.0449	0.020434
PDE6A	5145	5	149227519	149359356	614	99	251876	2.0446	0.020448
VIPAS39	63894	14	77883018	77958983	386	46	245232	2.0436	0.020495
C20orf144	128864	20	32215092	32261721	104	49	160283	2.0404	0.020657
FNDC3B	64778	3	171722418	172128493	1843	209	245267	2.0389	0.020732
NUBP2	10101	16	1797931	1849192	385	65	233480	2.0367	0.020838
GFRAL	389400	6	55157267	55277291	979	55	313421	2.0364	0.020853
C19orf73	55150	19	49611654	49657397	214	47	292381	2.036	0.020877
TRIM21	6737	11	4396127	4449926	385	48	267708	2.0357	0.020891
OR2A25	392138	7	143736313	143782245	259	23	308726	2.0335	0.021001
PDZK1	5174	1	145692662	145774207	165	56	144530	2.0334	0.021008
CLPS	1208	6	35752759	35800121	232	51	172642	2.0328	0.021039
C2orf42	54980	2	70367017	70453151	338	51	225278	2.0319	0.021084
DNHD1	144132	11	6482994	6603255	545	67	257485	2.0311	0.021125
WDR81	124997	17	1584817	1651893	349	75	235414	2.031	0.021127
FBXO9	26268	6	52887586	52975671	256	43	235433	2.0309	0.021132
DENND2D	79961	1	111718591	111782160	353	79	223895	2.0309	0.021135
OR3A2	4995	17	3171184	3217268	276	22	308863	2.0301	0.021171
IQCB1	9657	3	121478608	121588926	517	27	330736	2.0298	0.021187
CTDP1	9150	18	77404801	77524510	736	47	284260	2.0293	0.021211
KIF24	347240	9	34242378	34364198	445	45	259136	2.0262	0.021373
AIFM2	84883	10	71862023	71927832	389	77	265772	2.025	0.021432
ZNF583	147949	19	56880383	56946400	284	55	236832	2.0243	0.021468
UTP3	57050	4	71519196	71566268	186	29	152914	2.0238	0.021494
TMBIM1	64114	2	219128917	219192280	276	23	255954	2.0222	0.02158
EML2	24139	19	46102658	46183775	407	59	293983	2.0219	0.021595
LOC101928120	101928120	1	154899036	154945101	163	51	218869	2.0194	0.021721
GSTA4	2941	6	52832746	52895178	304	45	286719	2.0191	0.021737
TPD52	7163	8	80937103	81118836	916	64	261493	2.0175	0.021823
RIPOR3	140876	20	49192645	49343277	796	94	245703	2.0164	0.021877
MYL5	4636	4	634717	685822	260	43	220794	2.0159	0.021905
NOXRED1	122945	14	77849827	77925225	344	43	199494	2.0148	0.021961
HSPB8	26353	12	119581595	119642551	245	61	211946	2.0146	0.021973
OR2A14	135941	7	143791206	143837138	220	20	329106	2.0136	0.022024
ANKRD9	122416	14	102963179	103011128	281	52	271995	2.013	0.022056
CILK1	22858	6	52856097	52961676	320	46	243353	2.013	0.022058
PAX9	5083	14	37091773	37157012	361	46	292903	2.0125	0.022085
RNF212	285498	4	1040039	1142352	610	38	334027	2.0117	0.022124
SPATA2	9825	20	48509928	48567080	316	34	247318	2.0109	0.02217
PPP2R2D	55844	10	133712957	133780054	240	42	230322	2.0104	0.022196
SYCP2	10388	20	58428612	58543704	431	43	218108	2.0086	0.022289
CFI	3426	4	110651848	110758381	556	53	216405	2.0085	0.022297
RAB26	25837	16	2163145	2214141	152	49	174022	2.0077	0.022337
MN1	4330	22	28134265	28232486	342	114	228901	2.0069	0.02238
TNFSF13	8741	17	7426609	7474925	253	45	276834	2.0067	0.022393
KANK2	25959	19	11264943	11343243	419	58	271771	2.0044	0.022516
HRC	3270	19	49644455	49693686	275	42	287077	2.0041	0.022528
MACO1	55219	1	25722388	25836700	421	33	175947	2.0031	0.022585
LIMA1	51474	12	50559563	50712353	462	46	194280	1.9991	0.022797
SMIM2	79024	13	44707287	44770393	247	62	170652	1.999	0.022803
POLR3C	10623	1	145582605	145645972	148	31	247049	1.9968	0.022923
MAPRE3	22924	2	27158525	27260087	341	40	206916	1.9967	0.022928
AP2A1	160	19	50235180	50320369	371	74	238352	1.995	0.023021
DYNLRB1	83658	20	33069193	33138762	229	58	158833	1.9939	0.023084
ZNF492	57615	19	22782126	22860472	675	49	243041	1.9932	0.023121
MAP1LC3A	84557	20	33099688	33158149	195	53	172486	1.993	0.023132
ARRDC4	91947	15	98468933	98527068	389	65	304896	1.9903	0.023278
C11orf65	160140	11	108169012	108373258	834	48	180102	1.9899	0.0233
WDR43	23160	2	29082533	29181080	516	34	267665	1.9895	0.023325
ARHGEF35	445328	7	143873176	143927791	22	12	137158	1.9889	0.023355
WNT9A	7483	1	228099165	228170676	324	40	243046	1.9881	0.0234
BUB3	9184	10	124878760	124934886	232	66	193809	1.9874	0.023437
ALDH1L2	160428	12	105403562	105513341	584	53	297537	1.9872	0.023451
MAPK12	6300	22	50681331	50735248	296	61	269845	1.9869	0.023468
ATP6V0A1	535	17	40575862	40684597	350	60	229079	1.9867	0.023476
BCL10	8915	1	85721459	85777604	280	48	312415	1.9854	0.023548
NARS1	4677	18	55257888	55324177	350	58	273677	1.9843	0.023614
CDK5RAP1	51654	20	31936645	32024375	258	40	190639	1.9842	0.023616
TRIM3	10612	11	6459843	6530689	325	57	227173	1.9838	0.023641
ATXN7L3	56970	17	42259173	42310747	180	50	237470	1.9833	0.023668
JCHAIN	3512	4	71511258	71567348	221	38	168911	1.9832	0.023671
KHDRBS3	10656	8	136434702	136679068	1123	73	228719	1.9822	0.023728
UGGT1	56886	2	128813754	128963251	757	45	278844	1.9817	0.023755
ICAM5	7087	19	10365655	10417454	229	69	255002	1.9814	0.023774
TSBP1-AS1	101929163	6	32336234	32383967	878	33	289903	1.9809	0.023798
HERC2	8924	15	28346183	28602313	687	42	107988	1.9798	0.02386
TUBA1B	10376	12	49511565	49560304	173	28	178265	1.9798	0.023862
CDC37L1	55664	9	4644566	4716594	477	58	240448	1.9791	0.023902
MAPK11	5600	22	50692142	50743779	285	56	276076	1.9773	0.024005
CLNS1A	1207	11	77317196	77383851	286	39	222531	1.9771	0.024014
RBM33	155435	7	155402188	155584179	814	41	267194	1.977	0.024023
STUM	375057	1	226701501	226806915	535	77	242230	1.9764	0.024055
SLC6A20	54716	3	45786941	45873039	325	100	240107	1.9763	0.024063
PWWP2A	114825	5	159492889	159581452	375	52	206785	1.9759	0.024085
JPT2	90861	16	1693201	1762073	312	42	176338	1.975	0.024132
RHO	6010	3	129212482	129264187	226	43	209277	1.9742	0.024178
MOB1B	92597	4	71733043	71863891	501	50	195116	1.974	0.024193
DNAJA4	55466	15	78521487	78584538	343	53	295105	1.9736	0.024212
INPP5F	22876	10	121450559	121598663	522	39	287406	1.9736	0.024214
TMED8	283578	14	77795102	77878396	313	47	267557	1.9734	0.024224
RAPGEF2	9693	4	159990224	160291314	1117	92	220355	1.9711	0.024357
INPP5E	56623	9	139313067	139369305	332	47	250773	1.9699	0.024426
H2BC14	8342	6	27747822	27793267	190	52	207168	1.9691	0.024473
PROM2	150696	2	95904674	95976067	234	78	150316	1.9689	0.024483
CALM2	805	2	47377221	47439229	281	45	300337	1.9686	0.024499
CLU	1191	8	27444434	27507328	306	55	286567	1.9684	0.024513
LDLRAD4	753	18	13183729	13662753	2532	282	226881	1.9668	0.024601
COX5A	9377	15	75202616	75265495	244	51	219040	1.9639	0.024769
C2orf16	84226	2	27764389	27815589	171	31	240308	1.9639	0.024773
CCDC70	83446	13	52401117	52450372	243	66	259737	1.9639	0.024773
GNPDA2	132789	4	44684190	44763651	345	30	266951	1.963	0.024823
SPAG6	9576	10	22599345	22716539	298	66	95204	1.9628	0.024837
SNRPE	6635	1	203795740	203850280	270	27	268537	1.961	0.024941
ERICH3	127254	1	75023795	75174422	554	80	226231	1.9608	0.024949
RNASET2	8635	6	167332992	167405077	405	53	306903	1.9606	0.024965
FYN	2534	6	111971535	112229655	1164	78	266446	1.9576	0.025139
OR12D2	26529	6	29329416	29375448	409	43	266640	1.9575	0.025144
CWF19L2	143884	11	107187071	107363572	947	49	313032	1.9562	0.025219
NLRX1	79671	11	119004036	119064725	210	44	212521	1.9545	0.025319
OR12D3	81797	6	29331200	29378068	435	45	250970	1.9538	0.02536
MBD3L5	284428	19	6995594	7043022	168	35	317320	1.9536	0.025374
PRR18	285800	6	166708788	166757011	282	32	258969	1.953	0.025412
PITX1	5307	5	134353424	134404964	234	50	219710	1.9521	0.025465
SAMD4A	23034	14	54998815	55270033	1217	220	246820	1.9513	0.025512
CDC42BPA	8476	1	227167566	227541193	2370	37	349250	1.9482	0.025698
LMBR1L	55716	12	49480334	49539683	203	40	180876	1.9476	0.025732
LHCGR	3973	2	48903913	49017880	732	98	278555	1.9474	0.025741
SCD5	79966	4	83540690	83755010	1347	113	300232	1.9474	0.025741
RTEL1	51750	20	62254163	62337606	541	59	245072	1.9464	0.0258
KPNA1	3836	3	122130748	122268786	501	50	275135	1.9462	0.025812
DEGS2	123099	14	100602753	100661012	266	47	261873	1.946	0.025829
POLR3H	171568	22	41911803	41975479	277	37	189787	1.9459	0.025836
GRK5	2869	10	120932197	121225131	1481	132	269109	1.9455	0.025858
ADAMTSL2	9719	9	136362286	136450641	393	76	246694	1.9445	0.025917
ZNF445	353274	3	44471262	44554162	236	61	212198	1.9438	0.02596
TTPA	7274	8	63962047	64033612	344	35	300670	1.9434	0.025981
AQP11	282679	11	77265680	77331401	286	32	242708	1.9428	0.026018
ASPSCR1	79058	17	79900426	79985282	395	63	190017	1.9425	0.026036
PPIL2	23759	22	21985273	22062202	410	48	293181	1.9412	0.026117
RAPGEF5	9771	7	22147908	22431751	1484	120	282779	1.9392	0.026237
KIAA0040	9674	1	175116123	175197229	421	61	279308	1.939	0.026253
WDCP	80304	2	24242206	24305296	266	37	299656	1.9376	0.026335
PTPRZ1	5803	7	121478159	121712090	954	83	278900	1.9342	0.026544
XRCC2	7516	7	152333583	152408250	500	66	250849	1.9339	0.026565
ATP8B1-AS1	100505549	18	55262534	55346508	456	70	285105	1.9334	0.026591
SPRR1A	6698	1	152921564	152968290	214	29	256302	1.9329	0.026625
FAM217B	63939	20	58473819	58533735	200	44	175284	1.9325	0.026647
CCDC149	91050	4	24797739	25016826	1114	102	276976	1.9314	0.026716
SRPK1	6732	6	35790811	35923957	548	44	241898	1.9307	0.026758
TSKS	60385	19	50233011	50301587	292	73	228136	1.93	0.026802
HIBCH	26275	2	191059355	191219771	706	32	286555	1.9298	0.026816
BRI3	25798	7	97875972	97962972	423	36	252826	1.9286	0.026891
MYORG	57462	9	34358907	34411894	189	43	286652	1.9252	0.027101
FKBP1B	2281	2	24237584	24296551	258	40	290268	1.9249	0.027123
SGCA	6442	17	48208240	48263293	204	68	232270	1.9244	0.027152
ATP23	91419	12	58300324	58361052	253	26	271646	1.9236	0.0272
MYCBP2	23077	13	77608792	77936177	1162	68	245851	1.9224	0.027277
CYRIB	51571	8	130841839	131063897	949	95	225646	1.9224	0.027279
NISCH	11188	3	52454524	52537088	323	44	188018	1.9222	0.027289
SPG7	6687	16	89539802	89634174	517	41	254790	1.9222	0.027291
TAF5	6877	10	105092724	105158822	182	50	188804	1.9212	0.027356
HRG	3273	3	186348747	186406023	340	43	209626	1.9209	0.027372
MBD3L2	125997	19	7014351	7061746	50	16	228825	1.9207	0.027387
ACOD1	730249	13	77487694	77542777	287	49	306556	1.9205	0.027396
RBP7	116362	1	10022255	10086078	222	41	241358	1.9194	0.027467
ICAM4	3386	19	10362643	10409260	205	64	260139	1.918	0.027558
PKD1	5310	16	2128709	2220899	389	89	148716	1.9178	0.027571
SLC2A8	29988	9	130124417	130180177	207	34	281193	1.9176	0.027582
TAF10	6881	11	6622048	6668475	212	52	264917	1.9164	0.027657
IP6K2	51447	3	48715436	48789711	203	41	250678	1.9147	0.027768
BPIFB2	80341	20	31560384	31621515	393	64	241565	1.9141	0.027804
CCDC154	645811	16	1474389	1529490	491	55	302379	1.9132	0.027864
SPRR2F	6705	1	153074612	153120989	224	34	178520	1.9125	0.027908
KTN1	3895	14	56011925	56161302	858	41	239873	1.9111	0.027995
FMNL1	752	17	43264192	43334685	278	63	240976	1.9109	0.028009
ALKBH3	221120	11	43867357	43951825	486	55	255344	1.9092	0.028121
FAR2	55711	12	29266936	29498549	1380	74	258406	1.9079	0.028204
CDK13	8621	7	39954959	40146733	772	52	208145	1.9068	0.028275
CAVIN1	284119	17	40544467	40610506	278	31	306536	1.9064	0.028297
PPP1R9B	84687	17	48201101	48262877	221	75	229551	1.906	0.028325
AAMDC	28971	11	77497147	77593398	378	39	233033	1.9057	0.028347
PPP2R5C	5527	14	102191910	102404329	1011	89	286888	1.9041	0.028447
OR2AP1	121129	12	55933199	55979128	326	28	156893	1.9029	0.028526
EIF3F	8665	11	7973867	8027718	278	55	287116	1.9014	0.028624
TJP2	9414	9	71679875	71880124	1132	75	314719	1.8999	0.028725
ARNT	405	1	150772181	150884244	361	49	225081	1.8994	0.028758
MPL	4352	1	43768475	43830135	173	49	183653	1.8984	0.028822
CARD8	22900	19	48701343	48794203	647	58	303371	1.896	0.028978
METTL23	124512	17	74687912	74739962	273	43	185784	1.8959	0.028988
PIAS3	10401	1	145540257	145596546	190	45	231824	1.8957	0.029
TMEM104	54868	17	72737622	72845922	451	74	233557	1.8945	0.029079
CHRNB1	1140	17	7313406	7370932	223	59	214896	1.8943	0.02909
BAIAP2L1	55971	7	97910962	98065427	657	61	241914	1.8939	0.029121
KCTD2	23510	17	73008279	73071981	334	40	299754	1.8938	0.029129
TBL2	26608	7	72973274	73028013	207	43	257263	1.8918	0.029262
IFT140	9742	16	1550428	1697109	858	60	240550	1.8901	0.029374
HIP1R	9026	12	123284045	123357508	373	31	306046	1.8896	0.029408
OR13C4	138804	9	107278534	107324490	212	47	295447	1.8895	0.029416
GLT8D1	55830	3	52718500	52775099	230	39	227320	1.8894	0.02942
CCDC81	60494	11	86050778	86144151	538	58	307364	1.8886	0.029472
SANBR	84542	2	61258005	61375169	365	63	252095	1.888	0.029515
ZCCHC4	29063	4	25279396	25384190	577	56	247005	1.8877	0.029536
FBXO34	55030	14	55703021	55830329	682	51	186294	1.8862	0.029634
FZD6	8323	8	104275661	104355094	341	37	332680	1.8849	0.029722
SLU7	10569	5	159818648	159881168	310	57	230578	1.8849	0.029724
TOGARAM2	165186	2	29169164	29285096	667	65	306172	1.8847	0.029734
RGS10	6001	10	121249339	121337222	424	79	257591	1.8846	0.02974
SREBF1	6720	17	17704663	17775331	300	40	160007	1.8844	0.029757
RAB2B	84932	14	21917179	21980132	255	32	298128	1.8838	0.029797
ZNF79	7633	9	130151653	130219525	265	27	251831	1.8837	0.029802
CDC23	8697	5	137513337	137584032	265	47	184501	1.8828	0.029866
OR11H4	390442	14	20675951	20721925	344	50	295477	1.8824	0.029888
MACROH2A2	55506	10	71777357	71882040	505	64	282524	1.8819	0.029926
TUBA1A	7846	12	49568578	49618107	178	45	217659	1.8818	0.029933
OGA	10724	10	103534200	103613930	241	65	211963	1.8806	0.030015
ZNF578	147660	19	52921829	53030131	873	53	285303	1.8797	0.030076
OSCP1	127700	1	36873507	36951086	455	41	304678	1.8789	0.030127
OR5AN1	390195	11	59096932	59142867	208	28	256443	1.8777	0.030211
SSBP2	23635	5	80703179	81082072	1524	99	236180	1.8766	0.030284
KLF13	51621	15	31584083	31680102	463	96	206661	1.8761	0.030323
PTPN1	5770	20	49091858	49211299	570	53	278979	1.8746	0.030424
CDC20	991	1	43789626	43838874	140	50	191368	1.8739	0.030469
DMTN	2039	8	21871660	21950036	436	76	248399	1.8739	0.03047
RNF115	27246	1	145575990	145699005	306	38	224853	1.8738	0.030476
EEF1AKMT1	221143	13	21292036	21383095	462	46	262043	1.873	0.030534
CERS2	29956	1	150927649	150982479	239	53	264103	1.8729	0.03054
AVPI1	60370	10	99427181	99482015	300	49	244930	1.8728	0.03055
RLN2	6019	9	5289864	5339611	226	56	211881	1.8722	0.030592
OR6C4	341418	12	55910011	55955940	291	28	155960	1.872	0.030603
B3GAT2	135152	6	71556914	71702101	708	80	254702	1.8719	0.03061
H1-8	132243	3	129227057	129280310	252	37	203979	1.8718	0.030614
PDE6B	5158	4	584363	674681	458	40	240876	1.8718	0.030614
RRP8	23378	11	6611144	6659884	212	57	256363	1.8717	0.030622
CDAN1	146059	15	43005760	43064417	238	45	158457	1.8714	0.030644
	101929304	16	12629049	12678144	1059	50	285114	1.8699	0.03075
PATE3	100169851	11	125623006	125671495	248	31	327313	1.8688	0.030827
KLHL29	114818	2	23573298	23941483	2028	202	296875	1.8684	0.030856
PRDM12	59335	9	133504981	133568384	331	67	240586	1.8677	0.030905
CELA1	1990	12	51712227	51775463	283	43	228273	1.8668	0.030966
TPP1	1200	11	6623997	6675692	237	59	274148	1.8652	0.031075
ACADS	35	12	121128544	121187811	309	36	281412	1.8647	0.031111
SMARCD1	6602	12	50443760	50504494	169	40	253299	1.8639	0.031165
LSM10	84967	1	36849031	36898493	307	28	321446	1.8634	0.031202
CST5	1473	20	23846572	23895380	311	49	195090	1.862	0.0313
ANKS3	124401	16	4736500	4819378	519	44	268973	1.861	0.031374
MOGAT1	116255	2	223501457	223585005	384	63	262657	1.8603	0.031418
TOX4	9878	14	21910335	21977319	263	35	293247	1.8601	0.031435
TMEM229A	730130	7	123660970	123708523	203	29	340582	1.8596	0.031468
FAM131A	131408	3	184018717	184074063	216	67	253874	1.8595	0.031475
GMEB2	26205	20	62208955	62293381	470	63	299793	1.8589	0.031524
PLCH2	9651	1	2372754	2446964	473	89	217909	1.8588	0.031531
GNG7	2788	19	2501218	2737746	1531	188	254059	1.8572	0.031638
EPB41L3	23136	18	5382380	5665662	1482	174	250255	1.8561	0.031723
SNX27	81609	1	151549454	151681559	408	58	218507	1.8559	0.031737
CTSS	1520	1	150692672	150773433	233	36	285429	1.8547	0.031816
MYO3A	53904	10	26188002	26511465	1905	46	325158	1.854	0.031869
ANGPT2	285	8	6347172	6455784	947	101	293328	1.854	0.031872
ZNF622	90441	5	16441628	16500894	227	48	291876	1.8536	0.031895
SPMIP9	200523	2	88789115	88839196	287	33	278761	1.8536	0.031899
CSRNP2	81566	12	51444988	51512454	278	33	301681	1.8521	0.032004
SEC24D	9871	4	119633978	119794838	856	42	317254	1.852	0.032014
DAPK2	23604	15	64189235	64398614	1112	92	258206	1.8514	0.032054
ARPC2	10109	2	219046817	219129071	327	41	213933	1.8503	0.032135
ASH1L	55870	1	155295052	155567324	690	105	152121	1.8491	0.032225
SPMIP6	84688	9	34369017	34432898	268	37	281255	1.8475	0.03234
SETD5	55209	3	9404384	9529838	496	60	239373	1.8416	0.032769
ENTHD1	150350	22	40129049	40324794	519	63	221089	1.8405	0.03285
CCDC51	79714	3	48463580	48516529	159	36	217985	1.8404	0.032856
KIF26A	26153	14	104570060	104657235	553	95	239407	1.8398	0.032902
DTX3L	151636	3	122248085	122304050	254	42	300407	1.8387	0.032983
SLC25A36	55186	3	140625662	140708785	328	31	275605	1.8386	0.032986
EBPL	84650	13	50224812	50300627	413	49	304599	1.8384	0.033003
ZNF764	92595	16	30555085	30604642	145	65	115511	1.8382	0.033016
SLC39A13	91252	11	47393683	47448051	257	35	232411	1.8371	0.033096
MSRB3	253827	12	65637423	65870687	797	73	187931	1.8367	0.033129
SNX1	6642	15	64351275	64446433	423	46	202052	1.836	0.033179
ITGAL	3683	16	30448983	30544506	300	61	213906	1.8358	0.033192
TTC12	54970	11	113150251	113254345	428	72	250949	1.8347	0.033275
MFSD10	10227	4	2922288	2971586	292	34	170255	1.8342	0.033311
YDJC	150223	22	21972378	22034017	288	48	276029	1.834	0.033326
TOMM5	401505	9	37578410	37627636	207	41	243156	1.8323	0.033454
DHH	50846	12	49473204	49523602	167	42	197053	1.8321	0.033465
PPM1K	152926	4	89168761	89240983	310	50	241795	1.8321	0.033469
TECPR1	25851	7	97834755	97916563	416	51	231705	1.8316	0.033508
SPATS2	65244	12	49725688	49931208	717	54	275395	1.8315	0.033516
UBAP1	51271	9	34144003	34262521	472	50	243940	1.8312	0.033538
LRRC37A2	474170	17	44552323	44643016	21	9	37930	1.8293	0.033674
PLEC	5339	8	144979321	145085913	528	38	210306	1.8267	0.033876
QRFPR	84109	4	122239797	122337181	696	53	318828	1.8261	0.033918
LGALS13	29124	19	40058169	40108114	292	32	265609	1.826	0.033929
ZNF512	84450	2	27770836	27856082	320	31	238100	1.8233	0.034127
ACO2	50	22	41830099	41934993	451	61	138597	1.823	0.034153
TBC1D27P	96597	17	16816948	16867856	342	40	307459	1.8221	0.034218
PPP1R3D	5509	20	58501887	58550352	186	42	170217	1.8212	0.034291
ZBED6	100381270	1	203731651	203779590	239	38	292121	1.8211	0.034294
CEPT1	10390	1	111647249	111737724	449	50	169611	1.8194	0.034426
SEC14L3	266629	22	30833946	30903034	405	52	305799	1.8191	0.034451
PMVK	10654	1	154887208	154944484	201	56	214897	1.8185	0.034495
TMEM248	55069	7	66351203	66433538	390	46	228946	1.8185	0.034495
ZNF197	10168	3	44631511	44699963	194	47	201742	1.8166	0.034638
GABARAP	11337	17	7133738	7180753	147	37	186263	1.8164	0.034652
SPINK5	11005	5	147408535	147526925	749	35	331797	1.8154	0.034734
SBF1	6305	22	50873429	50948467	518	95	219909	1.8152	0.034746
ROCK1	6093	18	18519701	18726812	452	81	155871	1.8151	0.034757
ZNF805	390980	19	57717053	57784106	351	46	279100	1.8136	0.03487
TEKTIP1	100128569	19	3503674	3554121	291	60	161960	1.813	0.034915
ANKRD11	29123	16	89324029	89591969	1196	83	225963	1.8128	0.034929
BAP1	8314	3	52425020	52479121	195	46	133523	1.8127	0.034941
CCNL1	57018	3	156854291	156913482	264	24	301080	1.812	0.034992
AHSA1	10598	14	77889373	77945815	299	35	238037	1.8109	0.035078
ZNF585B	92285	19	37662481	37736632	223	59	225169	1.8106	0.0351
CLN3	1201	16	28478600	28540897	182	33	249277	1.8105	0.035107
LSM1	27257	8	38010839	38069248	172	31	219694	1.8101	0.03514
SUMO2	6613	17	73153825	73214098	277	56	187644	1.8094	0.035192
CACNA1H	8912	16	1168241	1281772	1061	143	156435	1.8089	0.035237
UBA3	9039	3	69093881	69164524	268	39	242849	1.8085	0.035268
DPY19L2	283417	12	63942693	64097354	748	46	314217	1.8083	0.035279
HORMAD1	84072	1	150660535	150728372	227	25	309372	1.808	0.035302
SLAMF9	89886	1	159911282	159959044	250	57	279262	1.8076	0.035331
H2BC13	8340	6	27765257	27810709	195	54	182418	1.8069	0.035388
ATG14	22863	14	55823109	55913576	545	39	265482	1.8067	0.035405
TET3	200424	2	74177211	74345303	643	72	251294	1.8053	0.035514
BAG4	9530	8	37999106	38080819	241	51	182289	1.8052	0.035521
PHRF1	57661	11	541226	622222	591	58	267963	1.8049	0.035547
FAM230J	729461	22	20629647	20696407	2	1	4218	1.8041	0.035606
WDR5B	54554	3	122120700	122169882	200	42	287812	1.8035	0.035656
NUP54	53371	4	77025812	77104668	567	20	374055	1.8025	0.035731
SUN5	140732	20	31561579	31627239	418	67	243586	1.8023	0.035751
CFAP418	157657	8	96247141	96316707	425	43	354002	1.8012	0.035832
HDAC10	83933	22	50673612	50724834	289	53	261344	1.8012	0.035836
APOBR	55911	16	28470970	28520291	110	26	223171	1.8011	0.035847
RXFP4	339403	1	155876480	155922625	125	29	240258	1.8006	0.035883
TREX1	11277	3	48471919	48519044	142	35	212687	1.8001	0.035926
MICU1	10367	10	74117084	74420949	1181	43	181033	1.7995	0.035971
PRPF8	10594	17	1543923	1623176	389	67	228096	1.7984	0.036054
RASL11B	65997	4	53693495	53743002	255	35	285395	1.7981	0.036078
METTL2B	55798	7	128081783	128152978	311	50	324639	1.7968	0.036187
SAMD15	161394	14	77808762	77867587	229	42	279471	1.7967	0.036195
FER1L5	90342	2	97273574	97380624	286	70	182307	1.7951	0.036321
SPRR3	6707	1	152939223	152986332	246	16	306776	1.7949	0.036331
SCN3B	55800	11	123489895	123560315	438	59	325057	1.7932	0.036473
DNAH1	25981	3	52315335	52444513	495	59	172723	1.7919	0.036575
PMM2	5373	16	8856670	8953194	733	67	295952	1.7906	0.036682
RNF181	51255	2	85787391	85834831	190	36	321519	1.7903	0.036703
TMEM135	65084	11	86713886	87049876	2230	72	335033	1.7902	0.036714
DNAAF8	146562	16	4749289	4809397	358	41	279344	1.7901	0.036721
CNTNAP1	8506	17	40799632	40862011	195	45	187933	1.7895	0.03677
CFAP221	200373	2	120267008	120424237	523	53	250931	1.7887	0.03683
RPL39L	116832	3	186828741	186892263	348	54	218556	1.7887	0.036835
CAMK1G	57172	1	209722045	209797284	417	67	266257	1.7885	0.036848
YIPF4	84272	2	32467958	32543074	293	59	237525	1.7884	0.036855
SEC23IP	11196	10	121617085	121714170	486	30	316679	1.7867	0.036989
BBX	56987	3	107206783	107540176	1239	91	232960	1.7859	0.037055
MIX23	131076	3	122068436	122137074	311	44	310569	1.7857	0.037074
PRLR	5618	5	35038861	35265823	1084	96	288119	1.7857	0.037076
ARL6IP5	10550	3	69099090	69165239	260	42	241044	1.785	0.037128
PNKD	25953	2	219100115	219221516	534	43	248087	1.785	0.037131
CCR6	1235	6	167490295	167564168	433	63	282376	1.7833	0.037269
SCN2A	6326	2	165951659	166258820	1361	100	245733	1.7827	0.037321
CHPT1	56994	12	102056417	102132852	432	67	293122	1.7819	0.037386
AP4E1	23431	15	51165780	51308097	524	34	309994	1.7815	0.037413
MTF2	22823	1	93509792	93614638	422	63	237508	1.7813	0.037429
RDH16	8608	12	57335215	57388158	185	31	249576	1.781	0.037456
LRRC2	79442	3	46546875	46656589	592	48	334512	1.7809	0.037468
FRMD6	122786	14	51920819	52207445	1425	154	294041	1.7802	0.037526
RIT1	6016	1	155857599	155916193	165	34	242609	1.7797	0.037559
GGH	8836	8	63917638	63986610	328	29	337434	1.7797	0.03756
COQ8A	56997	1	227049589	227185246	676	101	238463	1.7795	0.03758
OTOL1	131149	3	161112389	161231740	635	45	304758	1.7792	0.037602
PEX13	5194	2	61209812	61289125	260	48	249108	1.7756	0.037901
NLRP10	338322	11	7971156	8020059	240	60	284329	1.7749	0.037955
SGK2	10110	20	42152566	42224317	392	87	247872	1.7749	0.03796
QARS1	5859	3	49123365	49177562	141	63	171508	1.7749	0.037961
ZBBX	79740	3	166948075	167133193	813	72	250448	1.7746	0.037978
CCN6	8838	6	112340278	112400889	246	67	218350	1.7745	0.037994
AGER	177	6	32138745	32187099	247	54	301250	1.7738	0.038051
TMEM198	130612	2	220373385	220425317	249	51	211749	1.7725	0.038157
LRRTM2	26045	5	138195079	138246057	217	32	164755	1.7724	0.038166
RSL24D1	51187	15	55463512	55524231	397	27	311937	1.7722	0.038179
NKX6-2	84504	10	134588320	134634537	300	68	244175	1.7718	0.038214
GCK	2645	7	44173870	44264022	428	75	280744	1.7704	0.038327
HPS6	79803	10	103790124	103837795	157	55	208480	1.7698	0.038377
TRIM22	10346	11	5675817	5742093	470	64	323958	1.7679	0.038539
SCARA3	51435	8	27456100	27544286	415	48	300929	1.7674	0.038579
NEK6	10783	9	126984885	127124721	661	62	260923	1.7673	0.038586
MPPED2	744	11	30396040	30643260	1106	106	250826	1.767	0.03861
DVL2	1856	17	7118661	7172867	172	43	176962	1.7657	0.038719
PHF23	79142	17	7128347	7177825	161	41	185430	1.7655	0.038743
DHDH	27294	19	49401939	49458226	318	75	261732	1.7649	0.038789
EPG5	57724	18	43417574	43582305	813	67	267904	1.7634	0.038913
CRY2	1408	11	45833669	45914799	356	47	259238	1.7632	0.038929
NCAPG	64151	4	17777436	17856488	251	37	252766	1.7619	0.039043
RPA2	6118	1	28208035	28276255	367	34	263311	1.7611	0.039112
TUBGCP6	85378	22	50646118	50718453	429	71	232966	1.7609	0.039127
ATRIP	84126	3	48453114	48519044	188	42	211343	1.7608	0.039138
PRDX6	9588	1	173411486	173467946	243	35	196376	1.7607	0.039144
FKBP1A	2280	20	1339621	1408816	393	59	306915	1.7604	0.039172
SLC26A9	115019	1	205872176	205947588	366	58	222323	1.7603	0.03918
CHRNB2	1141	1	154505257	154562354	233	55	247919	1.7586	0.039323
ATG4B	23192	2	242541775	242623272	503	51	262474	1.758	0.039372
RNF111	54778	15	59244865	59399618	739	67	242720	1.7574	0.039426
PRSS46P	100287362	3	46751073	46812921	279	23	315182	1.756	0.039544
CST2	1470	20	23794404	23842312	448	46	288757	1.7553	0.039601
CHST10	9486	2	100998322	101069130	510	52	212261	1.7552	0.039614
ARSA	410	22	51051182	51101601	276	57	299769	1.7549	0.039636
RALA	5898	7	39628152	39757723	504	59	272647	1.7526	0.03984
LONRF2	164832	2	100879753	100974195	679	39	253196	1.7518	0.039908
PATE1	160065	11	125581180	125629743	262	26	353775	1.7498	0.040079
SEMA3G	56920	3	52457268	52514112	211	39	214801	1.7492	0.040129
CRYZL1	9946	21	34951647	35049160	288	76	212702	1.7488	0.040167
ZMIZ1	57178	10	80793751	81086285	1629	223	262270	1.7487	0.040174
GOLGA5	9950	14	93225576	93316308	529	36	257146	1.7482	0.040214
ZCCHC8	55596	12	122946146	123020543	262	31	212384	1.7482	0.040217
DRD1	1812	5	174857675	174906163	315	54	247089	1.7482	0.040218
ARL11	115761	13	50167435	50218008	292	40	311006	1.748	0.040234
PKP1	5317	1	201217580	201312121	603	60	284521	1.7476	0.040269
NAP1L5	266812	4	89607066	89654023	174	35	294557	1.7473	0.040289
LHFPL5	222662	6	35738071	35801852	321	54	166250	1.7469	0.040327
RAB21	23011	12	72113658	72191150	364	40	227225	1.7466	0.040353
PLXNB1	5364	3	48435261	48506460	187	35	218226	1.7464	0.040373
MAN1A1	4121	6	119488366	119706774	1306	48	273800	1.7459	0.040411
RAB32	10981	6	146829828	146886086	216	49	128302	1.7458	0.040427
MBD3L4	653656	19	7027755	7075184	71	25	234525	1.7454	0.040458
MXD4	10608	4	2239160	2298739	320	58	229003	1.7454	0.040459
ELK4	2005	1	205567071	205637971	353	54	292157	1.7445	0.040539
UQCC3	790955	11	62404126	62451162	160	46	162006	1.7441	0.040567
TOP2B	7155	3	25629396	25741396	403	47	223664	1.7439	0.040587
MRPL42	28977	12	93826266	93907548	399	48	244304	1.7436	0.040616
ZCCHC24	219654	10	81132081	81240383	765	101	293583	1.7431	0.040656
GALR1	2587	18	74927008	74992098	451	58	346450	1.7428	0.040686
DISC1	27185	1	231727561	232187018	2283	214	251262	1.7425	0.040708
DDAH1	23576	1	85774168	86079046	1461	123	258013	1.742	0.040757
ARFGEF2	10564	20	47503250	47663230	695	49	294128	1.7408	0.040855
SPINK14	408187	5	147513109	147565182	318	28	309769	1.7377	0.041131
DEFB130B	100133267	8	11911898	11964256	2	1	4667	1.7375	0.04115
AP5M1	55745	14	57700606	57766797	147	42	202158	1.7374	0.041158
ANAPC4	29945	4	25343848	25430120	460	52	257689	1.7373	0.041171
MAFK	7975	7	1535368	1592679	380	33	241015	1.7371	0.041186
NBPF4	148545	1	108755902	108821720	31	11	247240	1.7369	0.041201
BPIFA1	51297	20	31788802	31841115	267	27	148767	1.7364	0.041246
TWF2	11344	3	52252626	52308183	195	43	222561	1.7364	0.041248
TAFA4	151647	3	68770915	69016761	1236	63	258379	1.7362	0.041266
INTS5	80789	11	62404320	62455774	174	49	165824	1.736	0.041279
TMA7	51372	3	48446686	48495537	135	28	237723	1.7356	0.041321
KCNIP2	30819	10	103575731	103638769	181	59	210732	1.735	0.041367
EIF4G1	1981	3	183997283	184063146	215	59	259961	1.7341	0.041449
GRINA	2907	8	145029226	145077596	191	34	224463	1.7337	0.041482
DEFA1	1667	8	6825171	6872614	55	19	226806	1.7336	0.041496
PKD1L3	342372	16	71953441	72068877	724	64	258298	1.7327	0.041573
RIMS1	22999	6	72561406	73122845	2518	94	264784	1.7326	0.041582
TMBIM6	7009	12	50100293	50168717	367	32	249363	1.7321	0.041628
CDCA2	157313	8	25281275	25375425	451	35	226460	1.732	0.041634
HSD17B14	51171	19	49306274	49374935	367	58	243137	1.7317	0.041665
PDZD8	118987	10	119019936	119169951	678	42	273456	1.7316	0.041669
ZNF582	147948	19	56876595	56939970	286	64	244411	1.7308	0.041745
FBXO11	80204	2	48024059	48168524	711	56	230561	1.7307	0.041749
ELP5	23587	17	7120372	7173259	168	41	180849	1.7307	0.04175
CIAO2A	84191	15	64354761	64421207	280	38	212414	1.7301	0.041803
IFNA21	3452	9	21155636	21201659	308	31	266459	1.7295	0.041858
PLAU	5328	10	75635862	75687259	205	31	214706	1.728	0.041998
GJA5	2702	1	147218332	147288165	383	40	304536	1.7278	0.042009
GPBAR1	151306	2	219090738	219138582	196	41	207063	1.7276	0.042032
ZNF234	10780	19	44610710	44674462	306	44	177539	1.7275	0.042036
EAF2	55840	3	121519030	121615373	416	34	308502	1.7266	0.042116
PHF7	51533	3	52409577	52467657	196	47	135258	1.7261	0.042169
HIGD1C	613227	12	51311200	51374668	297	32	330224	1.7257	0.042203
NYAP2	57624	2	226229426	226528734	1098	108	226419	1.7249	0.042277
KIF13B	23303	8	28914795	29155610	1047	76	216718	1.7248	0.042279
TNNC1	7134	3	52475107	52523057	195	33	212409	1.724	0.042356
FBXL15	79176	10	104143979	104192894	140	50	241486	1.7238	0.042368
C6orf52	347744	6	10661651	10730030	323	45	88702	1.7217	0.042558
IPO8	10526	12	30771915	30883929	518	37	285836	1.7214	0.042586
REG3G	130120	2	79217812	79265630	357	28	325078	1.7196	0.042757
KHDC4	22889	1	155872834	155939209	177	32	240168	1.7168	0.043012
SPDYE1	285955	7	44003552	44059723	114	34	188288	1.7149	0.043185
JMJD4	65094	1	227908890	227958284	283	38	171992	1.7147	0.0432
DNAH10	196385	12	124211786	124430267	1221	93	216194	1.7144	0.043223
OR11H6	122748	14	20656869	20702861	352	53	353071	1.7135	0.043307
NAT9	26151	17	72756686	72807534	240	46	258226	1.7125	0.043404
TCF21	6943	6	134175259	134226675	255	37	248630	1.712	0.043445
LBHD1	79081	11	62420289	62474241	208	50	190418	1.7116	0.043483
OR1L6	392390	9	125477127	125523062	196	29	203291	1.7114	0.043502
EIF3M	10480	11	32570313	32634037	300	49	300360	1.7111	0.043533
ALDH3B1	221	11	67741048	67806743	374	49	175526	1.711	0.043538
HMBOX1	79618	8	28712911	28932456	599	67	195173	1.7106	0.043577
GPR157	80045	1	9153472	9224229	333	57	235284	1.7104	0.043591
ATP5PF	522	21	27086791	27142965	196	45	190457	1.7103	0.043608
EME2	197342	16	1788223	1836628	279	57	178979	1.7098	0.043656
NUDT2	318	9	34294504	34353711	220	41	269422	1.709	0.043725
SNX22	79856	15	64408899	64459680	217	45	202298	1.7089	0.043735
KIT	3815	4	55489095	55616881	622	68	257827	1.7077	0.043843
FCGR2B	2213	1	161597905	161658444	192	50	112304	1.7068	0.043929
ARHGEF33	100271715	2	39111504	39212590	389	72	193296	1.7068	0.043931
DCAF16	54876	4	17792278	17847386	175	29	265729	1.7062	0.04399
NT5C2	22978	10	104837774	104988063	625	50	273364	1.7059	0.04401
	101060022	1	228121662	228169059	184	33	220724	1.7049	0.044108
DSCAM	1826	21	41374343	42254039	5450	354	264188	1.7048	0.044118
MGAT4D	152586	4	141354529	141454531	379	37	321859	1.7046	0.044136
BIN2	51411	12	51664822	51753446	419	40	279896	1.7044	0.04415
ZBTB7A	51341	19	4035216	4101816	291	54	226516	1.7036	0.04423
CSDC2	27254	22	41922014	41982670	265	31	187499	1.7033	0.044256
H4C11	8363	6	27756903	27802258	190	56	191994	1.7033	0.044258
SLC14A1	6563	18	43269088	43342485	528	49	303878	1.7032	0.044268
OR6C76	390326	12	55785038	55830976	179	27	289551	1.7031	0.044277
CEP170	9859	1	243277730	243454284	520	48	194719	1.7019	0.044388
TGM4	7047	3	44881098	44966093	413	41	192319	1.7018	0.044394
GAB2	9846	11	77916336	78163868	1157	41	186710	1.7011	0.044459
WDR18	57418	19	949328	1004569	424	65	290537	1.7011	0.044465
DRAM2	128338	1	111649954	111717838	339	42	163356	1.7008	0.044488
UBE2Q2P13	100128108	15	102267297	102322544	155	41	217346	1.6999	0.044576
SLC35G4	646000	18	11574557	11620611	232	52	172203	1.699	0.044663
UGGT2	55757	13	96443834	96740736	1070	65	248338	1.6982	0.044732
MORC3	23515	21	37657360	37759999	571	58	262544	1.6973	0.044821
PRSS50	29122	3	46743606	46794373	271	29	330713	1.6967	0.044875
CSKMT	751071	11	62397725	62444923	157	45	162033	1.6952	0.045015
PSD	5662	10	104152374	104214691	196	67	232627	1.6949	0.045051
ULK3	25989	15	75118459	75170552	180	51	189574	1.6942	0.045111
GRAP2	9402	22	40262086	40379347	326	83	185049	1.6927	0.045252
HSPG2	3339	1	22138737	22298750	911	82	269230	1.692	0.04532
TBX4	9496	17	59494134	59572471	318	70	205269	1.6915	0.045372
ST6GALNAC1	55808	17	74610838	74674894	332	34	306445	1.6903	0.045485
LMNTD2	256329	11	544850	595779	391	57	268269	1.6902	0.045496
BCL2L1	598	20	30242261	30346752	330	40	220070	1.6895	0.045561
CREBRF	153222	5	172448355	172576291	505	49	279258	1.6889	0.045615
ANKK1	255239	11	113223513	113281140	270	37	250562	1.6888	0.045628
AKR1B10	57016	7	134177344	134236166	360	35	295057	1.6883	0.045681
STRN	6801	2	37054841	37228673	865	55	241656	1.6882	0.045682
TMEM45B	120224	11	129650732	129739898	420	59	285253	1.6875	0.045758
MCUR1	63933	6	13776781	13849794	358	68	198666	1.6871	0.045791
PCYOX1	51449	2	70450231	70518317	244	30	251245	1.6869	0.045809
PI3	5266	20	43768540	43815185	211	22	284788	1.686	0.0459
SLC25A27	9481	6	46585652	46655927	256	50	241657	1.6856	0.045936
IKZF2	22807	2	213854408	214051379	937	67	250892	1.6855	0.04595
CCDC57	284001	17	80049333	80205705	898	43	310580	1.6849	0.046007
NFKB2	4791	10	104118867	104172286	155	60	228496	1.6845	0.046039
VPS39	23339	15	42440899	42535524	426	43	180596	1.6838	0.04611
PGS1	9489	17	76339705	76430740	615	69	255623	1.6831	0.046173
DPPA2	151871	3	109002635	109070364	390	56	208961	1.6825	0.046239
PCLO	27445	7	82373321	82827197	2043	108	286684	1.6804	0.046436
BRD8	10902	5	137465455	137549358	275	42	175641	1.6796	0.046516
GLYCTK	132158	3	52286836	52339272	187	42	230430	1.6789	0.046588
IMPDH2	3615	3	49051758	49101875	130	58	159095	1.6788	0.0466
HPGDS	27306	4	95209707	95299027	460	38	222165	1.6787	0.046604
CENPB	1059	20	3754498	3802337	224	47	280286	1.6787	0.046609
PFDN1	5201	5	139614635	139717689	382	45	209016	1.6785	0.046628
SPI1	6688	11	47366409	47435127	348	38	244451	1.6784	0.046634
CLN5	1203	13	77531059	77586652	273	45	294637	1.6782	0.046651
SPCS1	28972	3	52704792	52752198	187	32	228061	1.6782	0.046656
STAB1	23166	3	52494354	52568512	329	47	199370	1.6778	0.046691
SDE2	163859	1	226160403	226222099	233	57	220786	1.6777	0.0467
PBRM1	55193	3	52569368	52754866	799	37	236151	1.6776	0.046713
WNT9B	7484	17	44893952	44974096	307	56	239541	1.6775	0.046725
FAM227B	196951	15	49608822	49948128	1374	51	323371	1.6758	0.046892
HOGA1	112817	10	99309102	99382559	381	81	213637	1.6754	0.046932
RP1	6101	8	55493627	55692524	763	69	208169	1.6733	0.047137
ECHDC2	55268	1	53351582	53427846	240	54	177345	1.6722	0.047242
ELMO1	9844	7	36882511	37523895	3295	248	264525	1.6719	0.047273
MED6	10001	14	71040306	71102401	380	40	295093	1.6717	0.047295
ICOSLG	23308	21	45632874	45695881	405	72	277143	1.6714	0.047321
MAPK8IP3	23162	16	1721184	1830318	548	74	177905	1.67	0.04746
WDR82	80335	3	52278438	52347659	237	47	224941	1.6696	0.047498
ZNF99	7652	19	22924985	23001973	527	29	292516	1.6688	0.047581
VAMP5	10791	2	85776531	85830511	213	37	334461	1.6685	0.047605
NMT1	4836	17	43103322	43196384	490	50	252487	1.6683	0.047633
PDE9A	5152	21	44038862	44205619	1077	118	283245	1.6674	0.047713
DALRD3	55152	3	49042832	49093504	125	56	164946	1.6673	0.047728
CTDNEP1	23399	17	7136906	7190259	175	42	201468	1.6669	0.047762
LSS	4047	21	47598360	47683738	495	63	256218	1.6669	0.047763
TLR9	54106	3	52245096	52295179	175	43	195504	1.6667	0.047784
FAM162A	26355	3	122068023	122138961	324	41	307353	1.6665	0.047804
ZNF383	163087	19	37673828	37744828	229	60	217839	1.6661	0.047842
MGST2	4258	4	140551922	140671899	618	89	283200	1.666	0.047858
NLRC4	58484	2	32439518	32525812	349	65	247248	1.6654	0.047915
HNRNPR	10236	1	23625953	23706143	300	42	164235	1.6645	0.048005
PPCDC	60490	15	75280927	75353067	343	43	252917	1.6644	0.048011
IGSF9	57549	1	159886829	159950386	301	63	298378	1.6643	0.048025
SVOPL	136306	7	138269030	138420969	894	135	264848	1.6642	0.048033
OR10K2	391107	1	158379718	158425656	295	26	275631	1.6629	0.048167
ATMIN	23300	16	81034458	81090955	388	39	209699	1.6622	0.04824
DBNL	28988	7	44049239	44111315	230	44	226522	1.6601	0.048449
EXOC8	149371	1	231458482	231508578	195	28	246259	1.6597	0.048487
CEACAM18	729767	19	51946897	52003859	356	42	326386	1.6596	0.048493
SPEF1	25876	20	3748151	3797113	228	50	290016	1.6595	0.048504
ZP3	7784	7	75991841	76081388	443	50	273374	1.6595	0.048512
ITSN1	6453	21	34979706	35271609	1023	117	219681	1.6595	0.048512
PFKM	5213	12	48464656	48550187	422	47	256720	1.6592	0.048539
NPC1	4864	18	21076148	21201581	475	56	219294	1.659	0.048555
JPT1	51155	17	73121343	73185775	272	47	197496	1.6588	0.04858
PIP4K2A	5305	10	22813766	23038503	1244	73	234665	1.6583	0.04863
LCA5	167691	6	80184708	80282147	377	39	298366	1.6578	0.048674
WARS1	7453	14	100790125	100877680	435	41	226098	1.6575	0.048709
CLPTM1L	81037	5	1307869	1380180	477	77	248209	1.657	0.048758
DUOXA2	405753	15	45371523	45420304	187	33	255545	1.6567	0.04879
MXRA7	439921	17	74659748	74742056	413	51	199896	1.6559	0.048871
GARIN3	153745	5	156579343	156628279	282	35	267095	1.6553	0.048927
TSPAN13	27075	7	16758351	16834161	593	80	280301	1.6551	0.048953
EPRS1	2058	1	220131940	220255000	618	45	281446	1.6543	0.049037
LDB1	8861	10	103856315	103915210	173	48	248226	1.6542	0.049048
MAP3K5	4217	6	136868184	137148656	1094	99	186494	1.6525	0.049212
DLEC1	9940	3	38045497	38174228	638	77	223566	1.6524	0.049222
OLFM2	93145	19	9954394	10082070	698	104	230921	1.6524	0.04923
PUM2	23369	2	20438453	20585585	557	46	262088	1.6513	0.049336
RELCH	57614	18	59819506	59984355	871	42	286937	1.6504	0.049432
JOSD1	9929	22	39071548	39132423	229	35	274880	1.6478	0.049695
MIOX	55586	22	50890213	50938750	321	80	205744	1.6461	0.049873
VAMP8	8673	2	85769614	85819156	208	34	324124	1.6457	0.04991
LRRK1	79705	15	101424460	101620317	1252	113	239624	1.6455	0.049933
GOLGB1	2804	3	121372046	121503662	466	47	294657	1.6451	0.049973
YIPF7	285525	4	44614354	44688658	509	36	255035	1.6443	0.050056
MEAF6	64769	1	37945561	38015420	312	48	249261	1.644	0.050093
NHERF4	79849	11	119021127	119070932	164	42	177234	1.6432	0.050172
PPM1M	132160	3	52244782	52294615	170	42	198040	1.6427	0.050225
APOA1	335	11	116696467	116743338	254	38	289797	1.6425	0.050245
NT5DC2	64943	3	52548385	52604093	245	47	222174	1.6418	0.050312
GCLC	2729	6	53352139	53444927	490	88	266333	1.6415	0.050342
ASIC1	41	12	50416420	50487405	206	48	258327	1.6396	0.050544
SPRR4	163778	1	152908128	152955069	185	37	213388	1.6393	0.050571
ZNF468	90333	19	53331785	53395902	387	51	312838	1.639	0.050606
CENPA	1058	2	26973857	27033935	181	31	265568	1.6379	0.050724
TBPL2	387332	14	55870928	55942263	439	34	288390	1.6373	0.050785
ISL1	3670	5	50643958	50700564	246	51	198555	1.637	0.050817
MEGF11	84465	15	66177634	66581075	2225	194	257255	1.6366	0.050854
RANBP1	5902	22	20068461	20124880	310	38	206130	1.6353	0.050998
PM20D1	148811	1	205787150	205854276	323	53	286556	1.6351	0.051014
TMEM245	23731	9	111767415	111917225	781	51	330431	1.6343	0.051096
DCAKD	79877	17	43090706	43173473	432	45	265047	1.6334	0.051197
OR1L4	254973	9	125451269	125497204	257	15	315258	1.6332	0.051211
GTPBP1	9567	22	39066733	39139592	283	30	277586	1.6331	0.051224
ARFGAP3	26286	22	43182530	43288408	586	37	277387	1.633	0.051235
QPCTL	54814	19	46160741	46217248	264	44	271743	1.6329	0.051247
FCGR3B	2215	1	161582986	161636753	193	32	31784	1.6328	0.051251
PSMD2	5708	3	183981886	184036842	173	45	286728	1.6323	0.051312
PPRC1	23082	10	103857787	103920090	182	51	239182	1.632	0.051335
OR6C65	403282	12	55759313	55805251	197	20	311964	1.6309	0.051454
CD7	924	17	80262746	80310480	331	38	233145	1.6291	0.051643
MAFG	4097	17	79866145	79920587	212	56	155166	1.6291	0.051645
C10orf55	414236	10	75659727	75717535	242	64	166206	1.6286	0.051695
CSNK2A3	283106	11	11363489	11409904	330	65	249554	1.6286	0.051702
FABP6	2172	5	159579374	159675729	630	54	288015	1.6284	0.051716
KCNK3	3777	2	26880581	26964066	372	67	223501	1.6283	0.051729
CHPF	79586	2	220393669	220443487	242	50	243584	1.6283	0.051733
ZNF569	148266	19	37891778	37995167	321	44	268757	1.6277	0.051794
MBD5	55777	2	148743580	149281046	2176	116	222730	1.6274	0.051821
STAU1	6780	20	47719876	47839907	493	58	258041	1.6271	0.051857
VAPA	9218	18	9878955	9970018	459	65	264535	1.6268	0.051895
GCC1	79571	7	127210682	127260654	219	51	236747	1.6264	0.051933
FARSB	10056	2	223426162	223555827	546	47	299719	1.6261	0.051969
LOC101929373	101929373	10	42702971	42782290	259	30	112617	1.6259	0.051987
SCAMP5	192683	15	75252876	75323836	336	44	244157	1.6258	0.051998
SLC46A2	57864	9	115631200	115688193	405	59	236243	1.6253	0.052047
ZNF35	7584	3	44655108	44712283	150	43	202984	1.6251	0.052074
SBK3	100130827	19	56042023	56091909	351	80	256930	1.625	0.052081
AP5S1	55317	20	3766171	3815954	231	47	282684	1.6248	0.052103
ASAP1	50807	8	131054350	131490906	2192	65	294001	1.6248	0.052104
SERPINF2	5345	17	1611015	1668562	328	54	236939	1.6246	0.052128
	100996634	6	109522817	109602217	528	35	284330	1.6239	0.052195
LDHA	3939	11	18380936	18439765	266	38	334034	1.6239	0.052197
S100A7L2	645922	1	153399471	153447503	206	40	243192	1.623	0.052296
CARD18	59082	11	104998448	105045461	262	20	338119	1.623	0.0523
ARPP21	10777	3	35645666	35845988	833	71	237206	1.6229	0.052304
GNMT	27232	6	42893500	42941618	216	34	310943	1.6228	0.052315
SECTM1	6398	17	80268900	80326921	403	37	229465	1.6223	0.052371
PDE7B	27115	6	136137834	136526709	1654	127	175485	1.6223	0.052372
SSC4D	136853	7	76008646	76074012	347	43	289164	1.6215	0.05245
ZNF585A	199704	19	37628340	37698643	244	52	268366	1.6213	0.052479
PLA2G4F	255189	15	42423332	42483839	290	70	205365	1.6208	0.05253
GPR182	11318	12	57353355	57400469	167	29	235955	1.6203	0.052581
SPATA3	130560	2	231825839	231894572	459	73	296369	1.6202	0.052592
FGF11	2256	17	7306784	7358256	204	62	208654	1.6195	0.052669
LRIF1	55791	1	111479812	111541825	199	49	265163	1.6176	0.052878
LINC03043	154872	7	124407346	124465864	258	34	242347	1.6174	0.052893
MYLK2	85366	20	30372115	30432500	226	37	254092	1.6171	0.052926
AJAP1	55966	1	4680105	4853851	1258	140	295461	1.6168	0.052957
LINC02693	339263	17	21333211	21489941	678	90	108411	1.6161	0.053038
NPFF	8620	12	53890472	53936422	120	29	252883	1.6141	0.053249
SESN3	143686	11	94888677	95000705	394	84	198788	1.6141	0.053252
PSMA4	5685	15	78797747	78851562	242	31	256982	1.6133	0.053345
PRR4	11272	12	10988448	11037075	217	33	270077	1.6118	0.053499
HUNK	30811	21	33210628	33386377	960	126	296202	1.6114	0.053551
CBLIF	2694	11	59586746	59647974	205	64	163923	1.6112	0.053564
GSTZ1	2954	14	77752230	77807940	269	47	308424	1.6108	0.053612
DLG4	1742	17	7083209	7158369	287	61	172801	1.6103	0.053665
C2orf72	257407	2	231867281	231924429	314	49	310864	1.61	0.053697
KIF15	56992	3	44768209	44904748	462	62	161385	1.6091	0.053802
GALNT6	11226	12	51735654	51820739	360	79	257138	1.6087	0.053838
SLC22A7	10864	6	43230737	43283276	223	57	230743	1.6069	0.054038
GPR141	353345	7	37535212	37791888	1193	63	226710	1.606	0.054139
ATP5PD	10476	17	73024955	73078074	281	38	301336	1.6055	0.054188
C21orf58	54058	21	47710344	47778813	383	57	271817	1.6052	0.05423
ZNF165	7718	6	28013482	28067341	276	28	283524	1.6047	0.054274
	100996573	12	133093616	133141872	299	47	279097	1.6024	0.054531
HOPX	84525	4	57504154	57582874	433	69	300700	1.6023	0.054546
BZW1	9689	2	201641262	201698569	166	37	238332	1.6015	0.054634
HMGB1	3146	13	31022877	31226942	853	150	198428	1.6009	0.054698
SENP3	26168	17	7430309	7485287	284	44	271128	1.6006	0.054738
CCDC54	84692	3	107061188	107107481	239	52	281183	1.6004	0.054752
ARHGEF2	9181	1	155906431	155988396	235	56	224366	1.6002	0.054779
CCDC88A	55704	2	55504978	55682057	1094	52	247019	1.5992	0.054885
PHF21A	51317	11	45940870	46177985	803	65	249282	1.5992	0.054887
GSC2	2928	22	19126504	19172796	335	71	216834	1.5989	0.054924
DGCR8	54487	22	20032755	20109400	403	46	253392	1.5984	0.054979
ANKRD35	148741	1	145514209	145578526	229	57	191288	1.5978	0.055042
PARP11	57097	12	3897410	4017608	593	65	278060	1.5977	0.055057
ARMH3	79591	10	103595356	103850932	793	82	202358	1.5966	0.055182
KIR3DL2	3812	19	55326898	55388670	236	30	221828	1.5965	0.055191
CCDC179	100500938	11	22858468	22916972	326	29	272801	1.596	0.055247
RABGEF1	27342	7	66112151	66286451	939	40	278777	1.5959	0.055254
MCMBP	79892	10	121578916	121668140	435	33	319816	1.5952	0.055333
WFDC12	128488	20	43742067	43788106	215	31	285830	1.5951	0.055348
NSFL1C	55968	20	1412807	1483345	390	50	274067	1.5946	0.055402
MOCS2	4338	5	52381509	52440602	310	37	330834	1.5939	0.055481
RFPL4AL1	729974	19	56248171	56294545	265	50	198250	1.591	0.055806
USP8	9101	15	50681579	50803280	527	51	304858	1.5907	0.055836
HMX2	3167	10	124867006	124920188	247	77	214986	1.5904	0.055867
PGAM2	5224	7	44092326	44140186	248	50	219373	1.5897	0.055955
IFFO2	126917	1	19220774	19317826	571	64	272668	1.5895	0.055974
CARD9	64170	9	139248408	139303133	358	42	285729	1.5893	0.056001
LCTL	197021	15	66829806	66893317	384	59	314943	1.589	0.056036
GPN1	11321	2	27816515	27883713	263	30	209864	1.5887	0.05607
TMEM221	100130519	19	17536318	17594376	268	41	286328	1.5881	0.056132
EDARADD	128178	1	236522680	236658008	793	88	276979	1.5876	0.056188
AMPD3	272	11	10436846	10539126	587	65	289545	1.5874	0.056209
TBC1D14	57533	4	6876171	7044845	916	93	275378	1.5865	0.056312
NDRG4	65009	16	58462549	58557523	530	117	236289	1.5862	0.056342
NPM3	10360	10	103531082	103578170	135	49	190066	1.5859	0.056382
ZC3H8	84524	2	112963439	113047664	246	50	241460	1.5857	0.056401
DZIP1	22873	13	96220456	96331960	411	78	202792	1.5853	0.056448
USP39	10713	2	85794965	85886407	330	57	245018	1.5851	0.056474
GRIN3B	116444	19	965437	1019723	468	56	330171	1.5836	0.056644
GUF1	60558	4	44645433	44712944	393	25	229542	1.5831	0.056699
NOL4	8715	18	31421064	31838515	1486	106	262276	1.5831	0.056705
TTC14	151613	3	180284918	180346120	179	54	210085	1.5826	0.056756
ALDH4A1	8659	1	19187924	19264293	552	76	256198	1.5816	0.056872
DYNAP	284254	18	52223390	52276724	190	40	279289	1.5811	0.056932
MARCHF8	220972	10	45940033	46125354	887	32	228146	1.5809	0.056951
LOC408186	408186	12	9646848	9727876	26	8	66199	1.5807	0.056971
DAO	1610	12	109238806	109304710	369	65	208203	1.5796	0.057095
AK7	122481	14	96823448	96965764	578	104	225742	1.5796	0.057101
NME5	8382	5	137440861	137510132	227	56	191374	1.5783	0.057247
SBK1	388228	16	28235041	28345170	489	100	202486	1.5782	0.057261
PTGR3	284273	18	72899278	72956281	327	69	261460	1.5781	0.057271
TLCD2	727910	17	1596084	1648662	260	55	222936	1.5779	0.057295
TRIM5	85363	11	5666740	5741339	530	73	318885	1.5779	0.057296
C9orf78	51759	9	132579564	132632572	472	27	352533	1.5777	0.057317
BMI1	648	10	22575139	22630414	117	59	114732	1.5765	0.057453
TOM1L2	146691	17	17736822	17910784	718	53	172841	1.5756	0.057559
OR2S2	56656	9	35947105	35993151	268	36	317400	1.5755	0.057572
PITX3	5309	10	103979946	104036231	167	41	246960	1.5752	0.057607
ZNF667	63934	19	56940693	57023770	388	55	273241	1.5747	0.057658
TIA1	7072	2	70426576	70510886	307	28	244739	1.5743	0.057714
CCDC69	26112	5	150550613	150638654	518	74	293356	1.5741	0.057737
BNIP3	664	10	133771204	133830435	358	52	241522	1.5738	0.057763
EFTUD2	9343	17	42917655	43011993	443	54	301609	1.5734	0.057809
B4GALNT3	283358	12	534543	681503	980	166	256714	1.5733	0.057821
KIF20A	10112	5	137479408	137533404	183	51	165137	1.5732	0.057835
HYKK	123688	15	78764906	78839715	332	43	242788	1.5726	0.057903
DNLZ	728489	9	139246352	139303111	365	42	286901	1.5725	0.057913
EFCAB8	388795	20	31416595	31491113	386	48	297332	1.5724	0.057932
CCDC39	339829	3	180321360	180432300	369	71	191686	1.5715	0.058037
NT5C	30833	17	73116320	73162890	200	51	200690	1.5707	0.058122
GOLPH3L	55204	1	150608701	150704672	389	32	293564	1.5703	0.05817
RPL12	6136	9	130199953	130248711	204	26	277750	1.57	0.058212
PCMTD2	55251	20	62852048	62917583	338	58	252912	1.5691	0.058309
AHCY	191	20	32858071	32934608	272	56	164931	1.5684	0.058389
FRRS1L	23732	9	111889581	111964571	390	54	321433	1.5684	0.058393
SPRR1B	6699	1	152968679	153015376	307	12	328069	1.568	0.05844
CCNB2	9133	15	59362284	59427244	336	34	190933	1.5668	0.058578
RNF24	11237	20	3902068	4031216	604	56	256015	1.5664	0.058624
TCOF1	6949	5	149702202	149789871	363	56	232645	1.5657	0.058706
UQCC5	440957	3	52535002	52584586	222	48	202042	1.5655	0.058738
MRPL9	65005	1	151722119	151771040	183	25	317098	1.5654	0.058739
TSPO2	222642	6	40975237	41022076	225	39	256902	1.5652	0.058763
FCAR	2204	19	55350549	55411839	352	37	298359	1.5651	0.058777
PIP	5304	7	142794174	142846834	232	37	203412	1.5642	0.058891
OR1D2	4991	17	2985352	3031290	210	31	292561	1.5633	0.05899
EGF	1950	4	110799040	110944118	710	69	217923	1.5631	0.059017
SLCO4C1	353189	5	101559690	101667253	634	49	326897	1.5623	0.059111
TMEM42	131616	3	44868408	44917156	207	46	148684	1.5623	0.059112
FGFR1	2260	8	38258656	38361352	401	87	208404	1.5622	0.059115
CCM2	83605	7	45004345	45126069	575	39	322558	1.562	0.059142
KLF10	7071	8	103651005	103703130	242	52	289342	1.5618	0.059167
OR5B2	390190	11	58179738	58225786	241	23	309278	1.5611	0.05925
CDC25B	994	20	3732419	3796765	318	59	294038	1.5603	0.059343
CCDC153	283152	11	119050963	119107160	183	47	199194	1.5593	0.059459
HERC3	8916	4	89478574	89639693	699	56	246596	1.5576	0.059669
LRRN4	164312	20	6011192	6069726	327	46	328957	1.5575	0.059674
CCNY	219771	10	35500953	35870848	1254	91	207900	1.5564	0.059806
ELOC	6921	8	74847373	74919522	354	36	296573	1.5563	0.059817
SH3PXD2A	9644	10	105343784	105650195	1438	141	249138	1.5557	0.059889
FRG2	448831	4	190935522	190983412	2	1	6228	1.5557	0.059894
C16orf74	404550	16	85731123	85819689	508	61	247676	1.5556	0.059903
L3MBTL2	83746	22	41566312	41637276	333	40	238816	1.5551	0.059958
EVL	51466	14	100450719	100620573	803	69	270143	1.5548	0.059998
TEX19	400629	17	80282123	80331652	340	25	237871	1.5533	0.060179
ALAS1	211	3	52197099	52258343	215	53	190044	1.5531	0.060203
KPLCE	100129271	1	152656998	152702905	248	27	266013	1.5531	0.060205
ZDHHC8	29801	22	20084364	20145530	335	36	226470	1.551	0.060454
AGPAT3	56894	21	45250116	45417475	957	96	218939	1.5492	0.060661
TMT1A	25840	12	51282780	51336300	231	45	274204	1.549	0.060696
STC2	8614	5	172731726	172791506	283	86	254610	1.5481	0.060795
SLC2A5	6518	1	9087005	9166763	456	52	273763	1.5479	0.06082
ASGR1	432	17	7066750	7117883	231	84	174454	1.5474	0.06088
SOX8	30812	16	996808	1046979	375	54	269655	1.5474	0.060884
SUDS3	64426	12	118779358	118865840	386	41	241630	1.5472	0.060911
RILP	83547	17	1539444	1588392	245	41	259189	1.5471	0.060925
GPBP1	65056	5	56434676	56570506	517	54	211473	1.5457	0.061085
PAK1IP1	55003	6	10660180	10720015	252	32	92608	1.5457	0.061092
TRMT2A	27037	22	20089389	20139818	275	36	219011	1.5445	0.061231
TMEM41B	440026	11	9292201	9371315	433	46	262612	1.5437	0.061335
PSMC1	5700	14	90687894	90748969	309	20	261904	1.5435	0.061356
CTSK	1513	1	150758684	150815917	157	36	261187	1.5429	0.061431
PLEKHB1	58473	11	73322223	73383864	373	50	187680	1.5427	0.061451
SGPP2	130367	2	223253771	223437342	834	113	238789	1.5425	0.061473
CCDC73	493860	11	32613626	32851204	992	48	311284	1.5413	0.061622
GRP	2922	18	56852400	56908003	354	60	279880	1.5409	0.061673
SENP1	29843	12	48426681	48535091	491	49	267525	1.5399	0.061786
PARP10	84875	8	145041320	145095635	206	40	197674	1.5399	0.061792
SLC36A2	153201	5	150684539	150762151	492	62	269812	1.5398	0.061803
ABCG1	9619	21	43584799	43734497	896	115	284858	1.5396	0.061826
FANCC	2176	9	97851336	98114991	750	76	190307	1.5392	0.061879
SLC9A8	23315	20	48394250	48518779	672	70	258601	1.539	0.061907
ILK	3611	11	6589938	6642105	242	64	248895	1.5379	0.062038
RLN1	6013	9	5297637	5374873	393	61	238170	1.5375	0.062081
CELA3B	23436	1	22268418	22325847	377	41	271310	1.5372	0.06212
KRTAP7-1	337878	21	32191357	32237051	231	45	319743	1.5368	0.062175
TMPRSS12	283471	12	51201701	51291667	337	37	284622	1.5364	0.06222
GANAB	23193	11	62382298	62449198	211	57	148867	1.5364	0.062221
GJD4	219770	10	35859338	35907863	239	61	231779	1.5361	0.062252
TNFRSF6B	8771	20	62293004	62340051	350	48	229640	1.5356	0.062322
ZNF570	148268	19	37923463	37986242	213	45	266648	1.535	0.062397
TUBA3E	112714	2	130939318	130991034	238	40	130731	1.5347	0.062433
OR7A5	26659	19	14927139	14974276	293	54	324632	1.5347	0.062434
POU5F1B	5462	8	128392131	128439455	251	51	295490	1.5346	0.062439
PRB2	653247	12	11534474	11583498	267	52	143338	1.5337	0.062551
MAB21L4	79919	2	241815465	241871267	468	47	278151	1.5325	0.062695
DRD4	1815	11	602305	650706	327	57	256561	1.532	0.062756
	101927628	15	102265199	102312544	102	33	225731	1.5301	0.063001
KIF18B	146909	17	42992079	43060079	319	53	311731	1.5295	0.063066
SHH	6469	7	155585558	155639967	345	53	251015	1.5294	0.063087
	101928592	3	44714574	44761283	192	55	153907	1.5291	0.063119
LRSAM1	90678	9	130178765	130275780	405	35	252913	1.5281	0.06324
CLIP1	6249	12	122745981	122942179	829	54	195476	1.528	0.063261
RPL31	6160	2	101583691	101646155	274	49	285251	1.5279	0.063272
ATF1	466	12	51122789	51224943	326	39	257736	1.526	0.063508
EIF4A1	1973	17	7441024	7492324	233	51	276871	1.5258	0.063525
DPYSL5	56896	2	27035969	27183219	615	45	259877	1.5241	0.063738
EXOC5	10640	14	57659194	57770726	292	52	208919	1.524	0.063755
ATP6V0E1	8992	5	172375763	172471900	465	68	241130	1.5238	0.063785
NUP85	79902	17	73166597	73241854	362	49	161128	1.5229	0.063891
PIGU	128869	20	33138346	33300089	520	50	204230	1.5225	0.063938
C2orf74	339804	2	61337221	61401964	263	31	307174	1.5219	0.064013
RGPD8	727851	2	113115946	113226222	95	45	191914	1.5212	0.064111
FOXE3	2301	1	47846744	47893724	218	47	208447	1.5202	0.064233
GNL3	26354	3	52684936	52738513	220	37	221556	1.5198	0.064276
ARHGAP40	343578	20	37195577	37289295	431	83	258845	1.5197	0.064287
N4BP2L2	10443	13	32996625	33151839	589	51	175026	1.5192	0.06436
HTR1B	3351	6	78161948	78208120	195	37	268545	1.5182	0.064478
NPAS1	4861	19	47488077	47559033	284	81	204220	1.5164	0.064712
CXCR1	3577	2	219017568	219066716	184	49	203475	1.516	0.064757
SOWAHB	345079	4	77806082	77854002	203	40	306896	1.516	0.064758
ANGPTL8	55908	19	11315295	11362619	206	42	240458	1.5157	0.064802
CAD	790	2	27405258	27476660	309	34	283514	1.5155	0.064824
CLASP1	23332	2	122085352	122442052	1556	45	243779	1.5153	0.064849
USP19	10869	3	49135479	49193371	152	53	190873	1.5139	0.065021
FASN	2194	17	80026214	80091106	349	46	288950	1.5133	0.065102
H2AC14	8331	6	27772080	27817518	185	48	173988	1.5132	0.065119
APOA4	337	11	116681418	116729011	277	46	283730	1.5125	0.065201
IL27	246778	16	28500683	28553155	184	36	234024	1.512	0.065273
RNF17	56163	13	25303301	25464059	839	61	253206	1.5108	0.065414
FIGNL2	401720	12	52201676	52277364	371	90	242718	1.5108	0.065418
SORD	6652	15	45280302	45377287	410	57	214757	1.5107	0.065437
LINC02902	401335	7	47659842	47711246	295	52	269446	1.5104	0.065474
RMDN2	151393	2	38117462	38304285	950	63	259269	1.51	0.065525
SIGLEC12	89858	19	51984613	52040043	474	49	363412	1.5093	0.065616
PPP3CB	5532	10	75186563	75290782	431	29	110380	1.5091	0.065637
MSS51	118490	10	75173337	75228319	222	15	87720	1.509	0.065654
CNTN2	6900	1	204977340	205057173	444	75	262037	1.5088	0.065669
GMPR	2766	6	16203811	16305780	611	71	225192	1.5075	0.065844
SYNM	23336	15	99610286	99685800	498	77	290203	1.5073	0.065863
C9orf163	158055	9	139342947	139390519	261	45	240126	1.5073	0.065868
PPIB	5479	15	64438014	64490354	213	51	173820	1.5063	0.065996
DCLK2	166614	4	150964426	151188609	1121	75	262848	1.5061	0.066014
AADACL3	126767	1	12741118	12798726	304	56	222844	1.5059	0.066045
UBR3	130507	2	170649010	170950641	1502	47	325072	1.5046	0.066217
ASB8	140461	12	48531572	48586377	274	38	246741	1.504	0.066287
RAPH1	65059	2	204288538	204435058	438	63	218677	1.5037	0.066326
FZR1	51343	19	3471261	3546755	355	62	213997	1.5033	0.066377
KCTD9	54793	8	25275363	25350984	352	28	235157	1.5025	0.066486
REG3A	5068	2	79374132	79421880	262	39	275603	1.5023	0.066512
ZPBP	11055	7	49967023	50167860	853	39	305017	1.5015	0.066612
ARHGEF17	9828	11	72984663	73090425	505	43	215270	1.5015	0.066612
GNRH1	2796	8	25266774	25317556	210	26	250548	1.5013	0.066637
RFPL2	10739	22	32576422	32638223	421	44	285760	1.5006	0.066736
PTGR1	22949	9	114302002	114397135	529	69	299630	1.5003	0.066774
GSTM4	2948	1	110163698	110218123	206	49	278513	1.5	0.066807
GOLM1	51280	9	88619018	88750116	674	62	232606	1.4999	0.066826
LINGO3	645191	19	2279774	2343156	411	75	262928	1.499	0.066932
ADAMTS9	56999	3	64491330	64708676	1226	126	218050	1.4986	0.066993
TAAR6	319100	6	132856461	132902498	328	56	257041	1.4985	0.066995
SLC25A29	123096	14	100735514	100807884	345	90	214698	1.4984	0.067013
NDUFAF7	55471	2	37423774	37486303	312	51	230646	1.4984	0.067014
AK3	50808	9	4699556	4777043	607	84	242680	1.4983	0.067033
LELP1	149018	1	153140906	153187601	252	56	161314	1.4979	0.067075
LIN7B	64130	19	49582618	49631717	239	64	239244	1.4973	0.067153
IRF7	3665	11	602555	650999	330	54	258582	1.4969	0.06721
AGA-DT	285500	4	178328692	178607453	1282	96	235385	1.4966	0.067253
SPATC1	375686	8	145051582	145112015	235	57	157687	1.4965	0.067256
ACOX2	8309	3	58480863	58557929	296	64	273168	1.4958	0.067351
TIMM10B	26515	11	6467677	6516109	218	47	213304	1.4954	0.067407
	10896	1	186334704	186380587	167	40	251010	1.4941	0.06757
SPRR2G	6706	1	153112058	153158427	288	36	153338	1.4937	0.067632
SIGLEC15	284266	18	43370545	43432521	255	45	243254	1.4931	0.067704
PCOTH	542767	13	24428028	24476242	242	30	290365	1.4926	0.067768
DCP1A	55802	3	53307443	53416654	367	54	214325	1.4919	0.067867
IFT122	55764	3	129123671	129249350	658	40	203864	1.4912	0.067957
IFNG	3458	12	68538550	68588521	288	30	264054	1.4909	0.067993
OR6C70	390327	12	55852984	55898922	343	28	215911	1.4908	0.068005
NAAA	27163	4	76821808	76897166	367	48	315489	1.4907	0.06802
PSEN2	5664	1	227022885	227093804	375	45	207828	1.4901	0.068105
NFAM1	150372	22	42766413	42868086	558	62	250448	1.4899	0.068127
RAI1	10743	17	17549787	17724767	699	77	173314	1.4897	0.068157
RETREG2	79137	2	220007939	220060197	198	33	253150	1.4892	0.068219
CXCR2	3579	2	218955013	219011976	227	36	243039	1.4883	0.068333
STYXL2	92235	1	167028314	167108402	407	65	293919	1.4864	0.068588
ACSBG1	23205	15	78453187	78562049	550	86	288542	1.4862	0.068612
FBXL18	80028	7	5505428	5588423	558	67	258619	1.4861	0.068628
UBAP2L	9898	1	154157427	154253986	312	45	202876	1.4861	0.068629
TRPM5	29850	11	2415745	2479275	408	89	187340	1.4849	0.06879
LONP2	83752	16	48243211	48397888	525	37	262353	1.4847	0.068814
IGLL5	100423062	22	23194960	23248014	239	60	124419	1.4846	0.068828
SLC44A3	126969	1	95250898	95370803	664	86	276243	1.4845	0.068843
THRB	7068	3	24148644	24571772	2217	222	247390	1.4842	0.06888
LRRTM4	80059	2	76964849	77784502	4979	186	242454	1.4825	0.069104
H2BC15	8341	6	27770544	27831533	240	58	175095	1.4821	0.069159
ZNF235	9310	19	44780501	44844606	293	44	238536	1.482	0.069165
DCTN4	51164	5	150078309	150173657	367	37	236275	1.4819	0.069182
NANP	140838	20	25583571	25639648	237	30	280844	1.4816	0.069225
CFAP410	755	21	45738827	45794285	323	61	201236	1.4807	0.069348
PRDM14	63978	8	70953886	71018562	262	51	286610	1.4803	0.069402
TCP11L1	55346	11	33025963	33105109	510	28	325743	1.4795	0.069504
MLXIPL	51085	7	72997524	73073903	343	49	279982	1.4795	0.069509
FAM241B	219738	10	71355003	71403355	329	67	288793	1.4789	0.069584
TEX47	219557	7	88413420	88460031	241	31	301358	1.4784	0.069649
ZNF502	91392	3	44719135	44775323	244	54	166980	1.4781	0.069689
TMEM30A	55754	6	75952638	76029632	294	45	198799	1.4769	0.069853
PDP1	54704	8	94894083	94948296	254	28	272803	1.4764	0.069924
GPR139	124274	16	20032981	20120100	478	73	260967	1.4761	0.06996
NCOA6	23054	20	33292578	33448433	472	62	216766	1.4756	0.070031
KATNB1	10300	16	57734623	57801162	363	68	217453	1.4753	0.070064
USP6NL	9712	10	11492509	11688679	867	65	256400	1.4751	0.070093
ATP8B1	5205	18	55303658	55505327	1058	121	268994	1.475	0.070108
IFNA17	3451	9	21217242	21263221	312	29	248732	1.4748	0.070132
EPHA5	2044	4	66175281	66571529	2297	129	289154	1.4745	0.070173
LETMD1	25875	12	51407082	51464207	255	32	292011	1.4742	0.070214
GIPC2	54810	1	78475646	78614129	555	60	291925	1.4729	0.070382
KIAA1143	57456	3	44780236	44838173	187	53	179467	1.473	0.070382
UBAP2	55833	9	33911691	34083947	784	41	289280	1.472	0.070508
AAGAB	79719	15	67483013	67582536	340	32	270429	1.4705	0.070711
ADAM30	11085	1	120426156	120474147	174	41	237353	1.47	0.070777
TMEM204	79652	16	1543742	1615581	489	62	246634	1.4697	0.070817
TRPM4	54795	19	49626016	49725098	561	75	252608	1.4697	0.070826
EIF5A2	56648	3	170596204	170661426	242	56	228591	1.4687	0.070962
PANX1	24145	11	93827094	93928762	529	62	215117	1.4685	0.07099
PLS1	5357	3	142280229	142442506	710	63	252445	1.4683	0.071012
DNAAF9	25943	20	3219948	3423587	1095	45	295069	1.4682	0.071024
STAMBPL1	57559	10	90604597	90745343	687	67	218605	1.468	0.07105
SPPL2B	56928	19	2293629	2365100	476	64	260946	1.4673	0.071145
EGR3	1960	8	22535172	22585815	236	57	263158	1.467	0.071192
KCNS1	3787	20	43710950	43764753	274	47	268104	1.467	0.071195
TMEM214	54867	2	27220774	27274565	164	47	173714	1.4669	0.071201
CCDC186	55088	10	115870615	115969364	346	40	263921	1.4669	0.071204
SLIRP	81892	14	78139414	78193941	320	35	321105	1.4668	0.07121
MCRS1	10445	12	49942077	49996928	217	38	206150	1.4659	0.071332
NOLC1	9221	10	103876933	103933627	181	48	240051	1.4659	0.071343
ZSCAN16	80345	6	28057334	28107864	264	27	282587	1.4647	0.071501
FAHD2A	51011	2	96033439	96092357	146	80	110689	1.4644	0.071548
TSEN54	283989	17	73477609	73530821	329	50	268921	1.464	0.071592
S100PBP	64766	1	33247368	33334480	275	42	219460	1.4636	0.071647
TOR1A	1861	9	132565221	132621441	416	33	339141	1.4635	0.071661
CBL	867	11	119041986	119188859	444	68	192554	1.4635	0.071668
TAS2R10	50839	12	10967945	11013868	192	36	210390	1.4634	0.071675
ZNF680	340252	7	63970255	64058505	468	38	279993	1.4628	0.071757
IZUMO3	100129669	9	24533193	24580889	191	22	278020	1.4625	0.071796
KCMF1	56888	2	85163231	85296595	443	59	249913	1.4621	0.071851
RHCE	6006	1	25677853	25782363	388	39	149366	1.4619	0.071883
IFNA4	3441	9	21176617	21222598	402	35	261419	1.4615	0.071943
TPX2	22974	20	30291904	30399605	346	36	218197	1.4614	0.071947
NPIPB8	728734	16	28620835	28680046	135	53	120098	1.4609	0.072025
CCDC121	79635	2	27838408	27886898	183	32	199367	1.4609	0.072026
PDCD1LG2	80380	9	5475512	5581282	557	79	261289	1.4607	0.072045
C1orf43	25912	1	154169183	154228273	206	48	189908	1.4585	0.072345
SCLT1	132320	4	129795148	130049764	1058	57	243560	1.4584	0.072363
ADCY9	115	16	4002650	4201186	1388	148	248626	1.4584	0.072371
PRSS45P	377047	3	46773581	46825143	175	18	317374	1.4583	0.072385
SPZ1	84654	5	79580790	79627661	297	37	332522	1.4576	0.072474
UBXN1	51035	11	62433972	62481554	178	45	185698	1.4565	0.072623
SLC23A3	151295	2	220016181	220070549	215	39	223463	1.4562	0.072673
NXNL1	115861	19	17556234	17606725	230	41	288500	1.4549	0.072855
CCDC103	388389	17	42942080	42993541	246	38	312943	1.4542	0.072943
SPMIP7	100130988	7	50100682	50208852	558	35	291595	1.4532	0.073079
GGTLC1	92086	20	23955687	24004475	291	33	239717	1.4532	0.073088
DONSON	29980	21	34927165	34996019	182	70	184393	1.4531	0.073102
GAST	2520	17	39833578	39882221	286	29	240883	1.4526	0.073172
AGFG1	3267	2	228301853	228435938	716	47	289702	1.4515	0.073315
FILIP1	27145	6	75994607	76238516	905	64	184256	1.451	0.073383
ATF7	11016	12	53891640	54055200	605	46	249713	1.4506	0.073443
EFCAB12	90288	3	129110164	129182494	420	41	200644	1.4505	0.073464
DEFB132	400830	20	203377	251737	369	34	274965	1.4495	0.073596
OR13C5	138799	9	107350738	107396694	341	21	313391	1.4488	0.073696
FCGR1A	2209	1	149719232	149774074	54	23	5050	1.4487	0.073708
PHACTR1	221692	6	12681888	13300476	2952	164	244162	1.4485	0.073743
CHAF1B	8208	21	37722689	37799125	378	38	268996	1.4484	0.073754
SEC16A	9919	9	139324548	139414297	540	73	247901	1.4483	0.07376
LUZP2	338645	11	24483516	25114186	4474	200	263250	1.4483	0.073767
AP1M1	8907	19	16273665	16356156	400	35	290968	1.4481	0.073793
TOPAZ1	375337	3	44248378	44383590	497	39	270385	1.4481	0.073795
PRR13	54458	12	53800433	53850427	163	35	186154	1.4479	0.073817
ACADVL	37	17	7085444	7138586	222	70	170644	1.4478	0.073842
FAM219B	57184	15	75182328	75234462	193	43	213501	1.4476	0.073866
AHSA2P	130872	2	61369553	61425240	237	31	288244	1.4476	0.073868
FGF7	2252	15	49680375	49789523	430	38	327203	1.4475	0.073873
SPTSSB	165679	3	161052580	161125662	389	38	328120	1.4468	0.073972
FAT2	2196	5	150873653	150983505	627	81	247145	1.4464	0.074031
HAX1	10456	1	154210039	154258351	156	42	213585	1.4463	0.074043
BPIFA3	128861	20	31770130	31825612	312	27	112662	1.4463	0.074051
ANO8	57719	19	17424032	17480638	282	39	295879	1.446	0.074083
GART	2618	21	34866238	34950223	248	64	196310	1.4459	0.0741
CD40	958	20	44711899	44768384	316	51	267472	1.4459	0.074107
BNIP1	662	5	172536445	172601390	248	49	281387	1.4457	0.074133
SUZ12	23512	17	30229044	30338057	502	41	219042	1.4453	0.07418
MCF2L	23263	13	113513692	113764053	1514	163	261040	1.4441	0.074349
PARP9	83666	3	122236757	122318523	407	58	310977	1.4441	0.074356
IDNK	414328	9	86202964	86269045	305	51	249545	1.4437	0.074409
NPAS2	4862	2	101401613	101623289	1139	131	263006	1.4434	0.074457
LOC101927245	101927245	8	103633635	103708156	362	58	277366	1.4432	0.074483
PLPP7	84814	9	134130069	134194649	329	67	205325	1.4421	0.074633
SMIM3	85027	5	150122508	150186298	253	25	273521	1.4419	0.074661
SNW1	22938	14	78173942	78262542	491	41	298116	1.4418	0.074675
HCFC2	29915	12	104423236	104510302	360	66	278443	1.441	0.074793
LIPM	340654	10	90527487	90590315	353	57	247863	1.441	0.074795
SLC4A1	6521	17	42315758	42386654	319	75	244212	1.4395	0.075009
ABCD2	225	12	39935022	40048843	472	72	229140	1.4389	0.07509
MPDU1	9526	17	7451965	7501530	194	53	259363	1.4371	0.075352
FKBP10	60681	17	39933962	39989469	279	48	233655	1.4361	0.075487
FGF8	2253	10	103519887	103575126	167	59	189969	1.4361	0.075491
IFNW1	3467	9	21130631	21177144	271	61	225640	1.4345	0.075712
NMNAT1	64802	1	9968486	10055556	304	43	223003	1.4332	0.075906
RAD18	56852	3	8908880	9040159	845	46	238304	1.4326	0.07599
TRA2A	29896	7	23534399	23606656	305	50	257482	1.4324	0.076013
FIGLA	344018	2	70994442	71052775	339	50	306235	1.4321	0.076054
TP53I3	9540	2	24290303	24343085	235	20	350004	1.4321	0.076057
SLC16A3	9123	17	80151282	80207375	292	38	263812	1.432	0.07607
IL9	3578	5	135217935	135266516	287	35	313006	1.4295	0.076433
APTX	54840	9	32962604	33036639	423	23	329256	1.4285	0.076581
KLHDC7A	127707	1	18772424	18822540	311	51	303942	1.4283	0.076599
FAM230H	100996335	22	21645279	21715075	4	2	9400	1.4278	0.076668
SGMS1	259230	10	52055345	52418737	1601	93	251520	1.4275	0.076716
FBXO38	81545	5	147728498	147832399	390	42	182226	1.4275	0.076724
USP20	10868	9	132562696	132654121	711	35	339091	1.4269	0.076802
TSC22D2	9819	3	150091101	150187906	394	45	304420	1.4263	0.076887
MAPK14	1432	6	35960412	36089013	577	52	288157	1.4262	0.076906
ARHGEF15	22899	17	8178556	8235834	315	51	287988	1.4261	0.076923
CCT5	22948	5	10215041	10276501	420	55	300620	1.4259	0.076942
DRC3	83450	17	17841127	17930203	369	44	178766	1.4254	0.077028
MGAM2	93432	7	141776549	141853783	434	66	191082	1.4247	0.077119
PEX10	5192	1	2326241	2379010	321	87	235897	1.4243	0.077176
PPARGC1A	10891	4	23783644	24509394	3626	277	256132	1.4242	0.077197
MED7	9443	5	156555451	156604921	285	35	233496	1.4233	0.077328
GTPBP3	84705	19	17410735	17463540	268	32	311793	1.4232	0.077342
NCOA2	10499	8	71011997	71351062	1077	63	241813	1.423	0.077366
SMPD5	392275	8	145067853	145116170	203	59	150632	1.423	0.077374
ZDHHC21	340481	9	14601069	14728480	794	78	291721	1.4226	0.077429
C1RL	51279	12	7236000	7296869	252	42	281792	1.4224	0.07745
SCAMP2	10066	15	75127197	75200670	254	43	197531	1.4221	0.077499
RAB27A	5873	15	55485164	55617034	725	78	289478	1.4219	0.077534
HABP2	3026	10	115275590	115359361	468	78	296706	1.4218	0.077543
ZKSCAN8	7745	6	28074688	28137250	337	27	276211	1.4215	0.077579
MSH6	2956	2	47975221	48044092	315	52	243340	1.4213	0.077609
INTS9	55756	8	28615175	28782698	572	69	208023	1.4206	0.077714
MBD4	8930	3	129139787	129194022	296	27	216220	1.4206	0.077719
GAP43	2596	3	115307151	115450334	612	121	272630	1.4203	0.077761
BLID	414899	11	121976062	122021923	193	35	319598	1.4198	0.077838
FANCD2P2	101929530	3	11877358	11953081	491	77	294733	1.4195	0.077874
ZPR1	8882	11	116639276	116693739	296	64	267210	1.4193	0.0779
PCSK6	5046	15	101834133	102065187	1703	209	268049	1.4178	0.078128
NEIL2	252969	8	11592172	11654854	586	63	268930	1.4175	0.078167
CFAP141	388701	1	154161561	154213841	184	47	195443	1.417	0.078242
LAMP5	24141	20	9460005	9521171	338	59	232771	1.4167	0.07828
IMMP2L	83943	7	110293106	111237588	3730	144	226925	1.4151	0.078522
PRKCI	5584	3	169905220	170033770	649	40	293013	1.415	0.078528
NUDT17	200035	1	145576491	145624435	98	37	195182	1.4147	0.078579
GSTM2	2946	1	110175644	110236619	199	51	247782	1.4145	0.078612
SPRTN	83932	1	231438682	231516297	317	31	248777	1.4144	0.078626
POT1	25913	7	124452440	124605037	817	27	271911	1.4143	0.078638
POLR1E	64425	9	37450945	37513694	353	54	284989	1.4143	0.078644
TTYH1	57348	19	54891605	54957899	527	78	232308	1.4131	0.078811
OR6C2	341416	12	55810998	55856936	207	38	239710	1.4126	0.078882
CABP1	9478	12	121043422	121115129	373	58	292400	1.4121	0.078957
SIX6	4990	14	60940938	60988525	162	23	307259	1.4114	0.079071
INHA	3623	2	220401954	220450435	233	52	248232	1.411	0.079123
AFF1	4299	4	87820758	88072206	967	74	272236	1.4109	0.079144
VWA2	340706	10	115964013	116064259	472	75	256265	1.4106	0.079185
MMP16	4325	8	89039460	89374717	1419	118	249735	1.4102	0.079242
DNAI3	126820	1	85492993	85608821	510	63	284990	1.4099	0.079287
NLRP5	126206	19	56476092	56583176	1014	115	291469	1.4098	0.079295
DPPA4	55211	3	109034988	109091419	329	37	242756	1.4094	0.079358
DNAJC27	51277	2	25156505	25229963	313	44	228836	1.4088	0.079441
LOC388282	388282	16	57809549	57860831	300	60	285543	1.4084	0.079511
INPP5A	3632	10	134316283	134606984	1597	88	249189	1.4081	0.079556
HSD17B11	51170	4	88247691	88347455	503	52	270076	1.4077	0.079609
DNAJC28	54943	21	34850238	34899023	158	40	246070	1.4076	0.079618
RAB1A	5861	2	65303988	65392435	430	46	270042	1.4073	0.079664
TRIM60	166655	4	165918151	165972896	355	48	196080	1.4072	0.079687
KIR2DS4	3809	19	55309174	55370023	133	30	117923	1.4071	0.079696
DMRTA1	63951	9	22411840	22462472	294	35	242870	1.4067	0.079751
C1QL1	10882	17	43027061	43080644	263	55	275864	1.4066	0.079769
ABCC11	85320	16	48190782	48316479	477	44	269605	1.4057	0.079909
VGLL3	389136	3	86977123	87075412	487	47	183345	1.4057	0.079914
RFXAP	5994	13	37358339	37413740	198	57	222736	1.4055	0.079931
DRD2	1813	11	113270317	113381413	525	65	256712	1.4054	0.079958
HCLS1	3059	3	121340246	121414791	279	42	260932	1.4047	0.080052
SULT1A1	6817	16	28606908	28669907	217	43	119554	1.4046	0.080074
ST8SIA2	8128	15	92902140	93021958	751	104	223160	1.403	0.080314
XCR1	2829	3	46052291	46103979	357	33	276332	1.4027	0.080347
SPINK4	27290	9	33205196	33258565	297	34	273243	1.4026	0.080364
CASP10	843	2	202012621	202104129	312	34	279549	1.4024	0.080392
SLC27A1	376497	19	17546300	17626977	388	54	270245	1.4023	0.080412
CLDN10	9071	13	96050853	96242010	1106	91	297145	1.4019	0.080469
ATRAID	51374	2	27399899	27450046	202	33	284688	1.4019	0.080474
NEK4	6787	3	52734796	52839965	488	46	204420	1.4018	0.080488
KCTD1	284252	18	24024874	24272365	1148	162	267894	1.4012	0.080582
AMN	81693	14	103353993	103407179	260	62	210635	1.401	0.080606
RPL13	6137	16	89578324	89643237	372	41	256503	1.4001	0.08074
C14orf178	283579	14	78192173	78246085	291	32	281266	1.4	0.08076
OR6C68	403284	12	55851162	55897100	336	29	216040	1.4	0.080764
LZIC	84328	1	9972168	10038460	232	51	231686	1.3992	0.080882
CREB3	10488	9	35697317	35747005	153	60	179728	1.3992	0.080883
CNIH1	10175	14	54880279	54943322	292	35	207881	1.3991	0.080898
FOXN2	3344	2	48506783	48616434	540	52	250799	1.399	0.080903
ZNF501	115560	3	44736098	44788575	221	46	177062	1.3987	0.080948
GALNT7	51809	4	174054904	174255118	880	77	207851	1.3985	0.080979
ATP6V1G3	127124	1	198482352	198545075	273	34	279779	1.3983	0.081004
UNC80	285175	2	210601717	210874024	973	76	252246	1.3983	0.081013
CFAP46	54777	10	134611896	134791089	1404	84	255022	1.3978	0.081093
SUSD5	26032	3	33181537	33295707	549	68	298653	1.3977	0.081109
SPINT3	10816	20	44131101	44179264	278	25	181091	1.3976	0.08112
VIP	7432	6	153036932	153090900	259	43	254326	1.3975	0.081131
PNO1	56902	2	68350005	68413091	273	32	222937	1.3959	0.081369
GGCX	2677	2	85761978	85823657	268	32	319185	1.3959	0.08137
OR13C2	392376	9	107356952	107402908	334	20	319553	1.3957	0.081406
C11orf91	100131378	11	33709654	33757286	244	58	264080	1.3956	0.081419
LRRC71	149499	1	156855400	156912881	262	32	305439	1.3952	0.08148
CFAP69	79846	7	89839488	89950377	507	36	263601	1.3946	0.081576
TRPV2	51393	17	16283856	16350317	282	47	277737	1.3944	0.081598
PCNT	5116	21	47708976	47875682	1046	63	247492	1.3942	0.081622
MAP3K12	7786	12	53863456	53928444	174	56	223557	1.3941	0.081637
SMPD4	55627	2	130898965	130975323	316	35	162555	1.3941	0.081642
TMEM70	54968	8	74853377	74905018	244	36	298812	1.3929	0.081824
CEBPZ	10153	2	37418772	37493740	382	50	237255	1.3929	0.081832
GTF2A1L	11036	2	48809937	49013645	1251	114	281908	1.3928	0.081846
ALOX12	239	17	6864384	6924055	267	37	259951	1.3911	0.082096
CD59	966	11	33714556	33793025	382	51	274169	1.3911	0.082105
EPPK1	83481	8	144929492	144987632	304	91	202526	1.3908	0.082147
H2AC16	8332	6	27798107	27843576	206	52	172667	1.39	0.082263
SLC15A2	6565	3	121578171	121673034	426	31	311031	1.39	0.08227
OR11L1	391189	1	247994230	248040198	320	39	308977	1.3898	0.08229
GLT8D2	83468	12	104372762	104492961	540	81	294370	1.3892	0.082379
TRIM36	55521	5	114450459	114551243	441	71	220876	1.3891	0.082404
PCBP2	5094	12	53810886	53884946	225	55	187906	1.3889	0.082431
IFNA14	3448	9	21229201	21274978	295	33	242452	1.3885	0.082486
WFDC5	149708	20	43728093	43778813	253	30	285826	1.3869	0.082741
TECPR2	9895	14	102794300	102978818	872	64	276019	1.3862	0.082839
CENPS	378708	1	10454944	10520239	271	44	251082	1.3859	0.082883
AFF3	3899	2	100152326	100794037	2544	141	237047	1.3847	0.083065
ANKRD49	54851	11	94192153	94242744	273	23	154262	1.3846	0.08308
TDRD1	56165	10	115904015	116002425	409	35	284104	1.3839	0.083187
FAM178B	51252	2	97531619	97687337	634	62	232824	1.3839	0.083199
ST7L	54879	1	113056140	113197040	480	47	262544	1.3836	0.08324
TARS3	123283	15	102183955	102299807	389	45	247009	1.3834	0.083266
CCND2	894	12	4347901	4424522	297	92	207141	1.3833	0.083281
FBXO44	93611	1	11679432	11733384	257	60	259559	1.3829	0.083343
BBS9	27241	7	33134144	33655680	2604	105	259677	1.3828	0.083356
TRHR	7201	8	110064653	110141813	389	42	293419	1.3825	0.083415
TCP10L3	6953	6	167776577	167832998	371	48	343648	1.3824	0.083429
IGSF10	285313	3	151143778	151214272	380	58	261065	1.382	0.08349
YARS1	8565	1	33230840	33318633	298	43	214441	1.3814	0.083571
	100506217	5	21471416	21520033	77	28	189159	1.38	0.083788
ABO	28	9	136120563	136185630	586	38	356293	1.3785	0.084022
TESMIN	9633	11	68464908	68553988	308	42	236490	1.3785	0.084029
SNX15	29907	11	64759880	64818044	304	46	230409	1.3782	0.084072
NCKIPSD	51517	3	48690419	48758366	180	31	257440	1.3782	0.084075
AGPAT1	10554	6	32125983	32180888	270	50	288256	1.378	0.084095
NIPSNAP2	2631	7	55997270	56077875	365	43	286004	1.3757	0.08445
GABPA	2551	21	27072258	27154771	296	44	204549	1.3744	0.084655
ENHO	375704	9	34511040	34558037	188	57	236814	1.3739	0.084735
SLC30A5	64924	5	68354776	68436899	407	52	222970	1.3737	0.084761
HMGN3	9324	6	79900962	79979455	322	39	247860	1.3733	0.084828
C16orf92	146378	16	29999655	30046023	156	34	216600	1.3733	0.084836
JUP	3728	17	39900859	39977964	389	79	217373	1.3729	0.084894
LLGL2	3993	17	73486783	73581290	674	69	302649	1.3722	0.084997
TRIM69	140691	15	44993314	45070027	404	39	262735	1.3722	0.084999
SF3B6	51639	2	24280454	24334314	243	24	327093	1.3718	0.08507
FHIP2B	64760	8	21911695	21972405	372	56	264443	1.3716	0.0851
ITK	3702	5	156572907	156692109	660	65	299266	1.3706	0.085243
LRP5	4041	11	68045077	68226743	843	90	230797	1.3706	0.085256
CNN2	1265	19	991274	1049064	499	61	365746	1.3705	0.085265
DNM3	26052	1	171775618	172397606	2667	150	248215	1.37	0.085342
CENPS-CORT	100526739	1	10455159	10522060	279	47	240716	1.3693	0.08545
RNF149	284996	2	101877681	101960178	294	53	246655	1.3679	0.085665
TSN	7247	2	122478121	122535429	254	34	181879	1.3674	0.085746
MZT2B	80097	2	130904248	130972365	286	32	162609	1.3666	0.085882
	100132731	3	128619002	128699843	419	43	214900	1.3664	0.085908
PDCL3	79031	2	101144418	101203201	291	35	273783	1.366	0.085975
SFT2D1	113402	6	166723516	166790991	287	39	247254	1.3658	0.086005
ZNF845	91664	19	53802002	53868122	441	70	282441	1.3654	0.086066
MARVELD1	83742	10	99438465	99487909	271	54	240374	1.3647	0.086167
CEP112	201134	17	63621658	64223212	3105	75	321977	1.3647	0.086171
BANP	54971	16	87949231	88120924	1135	66	297536	1.3644	0.086228
TANK	10010	2	161958438	162102687	497	67	218725	1.3642	0.086247
ZNF33B	7582	10	43074532	43169016	499	60	209767	1.3638	0.086308
B4GALT3	8703	1	161131100	161182758	205	67	212476	1.3637	0.086324
OR10G2	26534	14	22092066	22137998	318	42	298663	1.3625	0.086512
CEACAM4	1089	19	42115344	42168442	284	47	281339	1.3622	0.086565
DNAAF10	116143	2	68347281	68419692	314	35	220989	1.3621	0.08659
CCDC184	387856	12	48542366	48589709	247	39	269964	1.3619	0.086611
BMP2	650	20	6713745	6770910	291	78	272986	1.361	0.086755
CEP68	23177	2	65248495	65324142	397	56	262496	1.361	0.086761
DOLK	22845	9	131697809	131745012	148	38	133261	1.3607	0.08681
TCP10L2	401285	6	167549081	167606396	292	41	267606	1.36	0.086908
CDHR5	53841	11	606565	660067	373	64	264166	1.3599	0.086928
TDRD10	126668	1	154439695	154530624	370	35	260579	1.3595	0.087001
DOHH	83475	19	3480819	3535938	232	55	217821	1.3589	0.087088
SEMA3C	10512	7	80361854	80586695	979	133	232660	1.3588	0.087109
KCTD10	83892	12	109876460	109950165	411	40	294685	1.3587	0.087122
CTAGE8	100142659	7	143953767	144001877	4	2	128035	1.3586	0.087139
FBXL21P	26223	5	135231006	135287367	351	30	307793	1.3581	0.087213
CELF3	11189	1	151662534	151724290	215	47	246568	1.358	0.087227
DET1	55070	15	89026449	89124934	476	53	231350	1.358	0.087231
DNAJB8	165721	3	128171275	128221091	286	66	286707	1.3576	0.087293
RFT1	91869	3	53112499	53199480	341	35	257615	1.3575	0.087306
SYT3	84258	19	51115234	51178092	275	73	253891	1.3567	0.087435
SIGLEC8	27181	19	51944251	51996708	295	36	301749	1.3567	0.087441
RBP4	5950	10	95341593	95396101	370	66	289016	1.3567	0.087443
POLR1F	221830	7	19725085	19783660	325	41	294698	1.3566	0.087453
CYP39A1	51302	6	46507317	46655567	587	71	269336	1.3562	0.087516
CD68	968	17	7447805	7495429	201	51	269592	1.3555	0.087623
FSCN2	25794	17	79446022	79514156	518	65	269779	1.3543	0.087822
CLSTN3	9746	12	7246681	7321541	320	46	287412	1.354	0.087862
ZC3H12D	340152	6	149758766	149841148	413	47	268067	1.354	0.087865
BLOC1S1	2647	12	56074818	56123491	200	51	200552	1.3529	0.088042
[truncated: 16,511 more rows]

## Sheet: GWAS binomial test
A Binomial test on the enrichment of GWAS genes in different cell types split into groups
Group	Subgroup	Number of subgroup markers overlapping with GWAS genes	Total number of markers in the subgroup compared to all other populations in the main cell type group*	Hypothesized probability of success**	p-value (Binomial test two-sided)	Sign level (two-sided); ns = non-significant, *p-value < 0.05, **p-value < 0.001, ***p-value < 0.0001	The expected number of cell markers overlapping with GWAS genes based on hypothesized probability of success	Gene names
major celltype	Astro	5	759	0.0113353	0.374618	ns	8.14766	BAG3, CD38, ITPKB, MED12L, SH3GL2
major celltype	Micro	15	902	0.0113353	0.102081	ns	9.68273	CTSB, DYRK1A, FCGR2A, GAK, GPNMB, HLA-DQA1, HLA-DRB1, KANSL1, LRRK2, P2RY12, P2RY13, RBMS1, SCAF11, SNCA, TMEM163
major celltype	Neurons	9	787	0.0113353	0.730407	ns	8.44823	CLCN3, CPLX1, CTSB, NSF, SLC2A13, SNCA, STX1B, SYNGR3, TTC6
major celltype	Oligo	8	667	0.0113353	0.704563	ns	7.16007	ASPA, MAP4K4, MAPT, PPP1R21, PXK, SCARB2, SECISBP2L, STK39
major celltype	OPC	8	600	0.0113353	0.547027	ns	6.44084	AKT3, IGSF9B, KLHL7, LRRK2, RBMS1, RIT2, SLC2A13, TMEM163
major celltype	T cells	9	868	0.0113353	1	ns	9.31775	AKT3, DYRK1A, KANSL1, NCOR1, RBMS1, RPS2, SCAF11, STK39, YPEL1
major celltype	Vascular cells	5	622	0.0113353	0.695603	ns	6.677	ACVR1, ELOVL7, NOTCH4, RBMS1, RPS2
neurons	neurons0	6	519	0.00975786	0.665245	ns	5.38558	CLCN3, CTSB, NSF, SLC2A13, SNCA, SYNGR3
neurons	neurons1	5	507	0.00975786	1	ns	5.26106	AKT3, KANSL1, MIPOL1, RBMS1, TTC6
neurons	neurons2	6	658	0.00975786	1	ns	6.82796	AKT3, KANSL1, MED12L, MIPOL1, RIT2, TMEM163
neurons	neurons3	2	126	0.00975786	0.376391	ns	1.30748	CPLX1, CTSB
neurons	neurons4	4	305	0.00975786	0.564182	ns	3.16494	AKT3, KANSL1, MAP4K4, PXK
neurons	neurons5	4	652	0.00975786	0.434109	ns	6.7657	AKT3, KANSL1, NCOR1, SH3GL2
astros	astrocytes2	1	73	0.0154143	1	ns	1.15644	NSF
astros	astrocytes3	1	38	0.0154143	0.454907	ns	0.60198	BAG3
astros	astrocytes5	6	314	0.0154143	0.645906	ns	4.97426	ASPA, MAP4K4, PPP1R21, PXK, SECISBP2L, STK39
microglia	microglia0	1	2	0.0175159	0.036211	*	0.0365449	TMEM163
microglia	microglia2	1	26	0.0175159	0.380893	ns	0.475083	P2RY12
microglia	microglia3	2	108	0.0175159	0.725681	ns	1.97342	GPNMB, RBMS1
microglia	microglia4	3	159	0.0175159	0.768153	ns	2.90532	CTSB, HLA-DRB1, RPS2
microglia	microglia5	4	273	0.0175159	0.822907	ns	4.98837	ITPKB, MAPT, PXK, SECISBP2L
oligos	oligos1	2	138	0.0087146	0.357406	ns	1.25455	TMEM163, TOX3
oligos	oligos2	1	38	0.0087146	0.293219	ns	0.345455	NSF
oligos	oligos5	1	190	0.0087146	1	ns	1.72727	RPS2
			*Markers are filtered for false discovery rate (FDR)-corrected p-values < 0.05, percentage of cells of the cluster where the expression was detected > 0.1, and ln-fold change > 0.3	**Total number of markers overlapping with GWAS gene list divided by the total number of markers of the populations included in the group
