# Supplementary material for: Unravelling cell type-specific responses to Parkinson’s Disease at single cell resolution
Source: Mol Neurodegener. 2024 Jan 20;19:7. doi: 10.1186/s13024-023-00699-0 (PMC10799528; doi:10.1186/s13024-023-00699-0)
Supplement: Supplementary file 10 — Additional file 10: Supplementary Table 10. Pathway (GO and KEGG) over-representation analysis on the genes reported in Supplementary Table 5, which are commonly expressed across the TH enriched subpopulations depleted in PD (Neurons0, Astrocytes2, Microglia1, and Oligos2). [file 13024_2023_699_MOESM10_ESM.xlsx]

## Sheet: Shared genes between TH+ cells
The list of shared marker genes between TH-enriched and PD depleted populations (neurons0, astrocytes2, microglia1 and oligos2).
ALDH1A1
SLC18A2
PEG10
TUBB2A
UCHL1
SCG2
SLC6A3
TUBA1B
NEFL
TH
PLD3
YWHAG
MAP1B
STMN2
NDRG4
MDH1
THY1
EEF1A2
CALY
NEFM
BEX1
NEFH
SV2C
SNAP25
GNAS
SYT1
SNCG
GAP43

## Sheet: METASCAPE results
The output of METASCAPE pathway analysis on shared genes between TH+ depleted populations.
Ontology	Pathway	Description	_PATTERN_	_RANK_	GiniIndex	LogP: p-value in log base 10	Fold enrichment of pathways in the gene list compared to what would have been expected by chance	Z-score: z-value for the pathway, based on the p-value	Total number of genes in the background gene list	Total number of genes that belong to a given pathway	Total number of input genes	Number of input genes that belong to a given pathway	Input Entrez gene IDs	Input gene names	Log(q-value): Multi-test adjusted p-value in log base 10
GO Biological Processes	GO:0033693	neurofilament bundle assembly	M1	1	0	-9.14571	1077.93	56.8419	30182	3	28	3	4741|4744|4747	NEFM|NEFH|NEFL	-5.09274
GO Biological Processes	GO:0045110	intermediate filament bundle assembly	M1	1	0	-7.39887	404.223	34.7574	30182	8	28	3	4741|4744|4747	NEFM|NEFH|NEFL	-4.09079
KEGG Pathway	hsa05022	Pathways of neurodegeneration - multiple diseases	M1	1	0	-6.68521	15.8519	9.9526	30182	476	28	7	4741|4744|4747|6531|7280|7345|10376	NEFM|NEFH|NEFL|SLC6A3|TUBB2A|UCHL1|TUBA1B	-3.67816
WikiPathways	WP2447	Amyotrophic lateral sclerosis (ALS)	M1	1	0	-5.22901	85.0996	15.8073	30182	38	28	3	4741|4744|4747	NEFM|NEFH|NEFL	-2.52299
GO Biological Processes	GO:0000226	microtubule cytoskeleton organization	M1	1	0	-5.03375	11.8237	7.78468	30182	547	28	6	4131|4744|4747|7280|10376|11075	MAP1B|NEFH|NEFL|TUBB2A|TUBA1B|STMN2	-2.35637
KEGG Pathway	hsa05014	Amyotrophic lateral sclerosis	M1	1	0	-4.71184	14.8067	8.0756	30182	364	28	5	4741|4744|4747|7280|10376	NEFM|NEFH|NEFL|TUBB2A|TUBA1B	-2.08664
WikiPathways	WP3680	Physico-chemical features and toxicity-associated pathways	M1	1	0	-4.50222	48.9968	11.8948	30182	66	28	3	4741|4744|4747	NEFM|NEFH|NEFL	-1.9309
GO Biological Processes	GO:0045109	intermediate filament organization	M1	1	0	-4.37083	44.2984	11.2865	30182	73	28	3	4741|4744|4747	NEFM|NEFH|NEFL	-1.83427
GO Biological Processes	GO:0045104	intermediate filament cytoskeleton organization	M1	1	0	-4.08492	35.5361	10.0542	30182	91	28	3	4741|4744|4747	NEFM|NEFH|NEFL	-1.65063
GO Biological Processes	GO:0045103	intermediate filament-based process	M1	1	0	-4.07079	35.1498	9.99643	30182	92	28	3	4741|4744|4747	NEFM|NEFH|NEFL	-1.6456
GO Biological Processes	GO:0097435	supramolecular fiber organization	M1	1	0	-2.77895	7.72709	4.8876	30182	558	28	4	4741|4744|4747|11075	NEFM|NEFH|NEFL|STMN2	-0.546747
GO Biological Processes	GO:0001505	regulation of neurotransmitter levels	M1	1	0	-9.14118	36.1029	15.5176	30182	209	28	7	6531|6571|6616|6623|6857|7054|22987	SLC6A3|SLC18A2|SNAP25|SNCG|SYT1|TH|SV2C	-5.09274
GO Biological Processes	GO:0006836	neurotransmitter transport	M1	1	0	-8.56571	47.2086	16.5185	30182	137	28	6	6531|6571|6616|6857|7054|22987	SLC6A3|SLC18A2|SNAP25|SYT1|TH|SV2C	-4.74013
Reactome Gene Sets	R-HSA-112315	Transmission across Chemical Synapses	M1	1	0	-8.36883	27.9463	13.5529	30182	270	28	7	4747|6531|6571|6616|6857|7280|10376	NEFL|SLC6A3|SLC18A2|SNAP25|SYT1|TUBB2A|TUBA1B	-4.74013
GO Biological Processes	GO:0099003	vesicle-mediated transport in synapse	M1	1	0	-8.31145	42.8316	15.703	30182	151	28	6	6571|6616|6623|6857|7054|50632	SLC18A2|SNAP25|SNCG|SYT1|TH|CALY	-4.74013
GO Biological Processes	GO:0050804	modulation of chemical synaptic transmission	M1	1	0	-7.99321	17.7072	11.3266	30182	487	28	8	4131|4744|4747|6616|6623|6857|7532|22987	MAP1B|NEFH|NEFL|SNAP25|SNCG|SYT1|YWHAG|SV2C	-4.53991
GO Biological Processes	GO:0099177	regulation of trans-synaptic signaling	M1	1	0	-7.98629	17.671	11.3138	30182	488	28	8	4131|4744|4747|6616|6623|6857|7532|22987	MAP1B|NEFH|NEFL|SNAP25|SNCG|SYT1|YWHAG|SV2C	-4.53991
GO Biological Processes	GO:0007626	locomotory behavior	M1	1	0	-7.64713	33.167	13.732	30182	195	28	6	6531|6571|6616|6623|7054|7345	SLC6A3|SLC18A2|SNAP25|SNCG|TH|UCHL1	-4.29766
Reactome Gene Sets	R-HSA-112316	Neuronal System	M1	1	0	-7.12448	18.4037	10.8119	30182	410	28	7	4747|6531|6571|6616|6857|7280|10376	NEFL|SLC6A3|SLC18A2|SNAP25|SYT1|TUBB2A|TUBA1B	-3.92306
GO Biological Processes	GO:0007268	chemical synaptic transmission	M1	1	0	-7.11728	18.3589	10.7974	30182	411	28	7	6531|6571|6616|6623|6857|7054|22987	SLC6A3|SLC18A2|SNAP25|SNCG|SYT1|TH|SV2C	-3.92306
GO Biological Processes	GO:0098916	anterograde trans-synaptic signaling	M1	1	0	-7.11728	18.3589	10.7974	30182	411	28	7	6531|6571|6616|6623|6857|7054|22987	SLC6A3|SLC18A2|SNAP25|SNCG|SYT1|TH|SV2C	-3.92306
Reactome Gene Sets	R-HSA-168799	Neurotoxicity of clostridium toxins	M1	1	0	-7.06841	323.379	31.0697	30182	10	28	3	6616|6857|22987	SNAP25|SYT1|SV2C	-3.92306
GO Biological Processes	GO:0099537	trans-synaptic signaling	M1	1	0	-6.99771	17.6297	10.5586	30182	428	28	7	6531|6571|6616|6623|6857|7054|22987	SLC6A3|SLC18A2|SNAP25|SNCG|SYT1|TH|SV2C	-3.87869
GO Biological Processes	GO:0099536	synaptic signaling	M1	1	0	-6.80478	16.5109	10.1814	30182	457	28	7	6531|6571|6616|6623|6857|7054|22987	SLC6A3|SLC18A2|SNAP25|SNCG|SYT1|TH|SV2C	-3.75633
GO Biological Processes	GO:0099504	synaptic vesicle cycle	M1	1	0	-6.72872	38.2244	13.5006	30182	141	28	5	6571|6616|6623|6857|7054	SLC18A2|SNAP25|SNCG|SYT1|TH	-3.70147
Reactome Gene Sets	R-HSA-181429	Serotonin Neurotransmitter Release Cycle	M1	1	0	-6.23806	179.655	23.1036	30182	18	28	3	6571|6616|6857	SLC18A2|SNAP25|SYT1	-3.31996
Reactome Gene Sets	R-HSA-181430	Norepinephrine Neurotransmitter Release Cycle	M1	1	0	-6.23806	179.655	23.1036	30182	18	28	3	6571|6616|6857	SLC18A2|SNAP25|SYT1	-3.31996
KEGG Pathway	hsa04721	Synaptic vesicle cycle	M1	1	0	-6.09368	55.2784	14.6263	30182	78	28	4	6531|6571|6616|6857	SLC6A3|SLC18A2|SNAP25|SYT1	-3.19136
GO Biological Processes	GO:0007610	behavior	M1	1	0	-5.97698	12.4308	8.66926	30182	607	28	7	6531|6571|6616|6623|7054|7345|65009	SLC6A3|SLC18A2|SNAP25|SNCG|TH|UCHL1|NDRG4	-3.08991
Reactome Gene Sets	R-HSA-212676	Dopamine Neurotransmitter Release Cycle	M1	1	0	-5.90288	140.599	20.4086	30182	23	28	3	6571|6616|6857	SLC18A2|SNAP25|SYT1	-3.04477
GO Biological Processes	GO:0001504	neurotransmitter uptake	M1	1	0	-5.54447	107.793	17.8327	30182	30	28	3	6531|6571|6616	SLC6A3|SLC18A2|SNAP25	-2.77478
Reactome Gene Sets	R-HSA-5339562	Uptake and actions of bacterial toxins	M1	1	0	-5.50053	104.316	17.5376	30182	31	28	3	6616|6857|22987	SNAP25|SYT1|SV2C	-2.76384
GO Biological Processes	GO:0046903	secretion	M1	1	0	-5.17801	12.5341	8.05287	30182	516	28	6	6531|6571|6616|6623|6857|7857	SLC6A3|SLC18A2|SNAP25|SNCG|SYT1|SCG2	-2.48175
Reactome Gene Sets	R-HSA-112310	Neurotransmitter release cycle	M1	1	0	-4.84007	63.4076	13.5922	30182	51	28	3	6571|6616|6857	SLC18A2|SNAP25|SYT1	-2.18957
WikiPathways	WP2267	Synaptic vesicle pathway	M1	1	0	-4.84007	63.4076	13.5922	30182	51	28	3	6571|6616|6857	SLC18A2|SNAP25|SYT1	-2.18957
GO Biological Processes	GO:0048278	vesicle docking	M1	1	0	-4.56298	51.3299	12.1857	30182	63	28	3	6616|6857|65009	SNAP25|SYT1|NDRG4	-1.97694
GO Biological Processes	GO:0032940	secretion by cell	M1	1	0	-4.5056	13.4071	7.63121	30182	402	28	5	6571|6616|6623|6857|7857	SLC18A2|SNAP25|SNCG|SYT1|SCG2	-1.9309
GO Biological Processes	GO:0140056	organelle localization by membrane tethering	M1	1	0	-4.26815	40.934	10.8299	30182	79	28	3	6616|6857|65009	SNAP25|SYT1|NDRG4	-1.75118
GO Biological Processes	GO:0046928	regulation of neurotransmitter secretion	M1	1	0	-4.21978	39.4364	10.6204	30182	82	28	3	6623|6857|22987	SNCG|SYT1|SV2C	-1.73258
GO Biological Processes	GO:0140352	export from cell	M1	1	0	-4.21873	11.6659	7.03991	30182	462	28	5	6571|6616|6623|6857|7857	SLC18A2|SNAP25|SNCG|SYT1|SCG2	-1.73258
GO Biological Processes	GO:0022406	membrane docking	M1	1	0	-4.11366	36.3347	10.1727	30182	89	28	3	6616|6857|65009	SNAP25|SYT1|NDRG4	-1.66436
GO Biological Processes	GO:0051588	regulation of neurotransmitter transport	M1	1	0	-3.97612	32.6645	9.61619	30182	99	28	3	6623|6857|22987	SNCG|SYT1|SV2C	-1.57113
GO Biological Processes	GO:0045055	regulated exocytosis	M1	1	0	-3.5137	22.7731	7.92481	30182	142	28	3	6571|6616|6857	SLC18A2|SNAP25|SYT1	-1.16423
GO Biological Processes	GO:0007612	learning	M1	1	0	-3.42712	21.2749	7.63618	30182	152	28	3	6616|7054|65009	SNAP25|TH|NDRG4	-1.09883
GO Biological Processes	GO:0006897	endocytosis	M1	1	0	-3.21664	10.1452	5.78585	30182	425	28	4	6616|6623|6857|50632	SNAP25|SNCG|SYT1|CALY	-0.927869
GO Biological Processes	GO:0023061	signal release	M1	1	0	-3.19217	17.671	6.89297	30182	183	28	3	6571|6616|6857	SLC18A2|SNAP25|SYT1	-0.907158
GO Biological Processes	GO:0098657	import into cell	M1	1	0	-3.03724	15.6222	6.43266	30182	207	28	3	6531|6571|6616	SLC6A3|SLC18A2|SNAP25	-0.781189
GO Biological Processes	GO:0006887	exocytosis	M1	1	0	-2.89473	13.9387	6.02852	30182	232	28	3	6571|6616|6857	SLC18A2|SNAP25|SYT1	-0.649059
GO Biological Processes	GO:0060627	regulation of vesicle-mediated transport	M1	1	0	-2.86089	8.13531	5.05007	30182	530	28	4	6857|22987|50632|65009	SYT1|SV2C|CALY|NDRG4	-0.618832
GO Biological Processes	GO:1903530	regulation of secretion by cell	M1	1	0	-2.73965	7.53796	4.81055	30182	572	28	4	6616|6623|6857|22987	SNAP25|SNCG|SYT1|SV2C	-0.514033
GO Biological Processes	GO:0007611	learning or memory	M1	1	0	-2.67939	11.7166	5.45012	30182	276	28	3	6616|7054|65009	SNAP25|TH|NDRG4	-0.460253
GO Biological Processes	GO:0051046	regulation of secretion	M1	1	0	-2.58499	6.83314	4.51237	30182	631	28	4	6616|6623|6857|22987	SNAP25|SNCG|SYT1|SV2C	-0.378536
GO Biological Processes	GO:0050890	cognition	M1	1	0	-2.50934	10.2012	5.01842	30182	317	28	3	6616|7054|65009	SNAP25|TH|NDRG4	-0.309087
KEGG Pathway	hsa05012	Parkinson disease	M1	1	0	-8.41366	28.3665	13.661	30182	266	28	7	2778|6531|6571|7054|7280|7345|10376	GNAS|SLC6A3|SLC18A2|TH|TUBB2A|UCHL1|TUBA1B	-4.74013
WikiPathways	WP2855	Dopaminergic neurogenesis	M1	1	0	-7.79683	143.724	23.8327	30182	30	28	4	216|6531|6571|7054	ALDH1A1|SLC6A3|SLC18A2|TH	-4.4016
WikiPathways	WP4220	Neurotransmitter disorders	M1	1	0	-7.06841	323.379	31.0697	30182	10	28	3	6531|6571|7054	SLC6A3|SLC18A2|TH	-3.92306
KEGG Pathway	hsa05030	Cocaine addiction	M1	1	0	-6.91383	87.9942	18.5712	30182	49	28	4	2778|6531|6571|7054	GNAS|SLC6A3|SLC18A2|TH	-3.81963
KEGG Pathway	hsa04728	Dopaminergic synapse	M1	1	0	-6.87161	40.8306	13.9751	30182	132	28	5	2778|6531|6571|7054|50632	GNAS|SLC6A3|SLC18A2|TH|CALY	-3.80089
KEGG Pathway	hsa05031	Amphetamine addiction	M1	1	0	-6.30867	62.4886	15.5817	30182	69	28	4	2778|6531|6571|7054	GNAS|SLC6A3|SLC18A2|TH	-3.35714
Canonical Pathways	M275	PID ALPHA SYNUCLEIN PATHWAY	M1	1	0	-5.45805	101.056	17.2563	30182	32	28	3	6531|7054|7345	SLC6A3|TH|UCHL1	-2.74205
KEGG Pathway	hsa05034	Alcoholism	M1	1	0	-4.58492	23.0573	9.21981	30182	187	28	4	2778|6531|6571|7054	GNAS|SLC6A3|SLC18A2|TH	-1.98549
WikiPathways	WP2371	Parkinson's disease pathway	M1	1	0	-4.407	45.5463	11.4512	30182	71	28	3	6531|7054|7345	SLC6A3|TH|UCHL1	-1.85686
GO Biological Processes	GO:0007420	brain development	M1	1	0	-4.17866	8.32377	6.30243	30182	777	28	6	4747|6531|6857|7054|7280|65009	NEFL|SLC6A3|SYT1|TH|TUBB2A|NDRG4	-1.71001
WikiPathways	WP3925	Amino acid metabolism	M1	1	0	-4.08492	35.5361	10.0542	30182	91	28	3	216|4190|7054	ALDH1A1|MDH1|TH	-1.65063
GO Biological Processes	GO:0021987	cerebral cortex development	M1	1	0	-3.66632	25.665	8.45422	30182	126	28	3	4747|7054|7280	NEFL|TH|TUBB2A	-1.29457
GO Biological Processes	GO:0050905	neuromuscular process	M1	1	0	-3.50476	22.6139	7.89462	30182	143	28	3	4747|6531|7345	NEFL|SLC6A3|UCHL1	-1.15961
GO Biological Processes	GO:0030900	forebrain development	M1	1	0	-3.33185	10.8882	6.03574	30182	396	28	4	4747|6531|7054|7280	NEFL|SLC6A3|TH|TUBB2A	-1.02378
GO Biological Processes	GO:0009410	response to xenobiotic stimulus	M1	1	0	-3.21664	10.1452	5.78585	30182	425	28	4	4131|6531|7054|7345	MAP1B|SLC6A3|TH|UCHL1	-0.927869
GO Biological Processes	GO:0021543	pallium development	M1	1	0	-3.1853	17.5749	6.87207	30182	184	28	3	4747|7054|7280	NEFL|TH|TUBB2A	-0.904016
GO Biological Processes	GO:0097305	response to alcohol	M1	1	0	-2.79685	12.8836	5.761	30182	251	28	3	4747|6531|7054	NEFL|SLC6A3|TH	-0.561322
GO Biological Processes	GO:0021537	telencephalon development	M1	1	0	-2.70652	11.977	5.52097	30182	270	28	3	4747|7054|7280	NEFL|TH|TUBB2A	-0.484153
GO Biological Processes	GO:0043010	camera-type eye development	M1	1	0	-2.47143	9.88925	4.92497	30182	327	28	3	6531|7054|7070	SLC6A3|TH|THY1	-0.280323
GO Biological Processes	GO:0001654	eye development	M1	1	0	-2.3118	8.66967	4.54183	30182	373	28	3	6531|7054|7070	SLC6A3|TH|THY1	-0.141305
GO Biological Processes	GO:0150063	visual system development	M1	1	0	-2.29894	8.57768	4.51165	30182	377	28	3	6531|7054|7070	SLC6A3|TH|THY1	-0.131309
GO Biological Processes	GO:0048880	sensory system development	M1	1	0	-2.27992	8.4433	4.46722	30182	383	28	3	6531|7054|7070	SLC6A3|TH|THY1	-0.12078
GO Biological Processes	GO:1901615	organic hydroxy compound metabolic process	M1	1	0	-2.04094	6.9098	3.92634	30182	468	28	3	216|6531|7054	ALDH1A1|SLC6A3|TH	0
GO Biological Processes	GO:0048678	response to axon injury	M1	1	0	-6.52568	70.6838	16.6011	30182	61	28	4	2596|4131|4747|7070	GAP43|MAP1B|NEFL|THY1	-3.53793
GO Biological Processes	GO:0051640	organelle localization	M1	1	0	-6.43217	14.5385	9.48028	30182	519	28	7	4131|4747|6571|6616|6857|7345|65009	MAP1B|NEFL|SLC18A2|SNAP25|SYT1|UCHL1|NDRG4	-3.46291
GO Biological Processes	GO:0030705	cytoskeleton-dependent intracellular transport	M1	1	0	-5.92394	26.2909	11.0719	30182	205	28	5	4131|4747|7345|10376|50632	MAP1B|NEFL|UCHL1|TUBA1B|CALY	-3.05159
GO Biological Processes	GO:0120035	regulation of plasma membrane bounded cell projection organization	M1	1	0	-5.80167	11.6984	8.36933	30182	645	28	7	2596|4131|4747|6616|7070|11075|65009	GAP43|MAP1B|NEFL|SNAP25|THY1|STMN2|NDRG4	-2.95735
GO Biological Processes	GO:0031103	axon regeneration	M1	1	0	-5.73694	124.376	19.1781	30182	26	28	3	2596|4131|4747	GAP43|MAP1B|NEFL	-2.9542
GO Biological Processes	GO:0034643	establishment of mitochondrion localization, microtubule-mediated	M1	1	0	-5.73694	124.376	19.1781	30182	26	28	3	4131|4747|7345	MAP1B|NEFL|UCHL1	-2.9542
GO Biological Processes	GO:0047497	mitochondrion transport along microtubule	M1	1	0	-5.73694	124.376	19.1781	30182	26	28	3	4131|4747|7345	MAP1B|NEFL|UCHL1	-2.9542
GO Biological Processes	GO:0031344	regulation of cell projection organization	M1	1	0	-5.73547	11.4326	8.25779	30182	660	28	7	2596|4131|4747|6616|7070|11075|65009	GAP43|MAP1B|NEFL|SNAP25|THY1|STMN2|NDRG4	-2.9542
GO Biological Processes	GO:0010975	regulation of neuron projection development	M1	1	0	-5.50737	14.3088	8.68728	30182	452	28	6	4131|4747|6616|7070|11075|65009	MAP1B|NEFL|SNAP25|THY1|STMN2|NDRG4	-2.76384
GO Biological Processes	GO:0051654	establishment of mitochondrion localization	M1	1	0	-5.50053	104.316	17.5376	30182	31	28	3	4131|4747|7345	MAP1B|NEFL|UCHL1	-2.76384
GO Biological Processes	GO:0031102	neuron projection regeneration	M1	1	0	-5.45805	101.056	17.2563	30182	32	28	3	2596|4131|4747	GAP43|MAP1B|NEFL	-2.74205
GO Biological Processes	GO:0051646	mitochondrion localization	M1	1	0	-4.84007	63.4076	13.5922	30182	51	28	3	4131|4747|7345	MAP1B|NEFL|UCHL1	-2.18957
GO Biological Processes	GO:0007409	axonogenesis	M1	1	0	-4.81158	15.5321	8.29667	30182	347	28	5	2596|4131|4744|4747|7345	GAP43|MAP1B|NEFH|NEFL|UCHL1	-2.16968
GO Biological Processes	GO:0010970	transport along microtubule	M1	1	0	-4.79815	26.1316	9.86397	30182	165	28	4	4131|4747|7345|50632	MAP1B|NEFL|UCHL1|CALY	-2.16469
GO Biological Processes	GO:0031175	neuron projection development	M1	1	0	-4.62179	9.99625	7.04885	30182	647	28	6	2596|4131|4744|4747|7345|11075	GAP43|MAP1B|NEFH|NEFL|UCHL1|STMN2	-2.00471
GO Biological Processes	GO:0098930	axonal transport	M1	1	0	-4.60517	53.0129	12.3912	30182	61	28	3	4747|7345|50632	NEFL|UCHL1|CALY	-1.99606
GO Biological Processes	GO:0061564	axon development	M1	1	0	-4.57909	13.8908	7.78764	30182	388	28	5	2596|4131|4744|4747|7345	GAP43|MAP1B|NEFH|NEFL|UCHL1	-1.98549
GO Biological Processes	GO:0099111	microtubule-based transport	M1	1	0	-4.42901	21.0328	8.76994	30182	205	28	4	4131|4747|7345|50632	MAP1B|NEFL|UCHL1|CALY	-1.86778
GO Biological Processes	GO:0048667	cell morphogenesis involved in neuron differentiation	M1	1	0	-4.42486	12.8939	7.46173	30182	418	28	5	2596|4131|4744|4747|7345	GAP43|MAP1B|NEFH|NEFL|UCHL1	-1.86778
GO Biological Processes	GO:0008088	axo-dendritic transport	M1	1	0	-4.35312	43.6998	11.2066	30182	74	28	3	4747|7345|50632	NEFL|UCHL1|CALY	-1.8232
GO Biological Processes	GO:0009611	response to wounding	M1	1	0	-4.30506	12.1662	7.21471	30182	443	28	5	2596|2778|4131|4747|7070	GAP43|GNAS|MAP1B|NEFL|THY1	-1.78167
GO Biological Processes	GO:0048812	neuron projection morphogenesis	M1	1	0	-4.24108	11.7935	7.0849	30182	457	28	5	2596|4131|4744|4747|7345	GAP43|MAP1B|NEFH|NEFL|UCHL1	-1.7367
GO Biological Processes	GO:0120039	plasma membrane bounded cell projection morphogenesis	M1	1	0	-4.21873	11.6659	7.03991	30182	462	28	5	2596|4131|4744|4747|7345	GAP43|MAP1B|NEFH|NEFL|UCHL1	-1.73258
GO Biological Processes	GO:0048858	cell projection morphogenesis	M1	1	0	-4.19664	11.541	6.99561	30182	467	28	5	2596|4131|4744|4747|7345	GAP43|MAP1B|NEFH|NEFL|UCHL1	-1.7164
GO Biological Processes	GO:0072384	organelle transport along microtubule	M1	1	0	-4.18854	38.4974	10.4869	30182	84	28	3	4131|4747|7345	MAP1B|NEFL|UCHL1	-1.71412
GO Biological Processes	GO:0000904	cell morphogenesis involved in differentiation	M1	1	0	-4.11074	11.067	6.82492	30182	487	28	5	2596|4131|4744|4747|7345	GAP43|MAP1B|NEFH|NEFL|UCHL1	-1.66436
GO Biological Processes	GO:0032990	cell part morphogenesis	M1	1	0	-4.11074	11.067	6.82492	30182	487	28	5	2596|4131|4744|4747|7345	GAP43|MAP1B|NEFH|NEFL|UCHL1	-1.66436
GO Biological Processes	GO:0034330	cell junction organization	M1	1	0	-4.00455	10.5061	6.61735	30182	513	28	5	4131|4744|4747|6623|7070	MAP1B|NEFH|NEFL|SNCG|THY1	-1.5946
GO Biological Processes	GO:0032989	cellular component morphogenesis	M1	1	0	-3.72112	9.13499	6.08092	30182	590	28	5	2596|4131|4744|4747|7345	GAP43|MAP1B|NEFH|NEFL|UCHL1	-1.34013
GO Biological Processes	GO:0050808	synapse organization	M1	1	0	-3.69821	13.6016	6.87303	30182	317	28	4	4131|4744|4747|6623	MAP1B|NEFH|NEFL|SNCG	-1.32187
GO Biological Processes	GO:0000902	cell morphogenesis	M1	1	0	-3.54842	8.38203	5.76576	30182	643	28	5	2596|4131|4744|4747|7345	GAP43|MAP1B|NEFH|NEFL|UCHL1	-1.19017
GO Biological Processes	GO:0031346	positive regulation of cell projection organization	M1	1	0	-3.52046	12.2145	6.45834	30182	353	28	4	4131|4747|11075|65009	MAP1B|NEFL|STMN2|NDRG4	-1.16662
GO Biological Processes	GO:0031099	regeneration	M1	1	0	-3.42712	21.2749	7.63618	30182	152	28	3	2596|4131|4747	GAP43|MAP1B|NEFL	-1.09883
GO Biological Processes	GO:0050770	regulation of axonogenesis	M1	1	0	-3.40229	20.8631	7.55494	30182	155	28	3	4131|4747|7070	MAP1B|NEFL|THY1	-1.07813
GO Biological Processes	GO:0007018	microtubule-based movement	M1	1	0	-3.3822	11.2284	6.14687	30182	384	28	4	4131|4747|7345|50632	MAP1B|NEFL|UCHL1|CALY	-1.06211
GO Biological Processes	GO:0051656	establishment of organelle localization	M1	1	0	-3.36523	11.1127	6.10929	30182	388	28	4	4131|4747|6571|7345	MAP1B|NEFL|SLC18A2|UCHL1	-1.04996
GO Biological Processes	GO:0040007	growth	M1	1	0	-3.28312	10.5679	5.92929	30182	408	28	4	2596|2778|4131|65009	GAP43|GNAS|MAP1B|NDRG4	-0.986724
GO Biological Processes	GO:0048589	developmental growth	M1	1	0	-3.28312	10.5679	5.92929	30182	408	28	4	2596|2778|4131|65009	GAP43|GNAS|MAP1B|NDRG4	-0.986724
GO Biological Processes	GO:0050767	regulation of neurogenesis	M1	1	0	-2.28622	8.48763	4.48193	30182	381	28	3	4131|4747|7070	MAP1B|NEFL|THY1	-0.121443
GO Biological Processes	GO:0051960	regulation of nervous system development	M1	1	0	-2.05874	7.01472	3.96559	30182	461	28	3	4131|4747|7070	MAP1B|NEFL|THY1	0
GO Biological Processes	GO:0009636	response to toxic substance	M1	1	0	-5.77328	24.4984	10.6595	30182	220	28	5	216|4131|4747|6571|7054	ALDH1A1|MAP1B|NEFL|SLC18A2|TH	-2.9542
GO Biological Processes	GO:0071417	cellular response to organonitrogen compound	M1	1	0	-3.73483	9.19734	6.10631	30182	586	28	5	2778|4131|7054|7532|50632	GNAS|MAP1B|TH|YWHAG|CALY	-1.34915
GO Biological Processes	GO:1901699	cellular response to nitrogen compound	M1	1	0	-3.54842	8.38203	5.76576	30182	643	28	5	2778|4131|7054|7532|50632	GNAS|MAP1B|TH|YWHAG|CALY	-1.19017
GO Biological Processes	GO:0043434	response to peptide hormone	M1	1	0	-3.44755	11.6849	6.29293	30182	369	28	4	4131|4747|7054|7532	MAP1B|NEFL|TH|YWHAG	-1.11092
WikiPathways	WP706	Sudden infant death syndrome (SIDS) susceptibility pathways	M1	1	0	-3.36201	20.2112	7.4245	30182	160	28	3	6616|7054|7532	SNAP25|TH|YWHAG	-1.04996
GO Biological Processes	GO:1901652	response to peptide	M1	1	0	-3.10249	9.45551	5.54406	30182	456	28	4	4131|4747|7054|7532	MAP1B|NEFL|TH|YWHAG	-0.828563
GO Biological Processes	GO:0048167	regulation of synaptic plasticity	M1	1	0	-3.02519	15.4727	6.39779	30182	209	28	3	4131|6616|7532	MAP1B|SNAP25|YWHAG	-0.772627
GO Biological Processes	GO:0009725	response to hormone	M1	1	0	-2.24929	5.49964	3.89	30182	784	28	4	4131|4747|7054|7532	MAP1B|NEFL|TH|YWHAG	-0.0929461
Reactome Gene Sets	R-HSA-9609736	Assembly and cell surface presentation of NMDA receptors	M1	1	0	-5.1282	78.8728	15.2045	30182	41	28	3	4747|7280|10376	NEFL|TUBB2A|TUBA1B	-2.44149
Reactome Gene Sets	R-HSA-1445148	Translocation of SLC2A4 (GLUT4) to the plasma membrane	M1	1	0	-4.38878	44.9137	11.368	30182	72	28	3	7280|7532|10376	TUBB2A|YWHAG|TUBA1B	-1.84549
Reactome Gene Sets	R-HSA-438064	Post NMDA receptor activation events	M1	1	0	-4.25182	40.4223	10.7588	30182	80	28	3	4747|7280|10376	NEFL|TUBB2A|TUBA1B	-1.74119
KEGG Pathway	hsa04540	Gap junction	M1	1	0	-4.12828	36.7476	10.2334	30182	88	28	3	2778|7280|10376	GNAS|TUBB2A|TUBA1B	-1.6653
Reactome Gene Sets	R-HSA-442755	Activation of NMDA receptors and postsynaptic events	M1	1	0	-4.05682	34.7719	9.93954	30182	93	28	3	4747|7280|10376	NEFL|TUBB2A|TUBA1B	-1.63677
Reactome Gene Sets	R-HSA-380320	Recruitment of NuMA to mitotic centrosomes	M1	1	0	-4.043	34.402	9.88355	30182	94	28	3	7280|7532|10376	TUBB2A|YWHAG|TUBA1B	-1.62803
Reactome Gene Sets	R-HSA-5610787	Hedgehog 'off' state	M1	1	0	-3.8059	28.6176	8.96269	30182	113	28	3	2778|7280|10376	GNAS|TUBB2A|TUBA1B	-1.41067
Reactome Gene Sets	R-HSA-373760	L1CAM interactions	M1	1	0	-3.73952	27.1747	8.7179	30182	119	28	3	2596|7280|10376	GAP43|TUBB2A|TUBA1B	-1.34915
Reactome Gene Sets	R-HSA-5358351	Signaling by Hedgehog	M1	1	0	-3.45245	21.7033	7.7198	30182	149	28	3	2778|7280|10376	GNAS|TUBB2A|TUBA1B	-1.11158
Reactome Gene Sets	R-HSA-69275	G2/M Transition	M1	1	0	-3.10578	16.4989	6.63351	30182	196	28	3	7280|7532|10376	TUBB2A|YWHAG|TUBA1B	-0.828563
Reactome Gene Sets	R-HSA-453274	Mitotic G2-G2/M phases	M1	1	0	-3.09302	16.3323	6.59579	30182	198	28	3	7280|7532|10376	TUBB2A|YWHAG|TUBA1B	-0.822731
Reactome Gene Sets	R-HSA-5617833	Cilium Assembly	M1	1	0	-3.07414	16.0885	6.54024	30182	201	28	3	7280|7532|10376	TUBB2A|YWHAG|TUBA1B	-0.807451
Reactome Gene Sets	R-HSA-68877	Mitotic Prometaphase	M1	1	0	-3.05555	15.8519	6.48588	30182	204	28	3	7280|7532|10376	TUBB2A|YWHAG|TUBA1B	-0.792434
Reactome Gene Sets	R-HSA-112314	Neurotransmitter receptors and postsynaptic signal transmission	M1	1	0	-3.04941	15.7746	6.46801	30182	205	28	3	4747|7280|10376	NEFL|TUBB2A|TUBA1B	-0.789846
Reactome Gene Sets	R-HSA-1852241	Organelle biogenesis and maintenance	M1	1	0	-2.5933	10.925	5.22894	30182	296	28	3	7280|7532|10376	TUBB2A|YWHAG|TUBA1B	-0.383703
Reactome Gene Sets	R-HSA-199991	Membrane Trafficking	M1	1	0	-2.57756	6.80081	4.49824	30182	634	28	4	6857|7280|7532|10376	SYT1|TUBB2A|YWHAG|TUBA1B	-0.374219
Reactome Gene Sets	R-HSA-5653656	Vesicle-mediated transport	M1	1	0	-2.48439	6.40671	4.32252	30182	673	28	4	6857|7280|7532|10376	SYT1|TUBB2A|YWHAG|TUBA1B	-0.28721
Reactome Gene Sets	R-HSA-195258	RHO GTPase Effectors	M1	1	0	-2.47143	9.88925	4.92497	30182	327	28	3	7280|7532|10376	TUBB2A|YWHAG|TUBA1B	-0.280323
Reactome Gene Sets	R-HSA-194315	Signaling by Rho GTPases	M1	1	0	-2.40798	6.09861	4.1803	30182	707	28	4	7280|7532|10376|11075	TUBB2A|YWHAG|TUBA1B|STMN2	-0.225825
Reactome Gene Sets	R-HSA-9716542	Signaling by Rho GTPases, Miro GTPases and RHOBTB3	M1	1	0	-2.37344	5.96364	4.11656	30182	723	28	4	7280|7532|10376|11075	TUBB2A|YWHAG|TUBA1B|STMN2	-0.197156
Reactome Gene Sets	R-HSA-68886	M Phase	M1	1	0	-2.17508	7.73633	4.22609	30182	418	28	3	7280|7532|10376	TUBB2A|YWHAG|TUBA1B	-0.0242701
GO Biological Processes	GO:0032886	regulation of microtubule-based process	M1	1	0	-4.08102	17.11	7.82556	30182	252	28	4	4131|4744|11075|50632	MAP1B|NEFH|STMN2|CALY	-1.65063
GO Biological Processes	GO:0032386	regulation of intracellular transport	M1	1	0	-3.62167	12.9871	6.69243	30182	332	28	4	4131|4744|50632|65009	MAP1B|NEFH|CALY|NDRG4	-1.25447
GO Biological Processes	GO:0043254	regulation of protein-containing complex assembly	M1	1	0	-2.2011	7.90657	4.28535	30182	409	28	3	4131|11075|50632	MAP1B|STMN2|CALY	-0.0475282
GO Biological Processes	GO:0010035	response to inorganic substance	M1	1	0	-3.90023	9.98082	6.41701	30182	540	28	5	4131|4747|6531|6857|7054	MAP1B|NEFL|SLC6A3|SYT1|TH	-1.50015
GO Biological Processes	GO:0048639	positive regulation of developmental growth	M1	1	0	-3.32301	19.5987	7.29986	30182	165	28	3	4131|6531|6857	MAP1B|SLC6A3|SYT1	-1.01886
GO Biological Processes	GO:0045927	positive regulation of growth	M1	1	0	-2.76275	12.5341	5.66964	30182	258	28	3	4131|6531|6857	MAP1B|SLC6A3|SYT1	-0.533855
GO Biological Processes	GO:0040008	regulation of growth	M1	1	0	-2.61005	6.94318	4.56014	30182	621	28	4	2596|4131|6531|6857	GAP43|MAP1B|SLC6A3|SYT1	-0.397297
GO Biological Processes	GO:0048638	regulation of developmental growth	M1	1	0	-2.46771	9.8591	4.91585	30182	328	28	3	4131|6531|6857	MAP1B|SLC6A3|SYT1	-0.279607
GO Biological Processes	GO:0010038	response to metal ion	M1	1	0	-2.33138	8.81141	4.58794	30182	367	28	3	6531|6857|7054	SLC6A3|SYT1|TH	-0.157995
GO Biological Processes	GO:0006469	negative regulation of protein kinase activity	M1	1	0	-2.97817	14.9022	6.26298	30182	217	28	3	7070|7345|7532	THY1|UCHL1|YWHAG	-0.729068
GO Biological Processes	GO:0033673	negative regulation of kinase activity	M1	1	0	-2.85771	13.5305	5.92642	30182	239	28	3	7070|7345|7532	THY1|UCHL1|YWHAG	-0.618832
GO Biological Processes	GO:0051348	negative regulation of transferase activity	M1	1	0	-2.66606	11.5906	5.41552	30182	279	28	3	7070|7345|7532	THY1|UCHL1|YWHAG	-0.450128
GO Biological Processes	GO:0001933	negative regulation of protein phosphorylation	M1	1	0	-2.42041	9.48324	4.80071	30182	341	28	3	7070|7345|7532	THY1|UCHL1|YWHAG	-0.235287
GO Biological Processes	GO:0043549	regulation of kinase activity	M1	1	0	-2.37985	5.98849	4.12836	30182	720	28	4	1917|7070|7345|7532	EEF1A2|THY1|UCHL1|YWHAG	-0.200641
GO Biological Processes	GO:0042326	negative regulation of phosphorylation	M1	1	0	-2.27992	8.4433	4.46722	30182	383	28	3	7070|7345|7532	THY1|UCHL1|YWHAG	-0.12078
GO Biological Processes	GO:0045936	negative regulation of phosphate metabolic process	M1	1	0	-2.1167	7.36625	4.09447	30182	439	28	3	7070|7345|7532	THY1|UCHL1|YWHAG	0
GO Biological Processes	GO:0010563	negative regulation of phosphorus metabolic process	M1	1	0	-2.11399	7.34951	4.08842	30182	440	28	3	7070|7345|7532	THY1|UCHL1|YWHAG	0
